# Supplementary material for: iMOKA: k-mer based software to analyze large collections of sequencing data
Source: Genome Biol. 2020 Oct 13;21:261. doi: 10.1186/s13059-020-02165-2 (PMC7552494; doi:10.1186/s13059-020-02165-2)
Supplement: Supplementary file 1 — Additional file 1. TCGA_BC_aggregated.json - iMOKA results for the dataset TCGA_BC. [file 13059_2020_2165_MOESM1_ESM.zip › TCGA_BC_aggregated.json]

{ "info" : {"correlation_thr":1.0,"count_normalization":[1.858030998,1.95921829,3.388220709,2.518161944,2.306282228,2.361047917,1.8364687180000001,2.968633259,4.085520914,3.71395262,3.041579788,4.263210294,3.404091582,3.508584617,1.636075653,2.568687883,2.927066302,2.749338892,3.250033036,2.023801139,3.180308335,2.765614226,1.625340019,3.372470931,2.242066899,3.250172772,2.550257178,2.440555309,1.738009533,1.92754578,3.470460288,1.681345486,2.529864452,2.650662238,2.705605204,1.072836974,2.30673777,2.681610306,2.607580809,2.942080314,2.048082746,3.37826179,2.245820669,2.437332039,2.552956549,2.834487318,2.929507161,2.736678354,3.657372074,1.943259297,1.886262473,2.738281525,2.584540413,2.752222571,2.659012358,1.502100401,2.842971734,3.657060139,1.926304989,1.839097851,2.329317355,2.092612632,2.640080465,3.324209548,1.799944517,3.256419338,2.587572483,3.162563722,1.714879441,1.784546376,1.515994977,2.965652326,4.069431113,2.257555266,3.190900861,2.78639043,2.503151966,2.33615388,0.733906871,1.892573763,3.231409212,3.332076608,3.078849678,2.267655999,2.741945949,3.31882087,4.6187498829999996,2.997249129,2.999433801,2.91546964,2.760869848,3.833543374,2.06785162,2.586460446,2.490901847,3.097629034,2.914713633,3.177667373,1.236915517,2.879104207,3.814765214,1.948087494,3.308549588,3.371241634,1.510355838,2.981917366,3.201838518,2.559042766,2.145122544,2.043168801,2.468219571,1.253591142,1.658624732,2.578041893,2.296645851,4.414098485,2.863259792,1.909900685,2.307088189,2.281859343,3.242602017,2.027515673,2.795983784,1.297070514,1.68556757,2.466562746,1.94366975,1.749941935,2.977968914,1.769153453,3.906464146,1.860942461,2.394640114,2.588796326,2.671110277,3.520468612,3.731843647,3.181883217,1.910127198,1.823711308,1.629591179,1.970406341,1.307332394,4.062653509,2.260428281,2.308644673,2.851225655,2.840665781,1.904971981,2.99000846,2.160320646,2.390453919,1.93233561,2.719717344,2.857605219,3.590448301,2.243051654,3.319254292,1.985172398,1.894882305,2.22694752,2.668071601,4.028264729,2.461568984,3.495695156,2.848971694,2.731860652,2.325121629,3.55652888,2.659851343,2.403759457,3.240942836,2.486228402,2.107656371,2.616730245,2.864828531,2.674865737,0.791789877,3.187775233,1.895424921,2.600828201,2.085255525,2.147638456,2.660316685,4.687635166,2.552303916,1.624109277,3.048521417,2.263506304,1.682243834,1.620610231,3.282608266,3.237028718,2.892060093,3.152970477,2.61959118,2.065442623,3.495674908,3.201210962,3.477098382,2.159505652,3.173662655,3.233663097,2.4804453,2.643437381,2.768400148,2.074353995,1.964392328,1.91223516,1.520761602,1.974515481,3.103505542,2.276390493,1.821314483,3.036026336,2.653180194,1.2664654,2.311158217,3.077520229,2.58585819,2.560271261,5.174850807,2.134228305,2.094980137,1.226057795,3.091495086,2.306566114,2.859633417,2.809307144,2.392407603,2.554045351,2.631126921,3.072248684,2.517986348,2.929666497,3.855883727,3.350418514,2.480954426,2.171159382,2.055357119,3.383658031,2.820568474,1.688411556,3.346297389,3.068078603,2.179706716,3.368541807,2.270025224,3.189693473,2.897642917,3.369554637,1.842387503,2.233850173,3.059718931,2.812921683,2.280627561,2.608484207,2.217266536,1.822051532,3.354488315,3.141074322,2.393713464,2.421019195,3.129744501,3.045778022,1.497262236,2.800227238,3.179091664,2.008837087,3.557025221,3.124466992,1.884826128,1.910822048,1.596781492,3.510522518,1.356678183,2.118455607,2.511952327,1.46632351,2.48348768,4.173556737,2.47437034,2.454998744,2.353195425,2.475493502,2.189419787,1.542642456,2.920407538,2.213389256,1.820583451,1.295981949,2.272192165,2.039908417,2.852036641,2.971755759,2.711653277,3.201048952,3.315568398,2.148631111,3.47374973,3.060674989,1.676082747,2.761949457,2.323990834,2.020882163,3.028579025,3.244369264,1.903226142,2.746232967,2.690305498,1.100501523,2.358431744,1.784580825,2.345100296,2.222799132,1.752517744,3.210680019,2.506376422,2.496812066,2.619379591,2.411707176,2.860519068,1.815538883,1.771656804,2.489827116,3.152623957,3.094937934,2.117145143,1.93977496,2.694753899,1.874645992,2.718858922,3.295965252,2.357995995,2.788835076,2.006884092,1.540329708,2.648667989,2.381388091,1.998882829,2.139298953,2.810007811,3.447890643,2.680614269,1.540121636,3.082683069,2.260734429,2.254131986,2.218302741,2.844973229,2.487618972,3.704846512,2.430453304,2.844306696,2.683527683,1.241930494,2.951980985,3.254858533,2.62417947,2.387860759,3.703748648,2.673494899,2.316630851,3.575577594,2.163043073,1.849419116,3.051327058,3.086217893,2.38795859,2.027067267,2.700111981,2.917636885,3.307428549,2.024166694,3.055409924,3.063052382,2.512321905,2.759980975,3.044064205,2.984067477,2.309653174,2.18930021,1.791339827,1.895335442,2.558347249,3.747051961,1.381857358,3.066832772,2.918207274,3.048292339,3.224095323,2.843373631,1.974594408,2.865396545,1.908308622,2.453806259,3.588235388,1.923654774,1.600827999,3.004168529,2.84983447,3.500837128,3.025785902,3.077003072,4.522791849,3.017107567,2.837794048,3.831634505,2.308199775,1.298337098,1.765367228,1.817495672,2.82016909,2.575428781,1.601235382,2.369769033,3.205067842,4.028282403,2.348012521,3.618889754,2.139061744,1.765452907,1.738015365,2.238611434,3.069559024,2.814412686,3.619782593,2.359629959,1.888061901,2.574852758,3.105982445,1.855558162,3.466470005,2.452212785,2.911959425,2.506612494,3.431852745,2.264861984,2.301163835,2.155500685,1.977920586,4.327597802,2.931765852,3.348366524,2.150114662,1.742586416,2.121516862,2.661730178,1.780951409,3.302460106,3.033489742,3.109498366,2.062993555,2.73366955,1.465441056,2.991170456,1.62533451,3.301285812,2.778785618,3.264440573,2.887552694,3.328816052,0.880928741,3.90004034,1.731465209,2.162542015,2.16416407,3.042855431,2.140714087,1.769769958,2.47544611,2.470704871,2.905944489,2.252064219,1.773958768,2.066136034,3.237195341,2.881429649,1.747962244,2.19194179,2.881685383,2.048773533,2.216118724,2.458312236,3.36078691,2.722904584,2.570766483,2.759163978,2.280068274,2.405423815,1.714269895,1.934129984,3.557838527,3.12096394,2.377449919,1.812135217,3.34271556,2.791503042,2.955706321,2.62479777,3.236899798,3.567217099,1.927788792,1.906599973,2.300419097,2.672556151,2.721190502,2.48033825,3.040630679,2.765064252,2.743807695,3.297396327,1.864380649,2.780838813,1.949288157,2.229820786,2.054845996,2.061141456,2.202904887,1.693834854,2.308249408,2.167522603,2.794233244,3.361214897,3.57556603,2.529012479,1.826214067,2.85853324,2.997711084,2.115175148,1.191479209,2.302187373,2.474681122,3.244420836,2.213108202,3.200578242,1.500254483,3.519941538,2.213436605,2.571922216,3.852325934,1.943904629,1.276251191,2.349484546,3.103748027,1.573033529,3.217091659,1.555235534,3.777024407,3.420579725,1.934879249,1.982832628,2.950441409,2.437806201,3.327104017,2.09632361,2.109216706,2.597847191,2.198081721,2.487511301,2.675409734,2.506191775,1.961454144,2.439187463,2.805340175,2.892506445,1.815335689,2.318101364,2.32056763,3.291051604,4.422150318,2.898910628,2.449890637,2.025581804,3.132360885,1.992099392,1.675821156,2.898279627,2.573806748,2.097540266,2.555421354,2.860370683,1.554150944,2.171551006,2.893026629,1.981479734,2.187330706,2.586292583,2.104262943,2.339873095,1.369613533,2.060629059,2.608202422,1.585217289,3.155093795,2.45718191,3.362059394,1.889460416,0.703104748,3.389627288,2.562499557,2.868754749,1.473401383,3.007815229,1.266781788,1.809172315,3.083501672,2.748843213,3.269090931,2.217241798,1.893702513,3.35097644,3.151429899,2.506560069,3.665459104,2.305628661,2.096569405,3.13223238,2.358665878,2.23499817,2.344393517,2.764367188,1.748010629,2.319687951,2.21938132,2.902083704,1.077651728,2.492897934,2.492918036,0.939569996,1.491411148,3.466321988,2.371042495,1.942426228,2.34056322,1.932795584,3.468345552,2.393068283,2.249885266,2.44574972,1.528270044,1.830582293,1.771199967,1.997211871,1.87004693,2.286246266,2.465615392,2.480950141,2.951274895,3.587012012,2.303308067,3.405636246,2.400423011,2.407963444,2.458028425,2.287963318,3.214199605,1.937785377,2.705811102,2.220255549,2.656881864,2.438659256,4.353044481,2.348000164,3.629348442,2.694562248,1.698913232,2.412314952,2.333334497,2.461324422,3.204211529,1.74098616,3.18355906,2.583163248,1.920784128,3.412891516,2.678022432,3.002532933,3.541710097,2.620063038,3.510523222,3.059112858,1.510053262,3.149801005,2.547838545,2.068031876,2.332726042,3.105966024,2.28112002,3.244882331,2.449750018,3.646009146,2.679446149,2.969015296,3.39167882,2.017242651,2.705205964,3.115165305,2.294194095,2.935671779,1.892716296,2.062505298,2.140614393,3.157268725,2.57397486,2.486448228,1.852082901,1.706228194,2.979163141,2.983352189,2.640366962,1.50866865,2.126847751,3.019326856,2.646557517,3.048157716,0.869472161,2.049828946,3.307120807,3.719981008,2.49244394,2.131438345,1.76937657,2.9339404080000002,2.289122464,3.07769229,3.436807963,2.332548029,1.040538711,2.542351445,2.100380856,2.005739415,3.183632074,2.301028198,1.637527806,3.629099462,2.736831172,3.589090444,3.283745064,2.476952673,1.879086216,1.465570992,3.063760147,1.711560639,1.982432268,2.396427307,2.076825887,1.201770135,3.571896352,2.325858406,3.882465665,2.501778994,1.436602668,3.416334211,2.819458,2.624145317,2.981446718,1.469439598,2.771610034,3.11947958,2.782839605,1.56907737,3.56866428,2.668655018,1.962678105,3.13167706,1.559226858,1.9468747260000001,2.625137998,2.824707663,2.09735437,2.848315035,2.390724699,2.708837679,1.647831769,1.491820555,1.002711292,2.572864834,2.467199292,1.730482636,2.858604065,3.42505909,3.32434545,3.423277946,1.972095663,2.426010839,1.816144113,3.401173743,1.81509177,2.829110547,1.903147067,2.668136279,2.293511623,3.182295396,2.064497812,2.027893317,3.306042786,1.613335329,2.717699613,2.615082462,3.611245354,2.349006715,2.316598085,2.587266508,2.361126285,3.543471015,1.39254038,2.973696349,2.686075196,1.568692642,3.647837616,1.89316882,1.785653551,2.315277169,2.432342697,3.593778871,2.223281385,2.193971117,3.290116897,1.849383278,2.447038799,2.738635749,2.572635401,2.11419763,3.579350911,2.354901107,1.755006429,2.259711747,4.388365264,3.545155523,1.989477877,3.2318991,2.875043746,2.337075785,2.227082965,3.501950425,1.449262073,3.749210874,3.704433473,1.929070644,2.287828972,2.908081154,2.935171039,2.727985522,3.012678299,1.600813358,3.184166827,3.06229458,1.787979865,3.989963187,3.273985287,3.144832222,3.230092358,2.161332577,3.073449773,2.720763193,3.365315974,2.291486168,3.022310085,3.725192437,2.927923356,3.082299758,3.088855315,2.091151599,2.850142883,3.356957091,1.910270717,3.231489526,4.010623117,2.688628205,3.310652426,3.575270422,1.854455777,3.928457755,2.829277263,2.915033038,3.228382063,2.973588299,2.132802684,1.788027367,3.063678288,2.891144751,3.842636251,3.505958051,1.804850422,2.986547424,2.615034527,3.41392553,2.970331858,3.020059881,3.065488144,2.136766653,1.911069274,3.194188267,2.431564055,2.756859566,3.426404745,2.505257078,4.077800905,3.323282598,3.490190984,2.675381131,1.784137494,2.470960167,3.171972576,3.733178602,2.859697821,3.189660818,2.1967181,2.056868531,3.342490291,3.34405064,2.869800398,2.044921825,3.942142397,2.994333111,3.304403328,3.449154637,3.337457927,3.31383694,2.314589937,3.242664058,2.237237566,1.832821205,3.619201137,3.049859267,1.312355611,4.665717354,2.208832633,1.862156925,3.10777821,2.96325458,2.708456551,2.774683753,3.382748816,4.404268092,4.257373685,3.962056064,2.635727799,3.511046168,2.952239634,1.871242905,3.081540875,1.906705582,1.896601089,3.407663839,3.270843348,3.303978595,3.485109289,2.726702293,3.01539187,2.723707919,3.174597693,2.59269743,2.097688291,2.790279367,2.635054692,3.43707098,2.325242554,2.413770703,2.159533258,2.401770032,1.563999261,1.819681134,2.606185297,2.562866359,4.027423294,1.787714555,1.781057813,2.749635679,2.404051686,2.155534657,3.339921089,3.382333479,1.35348252,3.491275824,2.57579045,1.759558958,3.421037597,2.379874469,3.424687811,3.172528634,1.80000641,2.646643849,3.015234175,0.835471458,2.688559042,2.54545651,2.683221961,3.145409551,3.257605339,2.811704436,3.198118922,3.662737134,3.553965066,2.717136666,2.769011344,1.982089549,3.331812273,2.309277942,3.637188515,2.751060898,3.045075022,2.116721212,0.876468586,3.195526772,1.863676757,2.253836228,1.890522428,1.975432337,3.011999696,3.092712785,2.124526369,2.594871061,3.955432334,1.528092386,3.165550119,3.399289227,3.214843978,2.734723833,3.290578619,3.014724847,1.875393144,1.780538191,3.096724927,2.465982855,3.082039756,2.033984954,2.550353555,2.254661552,3.251990528,1.988636674,2.902190265,3.734893094,2.978874416,2.738700569,2.749837623,3.586380385],"graphs":{"complex":[1289,985918],"complex_circular":[3,824],"linear":[24073,1426486],"linear_circular":[1,31]},"groups":[0,0,0,0,0,0,0,0,0,0,0,0,0,0,0,0,0,0,0,0,0,0,0,0,0,0,0,0,0,0,0,0,0,0,0,0,0,0,0,0,0,0,0,0,0,0,0,0,0,0,0,0,0,0,0,0,0,0,0,0,0,0,0,0,0,0,0,0,0,0,0,0,0,0,0,0,0,0,0,0,0,0,0,0,0,0,0,0,0,0,0,0,0,0,0,0,0,0,0,0,0,0,0,0,0,0,0,0,0,0,0,0,0,0,0,0,0,0,0,0,0,0,0,0,0,0,0,0,0,0,0,0,0,0,0,0,0,0,0,0,0,0,0,0,0,0,0,0,0,0,0,0,0,0,0,0,0,0,0,0,0,0,0,0,0,0,0,0,0,0,0,0,0,0,0,0,0,0,0,0,0,0,0,0,0,0,0,0,0,0,1,1,1,1,1,1,1,1,1,1,1,1,1,1,1,1,1,1,1,1,1,1,1,1,1,1,1,1,1,1,1,1,1,1,1,1,1,1,1,1,1,1,1,1,1,1,1,1,1,1,1,1,1,1,1,1,1,1,1,1,1,1,1,1,1,1,1,1,1,1,1,1,1,1,1,1,1,1,1,1,1,1,2,2,2,2,2,2,2,2,2,2,2,2,2,2,2,2,2,2,2,2,2,2,2,2,2,2,2,2,2,2,2,2,2,2,2,2,2,2,2,2,2,2,2,2,2,2,2,2,2,2,2,2,2,2,2,2,2,2,2,2,2,2,2,2,2,2,2,2,2,2,2,2,2,2,2,2,2,2,2,2,2,2,2,2,2,2,2,2,2,2,2,2,2,2,2,2,2,2,2,2,2,2,2,2,2,2,2,2,2,2,2,2,2,2,2,2,2,2,2,2,2,2,2,2,2,2,2,2,2,2,2,2,2,2,2,2,2,2,2,2,2,2,2,2,2,2,2,2,2,2,2,2,2,2,2,2,2,2,2,2,2,2,2,2,2,2,2,2,2,2,2,2,2,2,2,2,2,2,2,2,2,2,2,2,2,2,2,2,2,2,2,2,2,2,2,2,2,2,2,2,2,2,2,2,2,2,2,2,2,2,2,2,2,2,2,2,2,2,2,2,2,2,2,2,2,2,2,2,2,2,2,2,2,2,2,2,2,2,2,2,2,2,2,2,2,2,2,2,2,2,2,2,2,2,2,2,2,2,2,2,2,2,2,2,2,2,2,2,2,2,2,2,2,2,2,2,2,2,2,2,2,2,2,2,2,2,2,2,2,2,2,2,2,2,2,2,2,2,2,2,2,2,2,2,2,2,2,2,2,2,2,2,2,2,2,2,2,2,2,2,2,2,2,2,2,2,2,2,2,2,2,2,2,2,2,2,2,2,2,2,2,2,2,2,2,2,2,2,2,2,2,2,2,2,2,2,2,2,2,2,2,2,2,2,2,2,2,2,2,2,2,2,2,2,2,2,2,2,2,2,2,2,2,2,2,2,2,2,2,2,2,2,2,2,2,2,2,2,2,2,2,2,2,2,2,2,2,2,2,2,2,2,2,2,2,2,2,2,2,2,2,2,2,2,2,2,2,2,2,2,2,2,2,2,2,2,2,2,2,2,2,2,2,2,2,2,2,2,2,2,2,2,2,2,2,2,2,2,2,2,2,2,2,2,2,2,2,2,2,2,2,2,2,2,2,2,2,2,2,2,2,2,2,2,2,2,2,2,2,2,2,2,2,2,2,2,2,2,2,2,2,2,2,2,2,2,2,2,2,2,2,2,2,2,2,2,2,2,2,2,2,2,2,2,2,2,2,2,2,2,2,2,2,2,2,2,2,2,2,2,2,2,2,2,2,2,2,2,2,2,2,2,2,2,2,2,2,2,2,3,3,3,3,3,3,3,3,3,3,3,3,3,3,3,3,3,3,3,3,3,3,3,3,3,3,3,3,3,3,3,3,3,3,3,3,3,3,3,3,3,3,3,3,3,3,3,3,3,3,3,3,3,3,3,3,3,3,3,3,3,3,3,3,3,3,3,3,3,3,3,3,3,3,3,3,3,3,3,3,3,3,3,3,3,3,3,3,3,3,3,3,3,3,3,3,3,3,3,3,3,3,3,3,3,3,3,3,3,3,3,3,3,3,3,3,3,3,3,3,3,3,3,3,3,3,3,3,3,3,3,3,3,3,3,3,3,3,3,3,3,3,3,3,3,3,3,3,3,3,3,3,3,3,3,3,3,3,3,3,3,3,3,3,3,3,3,3,3,3,3,3,3,3,3,3,3,3,3,3,3,3,3,3,3,3,3,3,3,3,3,3,3,3,3,3,3,3,3,3,3,3,3,3,3,3,3],"groups_names":["Basal","Her2","LumA","LumB"],"initial_kmers":8761633,"input_infos":null,"k_len":31,"n_sequences":20833,"predictors":["Basal_x_Her2","Basal_x_LumA","Basal_x_LumB","Her2_x_LumA","Her2_x_LumB","LumA_x_LumB"],"samples_names":["TCGA_BH_A5IZ_01A","TCGA_S3_AA15_01A","TCGA_D8_A27F_01A","TCGA_GI_A2C9_01A","TCGA_AC_A2BK_01A","TCGA_AR_A1AY_01A","TCGA_BH_A18G_01A","TCGA_A2_A0T0_01A","TCGA_A7_A26F_01B","TCGA_A2_A25F_01A","TCGA_BH_A18T_01A","TCGA_BH_A1F0_01A","TCGA_A8_A07C_01A","TCGA_AR_A24Q_01A","TCGA_A7_A13D_01B","TCGA_BH_A0E6_01A","TCGA_A2_A04Q_01A","TCGA_AR_A0TP_01A","TCGA_BH_A0DL_01A","TCGA_S3_AA10_01A","TCGA_D8_A27M_01A","TCGA_A7_A0CE_01A","TCGA_E2_A1LH_01A","TCGA_E2_A1LI_01A","TCGA_AR_A1AJ_01A","TCGA_D8_A1XQ_01A","TCGA_B6_A3ZX_01A","TCGA_A2_A0D0_01A","TCGA_PL_A8LZ_01A","TCGA_A7_A6VW_01A","TCGA_B6_A0IQ_01A","TCGA_OL_A5D7_01A","TCGA_E2_A159_01A","TCGA_A2_A0YJ_01A","TCGA_BH_A18V_01A","TCGA_E2_A1AZ_01A","TCGA_E2_A150_01A","TCGA_AR_A0TS_01A","TCGA_EW_A1P4_01A","TCGA_AR_A0TU_01A","TCGA_AN_A0FJ_01A","TCGA_E2_A1LS_01A","TCGA_AC_A2QJ_01A","TCGA_GM_A3XL_01A","TCGA_HN_A2NL_01A","TCGA_A7_A0DA_01A","TCGA_AO_A12F_01A","TCGA_A2_A3Y0_01A","TCGA_A2_A1G1_01A","TCGA_E9_A1N9_01A","TCGA_AR_A5QQ_01A","TCGA_BH_A0WA_01A","TCGA_B6_A0I2_01A","TCGA_A1_A0SP_01A","TCGA_AR_A1AH_01A","TCGA_A7_A5ZV_01A","TCGA_A2_A0YE_01A","TCGA_AR_A1AR_01A","TCGA_E9_A1N8_01A","TCGA_AO_A1KR_01A","TCGA_BH_A0BG_01A","TCGA_AR_A1AQ_01A","TCGA_A2_A04P_01A","TCGA_AO_A124_01A","TCGA_LL_A5YP_01A","TCGA_AN_A0G0_01A","TCGA_AN_A0AR_01A","TCGA_A8_A08R_01A","TCGA_E9_A5FL_01A","TCGA_OL_A5RW_01A","TCGA_E2_A1LK_01A","TCGA_D8_A27H_01A","TCGA_C8_A134_01A","TCGA_PL_A8LV_01A","TCGA_A1_A0SO_01A","TCGA_A8_A07U_01A","TCGA_A7_A13E_01B","TCGA_D8_A143_01A","TCGA_A7_A26I_01B","TCGA_AC_A8OQ_01A","TCGA_D8_A1JM_01A","TCGA_C8_A1HJ_01A","TCGA_AR_A256_01A","TCGA_LL_A8F5_01A","TCGA_AN_A0XU_01A","TCGA_D8_A1XK_01A","TCGA_E9_A243_01A","TCGA_BH_A0AV_01A","TCGA_A2_A0SX_01A","TCGA_B6_A409_01A","TCGA_AC_A6IW_01A","TCGA_AO_A0J4_01A","TCGA_D8_A1JK_01A","TCGA_AO_A129_01A","TCGA_D8_A147_01A","TCGA_E9_A244_01A","TCGA_A2_A04T_01A","TCGA_AQ_A04J_01A","TCGA_A7_A4SE_01A","TCGA_A1_A0SK_01A","TCGA_D8_A142_01A","TCGA_AC_A62X_01A","TCGA_AO_A128_01A","TCGA_AN_A0AT_01A","TCGA_B6_A0X1_01A","TCGA_AN_A0FX_01A","TCGA_A2_A3XY_01A","TCGA_A2_A0ST_01A","TCGA_B6_A402_01A","TCGA_B6_A1KF_01A","TCGA_EW_A1P8_01A","TCGA_A2_A4S1_01A","TCGA_OL_A5S0_01A","TCGA_A2_A3XS_01A","TCGA_E2_A14R_01A","TCGA_E2_A14X_01A","TCGA_E2_A158_01A","TCGA_A2_A0CM_01A","TCGA_BH_A0BW_01A","TCGA_LL_A73Y_01A","TCGA_E2_A1LG_01A","TCGA_B6_A0I6_01A","TCGA_AR_A1AI_01A","TCGA_AQ_A54N_01A","TCGA_E2_A1LL_01A","TCGA_A2_A0D2_01A","TCGA_E2_A574_01A","TCGA_EW_A1OW_01A","TCGA_BH_A0BL_01A","TCGA_AC_A7VC_01A","TCGA_A7_A26G_01A","TCGA_E9_A1ND_01A","TCGA_B6_A0RE_01A","TCGA_AR_A0U4_01A","TCGA_AR_A0U0_01A","TCGA_BH_A1FC_01A","TCGA_B6_A0IJ_01A","TCGA_A8_A07R_01A","TCGA_OL_A66I_01A","TCGA_BH_A0E0_01A","TCGA_A7_A4SD_01A","TCGA_BH_A1F6_01A","TCGA_A2_A4RX_01A","TCGA_BH_A0B9_01A","TCGA_C8_A12V_01A","TCGA_AO_A0JL_01A","TCGA_EW_A1PB_01A","TCGA_A2_A3XT_01A","TCGA_OL_A6VO_01A","TCGA_A2_A0YM_01A","TCGA_EW_A3U0_01A","TCGA_AN_A0FL_01A","TCGA_AR_A2LR_01A","TCGA_E9_A3QA_01A","TCGA_B6_A400_01A","TCGA_AO_A0J6_01A","TCGA_E2_A14N_01A","TCGA_A8_A07O_01A","TCGA_A2_A04U_01A","TCGA_E2_A14Y_01A","TCGA_C8_A131_01A","TCGA_A2_A3XU_01A","TCGA_E2_A1B6_01A","TCGA_A2_A0T2_01A","TCGA_C8_A27B_01A","TCGA_B6_A0I1_01A","TCGA_BH_A0B3_01A","TCGA_BH_A0RX_01A","TCGA_D8_A1JL_01A","TCGA_B6_A0RU_01A","TCGA_S3_AA0Z_01A","TCGA_AN_A04D_01A","TCGA_A7_A6VY_01A","TCGA_EW_A6SB_01A","TCGA_EW_A1PH_01A","TCGA_B6_A0RT_01A","TCGA_B6_A0WX_01A","TCGA_AC_A2QH_01B","TCGA_E9_A22G_01A","TCGA_E2_A573_01A","TCGA_A2_A3XX_01A","TCGA_BH_A18Q_01A","TCGA_E9_A1NC_01A","TCGA_GM_A2DF_01A","TCGA_AR_A251_01A","TCGA_AN_A0AL_01A","TCGA_E2_A1II_01A","TCGA_C8_A12K_01A","TCGA_A7_A6VV_01A","TCGA_LL_A6FR_01A","TCGA_GM_A2DB_01A","TCGA_A8_A09G_01A","TCGA_D8_A13Z_01A","TCGA_A8_A08J_01A","TCGA_E9_A248_01A","TCGA_BH_A0B7_01A","TCGA_A2_A04W_01A","TCGA_AR_A254_01A","TCGA_B6_A0RS_01A","TCGA_D8_A1JA_01A","TCGA_A8_A07I_01A","TCGA_C8_A26Y_01A","TCGA_B6_A0RH_01A","TCGA_C8_A12P_01A","TCGA_AN_A0FV_01A","TCGA_AR_A0TX_01A","TCGA_C8_A12Z_01A","TCGA_C8_A137_01A","TCGA_BH_A0AW_01A","TCGA_C8_A8HP_01A","TCGA_OL_A66P_01A","TCGA_AR_A24U_01A","TCGA_BH_A18P_01A","TCGA_C8_A1HK_01A","TCGA_A2_A0T1_01A","TCGA_A2_A0EQ_01A","TCGA_UU_A93S_01A","TCGA_B6_A0IK_01A","TCGA_C8_A12Q_01A","TCGA_A8_A08X_01A","TCGA_A8_A094_01A","TCGA_E2_A1B0_01A","TCGA_C8_A138_01A","TCGA_EW_A6SD_01A","TCGA_A7_A4SF_01A","TCGA_EW_A2FR_01A","TCGA_A2_A0D1_01A","TCGA_A8_A08L_01A","TCGA_BH_A203_01A","TCGA_E2_A14P_01A","TCGA_BH_A1EV_01A","TCGA_A8_A09X_01A","TCGA_BH_A1EN_01A","TCGA_A2_A0CX_01A","TCGA_A2_A04X_01A","TCGA_D8_A1JG_01B","TCGA_AO_A0J2_01A","TCGA_A2_A3XZ_01A","TCGA_AC_A3W5_01A","TCGA_E2_A1LE_01A","TCGA_C8_A275_01A","TCGA_E2_A14V_01A","TCGA_OL_A5RZ_01A","TCGA_D8_A1XJ_01A","TCGA_B6_A0I9_01A","TCGA_A8_A08B_01A","TCGA_C8_A1HF_01A","TCGA_AO_A12D_01A","TCGA_BH_A0EE_01A","TCGA_A8_A0A7_01A","TCGA_D8_A1XT_01A","TCGA_LL_A5YO_01A","TCGA_C8_A135_01A","TCGA_C8_A26X_01A","TCGA_A2_A3XV_01A","TCGA_E2_A1LB_01A","TCGA_AO_A0JE_01A","TCGA_C8_A12L_01A","TCGA_EW_A1OV_01A","TCGA_C8_A278_01A","TCGA_AN_A04C_01A","TCGA_C8_A12T_01A","TCGA_E2_A152_01A","TCGA_E9_A1RH_01A","TCGA_GM_A2DH_01A","TCGA_3C_AALI_01A","TCGA_JL_A3YW_01A","TCGA_BH_A18R_01A","TCGA_AC_A5EH_01A","TCGA_D8_A1JF_01A","TCGA_AC_A23H_01A","TCGA_AR_A1AT_01A","TCGA_BH_A0BM_01A","TCGA_E9_A1N5_01A","TCGA_AR_A24L_01A","TCGA_5L_AAT0_01A","TCGA_EW_A6S9_01A","TCGA_AR_A1AU_01A","TCGA_AC_A3QQ_01B","TCGA_BH_A0B0_01A","TCGA_BH_A1ET_01A","TCGA_A2_A0ES_01A","TCGA_BH_A0DI_01A","TCGA_E2_A1LA_01A","TCGA_GM_A2DM_01A","TCGA_BH_A0AZ_01A","TCGA_BH_A8FY_01A","TCGA_AR_A255_01A","TCGA_GM_A2DK_01A","TCGA_E2_A153_01A","TCGA_WT_AB44_01A","TCGA_E2_A1IG_01A","TCGA_A2_A1FZ_01A","TCGA_BH_A42V_01A","TCGA_E9_A1QZ_01A","TCGA_C8_A12O_01A","TCGA_BH_A0H7_01A","TCGA_AR_A24P_01A","TCGA_BH_A6R8_01A","TCGA_EW_A1J5_01A","TCGA_A8_A07G_01A","TCGA_BH_A8G0_01A","TCGA_BH_A18J_01A","TCGA_E2_A107_01A","TCGA_E9_A295_01A","TCGA_A8_A07F_01A","TCGA_A2_A0YI_01A","TCGA_OK_A5Q2_01A","TCGA_A8_A07P_01A","TCGA_BH_A18K_01A","TCGA_GM_A2DA_01A","TCGA_AO_A03V_01A","TCGA_A7_A5ZW_01A","TCGA_BH_A0DE_01A","TCGA_D8_A1XA_01A","TCGA_E2_A15E_01A","TCGA_A2_A0YC_01A","TCGA_AC_A3QP_01A","TCGA_A8_A06U_01A","TCGA_BH_A0DX_01A","TCGA_BH_A0E2_01A","TCGA_E9_A1RI_01A","TCGA_E9_A1R2_01A","TCGA_BH_A1FR_01A","TCGA_AN_A0XW_01A","TCGA_E2_A1IH_01A","TCGA_A7_A0CD_01A","TCGA_BH_A0GY_01A","TCGA_E9_A5UP_01A","TCGA_LL_A440_01A","TCGA_E9_A5FK_01A","TCGA_AQ_A04L_01B","TCGA_B6_A0IG_01A","TCGA_E2_A2P5_01A","TCGA_A2_A0YL_01A","TCGA_XX_A899_01A","TCGA_E2_A570_01A","TCGA_A2_A0EV_01A","TCGA_E9_A1R6_01A","TCGA_E9_A1NH_01A","TCGA_E2_A14Z_01A","TCGA_A8_A093_01A","TCGA_B6_A0IC_01A","TCGA_AO_A0JJ_01A","TCGA_A8_A07Z_01A","TCGA_C8_A12X_01A","TCGA_E2_A15C_01A","TCGA_C8_A133_01A","TCGA_A8_A08A_01A","TCGA_AR_A1AN_01A","TCGA_C8_A3M7_01A","TCGA_E9_A1R3_01A","TCGA_E9_A3Q9_01A","TCGA_E2_A105_01A","TCGA_AC_A3W7_01A","TCGA_WT_AB41_01A","TCGA_AN_A0FT_01A","TCGA_EW_A1IW_01A","TCGA_D8_A3Z6_01A","TCGA_AC_A3EH_01A","TCGA_E2_A1IN_01A","TCGA_B6_A0WZ_01A","TCGA_A2_A0EU_01A","TCGA_E9_A1N3_01A","TCGA_A7_A0CH_01A","TCGA_E2_A154_01A","TCGA_A2_A25D_01A","TCGA_A7_A3IY_01A","TCGA_AO_A0JI_01A","TCGA_A2_A0CS_01A","TCGA_BH_A1F5_01A","TCGA_A8_A08Z_01A","TCGA_AN_A0FW_01A","TCGA_D8_A1XD_01A","TCGA_BH_A1FB_01A","TCGA_BH_A1FL_01A","TCGA_A2_A0EW_01A","TCGA_EW_A423_01A","TCGA_AC_A3HN_01A","TCGA_AC_A2FB_01A","TCGA_BH_A0HF_01A","TCGA_LL_A6FQ_01A","TCGA_D8_A1JN_01A","TCGA_B6_A0RG_01A","TCGA_BH_A0B5_01A","TCGA_C8_A1HI_01A","TCGA_D8_A4Z1_01A","TCGA_AC_A2FF_01A","TCGA_B6_A0RI_01A","TCGA_A2_A0T7_01A","TCGA_E9_A227_01A","TCGA_AN_A0XS_01A","TCGA_OL_A66L_01A","TCGA_D8_A141_01A","TCGA_D8_A1JB_01A","TCGA_E2_A15I_01A","TCGA_AC_A2B8_01A","TCGA_AC_A62Y_01A","TCGA_Z7_A8R5_01A","TCGA_BH_A0EB_01A","TCGA_AR_A24O_01A","TCGA_AC_A2FG_01A","TCGA_BH_A0E7_01A","TCGA_LL_A442_01A","TCGA_A7_A13G_01B","TCGA_BH_A1FG_01A","TCGA_E2_A15L_01A","TCGA_A7_A26H_01A","TCGA_AC_A4ZE_01A","TCGA_A7_A4SC_01A","TCGA_OL_A5RV_01A","TCGA_GM_A2DL_01A","TCGA_AQ_A0Y5_01A","TCGA_BH_A2L8_01A","TCGA_A2_A0CP_01A","TCGA_C8_A12N_01A","TCGA_AQ_A1H3_01A","TCGA_A8_A091_01A","TCGA_AC_A3TN_01A","TCGA_AR_A0TZ_01A","TCGA_A2_A3KC_01A","TCGA_LL_A9Q3_01A","TCGA_GM_A2DC_01A","TCGA_A8_A090_01A","TCGA_BH_A201_01A","TCGA_D8_A1X8_01A","TCGA_AN_A0FS_01A","TCGA_D8_A1XG_01A","TCGA_BH_AB28_01A","TCGA_A2_A0EM_01A","TCGA_B6_A0IO_01A","TCGA_4H_AAAK_01A","TCGA_E9_A22B_01A","TCGA_GM_A3XG_01A","TCGA_A2_A0SY_01A","TCGA_BH_A18N_01A","TCGA_AQ_A1H2_01A","TCGA_3C_AAAU_01A","TCGA_D8_A27P_01A","TCGA_3C_AALK_01A","TCGA_AR_A1AP_01A","TCGA_E2_A1B1_01A","TCGA_AR_A2LM_01A","TCGA_BH_A18I_01A","TCGA_BH_A0HQ_01A","TCGA_LL_A5YN_01A","TCGA_AC_A6IX_01A","TCGA_BH_A0C1_01B","TCGA_OL_A5RX_01A","TCGA_AR_A24V_01A","TCGA_B6_A0I8_01A","TCGA_E2_A1L8_01A","TCGA_GM_A5PV_01A","TCGA_AO_A03L_01A","TCGA_B6_A0X0_01A","TCGA_D8_A27G_01A","TCGA_S3_AA11_01A","TCGA_A8_A06T_01A","TCGA_JL_A3YX_01A","TCGA_EW_A1J3_01A","TCGA_A2_A0EO_01A","TCGA_A2_A0YF_01A","TCGA_BH_A1ES_01A","TCGA_D8_A1XU_01A","TCGA_PE_A5DE_01A","TCGA_A2_A0CT_01A","TCGA_AR_A1AM_01A","TCGA_A2_A259_01A","TCGA_OL_A66N_01A","TCGA_V7_A7HQ_01A","TCGA_E2_A10F_01A","TCGA_C8_A132_01A","TCGA_AO_A12C_01A","TCGA_AN_A0FD_01A","TCGA_HN_A2OB_01A","TCGA_E2_A15F_01A","TCGA_A8_A083_01A","TCGA_EW_A1PE_01A","TCGA_OL_A66J_01A","TCGA_BH_A0BR_01A","TCGA_E2_A1L6_01A","TCGA_D8_A1XV_01A","TCGA_A2_A0SU_01A","TCGA_E2_A1B5_01A","TCGA_C8_A1HE_01A","TCGA_B6_A40B_01A","TCGA_B6_A401_01A","TCGA_A2_A0EP_01A","TCGA_BH_A0DT_01A","TCGA_A7_A425_01A","TCGA_BH_A0HN_01A","TCGA_AR_A5QP_01A","TCGA_AO_A03M_01B","TCGA_E9_A1NG_01A","TCGA_BH_A0HX_01A","TCGA_B6_A0IH_01A","TCGA_B6_A1KI_01A","TCGA_BH_A0H3_01A","TCGA_A7_A426_01A","TCGA_AR_A24W_01A","TCGA_D8_A27I_01A","TCGA_D8_A1JH_01A","TCGA_A2_A0T4_01A","TCGA_BH_A18H_01A","TCGA_AC_A2FM_01A","TCGA_A8_A08C_01A","TCGA_BH_A0W5_01A","TCGA_A7_A0CG_01A","TCGA_B6_A0RO_01A","TCGA_A8_A099_01A","TCGA_A2_A04V_01A","TCGA_A2_A0CV_01A","TCGA_A2_A0EX_01A","TCGA_B6_A0WY_01A","TCGA_EW_A1IZ_01A","TCGA_BH_A0HA_01A","TCGA_LL_A5YL_01A","TCGA_D8_A1XC_01A","TCGA_B6_A0RV_01A","TCGA_E2_A1IK_01A","TCGA_A1_A0SQ_01A","TCGA_A1_A0SF_01A","TCGA_A2_A0YD_01A","TCGA_A2_A1FV_01A","TCGA_AO_A0J8_01A","TCGA_BH_A0DH_01A","TCGA_OL_A5DA_01A","TCGA_A8_A08T_01A","TCGA_A1_A0SH_01A","TCGA_AC_A3TM_01A","TCGA_AC_A23G_01A","TCGA_BH_A0H6_01A","TCGA_BH_A0BJ_01A","TCGA_A8_A07E_01A","TCGA_AO_A12B_01A","TCGA_A2_A0EN_01A","TCGA_AC_A8OR_01A","TCGA_A7_A26E_01A","TCGA_A8_A06Y_01A","TCGA_BH_A0H5_01A","TCGA_AN_A0FZ_01A","TCGA_D8_A1XB_01A","TCGA_E9_A2JT_01A","TCGA_D8_A140_01A","TCGA_E2_A10B_01A","TCGA_LL_A50Y_01A","TCGA_D8_A1XO_01A","TCGA_S3_AA14_01A","TCGA_E9_A1RC_01A","TCGA_BH_A0DV_01A","TCGA_D8_A1JP_01A","TCGA_E2_A15G_01A","TCGA_AR_A24T_01A","TCGA_BH_A0EI_01A","TCGA_D8_A1XM_01A","TCGA_E2_A15O_01A","TCGA_A8_A0AD_01A","TCGA_GM_A2DN_01A","TCGA_BH_A0DP_01A","TCGA_EW_A1IX_01A","TCGA_BH_A0B1_01A","TCGA_BH_A0DO_01B","TCGA_EW_A1PA_01A","TCGA_UL_AAZ6_01A","TCGA_GM_A3NY_01A","TCGA_EW_A3E8_01B","TCGA_BH_A0EA_01A","TCGA_B6_A0RN_01A","TCGA_BH_A0DG_01A","TCGA_E9_A1R0_01A","TCGA_BH_A1EU_01A","TCGA_A8_A06P_01A","TCGA_AO_A0JF_01A","TCGA_BH_A0BQ_01A","TCGA_A8_A0A9_01A","TCGA_A8_A09T_01A","TCGA_AR_A2LO_01A","TCGA_D8_A27T_01A","TCGA_A7_A3RF_01A","TCGA_LD_A7W6_01A","TCGA_BH_A0DZ_01A","TCGA_A2_A1G0_01A","TCGA_MS_A51U_01A","TCGA_AN_A049_01A","TCGA_AR_A0TW_01A","TCGA_GM_A3NW_01A","TCGA_BH_A0HB_01A","TCGA_E9_A3X8_01A","TCGA_LL_A7SZ_01A","TCGA_A7_A3IZ_01A","TCGA_GM_A4E0_01A","TCGA_EW_A6SC_01A","TCGA_B6_A0WS_01A","TCGA_LQ_A4E4_01A","TCGA_BH_A0BC_01A","TCGA_BH_A0E9_01B","TCGA_AC_A23E_01A","TCGA_BH_A5J0_01A","TCGA_OL_A6VQ_01A","TCGA_E2_A15P_01A","TCGA_E2_A106_01A","TCGA_D8_A1JS_01A","TCGA_A7_A4SB_01A","TCGA_E2_A10E_01A","TCGA_A2_A4RW_01A","TCGA_AR_A24X_01A","TCGA_A8_A086_01A","TCGA_AN_A0XP_01A","TCGA_E9_A1NE_01A","TCGA_AR_A2LE_01A","TCGA_A8_A07B_01A","TCGA_AO_A0J9_01A","TCGA_A2_A0ET_01A","TCGA_D8_A146_01A","TCGA_D8_A1Y0_01A","TCGA_AC_A6IV_01A","TCGA_BH_A0B8_01A","TCGA_EW_A2FS_01A","TCGA_E9_A6HE_01A","TCGA_LL_A740_01A","TCGA_AR_A2LJ_01A","TCGA_A1_A0SE_01A","TCGA_W8_A86G_01A","TCGA_AN_A0AS_01A","TCGA_AC_A2FO_01A","TCGA_B6_A0X7_01A","TCGA_GM_A2DI_01A","TCGA_AR_A5QN_01A","TCGA_BH_A0AY_01A","TCGA_5L_AAT1_01A","TCGA_E2_A1IJ_01A","TCGA_AN_A0XO_01A","TCGA_S3_A6ZG_01A","TCGA_A8_A0A6_01A","TCGA_BH_A0DQ_01A","TCGA_BH_A1EY_01A","TCGA_E2_A1BD_01A","TCGA_BH_A0DK_01A","TCGA_E2_A576_01A","TCGA_E2_A1IO_01A","TCGA_A2_A4S2_01A","TCGA_E2_A1IL_01A","TCGA_AR_A5QM_01A","TCGA_E2_A572_01A","TCGA_OL_A5D8_01A","TCGA_BH_A0H9_01A","TCGA_BH_A0BA_01A","TCGA_BH_A0BT_01A","TCGA_A2_A0CQ_01A","TCGA_E2_A1B4_01A","TCGA_A7_A13H_01A","TCGA_A8_A0A2_01A","TCGA_GM_A3XN_01A","TCGA_AR_A1AX_01A","TCGA_BH_A18M_01A","TCGA_E2_A15H_01A","TCGA_C8_A273_01A","TCGA_PL_A8LX_01A","TCGA_A2_A3KD_01A","TCGA_A8_A0A4_01A","TCGA_B6_A0RM_01A","TCGA_A8_A09D_01A","TCGA_E2_A15M_01A","TCGA_BH_A0W7_01A","TCGA_E2_A15R_01A","TCGA_AN_A0XV_01A","TCGA_EW_A1P6_01A","TCGA_OL_A66O_01A","TCGA_AO_A0JC_01A","TCGA_LL_A6FP_01A","TCGA_AC_A23C_01A","TCGA_A7_A56D_01A","TCGA_E9_A247_01A","TCGA_A1_A0SG_01A","TCGA_A8_A07J_01A","TCGA_AR_A252_01A","TCGA_A2_A0T5_01A","TCGA_D8_A1JU_01A","TCGA_E2_A1L9_01A","TCGA_AR_A1AL_01A","TCGA_C8_A12Y_01A","TCGA_AN_A04A_01A","TCGA_A7_A4SA_01A","TCGA_B6_A0RP_01A","TCGA_AN_A03X_01A","TCGA_A8_A09A_01A","TCGA_A7_A0D9_01A","TCGA_GI_A2C8_01A","TCGA_BH_A0B6_01A","TCGA_EW_A1J1_01A","TCGA_A8_A09K_01A","TCGA_BH_A28Q_01A","TCGA_EW_A424_01A","TCGA_C8_A1HO_01A","TCGA_E9_A229_01A","TCGA_AC_A3W6_01A","TCGA_AO_A0JA_01A","TCGA_AO_A12H_01A","TCGA_AC_A3BB_01A","TCGA_A7_A3J1_01A","TCGA_D8_A73W_01A","TCGA_AN_A0XN_01A","TCGA_BH_A18F_01A","TCGA_AR_A0TR_01A","TCGA_AO_A12A_01A","TCGA_OL_A6VR_01A","TCGA_BH_A0BP_01A","TCGA_B6_A0X4_01A","TCGA_BH_A1FH_01A","TCGA_E9_A24A_01A","TCGA_A7_A0DB_01A","TCGA_S3_AA12_01A","TCGA_A8_A08O_01A","TCGA_AO_A0JG_01A","TCGA_E2_A2P6_01A","TCGA_AN_A041_01A","TCGA_A7_A0DC_01B","TCGA_GM_A5PX_01A","TCGA_B6_A0IP_01A","TCGA_E9_A1N4_01A","TCGA_E2_A14U_01A","TCGA_BH_A0DS_01A","TCGA_EW_A1P3_01A","TCGA_AN_A046_01A","TCGA_BH_A0BV_01A","TCGA_B6_A40C_01A","TCGA_D8_A27E_01A","TCGA_E2_A1IF_01A","TCGA_E2_A156_01A","TCGA_E2_A10A_01A","TCGA_A2_A0CK_01A","TCGA_AC_A8OS_01A","TCGA_E9_A1RF_01A","TCGA_BH_A0GZ_01A","TCGA_PE_A5DD_01A","TCGA_A8_A097_01A","TCGA_E2_A15J_01A","TCGA_EW_A1J2_01A","TCGA_B6_A0IE_01A","TCGA_E2_A15D_01A","TCGA_A7_A5ZX_01A","TCGA_A2_A4S0_01A","TCGA_A2_A0T6_01A","TCGA_AC_A3YJ_01A","TCGA_AR_A1AS_01A","TCGA_AN_A0XL_01A","TCGA_AC_A5XU_01A","TCGA_B6_A2IU_01A","TCGA_B6_A0IM_01A","TCGA_EW_A1P5_01A","TCGA_BH_A1EX_01A","TCGA_AC_A2FE_01A","TCGA_GM_A2D9_01A","TCGA_D8_A27L_01A","TCGA_E9_A1R5_01A","TCGA_BH_A18S_01A","TCGA_B6_A0IA_01A","TCGA_AR_A0U3_01A","TCGA_A2_A0D3_01A","TCGA_AN_A0FN_01A","TCGA_BH_A0BO_01A","TCGA_BH_A1EO_01A","TCGA_E2_A1IE_01A","TCGA_E2_A14Q_01A","TCGA_E9_A1RA_01A","TCGA_C8_A26Z_01A","TCGA_A7_A26J_01B","TCGA_PE_A5DC_01A","TCGA_A1_A0SJ_01A","TCGA_BH_A0W4_01A","TCGA_D8_A73X_01A","TCGA_AO_A12G_01A","TCGA_LD_A66U_01A","TCGA_A1_A0SD_01A","TCGA_AR_A2LN_01A","TCGA_AC_A3OD_01B","TCGA_E2_A1BC_01A","TCGA_AN_A0FK_01A","TCGA_BH_A0HL_01A","TCGA_AC_A5XS_01A","TCGA_D8_A27K_01A","TCGA_BH_A1FE_01A","TCGA_EW_A2FV_01A","TCGA_AO_A12E_01A","TCGA_A2_A0CO_01A","TCGA_A2_A04N_01A","TCGA_XX_A89A_01A","TCGA_A8_A0AB_01A","TCGA_OL_A5RU_01A","TCGA_AO_A126_01A","TCGA_AC_A6NO_01A","TCGA_E2_A3DX_01A","TCGA_AN_A0XT_01A","TCGA_A7_A3J0_01A","TCGA_AQ_A7U7_01A","TCGA_E2_A1IU_01A","TCGA_A8_A09V_01A","TCGA_AC_A8OP_01A","TCGA_A8_A09B_01A","TCGA_EW_A1PF_01A","TCGA_E9_A1RD_01A","TCGA_BH_A0E1_01A","TCGA_AC_A2QI_01A","TCGA_A2_A0CU_01A","TCGA_BH_A1EW_01A","TCGA_BH_A0HO_01A","TCGA_B6_A0WT_01A","TCGA_BH_A0HP_01A","TCGA_D8_A1XY_01A","TCGA_E9_A245_01A","TCGA_E2_A14T_01A","TCGA_OL_A66H_01A","TCGA_OL_A66K_01A","TCGA_A2_A0CR_01A","TCGA_D8_A3Z5_01A","TCGA_AO_A0J5_01A","TCGA_B6_A0I5_01A","TCGA_D8_A145_01A","TCGA_A2_A0ER_01A","TCGA_D8_A73U_01A","TCGA_S3_A6ZH_01A","TCGA_AO_A125_01A","TCGA_BH_A0HI_01A","TCGA_AR_A1AK_01A","TCGA_D8_A1X9_01A","TCGA_B6_A408_01A","TCGA_A8_A0A1_01A","TCGA_BH_A0HK_01A","TCGA_D8_A27V_01A","TCGA_AR_A24M_01A","TCGA_LD_A74U_01A","TCGA_A1_A0SI_01A","TCGA_AO_A1KS_01A","TCGA_AR_A0TT_01A","TCGA_A8_A09W_01A","TCGA_E9_A249_01A","TCGA_A2_A4S3_01A","TCGA_D8_A1J9_01A","TCGA_E9_A22A_01A","TCGA_E9_A54Y_01A","TCGA_S3_A6ZF_01A","TCGA_B6_A0IB_01A","TCGA_C8_A3M8_01A","TCGA_AC_A7VB_01A","TCGA_AR_A0TY_01A","TCGA_E9_A54X_01A","TCGA_BH_A1FD_01A","TCGA_E9_A226_01A","TCGA_A7_A6VX_01A","TCGA_AR_A24Z_01A","TCGA_A2_A0YT_01A","TCGA_D8_A1JT_01A","TCGA_AO_A1KT_01A","TCGA_BH_A0C3_01A","TCGA_A8_A076_01A","TCGA_BH_A0HY_01A","TCGA_C8_A274_01A","TCGA_A8_A09Z_01A","TCGA_BH_A18L_01A","TCGA_E9_A22D_01A","TCGA_A8_A08G_01A","TCGA_A8_A08S_01A","TCGA_E9_A22E_01A","TCGA_BH_A0AU_01A","TCGA_A2_A25E_01A","TCGA_E9_A228_01A","TCGA_A8_A09E_01A","TCGA_E2_A15S_01A","TCGA_A2_A25C_01A","TCGA_AN_A03Y_01A","TCGA_BH_A1F8_01A","TCGA_A2_A0D4_01A","TCGA_C8_A1HM_01A","TCGA_A8_A096_01A","TCGA_BH_A0HU_01A","TCGA_A1_A0SN_01A","TCGA_D8_A1X7_01A","TCGA_A8_A09M_01A","TCGA_C8_A12W_01A","TCGA_E9_A1NF_01A","TCGA_AO_A1KP_01A","TCGA_B6_A0RL_01A","TCGA_A8_A06Q_01A","TCGA_D8_A1JC_01A","TCGA_A8_A06X_01A","TCGA_B6_A0IN_01A","TCGA_E9_A1R7_01A","TCGA_A8_A081_01A","TCGA_BH_A1FM_01A","TCGA_A8_A09R_01A","TCGA_AN_A0AM_01A","TCGA_C8_A12U_01A","TCGA_LL_A5YM_01A","TCGA_A8_A09Q_01A","TCGA_A8_A082_01A","TCGA_E2_A14O_01A","TCGA_A2_A0SV_01A","TCGA_A8_A07L_01A","TCGA_C8_A26V_01A","TCGA_BH_A0C7_01B","TCGA_D8_A1XR_01A","TCGA_E9_A2JS_01A","TCGA_E2_A56Z_01A","TCGA_A8_A08F_01A","TCGA_A2_A1FW_01A","TCGA_D8_A1JD_01A","TCGA_E2_A109_01A","TCGA_D8_A1XZ_01A","TCGA_D8_A1X5_01A","TCGA_AN_A0AK_01A","TCGA_C8_A1HN_01A","TCGA_E2_A155_01A","TCGA_AR_A2LK_01A","TCGA_S3_AA17_01A","TCGA_BH_A202_01A","TCGA_BH_A1FJ_01A","TCGA_EW_A1PC_01B","TCGA_D8_A1X6_01A","TCGA_BH_A0H0_01A","TCGA_AR_A24S_01A","TCGA_A7_A13F_01A","TCGA_AO_A03P_01A","TCGA_D8_A13Y_01A","TCGA_EW_A1OY_01A","TCGA_A2_A1G4_01A","TCGA_EW_A1OZ_01A","TCGA_C8_A1HG_01A","TCGA_A8_A09I_01A","TCGA_E2_A15K_01A","TCGA_C8_A1HL_01A","TCGA_D8_A27N_01A","TCGA_D8_A1XL_01A","TCGA_A8_A08P_01A","TCGA_A2_A0T3_01A","TCGA_C8_A26W_01A","TCGA_A8_A08I_01A","TCGA_BH_A204_01A","TCGA_D8_A27W_01A","TCGA_A2_A04R_01A","TCGA_D8_A1Y1_01A","TCGA_BH_A0BD_01A","TCGA_BH_A1FN_01A","TCGA_AQ_A04H_01B","TCGA_AO_A0JM_01A","TCGA_EW_A1P0_01A","TCGA_D8_A1JE_01A","TCGA_AN_A0AJ_01A","TCGA_AR_A24R_01A","TCGA_AR_A0TQ_01A","TCGA_BH_A42T_01A","TCGA_A8_A06O_01A","TCGA_E2_A15T_01A","TCGA_D8_A1JJ_01A","TCGA_AR_A0TV_01A","TCGA_AN_A0XR_01A","TCGA_E2_A15A_01A","TCGA_A2_A0SW_01A","TCGA_AN_A0FY_01A","TCGA_EW_A2FW_01A","TCGA_C8_A8HQ_01A","TCGA_E2_A10C_01A","TCGA_E9_A3HO_01A","TCGA_B6_A0WW_01A","TCGA_E2_A1L7_01A","TCGA_A8_A095_01A","TCGA_D8_A1XF_01A","TCGA_A8_A06Z_01A","TCGA_B6_A0WV_01A","TCGA_BH_A0W3_01A","TCGA_AR_A1AW_01A","TCGA_AN_A0FF_01A","TCGA_D8_A1JI_01A","TCGA_EW_A1IY_01A","TCGA_D8_A27R_01A","TCGA_5T_A9QA_01A","TCGA_AR_A24H_01A","TCGA_C8_A130_01A","TCGA_B6_A0X5_01A","TCGA_BH_A209_01A","TCGA_A8_A084_01A","TCGA_C8_A27A_01A","TCGA_BH_A0HW_01A","TCGA_LL_A7T0_01A","TCGA_AO_A0J7_01A","TCGA_A2_A0CW_01A","TCGA_GM_A2DO_01A","TCGA_AR_A0U2_01A","TCGA_AO_A0JD_01A","TCGA_A8_A07S_01A","TCGA_A8_A06R_01A","TCGA_E9_A1RE_01A","TCGA_A2_A0YH_01A","TCGA_BH_A1F2_01A","TCGA_A2_A04Y_01A","TCGA_E9_A22H_01A","TCGA_BH_A0BF_01A","TCGA_A8_A07W_01A","TCGA_EW_A1OX_01A","TCGA_EW_A1J6_01A","TCGA_A7_A0CJ_01A","TCGA_AO_A0J3_01A","TCGA_A2_A0YG_01A","TCGA_A8_A092_01A","TCGA_E9_A1R4_01A","TCGA_3C_AALJ_01A","TCGA_D8_A1Y3_01A","TCGA_E9_A5UO_01A","TCGA_Z7_A8R6_01A","TCGA_E9_A1N6_01A","TCGA_A8_A09N_01A","TCGA_A8_A079_01A","TCGA_E9_A1NA_01A","TCGA_AC_A2BM_01A","TCGA_A2_A0EY_01A","TCGA_A8_A06N_01A","TCGA_E2_A9RU_01A","TCGA_B6_A1KN_01A","TCGA_B6_A1KC_01B","TCGA_D8_A1J8_01A","TCGA_A2_A25B_01A","TCGA_AR_A24K_01A","TCGA_BH_A0BZ_01A","TCGA_E9_A1RG_01A","TCGA_E9_A1NI_01A","TCGA_A2_A1FX_01A","TCGA_AR_A2LL_01A","TCGA_D8_A1Y2_01A","TCGA_BH_A0C0_01A","TCGA_AO_A03O_01A","TCGA_A2_A0CY_01A","TCGA_AR_A24N_01A","TCGA_C8_A12M_01A","TCGA_AO_A03N_01B","TCGA_E9_A1RB_01A","TCGA_A7_A2KD_01A","TCGA_A8_A075_01A","TCGA_BH_A18U_01A","TCGA_AR_A250_01A"],"threshold":85.0,"version":"0.0.1"}, 
 "kmers" : [
{"alignments":[{"blocks":[{"q_end":28,"q_start":2,"t_end":1613404,"t_start":1613378},{"q_end":33,"q_start":29,"t_end":1613408,"t_start":1613404}],"chromosome":"chr6","end":1613408,"genes":[63],"id":0,"match":3,"query_index":0,"signatures":[6],"start":1613378,"strand":"+"}],"counts":[34.0,19.0,34.0,40.0,353.0,77.0,39.0,136.0,7.0,37.0,95.0,27.0,54.0,132.0,7.0,77.0,151.0,73.0,86.0,92.0,12.0,53.0,79.0,137.0,20.0,156.0,29.0,17.0,81.0,48.0,214.0,14.0,13.0,95.0,25.0,39.0,19.0,49.0,6.0,73.0,189.0,20.0,9.0,24.0,182.0,60.0,96.0,7.0,100.0,0.0,12.0,176.0,39.0,56.0,216.0,48.0,330.0,62.0,41.0,93.0,97.0,77.0,242.0,108.0,28.0,75.0,48.0,79.0,11.0,66.0,70.0,21.0,41.0,26.0,35.0,9.0,52.0,29.0,7.0,60.0,56.0,83.0,141.0,84.0,79.0,184.0,74.0,57.0,81.0,63.0,25.0,66.0,11.0,62.0,83.0,278.0,68.0,73.0,8.0,0.0,184.0,79.0,34.0,47.0,0.0,44.0,84.0,33.0,135.0,33.0,73.0,13.0,58.0,60.0,124.0,137.0,180.0,95.0,70.0,77.0,374.0,13.0,63.0,117.0,7.0,48.0,52.0,50.0,131.0,32.0,72.0,67.0,169.0,11.0,67.0,109.0,35.0,76.0,22.0,25.0,62.0,36.0,39.0,73.0,14.0,149.0,19.0,53.0,92.0,57.0,48.0,231.0,32.0,15.0,125.0,42.0,191.0,84.0,42.0,154.0,10.0,193.0,357.0,133.0,92.0,65.0,55.0,28.0,41.0,75.0,230.0,63.0,22.0,23.0,189.0,51.0,90.0,0.0,90.0,168.0,146.0,56.0,58.0,46.0,135.0,163.0,220.0,26.0,52.0,37.0,0.0,0.0,9.0,0.0,0.0,9.0,6.0,0.0,0.0,5.0,0.0,11.0,0.0,0.0,0.0,0.0,0.0,0.0,0.0,0.0,0.0,0.0,0.0,0.0,5.0,0.0,0.0,13.0,0.0,0.0,0.0,6.0,0.0,0.0,0.0,0.0,0.0,0.0,7.0,0.0,0.0,0.0,0.0,0.0,0.0,7.0,0.0,0.0,0.0,0.0,0.0,0.0,0.0,5.0,6.0,0.0,0.0,0.0,0.0,11.0,6.0,0.0,0.0,0.0,0.0,0.0,0.0,0.0,0.0,0.0,0.0,0.0,0.0,0.0,0.0,0.0,5.0,0.0,0.0,0.0,0.0,0.0,12.0,0.0,8.0,0.0,0.0,0.0,0.0,0.0,8.0,12.0,0.0,0.0,0.0,11.0,0.0,0.0,10.0,6.0,0.0,0.0,0.0,6.0,0.0,0.0,5.0,6.0,0.0,0.0,0.0,0.0,5.0,0.0,0.0,0.0,6.0,6.0,0.0,0.0,0.0,0.0,0.0,18.0,0.0,8.0,0.0,19.0,9.0,8.0,8.0,7.0,0.0,0.0,0.0,9.0,5.0,0.0,0.0,9.0,0.0,0.0,6.0,8.0,0.0,0.0,0.0,8.0,0.0,0.0,0.0,0.0,0.0,13.0,0.0,0.0,0.0,0.0,0.0,0.0,26.0,6.0,7.0,0.0,0.0,0.0,11.0,19.0,6.0,6.0,0.0,0.0,5.0,0.0,0.0,0.0,6.0,13.0,8.0,0.0,0.0,0.0,7.0,0.0,12.0,0.0,14.0,0.0,0.0,8.0,7.0,0.0,0.0,0.0,8.0,17.0,9.0,12.0,0.0,17.0,0.0,0.0,11.0,0.0,12.0,0.0,0.0,0.0,29.0,7.0,12.0,12.0,0.0,0.0,0.0,5.0,0.0,0.0,0.0,0.0,7.0,0.0,0.0,0.0,0.0,0.0,6.0,0.0,7.0,0.0,7.0,0.0,0.0,0.0,10.0,0.0,11.0,0.0,0.0,0.0,0.0,0.0,0.0,21.0,6.0,0.0,0.0,0.0,0.0,5.0,0.0,16.0,7.0,5.0,0.0,0.0,0.0,0.0,0.0,5.0,0.0,5.0,0.0,0.0,0.0,0.0,0.0,0.0,7.0,0.0,20.0,5.0,5.0,0.0,6.0,0.0,6.0,5.0,0.0,0.0,0.0,10.0,5.0,0.0,5.0,0.0,0.0,0.0,10.0,0.0,7.0,0.0,0.0,7.0,0.0,6.0,0.0,9.0,0.0,0.0,0.0,10.0,0.0,8.0,11.0,11.0,0.0,7.0,13.0,33.0,6.0,8.0,6.0,0.0,0.0,0.0,0.0,7.0,10.0,0.0,0.0,14.0,5.0,8.0,5.0,6.0,5.0,0.0,11.0,25.0,0.0,0.0,0.0,9.0,0.0,0.0,0.0,0.0,18.0,8.0,7.0,5.0,5.0,15.0,0.0,0.0,0.0,6.0,0.0,0.0,0.0,0.0,0.0,0.0,0.0,0.0,0.0,0.0,0.0,12.0,5.0,0.0,11.0,37.0,0.0,0.0,0.0,0.0,6.0,0.0,8.0,0.0,0.0,6.0,5.0,0.0,10.0,0.0,0.0,5.0,16.0,0.0,6.0,5.0,0.0,0.0,11.0,5.0,0.0,10.0,6.0,5.0,7.0,0.0,0.0,6.0,5.0,0.0,0.0,0.0,10.0,0.0,5.0,0.0,10.0,0.0,0.0,0.0,0.0,0.0,0.0,0.0,0.0,0.0,0.0,0.0,7.0,0.0,8.0,0.0,0.0,13.0,20.0,0.0,0.0,6.0,0.0,5.0,0.0,0.0,6.0,18.0,6.0,0.0,10.0,11.0,0.0,8.0,6.0,0.0,0.0,0.0,0.0,0.0,8.0,0.0,15.0,7.0,0.0,0.0,0.0,0.0,0.0,0.0,0.0,5.0,6.0,5.0,0.0,0.0,8.0,0.0,13.0,8.0,5.0,0.0,0.0,0.0,0.0,12.0,0.0,0.0,17.0,0.0,0.0,16.0,0.0,0.0,0.0,0.0,6.0,0.0,9.0,0.0,0.0,0.0,6.0,5.0,10.0,11.0,7.0,12.0,0.0,0.0,0.0,5.0,5.0,0.0,0.0,0.0,0.0,0.0,14.0,7.0,0.0,7.0,6.0,6.0,0.0,0.0,0.0,12.0,0.0,0.0,10.0,0.0,0.0,0.0,24.0,0.0,0.0,0.0,0.0,0.0,0.0,0.0,0.0,0.0,6.0,0.0,6.0,5.0,5.0,7.0,0.0,0.0,0.0,6.0,0.0,8.0,0.0,0.0,0.0,0.0,0.0,0.0,0.0,7.0,5.0,0.0,9.0,0.0,7.0,0.0,0.0,18.0,0.0,6.0,0.0,0.0,0.0,10.0,0.0,5.0,0.0,0.0,0.0,0.0,0.0,19.0,22.0,0.0,6.0,6.0,0.0,0.0,0.0,0.0,8.0,9.0,0.0,0.0,0.0,13.0,7.0,0.0,0.0,0.0,0.0,13.0,0.0,0.0,11.0,11.0,6.0,0.0,9.0,0.0,0.0,8.0,0.0,7.0,5.0,0.0,10.0,0.0,0.0,6.0,0.0,5.0,0.0,6.0,8.0,7.0,6.0,0.0,0.0,8.0,6.0,0.0,0.0,0.0,0.0,10.0,7.0,5.0,6.0,9.0,9.0,0.0,11.0,0.0,5.0,5.0,5.0,6.0,0.0,5.0,44.0,18.0,8.0,0.0,0.0,0.0,0.0,0.0,0.0,0.0,7.0,0.0,0.0,0.0,5.0,0.0,12.0,0.0,0.0,6.0,0.0,0.0,0.0,5.0,10.0,0.0,0.0,0.0,0.0,0.0,0.0,0.0,0.0,0.0,0.0,0.0,0.0,0.0,0.0,0.0,11.0,0.0,11.0,6.0,0.0,0.0,0.0,0.0,0.0,0.0,0.0,0.0,7.0,0.0,0.0,0.0,0.0,0.0,0.0,0.0,0.0,0.0,7.0,0.0,0.0,0.0,0.0,0.0,0.0,0.0,0.0,6.0,0.0,0.0,0.0,0.0,0.0,0.0,0.0,0.0,0.0,0.0,0.0,0.0,0.0,0.0,11.0,0.0,0.0,0.0,0.0,0.0,0.0,0.0,0.0,0.0,0.0,0.0,0.0,0.0,0.0,7.0,0.0,0.0,0.0,15.0,0.0,21.0,0.0,0.0,0.0,0.0,9.0,0.0,0.0,5.0,0.0,7.0,5.0,0.0,8.0,0.0,0.0,0.0,0.0,0.0,0.0,5.0,0.0,0.0,0.0,12.0,0.0,0.0,5.0,0.0,0.0,0.0,0.0,0.0,0.0,0.0,0.0,0.0,6.0,0.0,0.0,0.0,0.0,5.0,0.0,0.0,0.0,0.0,0.0,0.0,0.0,0.0,0.0,0.0,0.0,0.0,0.0,0.0,15.0,9.0,0.0,0.0,0.0,0.0,0.0,0.0,0.0,0.0,0.0,0.0,0.0,0.0,0.0,0.0,6.0,0.0,0.0,0.0,0.0,0.0,0.0,0.0,0.0,0.0,10.0,0.0,0.0,5.0,0.0,0.0,0.0,0.0,5.0,0.0,0.0,0.0,0.0,0.0,0.0,7.0,0.0,0.0,0.0,0.0],"events":[{"best_kmer":4253809,"gene":["FOXC1"],"id":0,"info":"","signatures":[6],"type":"insertion_borders"}],"fc":[66.58114248526165,19.944062776790435,70.33194003877654,-3.3383941491973403,1.056334232389376,3.5264600210055566],"graph":"complex","graph_id":1,"id":4253809,"kmer":"CTTCATGTATTACATAGAAGGATTGCTTTTT","means":[30.51000040953777,0.4582378624141429,1.5297785988240704,0.4338000685423508],"pvalues":[1.918845336974779e-35,9.00939578258538e-34,1.7700385857030184e-35,6.343390746599982e-11,0.8639451935618201,5.649248230404152e-18],"stdevs":[26.74150995312067,1.0935421844360513,2.314489312179647,1.0847795699658098],"values":[98.815,93.847,96.142,60.08599999999999,49.925000000000004,60.38399999999999]},
{"alignments":[{"blocks":[{"q_end":32,"q_start":3,"t_end":237540533,"t_start":237540504},{"q_end":34,"q_start":32,"t_end":237542568,"t_start":237542566}],"chromosome":"chr2","end":237542568,"genes":[333],"id":1,"match":3,"query_index":1,"signatures":[23],"start":237540504,"strand":"+"}],"counts":[0.0,6.0,16.0,0.0,21.0,0.0,20.0,10.0,6.0,0.0,0.0,0.0,0.0,7.0,0.0,12.0,14.0,0.0,26.0,0.0,17.0,0.0,0.0,5.0,0.0,17.0,0.0,0.0,5.0,20.0,25.0,0.0,30.0,0.0,0.0,0.0,38.0,0.0,0.0,0.0,0.0,0.0,7.0,5.0,0.0,0.0,0.0,11.0,0.0,53.0,13.0,0.0,0.0,0.0,0.0,0.0,0.0,0.0,0.0,16.0,0.0,10.0,28.0,14.0,0.0,0.0,7.0,7.0,0.0,0.0,0.0,0.0,6.0,10.0,6.0,0.0,0.0,17.0,0.0,15.0,8.0,0.0,0.0,6.0,12.0,0.0,12.0,0.0,12.0,28.0,7.0,0.0,45.0,14.0,9.0,0.0,0.0,9.0,12.0,5.0,62.0,0.0,7.0,0.0,0.0,0.0,0.0,15.0,7.0,0.0,17.0,12.0,9.0,7.0,0.0,0.0,0.0,0.0,0.0,0.0,15.0,0.0,0.0,0.0,14.0,0.0,0.0,0.0,10.0,0.0,7.0,0.0,6.0,0.0,6.0,0.0,7.0,0.0,0.0,0.0,6.0,0.0,5.0,19.0,0.0,19.0,15.0,9.0,0.0,0.0,0.0,21.0,0.0,0.0,9.0,6.0,0.0,6.0,0.0,0.0,58.0,0.0,0.0,23.0,6.0,16.0,9.0,0.0,6.0,9.0,7.0,5.0,14.0,0.0,5.0,0.0,15.0,0.0,0.0,11.0,10.0,7.0,0.0,0.0,10.0,47.0,0.0,0.0,0.0,10.0,29.0,108.0,45.0,206.0,58.0,98.0,56.0,125.0,100.0,12.0,294.0,156.0,43.0,71.0,138.0,114.0,91.0,110.0,49.0,129.0,52.0,37.0,252.0,88.0,40.0,57.0,40.0,37.0,145.0,57.0,35.0,112.0,83.0,98.0,148.0,85.0,84.0,120.0,70.0,90.0,170.0,120.0,300.0,62.0,369.0,71.0,129.0,49.0,30.0,57.0,173.0,107.0,176.0,116.0,287.0,80.0,63.0,95.0,88.0,64.0,40.0,12.0,108.0,66.0,123.0,206.0,74.0,24.0,76.0,49.0,170.0,94.0,219.0,35.0,36.0,272.0,56.0,154.0,77.0,60.0,234.0,94.0,140.0,113.0,103.0,149.0,115.0,189.0,21.0,295.0,326.0,184.0,164.0,243.0,270.0,98.0,430.0,107.0,112.0,121.0,340.0,190.0,124.0,259.0,86.0,112.0,206.0,52.0,163.0,460.0,56.0,176.0,60.0,265.0,114.0,134.0,299.0,305.0,102.0,96.0,57.0,77.0,90.0,177.0,111.0,101.0,294.0,118.0,126.0,182.0,98.0,91.0,106.0,133.0,65.0,105.0,273.0,74.0,325.0,110.0,106.0,48.0,302.0,101.0,84.0,210.0,181.0,201.0,154.0,166.0,38.0,138.0,369.0,240.0,125.0,68.0,268.0,315.0,152.0,64.0,251.0,296.0,374.0,74.0,398.0,139.0,144.0,270.0,338.0,247.0,128.0,246.0,118.0,393.0,147.0,113.0,160.0,135.0,105.0,80.0,19.0,80.0,313.0,68.0,76.0,272.0,238.0,386.0,299.0,179.0,110.0,176.0,283.0,226.0,261.0,317.0,161.0,89.0,176.0,95.0,284.0,324.0,270.0,131.0,37.0,255.0,210.0,193.0,49.0,166.0,102.0,372.0,233.0,276.0,121.0,141.0,347.0,278.0,1334.0,280.0,316.0,103.0,106.0,142.0,77.0,84.0,148.0,271.0,478.0,303.0,266.0,339.0,97.0,210.0,164.0,379.0,309.0,146.0,316.0,138.0,94.0,144.0,159.0,188.0,294.0,279.0,507.0,140.0,156.0,220.0,94.0,229.0,212.0,229.0,237.0,146.0,506.0,193.0,193.0,125.0,107.0,118.0,213.0,186.0,124.0,232.0,516.0,119.0,146.0,100.0,130.0,240.0,43.0,187.0,158.0,143.0,209.0,144.0,375.0,141.0,169.0,183.0,192.0,70.0,146.0,116.0,380.0,206.0,130.0,73.0,203.0,119.0,244.0,41.0,421.0,339.0,122.0,91.0,123.0,301.0,273.0,145.0,41.0,143.0,111.0,83.0,204.0,104.0,609.0,89.0,187.0,224.0,157.0,162.0,192.0,183.0,124.0,245.0,260.0,365.0,145.0,110.0,140.0,121.0,127.0,109.0,386.0,180.0,169.0,117.0,349.0,163.0,215.0,190.0,313.0,161.0,263.0,265.0,57.0,246.0,38.0,200.0,101.0,115.0,209.0,239.0,109.0,245.0,160.0,111.0,438.0,109.0,51.0,302.0,113.0,339.0,150.0,159.0,272.0,232.0,22.0,319.0,160.0,147.0,110.0,174.0,212.0,173.0,112.0,254.0,96.0,290.0,102.0,303.0,968.0,304.0,131.0,174.0,91.0,241.0,142.0,199.0,108.0,107.0,195.0,66.0,128.0,119.0,175.0,272.0,30.0,200.0,121.0,78.0,99.0,418.0,162.0,134.0,166.0,392.0,14.0,82.0,207.0,519.0,99.0,263.0,130.0,289.0,79.0,426.0,389.0,865.0,339.0,453.0,84.0,128.0,105.0,163.0,87.0,135.0,55.0,301.0,384.0,148.0,149.0,129.0,174.0,369.0,141.0,87.0,216.0,129.0,200.0,72.0,254.0,287.0,41.0,390.0,90.0,93.0,142.0,156.0,588.0,177.0,125.0,133.0,452.0,138.0,133.0,108.0,161.0,221.0,130.0,159.0,113.0,129.0,274.0,179.0,207.0,500.0,444.0,356.0,123.0,112.0,148.0,210.0,114.0,300.0,257.0,418.0,257.0,59.0,123.0,150.0,320.0,161.0,119.0,376.0,75.0,816.0,147.0,73.0,248.0,252.0,101.0,41.0,204.0,138.0,151.0,216.0,392.0,157.0,107.0,345.0,133.0,137.0,110.0,192.0,59.0,175.0,255.0,313.0,394.0,156.0,165.0,171.0,200.0,324.0,156.0,446.0,223.0,49.0,117.0,449.0,168.0,379.0,179.0,114.0,68.0,226.0,145.0,569.0,167.0,310.0,856.0,184.0,33.0,166.0,358.0,82.0,253.0,174.0,158.0,121.0,48.0,204.0,200.0,264.0,119.0,220.0,118.0,354.0,159.0,204.0,244.0,135.0,231.0,302.0,110.0,237.0,186.0,188.0,117.0,187.0,175.0,331.0,166.0,252.0,130.0,84.0,133.0,277.0,188.0,163.0,176.0,257.0,282.0,72.0,377.0,100.0,200.0,28.0,400.0,251.0,85.0,230.0,50.0,148.0,92.0,143.0,289.0,140.0,261.0,287.0,116.0,16.0,69.0,113.0,190.0,197.0,137.0,35.0,82.0,223.0,252.0,194.0,124.0,187.0,303.0,269.0,271.0,217.0,188.0,250.0,143.0,393.0,467.0,167.0,264.0,52.0,214.0,312.0,179.0,138.0,138.0,133.0,95.0,171.0,198.0,129.0,161.0,214.0,263.0,148.0,252.0,343.0,232.0,184.0,243.0,142.0,418.0,453.0,176.0,172.0,145.0,207.0,280.0,321.0,314.0,205.0,212.0,135.0,14.0,106.0,223.0,193.0,63.0,236.0,124.0,108.0,199.0,356.0,371.0,371.0,22.0,115.0,122.0,68.0,101.0,185.0,126.0,40.0,263.0,55.0,161.0,194.0,265.0,189.0,173.0,265.0,305.0,195.0,50.0,295.0,119.0,81.0,271.0,104.0,329.0,139.0,62.0,563.0,38.0,398.0,170.0,147.0,215.0,141.0,85.0,6.0,133.0,257.0,105.0,187.0,57.0,183.0,125.0,205.0,7.0,106.0,51.0,170.0,299.0,111.0,262.0,141.0,145.0,124.0,302.0,198.0,271.0,118.0,177.0,195.0,76.0,180.0,281.0,115.0,256.0,197.0,111.0,212.0,136.0,193.0,76.0,226.0,104.0,279.0,557.0,65.0,162.0,200.0,74.0,68.0,326.0,222.0,48.0,293.0,297.0,157.0,261.0,100.0,133.0,228.0,118.0,100.0,84.0,77.0,265.0,127.0,152.0,17.0,283.0,120.0,148.0,68.0,120.0,204.0,284.0,149.0,156.0,244.0,89.0,108.0,299.0,174.0,72.0,109.0,168.0,464.0,290.0,282.0,100.0,73.0,165.0,135.0,150.0,91.0,227.0,76.0,303.0,166.0,28.0,78.0,379.0,261.0,66.0,184.0,86.0,234.0,135.0,240.0,95.0,223.0,44.0,112.0,113.0,71.0,162.0,154.0,198.0,64.0,22.0,34.0,197.0,114.0,159.0,180.0,33.0,160.0,423.0,167.0,95.0,157.0,46.0,51.0,239.0,174.0,93.0,80.0,323.0,68.0,82.0,115.0,597.0,42.0,247.0,73.0,91.0,84.0,73.0,195.0,127.0,60.0,221.0,229.0,116.0,44.0,76.0,40.0,205.0,208.0,40.0,58.0,158.0,137.0,76.0,350.0],"events":[{"best_kmer":8463365,"gene":["MLPH"],"id":1,"info":"","signatures":[23],"type":"splice_borders"},{"best_kmer":8463365,"gene":["MLPH"],"id":1147,"info":"ENSE00001692440.1-ENSE00003573480.1-ENSE00003641987.1 -> ? OR ENSE00001705389.1-ENSE00003660074.1-ENSE00003687850.1 -> ?","signatures":[23,26],"type":"multiple_splice_junctions"}],"fc":[-15.660573932436662,-30.46071429536963,-22.38697006882738,-1.9450573412433156,-1.4295114703592569,1.3606447947944724],"graph":"complex","graph_id":4,"id":8463365,"kmer":"TTGGGCCTCTCCCCCAGGCGGACCCGGAGGT","means":[2.7105840270231742,42.44930155527832,82.56632562074539,60.681763482009394],"pvalues":[1.2351228613636671e-17,2.2046901824029837e-138,1.2756476293407058e-53,1.1972922089494457e-16,8.954811381722514e-05,2.5784921122462784e-09],"stdevs":[4.471646932218824,32.8599246264349,55.54609569971156,39.42510232308331],"values":[92.87799999999999,99.388,95.712,65.75400000000002,62.57699999999999,55.40400000000001]},
{"alignments":[{"blocks":[{"q_end":60,"q_start":29,"t_end":237519940,"t_start":237519909}],"chromosome":"chr2","end":237519940,"genes":[333],"id":2,"match":2,"query_index":2,"signatures":[],"start":237519909,"strand":"+"}],"counts":[0.0,0.0,15.0,0.0,20.0,0.0,5.0,9.0,17.0,0.0,0.0,9.0,0.0,20.0,0.0,9.0,13.0,5.0,35.0,0.0,12.0,7.0,0.0,5.0,10.0,27.0,5.0,0.0,6.0,13.0,8.0,0.0,29.0,5.0,0.0,0.0,27.0,0.0,8.0,0.0,0.0,0.0,0.0,6.0,0.0,0.0,0.0,14.0,0.0,67.0,11.0,0.0,0.0,0.0,0.0,0.0,0.0,5.0,6.0,0.0,0.0,5.0,36.0,0.0,0.0,0.0,7.0,0.0,0.0,0.0,0.0,14.0,15.0,11.0,18.0,11.0,0.0,16.0,0.0,19.0,0.0,0.0,0.0,6.0,7.0,0.0,14.0,0.0,13.0,28.0,0.0,0.0,52.0,9.0,12.0,0.0,0.0,11.0,18.0,0.0,73.0,0.0,5.0,0.0,0.0,7.0,0.0,10.0,6.0,0.0,11.0,7.0,0.0,6.0,9.0,0.0,0.0,0.0,7.0,0.0,15.0,0.0,0.0,0.0,16.0,0.0,0.0,0.0,12.0,5.0,22.0,0.0,0.0,0.0,0.0,0.0,0.0,9.0,0.0,6.0,0.0,0.0,0.0,6.0,0.0,14.0,13.0,12.0,0.0,12.0,15.0,25.0,0.0,0.0,10.0,8.0,0.0,0.0,0.0,0.0,62.0,0.0,0.0,33.0,19.0,12.0,7.0,0.0,8.0,10.0,6.0,0.0,9.0,0.0,0.0,0.0,14.0,0.0,0.0,8.0,13.0,9.0,0.0,0.0,20.0,29.0,0.0,0.0,0.0,6.0,29.0,195.0,50.0,316.0,104.0,103.0,38.0,238.0,95.0,78.0,223.0,197.0,39.0,70.0,171.0,163.0,142.0,58.0,56.0,145.0,87.0,63.0,238.0,132.0,64.0,61.0,50.0,68.0,152.0,22.0,33.0,155.0,71.0,97.0,185.0,111.0,93.0,162.0,84.0,84.0,176.0,89.0,372.0,82.0,468.0,146.0,99.0,97.0,50.0,91.0,218.0,132.0,195.0,140.0,246.0,58.0,62.0,99.0,111.0,96.0,60.0,23.0,113.0,63.0,88.0,283.0,74.0,28.0,58.0,96.0,158.0,119.0,230.0,60.0,37.0,306.0,92.0,237.0,156.0,125.0,374.0,96.0,128.0,115.0,187.0,144.0,105.0,181.0,29.0,264.0,477.0,210.0,120.0,208.0,290.0,136.0,457.0,155.0,147.0,107.0,212.0,215.0,147.0,370.0,154.0,136.0,266.0,206.0,188.0,580.0,94.0,220.0,65.0,343.0,162.0,156.0,399.0,359.0,150.0,142.0,75.0,76.0,126.0,218.0,133.0,91.0,311.0,119.0,157.0,229.0,136.0,178.0,131.0,140.0,122.0,170.0,485.0,78.0,446.0,152.0,135.0,74.0,330.0,112.0,126.0,252.0,209.0,234.0,166.0,213.0,43.0,252.0,476.0,278.0,144.0,138.0,343.0,271.0,186.0,111.0,232.0,359.0,397.0,177.0,653.0,55.0,156.0,337.0,471.0,275.0,160.0,326.0,237.0,515.0,161.0,130.0,215.0,120.0,183.0,94.0,151.0,91.0,449.0,124.0,115.0,337.0,247.0,492.0,321.0,213.0,157.0,179.0,285.0,265.0,208.0,310.0,169.0,34.0,164.0,111.0,327.0,391.0,206.0,171.0,100.0,294.0,264.0,169.0,65.0,177.0,220.0,481.0,381.0,436.0,151.0,197.0,341.0,320.0,1365.0,426.0,434.0,103.0,127.0,178.0,105.0,96.0,207.0,461.0,534.0,444.0,367.0,304.0,159.0,218.0,234.0,449.0,378.0,189.0,379.0,192.0,103.0,126.0,245.0,181.0,309.0,311.0,641.0,140.0,210.0,269.0,179.0,318.0,277.0,325.0,197.0,117.0,504.0,261.0,267.0,141.0,120.0,230.0,167.0,212.0,111.0,279.0,549.0,130.0,174.0,218.0,195.0,524.0,46.0,305.0,191.0,179.0,344.0,182.0,379.0,58.0,207.0,215.0,275.0,83.0,230.0,178.0,374.0,259.0,234.0,76.0,296.0,106.0,259.0,38.0,600.0,414.0,178.0,141.0,202.0,415.0,216.0,181.0,90.0,152.0,227.0,102.0,273.0,123.0,866.0,200.0,249.0,276.0,170.0,194.0,343.0,178.0,213.0,270.0,355.0,367.0,184.0,113.0,180.0,164.0,114.0,80.0,253.0,197.0,238.0,132.0,402.0,232.0,306.0,404.0,393.0,205.0,281.0,342.0,47.0,186.0,38.0,277.0,120.0,119.0,217.0,299.0,115.0,503.0,180.0,116.0,526.0,134.0,75.0,316.0,153.0,329.0,199.0,175.0,433.0,223.0,32.0,332.0,289.0,164.0,151.0,200.0,301.0,174.0,140.0,307.0,98.0,395.0,219.0,260.0,929.0,491.0,111.0,217.0,128.0,323.0,199.0,251.0,157.0,95.0,333.0,83.0,200.0,141.0,281.0,442.0,62.0,286.0,196.0,78.0,179.0,554.0,155.0,46.0,160.0,387.0,29.0,142.0,321.0,743.0,187.0,376.0,134.0,245.0,121.0,526.0,405.0,742.0,510.0,571.0,159.0,144.0,121.0,252.0,100.0,163.0,41.0,296.0,703.0,213.0,208.0,134.0,141.0,387.0,138.0,93.0,213.0,179.0,359.0,92.0,352.0,312.0,73.0,527.0,105.0,92.0,135.0,168.0,557.0,169.0,158.0,198.0,376.0,195.0,155.0,126.0,220.0,294.0,182.0,87.0,167.0,199.0,383.0,184.0,227.0,407.0,651.0,505.0,160.0,110.0,189.0,217.0,166.0,261.0,313.0,636.0,365.0,107.0,128.0,148.0,422.0,249.0,121.0,365.0,96.0,829.0,212.0,47.0,299.0,262.0,96.0,121.0,180.0,160.0,269.0,253.0,229.0,267.0,127.0,500.0,58.0,123.0,217.0,222.0,111.0,282.0,200.0,415.0,502.0,308.0,235.0,217.0,269.0,302.0,257.0,486.0,271.0,72.0,145.0,651.0,172.0,399.0,143.0,188.0,91.0,398.0,191.0,726.0,161.0,528.0,1047.0,294.0,44.0,175.0,317.0,119.0,369.0,137.0,190.0,177.0,130.0,278.0,265.0,243.0,116.0,246.0,147.0,571.0,260.0,170.0,323.0,218.0,267.0,395.0,190.0,220.0,237.0,289.0,174.0,210.0,248.0,351.0,155.0,325.0,180.0,120.0,128.0,467.0,228.0,250.0,261.0,317.0,217.0,118.0,398.0,99.0,213.0,57.0,528.0,278.0,122.0,278.0,26.0,160.0,151.0,230.0,330.0,120.0,244.0,233.0,145.0,18.0,75.0,165.0,208.0,255.0,229.0,75.0,185.0,290.0,291.0,169.0,134.0,287.0,285.0,297.0,323.0,267.0,351.0,292.0,181.0,479.0,708.0,311.0,322.0,101.0,405.0,270.0,258.0,162.0,109.0,229.0,122.0,169.0,222.0,163.0,212.0,306.0,362.0,111.0,351.0,391.0,246.0,164.0,344.0,166.0,351.0,644.0,241.0,140.0,217.0,291.0,323.0,306.0,523.0,272.0,259.0,176.0,104.0,126.0,203.0,220.0,120.0,396.0,134.0,69.0,258.0,297.0,430.0,558.0,87.0,120.0,191.0,115.0,128.0,227.0,225.0,240.0,304.0,69.0,183.0,290.0,386.0,296.0,241.0,307.0,247.0,294.0,54.0,244.0,207.0,127.0,290.0,176.0,389.0,109.0,226.0,581.0,35.0,369.0,192.0,194.0,285.0,133.0,148.0,12.0,318.0,334.0,278.0,306.0,60.0,166.0,245.0,248.0,66.0,172.0,92.0,249.0,203.0,123.0,244.0,122.0,128.0,115.0,411.0,211.0,410.0,119.0,220.0,148.0,166.0,205.0,277.0,141.0,341.0,246.0,144.0,271.0,155.0,206.0,95.0,346.0,113.0,341.0,777.0,85.0,189.0,248.0,70.0,87.0,387.0,270.0,47.0,390.0,306.0,170.0,338.0,138.0,119.0,222.0,129.0,158.0,189.0,134.0,379.0,172.0,193.0,19.0,373.0,104.0,183.0,201.0,117.0,280.0,535.0,174.0,218.0,301.0,154.0,120.0,362.0,209.0,109.0,166.0,292.0,488.0,278.0,248.0,150.0,85.0,220.0,153.0,253.0,135.0,351.0,89.0,510.0,220.0,111.0,129.0,347.0,452.0,51.0,297.0,53.0,259.0,202.0,407.0,109.0,204.0,89.0,151.0,207.0,70.0,230.0,139.0,281.0,95.0,127.0,156.0,414.0,104.0,236.0,217.0,104.0,138.0,363.0,222.0,127.0,239.0,53.0,55.0,325.0,220.0,119.0,104.0,381.0,84.0,109.0,152.0,980.0,51.0,556.0,86.0,316.0,182.0,142.0,237.0,101.0,106.0,311.0,277.0,132.0,76.0,142.0,29.0,363.0,208.0,104.0,80.0,226.0,178.0,79.0,423.0],"events":[{"best_kmer":19227,"gene":["MLPH"],"id":2,"info":"","signatures":[25],"type":"splice_borders"},{"best_kmer":19227,"gene":["MLPH"],"id":1145,"info":"ENSE00003541643.1-ENSE00003633886.1 -> ? OR ENSE00003541643.1-ENSE00003633886.1 -> ?","signatures":[25,29],"type":"multiple_splice_junctions"}],"fc":[-18.10331629523751,-36.12993436812993,-28.128576737547565,-1.995763305402488,-1.5537803283560498,1.2844565405935282],"graph":"complex","graph_id":4,"id":19227,"kmer":"AAAAAGCGCCTCCTCTCCGTCCACGACTTCG","means":[2.7775668405500116,50.28317104564039,100.35330765216594,78.12900201807854],"pvalues":[8.544717910283626e-19,1.947926380546847e-147,1.0420001699491036e-60,4.760619018667705e-19,2.630668529959137e-07,1.690946000138899e-07],"stdevs":[4.7615772700133165,37.255333100848055,64.31609037547678,45.86107895040052],"values":[96.06400000000001,98.585,99.377,69.53399999999999,65.646,52.514]},
{"alignments":[{"blocks":[{"q_end":157,"q_start":143,"t_end":237540957,"t_start":237540943},{"q_end":174,"q_start":157,"t_end":237542583,"t_start":237542566}],"chromosome":"chr2","end":237542583,"genes":[333],"id":3,"match":3,"query_index":3,"signatures":[26],"start":237540943,"strand":"+"}],"counts":[0.0,6.0,12.0,0.0,19.0,0.0,0.0,6.0,9.0,0.0,0.0,6.0,0.0,6.0,0.0,14.0,29.0,7.0,20.0,0.0,12.0,10.0,0.0,9.0,11.0,24.0,6.0,0.0,0.0,8.0,14.0,0.0,16.0,7.0,0.0,0.0,23.0,0.0,0.0,0.0,0.0,0.0,5.0,5.0,0.0,0.0,0.0,17.0,0.0,66.0,10.0,0.0,0.0,0.0,0.0,0.0,0.0,0.0,0.0,14.0,0.0,9.0,18.0,6.0,0.0,0.0,9.0,0.0,0.0,0.0,0.0,7.0,8.0,14.0,5.0,0.0,0.0,14.0,0.0,21.0,0.0,0.0,0.0,0.0,0.0,0.0,18.0,0.0,17.0,35.0,0.0,0.0,62.0,5.0,16.0,0.0,0.0,13.0,17.0,9.0,89.0,5.0,8.0,0.0,0.0,8.0,10.0,16.0,15.0,9.0,0.0,9.0,0.0,9.0,0.0,5.0,0.0,0.0,0.0,6.0,7.0,0.0,0.0,0.0,18.0,5.0,0.0,0.0,14.0,6.0,24.0,0.0,8.0,0.0,0.0,0.0,0.0,11.0,5.0,0.0,7.0,0.0,8.0,6.0,0.0,12.0,10.0,17.0,0.0,0.0,0.0,17.0,0.0,0.0,8.0,9.0,0.0,6.0,0.0,0.0,69.0,0.0,5.0,39.0,11.0,5.0,6.0,7.0,8.0,18.0,13.0,0.0,11.0,0.0,5.0,0.0,23.0,0.0,0.0,11.0,13.0,9.0,0.0,0.0,10.0,35.0,0.0,0.0,0.0,7.0,25.0,203.0,33.0,371.0,50.0,98.0,61.0,205.0,149.0,40.0,142.0,129.0,50.0,54.0,216.0,125.0,119.0,70.0,76.0,88.0,39.0,51.0,267.0,118.0,107.0,95.0,81.0,50.0,139.0,22.0,34.0,98.0,87.0,80.0,166.0,79.0,100.0,228.0,85.0,63.0,138.0,93.0,248.0,77.0,538.0,77.0,127.0,53.0,47.0,52.0,160.0,105.0,192.0,121.0,300.0,48.0,65.0,85.0,148.0,77.0,67.0,26.0,106.0,57.0,263.0,230.0,51.0,36.0,52.0,97.0,240.0,95.0,188.0,64.0,29.0,346.0,83.0,142.0,93.0,84.0,320.0,134.0,143.0,88.0,198.0,195.0,67.0,136.0,5.0,326.0,379.0,246.0,119.0,229.0,226.0,135.0,283.0,124.0,77.0,147.0,333.0,199.0,127.0,450.0,168.0,155.0,194.0,164.0,111.0,496.0,81.0,176.0,29.0,300.0,81.0,143.0,321.0,245.0,155.0,103.0,60.0,51.0,97.0,246.0,155.0,111.0,315.0,165.0,125.0,277.0,136.0,128.0,113.0,143.0,149.0,73.0,507.0,69.0,357.0,166.0,113.0,85.0,251.0,98.0,114.0,215.0,179.0,195.0,200.0,201.0,57.0,268.0,367.0,230.0,86.0,87.0,275.0,274.0,132.0,55.0,242.0,285.0,322.0,108.0,521.0,268.0,241.0,264.0,431.0,276.0,107.0,249.0,150.0,390.0,187.0,134.0,140.0,112.0,149.0,120.0,23.0,98.0,526.0,76.0,137.0,266.0,256.0,519.0,169.0,161.0,122.0,166.0,165.0,248.0,168.0,339.0,147.0,79.0,133.0,106.0,359.0,407.0,267.0,170.0,64.0,242.0,196.0,137.0,95.0,247.0,132.0,411.0,427.0,340.0,200.0,188.0,317.0,268.0,1076.0,293.0,321.0,63.0,144.0,112.0,107.0,140.0,194.0,417.0,627.0,405.0,224.0,375.0,122.0,233.0,212.0,462.0,442.0,185.0,301.0,240.0,99.0,142.0,198.0,273.0,388.0,275.0,537.0,151.0,164.0,295.0,86.0,323.0,227.0,248.0,176.0,135.0,324.0,117.0,222.0,126.0,120.0,225.0,207.0,237.0,140.0,208.0,522.0,167.0,239.0,149.0,226.0,492.0,60.0,160.0,125.0,175.0,290.0,134.0,322.0,130.0,172.0,176.0,166.0,112.0,155.0,138.0,402.0,185.0,168.0,70.0,322.0,117.0,351.0,28.0,447.0,451.0,198.0,160.0,146.0,358.0,239.0,189.0,58.0,130.0,179.0,128.0,232.0,110.0,859.0,116.0,177.0,249.0,263.0,159.0,332.0,205.0,158.0,246.0,378.0,389.0,175.0,164.0,178.0,120.0,91.0,87.0,414.0,209.0,256.0,143.0,339.0,220.0,192.0,226.0,395.0,229.0,187.0,351.0,68.0,278.0,27.0,218.0,98.0,104.0,221.0,308.0,101.0,370.0,159.0,116.0,551.0,126.0,48.0,326.0,140.0,497.0,155.0,182.0,329.0,238.0,39.0,311.0,180.0,185.0,117.0,198.0,183.0,140.0,140.0,260.0,119.0,284.0,134.0,562.0,729.0,480.0,123.0,278.0,106.0,218.0,138.0,212.0,141.0,142.0,321.0,57.0,140.0,93.0,315.0,364.0,90.0,225.0,176.0,82.0,137.0,457.0,158.0,211.0,244.0,298.0,23.0,69.0,244.0,574.0,172.0,354.0,150.0,232.0,98.0,585.0,469.0,686.0,448.0,485.0,119.0,115.0,137.0,259.0,101.0,147.0,8.0,270.0,731.0,169.0,197.0,95.0,148.0,371.0,127.0,73.0,262.0,243.0,250.0,80.0,312.0,314.0,51.0,409.0,65.0,137.0,173.0,137.0,364.0,175.0,133.0,105.0,390.0,177.0,142.0,99.0,185.0,250.0,105.0,188.0,99.0,173.0,300.0,198.0,301.0,504.0,617.0,504.0,242.0,85.0,128.0,180.0,121.0,404.0,149.0,682.0,415.0,81.0,100.0,188.0,511.0,272.0,122.0,410.0,99.0,625.0,194.0,69.0,344.0,229.0,106.0,84.0,282.0,114.0,241.0,208.0,373.0,237.0,124.0,603.0,60.0,121.0,102.0,120.0,62.0,270.0,215.0,284.0,540.0,272.0,164.0,180.0,135.0,312.0,307.0,307.0,164.0,44.0,100.0,624.0,224.0,272.0,165.0,161.0,67.0,294.0,216.0,712.0,158.0,457.0,1134.0,345.0,39.0,297.0,334.0,80.0,402.0,126.0,226.0,129.0,124.0,256.0,194.0,319.0,112.0,271.0,107.0,385.0,166.0,160.0,198.0,184.0,218.0,332.0,118.0,257.0,216.0,264.0,178.0,396.0,228.0,333.0,135.0,265.0,154.0,73.0,130.0,460.0,199.0,153.0,230.0,333.0,283.0,91.0,424.0,161.0,205.0,41.0,422.0,247.0,101.0,218.0,42.0,143.0,137.0,231.0,252.0,149.0,232.0,302.0,113.0,23.0,71.0,157.0,179.0,233.0,140.0,50.0,114.0,298.0,263.0,236.0,76.0,291.0,197.0,346.0,205.0,164.0,247.0,183.0,135.0,482.0,652.0,248.0,367.0,53.0,313.0,289.0,272.0,159.0,84.0,219.0,109.0,267.0,222.0,121.0,220.0,248.0,298.0,118.0,380.0,368.0,380.0,222.0,443.0,83.0,276.0,709.0,267.0,123.0,190.0,284.0,286.0,321.0,370.0,261.0,172.0,129.0,25.0,144.0,179.0,197.0,96.0,323.0,120.0,117.0,144.0,320.0,267.0,431.0,39.0,120.0,127.0,77.0,45.0,166.0,212.0,112.0,386.0,72.0,237.0,284.0,286.0,286.0,164.0,326.0,386.0,274.0,64.0,252.0,199.0,89.0,173.0,156.0,373.0,92.0,103.0,708.0,21.0,210.0,247.0,114.0,284.0,134.0,175.0,9.0,245.0,365.0,159.0,268.0,86.0,152.0,218.0,248.0,27.0,153.0,89.0,289.0,363.0,158.0,208.0,160.0,166.0,76.0,224.0,189.0,329.0,90.0,223.0,151.0,104.0,178.0,362.0,129.0,273.0,281.0,105.0,243.0,110.0,159.0,74.0,414.0,74.0,336.0,637.0,86.0,179.0,199.0,64.0,102.0,344.0,250.0,44.0,354.0,274.0,153.0,209.0,150.0,94.0,269.0,90.0,106.0,132.0,77.0,363.0,177.0,207.0,16.0,359.0,128.0,172.0,108.0,125.0,254.0,441.0,197.0,215.0,359.0,98.0,186.0,331.0,131.0,137.0,166.0,223.0,349.0,273.0,192.0,138.0,59.0,194.0,160.0,254.0,116.0,319.0,69.0,442.0,183.0,43.0,100.0,626.0,339.0,68.0,338.0,79.0,216.0,180.0,402.0,110.0,206.0,48.0,101.0,199.0,57.0,166.0,144.0,329.0,74.0,50.0,59.0,308.0,103.0,166.0,272.0,40.0,123.0,497.0,164.0,162.0,163.0,37.0,70.0,294.0,223.0,100.0,71.0,385.0,100.0,84.0,142.0,966.0,75.0,569.0,109.0,98.0,97.0,107.0,179.0,81.0,68.0,309.0,187.0,150.0,45.0,77.0,54.0,271.0,185.0,68.0,72.0,145.0,128.0,67.0,431.0],"events":[{"best_kmer":1488970,"gene":["MLPH"],"id":3,"info":"","signatures":[26],"type":"splice_borders"}],"fc":[-16.475680571245604,-32.037520716735806,-24.529582193105895,-1.9445339801409904,-1.4888357471506497,1.3060769019433212],"graph":"complex","graph_id":4,"id":1488970,"kmer":"AGGCAGAGAGCGAGGTTTCAGACATTGAATC","means":[2.895125337479152,47.69916027402614,92.75263797703506,71.0162149250383],"pvalues":[1.0584884293363163e-16,7.0189609091592e-145,3.1896034154671663e-47,8.746586267762716e-16,4.445818842175997e-05,1.0971657808224711e-06],"stdevs":[5.035244758007819,38.75581510853345,60.16425937117734,51.56643111050162],"values":[94.745,99.32,97.51200000000001,63.849,60.379,54.081]},
{"alignments":[{"blocks":[{"q_end":110,"q_start":84,"t_end":237518645,"t_start":237518619},{"q_end":114,"q_start":111,"t_end":237518648,"t_start":237518645},{"q_end":115,"q_start":114,"t_end":237519910,"t_start":237519909}],"chromosome":"chr2","end":237519910,"genes":[333],"id":4,"match":40,"query_index":4,"signatures":[27,25],"start":237518619,"strand":"-"}],"counts":[0.0,12.0,8.0,0.0,23.0,0.0,5.0,0.0,6.0,0.0,0.0,0.0,0.0,0.0,0.0,6.0,10.0,6.0,27.0,0.0,14.0,5.0,0.0,0.0,0.0,12.0,0.0,0.0,5.0,13.0,23.0,0.0,17.0,0.0,0.0,0.0,20.0,0.0,5.0,0.0,0.0,0.0,8.0,6.0,0.0,0.0,0.0,7.0,0.0,57.0,17.0,0.0,0.0,0.0,0.0,0.0,0.0,0.0,0.0,0.0,0.0,0.0,22.0,6.0,0.0,0.0,7.0,0.0,0.0,0.0,0.0,6.0,13.0,8.0,6.0,0.0,0.0,10.0,0.0,12.0,0.0,0.0,0.0,0.0,5.0,0.0,12.0,0.0,13.0,29.0,0.0,0.0,34.0,8.0,11.0,0.0,0.0,0.0,9.0,7.0,40.0,6.0,0.0,0.0,0.0,5.0,10.0,5.0,6.0,0.0,0.0,7.0,0.0,5.0,0.0,0.0,0.0,0.0,0.0,0.0,13.0,0.0,0.0,0.0,14.0,0.0,0.0,0.0,6.0,0.0,9.0,0.0,6.0,0.0,0.0,0.0,0.0,0.0,0.0,0.0,0.0,0.0,13.0,11.0,0.0,0.0,7.0,18.0,0.0,6.0,8.0,16.0,0.0,0.0,0.0,5.0,0.0,0.0,0.0,0.0,44.0,0.0,0.0,14.0,10.0,0.0,7.0,0.0,5.0,0.0,14.0,0.0,10.0,0.0,0.0,0.0,5.0,0.0,0.0,6.0,11.0,5.0,0.0,0.0,8.0,23.0,0.0,0.0,0.0,0.0,20.0,135.0,36.0,231.0,38.0,73.0,33.0,150.0,69.0,22.0,204.0,145.0,28.0,31.0,140.0,136.0,88.0,59.0,35.0,126.0,54.0,57.0,131.0,50.0,48.0,55.0,39.0,34.0,99.0,32.0,40.0,66.0,66.0,82.0,148.0,92.0,53.0,88.0,72.0,56.0,116.0,66.0,179.0,56.0,321.0,102.0,87.0,92.0,30.0,71.0,157.0,78.0,175.0,125.0,176.0,48.0,42.0,45.0,89.0,64.0,39.0,14.0,66.0,34.0,61.0,200.0,66.0,29.0,37.0,52.0,111.0,69.0,144.0,34.0,28.0,339.0,102.0,105.0,128.0,71.0,261.0,76.0,92.0,70.0,116.0,138.0,80.0,93.0,0.0,164.0,204.0,161.0,68.0,121.0,223.0,73.0,471.0,104.0,84.0,79.0,313.0,131.0,125.0,371.0,95.0,85.0,201.0,124.0,140.0,310.0,83.0,216.0,44.0,314.0,87.0,137.0,225.0,258.0,89.0,74.0,49.0,52.0,85.0,138.0,85.0,59.0,226.0,118.0,113.0,162.0,76.0,73.0,91.0,95.0,72.0,55.0,299.0,68.0,351.0,151.0,64.0,31.0,154.0,111.0,71.0,234.0,136.0,175.0,135.0,128.0,36.0,155.0,287.0,150.0,92.0,74.0,165.0,152.0,152.0,62.0,244.0,237.0,298.0,96.0,555.0,36.0,138.0,191.0,572.0,273.0,65.0,181.0,150.0,410.0,141.0,116.0,139.0,151.0,112.0,59.0,14.0,71.0,378.0,94.0,79.0,199.0,201.0,520.0,209.0,166.0,132.0,101.0,142.0,208.0,152.0,177.0,155.0,61.0,184.0,69.0,272.0,257.0,133.0,101.0,35.0,179.0,210.0,127.0,53.0,171.0,144.0,305.0,352.0,483.0,46.0,106.0,186.0,244.0,1490.0,324.0,348.0,81.0,85.0,102.0,65.0,72.0,130.0,339.0,403.0,374.0,258.0,290.0,101.0,143.0,166.0,341.0,351.0,106.0,311.0,159.0,59.0,119.0,164.0,219.0,277.0,212.0,368.0,123.0,158.0,232.0,123.0,143.0,200.0,142.0,150.0,88.0,478.0,117.0,179.0,89.0,100.0,95.0,149.0,118.0,73.0,220.0,687.0,86.0,221.0,79.0,144.0,212.0,47.0,229.0,134.0,101.0,312.0,114.0,247.0,27.0,122.0,150.0,180.0,69.0,166.0,82.0,329.0,166.0,174.0,67.0,173.0,109.0,229.0,11.0,296.0,346.0,173.0,194.0,105.0,528.0,201.0,155.0,60.0,103.0,110.0,74.0,210.0,71.0,854.0,80.0,177.0,126.0,154.0,113.0,275.0,143.0,117.0,142.0,294.0,350.0,112.0,79.0,146.0,84.0,75.0,52.0,166.0,121.0,142.0,71.0,310.0,150.0,216.0,137.0,276.0,134.0,173.0,241.0,58.0,137.0,22.0,163.0,86.0,95.0,158.0,208.0,146.0,296.0,79.0,93.0,338.0,102.0,50.0,258.0,98.0,266.0,172.0,242.0,299.0,129.0,17.0,244.0,170.0,104.0,144.0,130.0,187.0,135.0,63.0,202.0,72.0,220.0,110.0,315.0,901.0,450.0,76.0,168.0,73.0,216.0,114.0,177.0,93.0,69.0,251.0,71.0,148.0,84.0,258.0,481.0,42.0,183.0,160.0,64.0,129.0,476.0,140.0,53.0,155.0,255.0,19.0,87.0,179.0,538.0,136.0,211.0,137.0,150.0,149.0,379.0,279.0,427.0,430.0,403.0,133.0,129.0,81.0,175.0,64.0,103.0,44.0,223.0,396.0,164.0,154.0,96.0,151.0,259.0,98.0,70.0,156.0,137.0,263.0,67.0,213.0,210.0,69.0,448.0,86.0,95.0,93.0,108.0,559.0,104.0,106.0,83.0,232.0,146.0,106.0,68.0,184.0,236.0,137.0,86.0,110.0,106.0,221.0,87.0,176.0,246.0,543.0,426.0,181.0,66.0,110.0,137.0,112.0,237.0,182.0,462.0,237.0,67.0,46.0,85.0,303.0,106.0,85.0,278.0,48.0,581.0,151.0,15.0,176.0,166.0,80.0,62.0,170.0,88.0,121.0,154.0,165.0,227.0,105.0,379.0,115.0,107.0,192.0,180.0,96.0,180.0,202.0,298.0,586.0,140.0,208.0,188.0,178.0,181.0,222.0,353.0,237.0,40.0,87.0,456.0,103.0,310.0,129.0,105.0,55.0,195.0,163.0,746.0,88.0,323.0,999.0,272.0,24.0,202.0,194.0,70.0,283.0,87.0,153.0,123.0,135.0,299.0,135.0,154.0,64.0,201.0,101.0,551.0,146.0,101.0,235.0,148.0,173.0,208.0,92.0,159.0,167.0,248.0,130.0,253.0,114.0,214.0,141.0,255.0,117.0,64.0,88.0,401.0,158.0,121.0,165.0,162.0,125.0,74.0,276.0,116.0,132.0,30.0,299.0,170.0,123.0,198.0,16.0,128.0,114.0,155.0,299.0,76.0,184.0,222.0,134.0,12.0,47.0,107.0,187.0,193.0,122.0,37.0,134.0,185.0,267.0,141.0,137.0,224.0,235.0,177.0,302.0,165.0,158.0,228.0,173.0,363.0,585.0,307.0,216.0,62.0,255.0,163.0,204.0,167.0,72.0,182.0,76.0,146.0,145.0,96.0,147.0,205.0,255.0,51.0,435.0,310.0,208.0,121.0,364.0,109.0,382.0,336.0,187.0,103.0,143.0,247.0,236.0,236.0,284.0,177.0,205.0,98.0,26.0,91.0,130.0,116.0,121.0,219.0,81.0,49.0,242.0,193.0,289.0,585.0,60.0,101.0,96.0,49.0,77.0,126.0,155.0,73.0,129.0,34.0,163.0,133.0,255.0,326.0,137.0,219.0,285.0,221.0,40.0,169.0,141.0,88.0,184.0,108.0,265.0,92.0,67.0,479.0,24.0,321.0,166.0,100.0,218.0,117.0,115.0,7.0,117.0,301.0,158.0,195.0,56.0,115.0,109.0,204.0,8.0,110.0,74.0,181.0,94.0,87.0,161.0,74.0,111.0,100.0,264.0,171.0,292.0,120.0,126.0,159.0,89.0,136.0,207.0,95.0,305.0,197.0,76.0,182.0,110.0,252.0,58.0,197.0,107.0,246.0,500.0,64.0,129.0,184.0,46.0,42.0,223.0,163.0,15.0,230.0,175.0,84.0,212.0,92.0,106.0,156.0,76.0,95.0,84.0,86.0,213.0,134.0,158.0,15.0,284.0,49.0,134.0,61.0,102.0,177.0,330.0,236.0,132.0,201.0,86.0,118.0,238.0,116.0,84.0,143.0,160.0,471.0,179.0,152.0,103.0,47.0,141.0,94.0,125.0,72.0,244.0,68.0,399.0,111.0,37.0,71.0,407.0,253.0,36.0,169.0,55.0,165.0,126.0,339.0,121.0,146.0,52.0,136.0,115.0,51.0,153.0,114.0,233.0,63.0,29.0,91.0,221.0,57.0,140.0,153.0,41.0,76.0,262.0,125.0,85.0,163.0,53.0,28.0,319.0,216.0,82.0,94.0,320.0,39.0,113.0,118.0,585.0,47.0,273.0,82.0,66.0,76.0,65.0,141.0,64.0,73.0,203.0,199.0,74.0,18.0,43.0,21.0,206.0,202.0,19.0,42.0,175.0,124.0,55.0,334.0],"events":[{"best_kmer":8746583,"gene":["MLPH"],"id":4,"info":"","signatures":[27],"type":"insertion_borders"},{"best_kmer":8746583,"gene":["MLPH"],"id":1155,"info":"ENST00000338530.8_intron_3_cov_139.820000\nENST00000409373.5 intron 3 cov 139.820000\nENST00000410032.5 intron 4 cov 139.820000\nENST00000468178.5 intron 3 cov 139.820000\nENST00000477501.5 intron 2 cov 139.820000","signatures":[],"type":"intron"},{"best_kmer":8746583,"gene":["MLPH"],"id":1156,"info":"ENST00000264605.7_intron_3_cov_139.820000","signatures":[],"type":"intron"}],"fc":[-18.92183139978022,-39.19321209642403,-28.232275976921773,-2.0713223402296705,-1.4920477505813574,1.388241320978237],"graph":"complex","graph_id":3,"id":8746583,"kmer":"TTTTTGCTGCCAAAGGGCTGGGCCTGGGCCT","means":[1.922436047629774,36.37601077011044,75.34644375656485,54.27474504466651],"pvalues":[6.047401504680708e-15,1.1380728862335375e-108,3.094165523199668e-46,1.2615392249971774e-15,0.00012059542817844961,5.840859425771815e-08],"stdevs":[3.6570364807769167,32.52455108179079,61.87231830023441,40.29229850289202],"values":[94.369,99.536,95.625,64.0,60.57899999999999,53.772999999999996]},
{"alignments":[{"blocks":[{"q_end":65,"q_start":34,"t_end":237525631,"t_start":237525600}],"chromosome":"chr2","end":237525631,"genes":[333],"id":5,"match":40,"query_index":5,"signatures":[],"start":237525600,"strand":"+"}],"counts":[0.0,9.0,16.0,0.0,22.0,0.0,10.0,5.0,11.0,0.0,0.0,0.0,0.0,7.0,0.0,6.0,8.0,11.0,13.0,0.0,19.0,0.0,0.0,9.0,10.0,19.0,0.0,0.0,0.0,20.0,19.0,0.0,17.0,5.0,0.0,0.0,26.0,0.0,0.0,0.0,0.0,0.0,5.0,0.0,0.0,0.0,0.0,22.0,0.0,61.0,9.0,0.0,0.0,0.0,0.0,0.0,0.0,0.0,0.0,0.0,0.0,6.0,14.0,0.0,5.0,0.0,7.0,0.0,0.0,5.0,0.0,8.0,7.0,8.0,16.0,0.0,0.0,10.0,0.0,7.0,0.0,0.0,0.0,0.0,6.0,0.0,13.0,0.0,10.0,33.0,6.0,0.0,51.0,9.0,15.0,0.0,0.0,5.0,10.0,10.0,53.0,6.0,0.0,0.0,0.0,0.0,0.0,5.0,14.0,0.0,7.0,6.0,0.0,7.0,6.0,0.0,0.0,0.0,0.0,0.0,15.0,0.0,0.0,0.0,18.0,0.0,0.0,0.0,11.0,0.0,20.0,0.0,6.0,0.0,6.0,0.0,5.0,0.0,0.0,0.0,0.0,0.0,6.0,11.0,0.0,9.0,0.0,5.0,0.0,10.0,6.0,15.0,0.0,0.0,10.0,0.0,0.0,0.0,0.0,0.0,26.0,0.0,8.0,16.0,10.0,9.0,0.0,0.0,7.0,12.0,9.0,5.0,15.0,0.0,0.0,0.0,8.0,0.0,0.0,0.0,9.0,8.0,0.0,0.0,9.0,37.0,0.0,0.0,7.0,0.0,26.0,87.0,13.0,230.0,41.0,71.0,38.0,165.0,76.0,41.0,180.0,196.0,36.0,40.0,157.0,61.0,68.0,0.0,37.0,66.0,66.0,59.0,189.0,57.0,26.0,49.0,18.0,41.0,106.0,20.0,36.0,99.0,70.0,82.0,140.0,89.0,92.0,152.0,62.0,71.0,169.0,63.0,298.0,58.0,331.0,88.0,108.0,77.0,48.0,96.0,102.0,121.0,185.0,99.0,204.0,78.0,40.0,78.0,58.0,61.0,16.0,20.0,44.0,32.0,61.0,230.0,56.0,21.0,25.0,71.0,144.0,78.0,162.0,37.0,33.0,276.0,42.0,70.0,103.0,105.0,99.0,96.0,104.0,115.0,127.0,141.0,110.0,140.0,9.0,204.0,332.0,161.0,110.0,193.0,269.0,108.0,362.0,105.0,134.0,108.0,210.0,182.0,114.0,294.0,91.0,97.0,176.0,139.0,74.0,416.0,60.0,155.0,48.0,62.0,152.0,132.0,184.0,181.0,110.0,107.0,41.0,0.0,88.0,160.0,118.0,66.0,196.0,119.0,0.0,188.0,119.0,89.0,107.0,68.0,65.0,121.0,320.0,37.0,336.0,120.0,120.0,53.0,309.0,98.0,114.0,197.0,166.0,150.0,160.0,147.0,37.0,158.0,329.0,203.0,116.0,95.0,275.0,122.0,171.0,71.0,126.0,257.0,188.0,56.0,344.0,45.0,133.0,243.0,376.0,277.0,30.0,233.0,184.0,234.0,79.0,89.0,175.0,93.0,121.0,69.0,30.0,78.0,314.0,64.0,82.0,146.0,175.0,375.0,167.0,160.0,83.0,129.0,144.0,201.0,206.0,191.0,129.0,84.0,97.0,86.0,263.0,273.0,204.0,114.0,58.0,207.0,225.0,148.0,41.0,100.0,156.0,186.0,187.0,180.0,140.0,162.0,254.0,243.0,1183.0,313.0,313.0,72.0,71.0,145.0,93.0,0.0,141.0,365.0,439.0,312.0,340.0,300.0,121.0,155.0,175.0,323.0,256.0,149.0,181.0,59.0,71.0,113.0,173.0,167.0,240.0,257.0,295.0,130.0,189.0,129.0,89.0,197.0,119.0,100.0,79.0,105.0,449.0,201.0,221.0,0.0,93.0,164.0,194.0,0.0,56.0,134.0,506.0,105.0,171.0,90.0,114.0,329.0,41.0,195.0,171.0,107.0,247.0,157.0,286.0,45.0,139.0,161.0,158.0,66.0,171.0,123.0,317.0,75.0,184.0,83.0,204.0,78.0,181.0,20.0,429.0,160.0,158.0,117.0,154.0,396.0,210.0,135.0,77.0,100.0,116.0,54.0,231.0,63.0,637.0,85.0,231.0,199.0,146.0,144.0,299.0,163.0,60.0,111.0,241.0,307.0,121.0,69.0,127.0,70.0,119.0,78.0,239.0,162.0,65.0,102.0,227.0,134.0,214.0,274.0,161.0,131.0,144.0,213.0,36.0,181.0,49.0,172.0,39.0,134.0,165.0,211.0,102.0,298.0,100.0,44.0,368.0,112.0,45.0,231.0,121.0,244.0,132.0,184.0,305.0,125.0,20.0,269.0,168.0,138.0,115.0,82.0,240.0,161.0,104.0,245.0,79.0,297.0,164.0,242.0,814.0,426.0,92.0,165.0,132.0,253.0,147.0,198.0,98.0,34.0,252.0,58.0,97.0,124.0,254.0,249.0,29.0,123.0,120.0,64.0,129.0,462.0,136.0,77.0,144.0,373.0,41.0,63.0,232.0,562.0,114.0,282.0,105.0,242.0,49.0,411.0,330.0,662.0,386.0,397.0,61.0,120.0,72.0,225.0,55.0,156.0,25.0,245.0,408.0,75.0,125.0,113.0,190.0,387.0,77.0,78.0,186.0,66.0,125.0,70.0,265.0,257.0,56.0,266.0,121.0,0.0,126.0,163.0,532.0,115.0,135.0,159.0,369.0,153.0,40.0,93.0,94.0,231.0,153.0,99.0,136.0,133.0,238.0,146.0,74.0,335.0,555.0,399.0,78.0,87.0,139.0,150.0,65.0,130.0,225.0,384.0,230.0,96.0,76.0,103.0,278.0,82.0,98.0,310.0,36.0,694.0,128.0,23.0,219.0,240.0,93.0,77.0,132.0,132.0,203.0,184.0,162.0,145.0,94.0,327.0,41.0,95.0,152.0,172.0,97.0,185.0,220.0,361.0,419.0,218.0,160.0,110.0,190.0,223.0,199.0,460.0,214.0,36.0,124.0,428.0,137.0,216.0,147.0,120.0,65.0,224.0,138.0,603.0,110.0,276.0,873.0,185.0,64.0,181.0,180.0,61.0,189.0,125.0,96.0,109.0,108.0,216.0,217.0,211.0,88.0,114.0,91.0,407.0,157.0,145.0,312.0,114.0,225.0,286.0,115.0,142.0,188.0,213.0,130.0,199.0,217.0,275.0,167.0,252.0,116.0,88.0,0.0,332.0,112.0,181.0,106.0,240.0,207.0,79.0,305.0,40.0,89.0,52.0,394.0,229.0,97.0,221.0,35.0,125.0,67.0,196.0,274.0,99.0,155.0,248.0,118.0,9.0,27.0,109.0,198.0,172.0,204.0,25.0,139.0,224.0,300.0,118.0,113.0,193.0,140.0,219.0,238.0,136.0,249.0,304.0,121.0,350.0,492.0,228.0,203.0,90.0,249.0,210.0,241.0,143.0,105.0,154.0,66.0,162.0,161.0,142.0,169.0,229.0,229.0,49.0,347.0,341.0,185.0,88.0,166.0,77.0,399.0,452.0,175.0,118.0,187.0,196.0,241.0,151.0,228.0,205.0,106.0,115.0,43.0,81.0,143.0,158.0,80.0,160.0,97.0,57.0,255.0,108.0,428.0,218.0,60.0,100.0,53.0,61.0,114.0,52.0,137.0,101.0,247.0,56.0,149.0,189.0,168.0,278.0,116.0,218.0,198.0,171.0,30.0,266.0,170.0,74.0,260.0,130.0,293.0,81.0,100.0,276.0,32.0,343.0,62.0,112.0,183.0,106.0,106.0,8.0,109.0,260.0,61.0,201.0,52.0,136.0,143.0,105.0,32.0,133.0,54.0,214.0,217.0,102.0,227.0,0.0,129.0,87.0,324.0,117.0,226.0,109.0,154.0,165.0,137.0,152.0,240.0,70.0,240.0,199.0,101.0,213.0,144.0,179.0,50.0,241.0,85.0,289.0,493.0,58.0,151.0,148.0,54.0,44.0,280.0,50.0,13.0,159.0,229.0,72.0,0.0,82.0,94.0,151.0,113.0,101.0,107.0,79.0,277.0,144.0,135.0,16.0,282.0,85.0,117.0,124.0,83.0,122.0,326.0,108.0,115.0,198.0,93.0,108.0,229.0,111.0,90.0,132.0,245.0,402.0,155.0,278.0,107.0,24.0,146.0,106.0,169.0,88.0,228.0,69.0,334.0,152.0,45.0,109.0,283.0,268.0,0.0,196.0,20.0,97.0,142.0,282.0,20.0,151.0,0.0,120.0,0.0,0.0,123.0,116.0,255.0,57.0,72.0,83.0,145.0,111.0,203.0,97.0,56.0,132.0,305.0,177.0,101.0,161.0,8.0,32.0,287.0,159.0,105.0,82.0,358.0,57.0,98.0,67.0,592.0,33.0,380.0,54.0,130.0,98.0,84.0,203.0,107.0,68.0,126.0,227.0,109.0,0.0,17.0,32.0,223.0,165.0,65.0,48.0,178.0,140.0,71.0,301.0],"events":[{"best_kmer":7095770,"gene":["MLPH"],"id":5,"info":"","signatures":[29],"type":"splice_borders"}],"fc":[-16.13162115616899,-32.51398356021513,-23.511617531191217,-2.015543462461072,-1.4574863433486969,1.382890118771331],"graph":"complex","graph_id":4,"id":7095770,"kmer":"TCCCTCACAGATGAGTCCTGCTCAGAGAAGG","means":[2.224338367568986,35.88218386875425,72.32210111549377,52.29779295823622],"pvalues":[1.546686902234821e-15,3.555416103765558e-124,7.423960825473812e-49,9.497830698515333e-16,0.00016550666572300566,7.711493381652663e-09],"stdevs":[3.9439078899528264,30.865504300502394,53.243786707145055,36.870912329925886],"values":[91.948,97.814,93.616,66.02000000000001,57.242999999999995,54.392]},
{"alignments":[{"blocks":[{"q_end":32,"q_start":17,"t_end":237540533,"t_start":237540518},{"q_end":48,"q_start":32,"t_end":237540817,"t_start":237540801}],"chromosome":"chr2","end":237540817,"genes":[333],"id":6,"match":3,"query_index":6,"signatures":[38],"start":237540518,"strand":"+"}],"counts":[0.0,5.0,7.0,0.0,11.0,0.0,0.0,6.0,7.0,0.0,0.0,0.0,0.0,6.0,0.0,11.0,12.0,0.0,10.0,0.0,13.0,0.0,0.0,5.0,6.0,17.0,0.0,7.0,0.0,7.0,21.0,0.0,17.0,0.0,0.0,0.0,16.0,0.0,6.0,0.0,0.0,0.0,9.0,5.0,0.0,0.0,0.0,8.0,0.0,36.0,13.0,0.0,0.0,0.0,0.0,6.0,0.0,0.0,7.0,0.0,0.0,6.0,11.0,0.0,5.0,0.0,10.0,0.0,0.0,0.0,0.0,0.0,5.0,8.0,9.0,6.0,0.0,18.0,0.0,17.0,5.0,0.0,0.0,0.0,6.0,0.0,10.0,0.0,12.0,30.0,6.0,0.0,48.0,11.0,6.0,0.0,0.0,7.0,14.0,7.0,59.0,0.0,5.0,0.0,0.0,0.0,0.0,16.0,12.0,6.0,11.0,16.0,0.0,9.0,5.0,0.0,0.0,0.0,0.0,0.0,10.0,0.0,0.0,0.0,14.0,0.0,0.0,0.0,10.0,0.0,13.0,0.0,7.0,0.0,0.0,0.0,0.0,0.0,0.0,0.0,6.0,0.0,5.0,10.0,0.0,9.0,10.0,12.0,0.0,0.0,0.0,8.0,0.0,0.0,10.0,0.0,0.0,5.0,0.0,0.0,59.0,7.0,0.0,17.0,6.0,16.0,0.0,5.0,5.0,10.0,8.0,0.0,0.0,0.0,0.0,0.0,23.0,0.0,0.0,7.0,21.0,6.0,0.0,0.0,7.0,22.0,0.0,0.0,5.0,11.0,30.0,115.0,39.0,298.0,29.0,71.0,64.0,103.0,95.0,13.0,147.0,127.0,51.0,68.0,163.0,102.0,67.0,67.0,64.0,116.0,78.0,39.0,187.0,64.0,50.0,49.0,50.0,43.0,154.0,29.0,22.0,81.0,58.0,80.0,157.0,105.0,83.0,121.0,66.0,67.0,164.0,99.0,258.0,71.0,283.0,79.0,89.0,45.0,33.0,66.0,142.0,113.0,174.0,112.0,281.0,83.0,50.0,82.0,85.0,64.0,43.0,14.0,73.0,46.0,210.0,226.0,51.0,16.0,66.0,38.0,188.0,91.0,179.0,39.0,30.0,282.0,72.0,122.0,101.0,51.0,237.0,90.0,200.0,116.0,103.0,159.0,92.0,129.0,18.0,337.0,280.0,174.0,136.0,230.0,254.0,110.0,376.0,95.0,82.0,136.0,348.0,203.0,136.0,370.0,82.0,92.0,189.0,64.0,196.0,452.0,52.0,185.0,34.0,305.0,80.0,128.0,275.0,265.0,125.0,83.0,52.0,38.0,82.0,200.0,140.0,84.0,274.0,179.0,158.0,193.0,101.0,83.0,88.0,129.0,83.0,66.0,337.0,38.0,398.0,144.0,101.0,43.0,249.0,133.0,97.0,172.0,194.0,182.0,185.0,157.0,26.0,215.0,354.0,257.0,138.0,63.0,230.0,255.0,150.0,64.0,296.0,155.0,354.0,94.0,469.0,162.0,156.0,272.0,384.0,291.0,86.0,296.0,78.0,367.0,149.0,100.0,130.0,104.0,152.0,86.0,19.0,84.0,325.0,58.0,93.0,287.0,243.0,551.0,296.0,141.0,150.0,196.0,154.0,235.0,188.0,279.0,159.0,71.0,119.0,90.0,279.0,388.0,324.0,119.0,32.0,269.0,196.0,125.0,60.0,148.0,104.0,312.0,251.0,318.0,80.0,137.0,316.0,224.0,1263.0,287.0,314.0,108.0,89.0,131.0,100.0,78.0,130.0,241.0,578.0,261.0,325.0,307.0,140.0,207.0,179.0,419.0,286.0,174.0,347.0,140.0,92.0,173.0,103.0,264.0,276.0,254.0,462.0,167.0,115.0,203.0,90.0,159.0,196.0,225.0,198.0,136.0,418.0,117.0,222.0,141.0,95.0,95.0,237.0,206.0,128.0,152.0,514.0,126.0,185.0,81.0,151.0,310.0,38.0,82.0,147.0,165.0,291.0,106.0,455.0,147.0,127.0,133.0,192.0,72.0,152.0,123.0,412.0,202.0,139.0,66.0,212.0,88.0,264.0,38.0,378.0,411.0,169.0,93.0,115.0,423.0,280.0,198.0,40.0,125.0,139.0,94.0,164.0,87.0,802.0,107.0,141.0,227.0,230.0,159.0,309.0,156.0,115.0,208.0,276.0,344.0,165.0,116.0,143.0,138.0,134.0,98.0,376.0,185.0,215.0,116.0,337.0,196.0,216.0,125.0,317.0,161.0,258.0,316.0,64.0,310.0,45.0,213.0,99.0,114.0,164.0,245.0,138.0,230.0,139.0,125.0,426.0,119.0,45.0,315.0,117.0,339.0,133.0,176.0,265.0,161.0,28.0,317.0,174.0,165.0,88.0,181.0,202.0,149.0,146.0,269.0,90.0,257.0,101.0,349.0,1029.0,468.0,152.0,184.0,84.0,209.0,104.0,179.0,130.0,127.0,198.0,66.0,138.0,65.0,238.0,301.0,50.0,185.0,147.0,77.0,89.0,472.0,166.0,176.0,153.0,422.0,23.0,95.0,230.0,564.0,122.0,238.0,99.0,262.0,79.0,329.0,396.0,666.0,450.0,404.0,109.0,109.0,121.0,194.0,83.0,91.0,67.0,252.0,389.0,117.0,107.0,126.0,128.0,300.0,153.0,102.0,276.0,151.0,235.0,68.0,185.0,294.0,45.0,396.0,40.0,119.0,139.0,124.0,565.0,179.0,96.0,89.0,495.0,163.0,182.0,84.0,171.0,255.0,112.0,224.0,105.0,123.0,263.0,134.0,163.0,463.0,528.0,292.0,170.0,81.0,141.0,174.0,89.0,335.0,234.0,509.0,293.0,63.0,65.0,126.0,334.0,156.0,101.0,547.0,81.0,876.0,137.0,50.0,234.0,260.0,76.0,47.0,197.0,103.0,146.0,242.0,268.0,164.0,118.0,375.0,123.0,116.0,68.0,135.0,67.0,129.0,214.0,245.0,517.0,199.0,164.0,178.0,144.0,240.0,249.0,449.0,204.0,40.0,77.0,556.0,183.0,392.0,201.0,109.0,64.0,177.0,187.0,675.0,152.0,378.0,1102.0,223.0,20.0,199.0,331.0,92.0,378.0,168.0,171.0,84.0,64.0,256.0,143.0,330.0,110.0,192.0,106.0,306.0,178.0,199.0,202.0,110.0,275.0,284.0,135.0,175.0,165.0,183.0,116.0,259.0,153.0,245.0,192.0,290.0,139.0,62.0,108.0,367.0,202.0,128.0,130.0,275.0,256.0,58.0,392.0,131.0,195.0,40.0,420.0,209.0,96.0,225.0,43.0,162.0,102.0,149.0,306.0,108.0,295.0,280.0,120.0,5.0,84.0,122.0,187.0,200.0,112.0,24.0,93.0,254.0,290.0,157.0,105.0,136.0,269.0,244.0,291.0,219.0,139.0,235.0,112.0,408.0,406.0,178.0,281.0,64.0,207.0,267.0,213.0,102.0,110.0,149.0,94.0,164.0,180.0,89.0,211.0,237.0,248.0,108.0,365.0,281.0,260.0,199.0,263.0,131.0,464.0,567.0,213.0,159.0,114.0,242.0,252.0,269.0,260.0,190.0,178.0,147.0,6.0,116.0,144.0,168.0,75.0,214.0,115.0,118.0,168.0,305.0,434.0,287.0,24.0,142.0,75.0,37.0,79.0,146.0,162.0,40.0,273.0,72.0,196.0,248.0,231.0,279.0,152.0,231.0,354.0,197.0,37.0,233.0,100.0,63.0,235.0,116.0,256.0,112.0,25.0,456.0,23.0,283.0,154.0,121.0,241.0,134.0,111.0,19.0,99.0,299.0,59.0,166.0,53.0,150.0,92.0,199.0,0.0,110.0,64.0,217.0,317.0,79.0,190.0,150.0,98.0,77.0,208.0,156.0,240.0,136.0,223.0,150.0,76.0,154.0,242.0,100.0,251.0,160.0,95.0,201.0,128.0,160.0,57.0,231.0,105.0,300.0,685.0,66.0,127.0,203.0,35.0,63.0,295.0,260.0,30.0,243.0,281.0,157.0,175.0,116.0,117.0,258.0,82.0,68.0,72.0,68.0,298.0,102.0,120.0,13.0,283.0,120.0,143.0,54.0,127.0,220.0,340.0,199.0,199.0,269.0,82.0,134.0,331.0,141.0,103.0,80.0,133.0,428.0,203.0,284.0,115.0,53.0,182.0,170.0,135.0,88.0,261.0,84.0,331.0,164.0,11.0,82.0,393.0,275.0,71.0,163.0,69.0,170.0,107.0,306.0,110.0,229.0,51.0,160.0,86.0,44.0,141.0,171.0,238.0,36.0,19.0,28.0,167.0,132.0,145.0,226.0,33.0,117.0,405.0,151.0,72.0,141.0,39.0,42.0,237.0,196.0,64.0,86.0,303.0,79.0,73.0,131.0,505.0,38.0,177.0,57.0,57.0,66.0,66.0,208.0,120.0,38.0,166.0,215.0,89.0,29.0,61.0,38.0,198.0,148.0,39.0,37.0,180.0,105.0,66.0,354.0],"events":[{"best_kmer":2681839,"gene":["MLPH"],"id":6,"info":"","signatures":[38],"type":"splice_borders"},{"best_kmer":2681839,"gene":["MLPH"],"id":1146,"info":"ENSE00001692440.1-ENSE00003573480.1-ENSE00003641987.1 -> ? OR ENSE00001692440.1-ENSE00003573480.1-ENSE00003641987.1 -> ?","signatures":[23,38],"type":"multiple_splice_junctions"}],"fc":[-17.92619636873344,-37.81827270074436,-26.198877695106635,-2.10966520297113,-1.4614855910427416,1.4435073571036199],"graph":"complex","graph_id":4,"id":2681839,"kmer":"CAGGCGGACCCGGAGGTGGGCACGGCTGCCC","means":[2.212140586192441,39.6552665433308,83.65933594101021,57.95560066203726],"pvalues":[1.705262428630864e-17,7.295735109009057e-127,4.285595153553866e-48,8.252947639755906e-20,6.764195862041666e-05,7.296793380120919e-11],"stdevs":[3.79005300719942,31.19208009884042,60.799710763021245,41.53460155338962],"values":[94.28600000000002,99.745,97.964,67.604,58.724,57.196]},
{"alignments":[{"blocks":[{"q_end":27,"q_start":3,"t_end":237540835,"t_start":237540811},{"q_end":34,"q_start":28,"t_end":237540841,"t_start":237540835}],"chromosome":"chr2","end":237540841,"genes":[333],"id":7,"match":40,"query_index":7,"signatures":[42],"start":237540811,"strand":"+"}],"counts":[0.0,0.0,0.0,0.0,0.0,0.0,0.0,0.0,0.0,0.0,0.0,0.0,0.0,0.0,0.0,0.0,0.0,0.0,0.0,0.0,0.0,0.0,0.0,0.0,0.0,5.0,0.0,0.0,0.0,0.0,0.0,0.0,0.0,0.0,0.0,0.0,0.0,0.0,0.0,0.0,0.0,0.0,0.0,0.0,0.0,0.0,0.0,0.0,0.0,7.0,0.0,0.0,0.0,0.0,0.0,0.0,0.0,0.0,0.0,0.0,0.0,0.0,0.0,0.0,0.0,0.0,0.0,0.0,0.0,0.0,0.0,0.0,0.0,0.0,0.0,0.0,0.0,0.0,0.0,0.0,0.0,0.0,0.0,0.0,0.0,0.0,0.0,0.0,0.0,0.0,0.0,0.0,5.0,0.0,0.0,0.0,0.0,0.0,0.0,0.0,5.0,0.0,0.0,0.0,0.0,0.0,0.0,0.0,0.0,0.0,0.0,0.0,0.0,0.0,0.0,0.0,0.0,0.0,0.0,0.0,0.0,0.0,0.0,0.0,0.0,0.0,0.0,0.0,0.0,0.0,0.0,0.0,0.0,0.0,0.0,0.0,0.0,0.0,0.0,0.0,0.0,0.0,0.0,0.0,0.0,0.0,0.0,0.0,0.0,0.0,0.0,0.0,0.0,0.0,0.0,0.0,0.0,0.0,0.0,0.0,10.0,0.0,0.0,0.0,0.0,0.0,0.0,0.0,0.0,0.0,0.0,0.0,0.0,0.0,0.0,0.0,0.0,0.0,0.0,0.0,0.0,0.0,0.0,0.0,0.0,0.0,0.0,0.0,0.0,0.0,0.0,13.0,0.0,33.0,9.0,11.0,0.0,32.0,7.0,0.0,7.0,24.0,5.0,8.0,23.0,6.0,17.0,5.0,5.0,17.0,7.0,9.0,36.0,14.0,6.0,6.0,5.0,6.0,16.0,0.0,0.0,12.0,16.0,13.0,23.0,22.0,14.0,62.0,17.0,12.0,25.0,15.0,36.0,13.0,101.0,6.0,10.0,10.0,0.0,6.0,19.0,10.0,27.0,18.0,35.0,7.0,9.0,5.0,16.0,8.0,8.0,0.0,10.0,7.0,19.0,51.0,6.0,5.0,8.0,15.0,19.0,12.0,25.0,11.0,9.0,33.0,9.0,18.0,9.0,7.0,41.0,23.0,16.0,11.0,29.0,20.0,11.0,12.0,0.0,18.0,46.0,12.0,19.0,43.0,38.0,13.0,72.0,14.0,15.0,12.0,68.0,49.0,25.0,57.0,29.0,20.0,20.0,14.0,15.0,63.0,18.0,34.0,0.0,39.0,21.0,7.0,35.0,37.0,8.0,14.0,6.0,9.0,18.0,59.0,24.0,17.0,30.0,22.0,22.0,30.0,13.0,16.0,21.0,21.0,21.0,12.0,35.0,5.0,41.0,14.0,14.0,8.0,38.0,12.0,11.0,22.0,37.0,9.0,21.0,24.0,10.0,98.0,46.0,29.0,26.0,21.0,40.0,50.0,27.0,14.0,36.0,55.0,51.0,28.0,56.0,26.0,17.0,20.0,50.0,35.0,16.0,29.0,5.0,55.0,18.0,15.0,28.0,17.0,21.0,0.0,0.0,14.0,44.0,0.0,12.0,40.0,25.0,73.0,43.0,22.0,14.0,25.0,35.0,26.0,25.0,52.0,12.0,12.0,11.0,10.0,37.0,38.0,55.0,19.0,0.0,26.0,35.0,17.0,21.0,20.0,12.0,69.0,44.0,43.0,0.0,14.0,44.0,57.0,156.0,27.0,28.0,11.0,19.0,19.0,15.0,11.0,15.0,53.0,88.0,31.0,37.0,48.0,21.0,18.0,34.0,39.0,39.0,20.0,42.0,12.0,12.0,15.0,28.0,28.0,29.0,60.0,64.0,25.0,36.0,25.0,17.0,40.0,33.0,38.0,23.0,16.0,63.0,19.0,41.0,19.0,26.0,21.0,20.0,25.0,23.0,48.0,78.0,6.0,29.0,10.0,22.0,29.0,0.0,33.0,19.0,15.0,39.0,38.0,73.0,15.0,37.0,21.0,23.0,22.0,23.0,16.0,43.0,25.0,21.0,10.0,25.0,18.0,27.0,0.0,63.0,47.0,20.0,19.0,19.0,51.0,32.0,22.0,0.0,21.0,20.0,5.0,39.0,10.0,95.0,7.0,35.0,33.0,27.0,16.0,42.0,14.0,16.0,18.0,38.0,44.0,24.0,16.0,20.0,5.0,23.0,11.0,46.0,15.0,13.0,27.0,76.0,19.0,31.0,20.0,37.0,26.0,44.0,28.0,0.0,41.0,5.0,19.0,6.0,14.0,30.0,26.0,17.0,55.0,29.0,21.0,73.0,11.0,9.0,29.0,25.0,61.0,27.0,20.0,43.0,24.0,5.0,39.0,13.0,26.0,31.0,12.0,7.0,27.0,10.0,52.0,15.0,23.0,11.0,38.0,139.0,51.0,20.0,31.0,11.0,67.0,18.0,26.0,23.0,16.0,107.0,6.0,32.0,24.0,35.0,42.0,5.0,34.0,15.0,13.0,11.0,97.0,35.0,21.0,43.0,46.0,0.0,8.0,29.0,56.0,9.0,34.0,38.0,54.0,14.0,80.0,94.0,111.0,35.0,121.0,11.0,12.0,17.0,29.0,18.0,25.0,0.0,35.0,18.0,44.0,34.0,10.0,16.0,62.0,25.0,13.0,36.0,31.0,34.0,8.0,62.0,40.0,5.0,53.0,6.0,10.0,33.0,16.0,53.0,10.0,8.0,6.0,47.0,14.0,32.0,19.0,23.0,19.0,16.0,57.0,13.0,21.0,37.0,26.0,44.0,55.0,64.0,67.0,25.0,23.0,17.0,21.0,15.0,46.0,21.0,67.0,40.0,32.0,7.0,16.0,76.0,29.0,17.0,75.0,14.0,137.0,34.0,25.0,35.0,21.0,22.0,6.0,27.0,15.0,19.0,26.0,69.0,20.0,12.0,56.0,5.0,14.0,16.0,34.0,6.0,29.0,11.0,71.0,72.0,26.0,33.0,35.0,14.0,38.0,25.0,54.0,32.0,0.0,10.0,52.0,19.0,57.0,16.0,20.0,10.0,41.0,27.0,80.0,8.0,23.0,138.0,31.0,0.0,22.0,49.0,10.0,43.0,15.0,18.0,13.0,22.0,40.0,33.0,68.0,7.0,54.0,21.0,43.0,21.0,26.0,44.0,35.0,38.0,45.0,19.0,44.0,32.0,20.0,15.0,39.0,20.0,56.0,37.0,48.0,19.0,23.0,15.0,47.0,32.0,42.0,39.0,39.0,26.0,10.0,49.0,12.0,25.0,0.0,89.0,34.0,13.0,35.0,6.0,26.0,8.0,22.0,40.0,7.0,44.0,41.0,26.0,0.0,12.0,17.0,13.0,29.0,29.0,0.0,17.0,49.0,38.0,48.0,18.0,32.0,44.0,47.0,48.0,27.0,17.0,29.0,15.0,81.0,65.0,24.0,45.0,7.0,38.0,30.0,37.0,30.0,13.0,53.0,8.0,20.0,24.0,26.0,34.0,35.0,35.0,17.0,56.0,47.0,28.0,26.0,28.0,26.0,50.0,46.0,27.0,14.0,32.0,36.0,30.0,28.0,58.0,37.0,39.0,21.0,0.0,13.0,15.0,23.0,5.0,43.0,12.0,13.0,30.0,43.0,62.0,46.0,7.0,6.0,15.0,0.0,10.0,23.0,21.0,5.0,48.0,13.0,22.0,20.0,41.0,32.0,23.0,65.0,43.0,39.0,8.0,50.0,15.0,14.0,38.0,18.0,48.0,22.0,5.0,90.0,0.0,27.0,18.0,25.0,24.0,18.0,14.0,0.0,14.0,29.0,16.0,19.0,13.0,19.0,32.0,31.0,0.0,60.0,9.0,25.0,58.0,28.0,8.0,13.0,22.0,13.0,53.0,33.0,33.0,19.0,35.0,8.0,13.0,18.0,70.0,23.0,47.0,22.0,17.0,35.0,19.0,15.0,8.0,39.0,23.0,36.0,73.0,14.0,33.0,24.0,11.0,14.0,51.0,35.0,0.0,34.0,36.0,8.0,42.0,20.0,27.0,17.0,16.0,7.0,31.0,16.0,38.0,36.0,20.0,0.0,47.0,0.0,24.0,7.0,19.0,32.0,33.0,18.0,36.0,32.0,13.0,14.0,36.0,26.0,6.0,11.0,30.0,64.0,46.0,56.0,10.0,14.0,34.0,21.0,32.0,13.0,25.0,17.0,55.0,18.0,0.0,24.0,44.0,70.0,0.0,20.0,16.0,25.0,24.0,25.0,11.0,34.0,6.0,23.0,11.0,0.0,23.0,0.0,49.0,8.0,7.0,5.0,45.0,15.0,24.0,32.0,0.0,14.0,50.0,25.0,17.0,28.0,0.0,10.0,31.0,15.0,10.0,13.0,55.0,9.0,14.0,18.0,121.0,7.0,48.0,19.0,11.0,15.0,25.0,32.0,13.0,18.0,36.0,25.0,16.0,0.0,0.0,7.0,49.0,14.0,9.0,5.0,16.0,0.0,14.0,67.0],"events":[{"best_kmer":4054603,"gene":["MLPH"],"id":7,"info":"","signatures":[42],"type":"insertion_borders"}],"fc":[-84.93962422900735,-173.30193951144636,-123.99143525333615,-2.0402955756456334,-1.4597596396122552,1.3976928257775243],"graph":"complex","graph_id":4,"id":4054603,"kmer":"CTGCCCATCAAACCAACAGACAGGAAAAAAA","means":[0.07031416843067581,5.972459044476735,12.18558176417063,8.718354662364312],"pvalues":[1.0013901571374608e-13,1.5098320925299757e-127,1.8787288670257789e-47,1.6110494730618808e-13,0.0007534535826603482,8.361799282479641e-09],"stdevs":[0.47214304847547967,5.964141963550038,9.000814800089806,6.5171454777696445],"values":[94.171,98.65,94.395,62.81999999999999,61.10600000000001,55.88699999999999]},
{"alignments":[{"blocks":[{"q_end":34,"q_start":33,"t_end":237552437,"t_start":237552436},{"q_end":64,"q_start":34,"t_end":237553718,"t_start":237553688}],"chromosome":"chr2","end":237553718,"genes":[333],"id":8,"match":40,"query_index":8,"signatures":[45],"start":237552436,"strand":"+"}],"counts":[0.0,6.0,18.0,5.0,17.0,0.0,12.0,14.0,37.0,5.0,0.0,14.0,0.0,10.0,0.0,37.0,30.0,9.0,48.0,0.0,20.0,5.0,0.0,10.0,12.0,33.0,0.0,7.0,0.0,38.0,40.0,0.0,23.0,6.0,0.0,0.0,52.0,0.0,0.0,0.0,0.0,21.0,24.0,6.0,0.0,6.0,0.0,5.0,5.0,79.0,9.0,0.0,0.0,10.0,5.0,0.0,0.0,10.0,7.0,27.0,9.0,11.0,67.0,0.0,0.0,7.0,13.0,6.0,5.0,14.0,0.0,11.0,10.0,5.0,11.0,8.0,0.0,14.0,0.0,14.0,0.0,9.0,0.0,11.0,18.0,0.0,23.0,0.0,15.0,49.0,7.0,5.0,116.0,11.0,9.0,0.0,0.0,0.0,11.0,9.0,92.0,5.0,6.0,0.0,0.0,0.0,0.0,7.0,6.0,10.0,6.0,23.0,6.0,0.0,0.0,5.0,0.0,0.0,0.0,0.0,19.0,0.0,9.0,0.0,17.0,0.0,0.0,0.0,11.0,6.0,16.0,0.0,8.0,0.0,10.0,0.0,0.0,11.0,0.0,0.0,0.0,0.0,5.0,19.0,0.0,19.0,24.0,5.0,0.0,7.0,9.0,29.0,0.0,0.0,7.0,6.0,0.0,0.0,0.0,0.0,89.0,0.0,12.0,32.0,23.0,25.0,11.0,0.0,11.0,20.0,7.0,9.0,13.0,0.0,7.0,8.0,33.0,0.0,0.0,8.0,5.0,5.0,0.0,0.0,12.0,51.0,0.0,5.0,5.0,29.0,77.0,192.0,51.0,310.0,94.0,110.0,66.0,311.0,107.0,114.0,231.0,311.0,88.0,66.0,151.0,133.0,128.0,99.0,76.0,147.0,117.0,52.0,213.0,270.0,81.0,44.0,53.0,56.0,115.0,38.0,24.0,196.0,147.0,105.0,130.0,133.0,132.0,252.0,133.0,98.0,158.0,136.0,429.0,106.0,546.0,98.0,195.0,61.0,40.0,68.0,250.0,191.0,170.0,131.0,309.0,46.0,131.0,119.0,131.0,85.0,81.0,12.0,127.0,119.0,464.0,196.0,91.0,41.0,77.0,184.0,229.0,91.0,215.0,52.0,38.0,261.0,63.0,196.0,83.0,149.0,355.0,104.0,176.0,121.0,230.0,144.0,101.0,144.0,112.0,303.0,612.0,239.0,141.0,386.0,324.0,284.0,547.0,191.0,236.0,156.0,690.0,231.0,136.0,291.0,183.0,136.0,177.0,191.0,196.0,497.0,77.0,187.0,64.0,242.0,218.0,128.0,379.0,327.0,238.0,183.0,124.0,56.0,158.0,234.0,139.0,125.0,269.0,157.0,221.0,261.0,186.0,204.0,137.0,136.0,150.0,561.0,378.0,76.0,277.0,107.0,274.0,155.0,470.0,96.0,108.0,112.0,266.0,171.0,184.0,287.0,41.0,234.0,419.0,249.0,139.0,127.0,349.0,413.0,207.0,155.0,275.0,407.0,374.0,290.0,391.0,361.0,264.0,389.0,292.0,233.0,190.0,510.0,134.0,466.0,161.0,178.0,320.0,155.0,148.0,179.0,435.0,77.0,277.0,79.0,108.0,330.0,200.0,450.0,279.0,240.0,164.0,444.0,494.0,269.0,247.0,566.0,118.0,123.0,265.0,73.0,426.0,346.0,752.0,166.0,82.0,366.0,302.0,281.0,116.0,147.0,209.0,496.0,255.0,209.0,504.0,340.0,402.0,298.0,973.0,221.0,228.0,113.0,131.0,170.0,133.0,148.0,204.0,324.0,926.0,371.0,300.0,852.0,197.0,184.0,225.0,392.0,286.0,191.0,212.0,115.0,140.0,78.0,323.0,273.0,250.0,271.0,855.0,95.0,211.0,168.0,189.0,385.0,248.0,326.0,235.0,332.0,477.0,227.0,182.0,150.0,98.0,531.0,233.0,177.0,134.0,283.0,432.0,130.0,146.0,581.0,193.0,892.0,87.0,322.0,182.0,171.0,191.0,196.0,729.0,655.0,168.0,191.0,263.0,81.0,167.0,203.0,407.0,202.0,203.0,108.0,246.0,158.0,183.0,67.0,601.0,309.0,109.0,124.0,202.0,291.0,339.0,152.0,74.0,157.0,201.0,112.0,255.0,134.0,625.0,173.0,324.0,211.0,181.0,186.0,189.0,153.0,152.0,232.0,234.0,275.0,202.0,215.0,141.0,118.0,194.0,195.0,1021.0,188.0,185.0,181.0,408.0,216.0,223.0,800.0,334.0,149.0,382.0,303.0,52.0,722.0,34.0,279.0,131.0,135.0,253.0,259.0,87.0,535.0,150.0,161.0,551.0,128.0,46.0,292.0,136.0,615.0,149.0,155.0,455.0,336.0,46.0,373.0,259.0,162.0,163.0,184.0,266.0,245.0,139.0,285.0,97.0,363.0,157.0,379.0,1656.0,357.0,119.0,176.0,222.0,401.0,239.0,250.0,114.0,114.0,335.0,28.0,135.0,137.0,157.0,210.0,58.0,269.0,118.0,82.0,116.0,529.0,260.0,552.0,279.0,375.0,48.0,103.0,257.0,392.0,103.0,408.0,143.0,554.0,53.0,494.0,414.0,991.0,396.0,591.0,72.0,130.0,128.0,234.0,99.0,168.0,12.0,443.0,649.0,197.0,212.0,324.0,184.0,924.0,306.0,88.0,240.0,136.0,247.0,72.0,414.0,291.0,68.0,374.0,145.0,69.0,153.0,197.0,498.0,191.0,173.0,219.0,527.0,204.0,500.0,115.0,135.0,235.0,189.0,613.0,110.0,112.0,290.0,261.0,296.0,756.0,321.0,495.0,144.0,132.0,168.0,273.0,239.0,246.0,214.0,386.0,294.0,84.0,172.0,261.0,429.0,261.0,137.0,732.0,130.0,1365.0,245.0,439.0,449.0,280.0,86.0,201.0,183.0,188.0,533.0,202.0,673.0,209.0,102.0,416.0,87.0,99.0,122.0,257.0,54.0,197.0,493.0,449.0,440.0,350.0,256.0,156.0,248.0,395.0,165.0,478.0,218.0,80.0,118.0,468.0,187.0,410.0,170.0,209.0,45.0,437.0,211.0,409.0,163.0,340.0,1029.0,262.0,150.0,371.0,424.0,96.0,220.0,169.0,265.0,131.0,100.0,197.0,278.0,420.0,122.0,252.0,169.0,266.0,279.0,365.0,299.0,185.0,256.0,397.0,262.0,292.0,249.0,141.0,153.0,297.0,324.0,354.0,173.0,294.0,137.0,87.0,150.0,230.0,331.0,165.0,222.0,334.0,525.0,175.0,358.0,134.0,220.0,53.0,585.0,350.0,115.0,362.0,43.0,224.0,108.0,191.0,356.0,133.0,527.0,335.0,108.0,64.0,109.0,123.0,180.0,477.0,299.0,102.0,180.0,281.0,238.0,226.0,113.0,209.0,286.0,542.0,304.0,172.0,359.0,240.0,90.0,431.0,572.0,101.0,276.0,48.0,575.0,278.0,142.0,141.0,132.0,184.0,85.0,184.0,197.0,188.0,247.0,281.0,329.0,292.0,247.0,298.0,379.0,194.0,215.0,130.0,389.0,1235.0,184.0,187.0,206.0,219.0,233.0,337.0,674.0,336.0,302.0,157.0,154.0,114.0,196.0,257.0,57.0,385.0,194.0,580.0,264.0,464.0,383.0,301.0,36.0,200.0,181.0,199.0,113.0,238.0,158.0,891.0,615.0,101.0,199.0,268.0,501.0,150.0,252.0,430.0,336.0,216.0,103.0,231.0,241.0,127.0,246.0,153.0,355.0,96.0,425.0,592.0,61.0,370.0,181.0,158.0,271.0,127.0,132.0,27.0,1036.0,308.0,183.0,215.0,80.0,343.0,200.0,219.0,196.0,109.0,61.0,362.0,1011.0,117.0,229.0,196.0,172.0,93.0,497.0,239.0,335.0,151.0,411.0,163.0,121.0,231.0,264.0,133.0,274.0,207.0,183.0,1908.0,136.0,124.0,91.0,324.0,115.0,338.0,681.0,104.0,182.0,184.0,67.0,90.0,407.0,254.0,87.0,468.0,309.0,507.0,396.0,181.0,116.0,238.0,175.0,123.0,323.0,101.0,375.0,272.0,116.0,54.0,282.0,122.0,160.0,352.0,128.0,336.0,379.0,175.0,195.0,254.0,67.0,120.0,358.0,241.0,110.0,148.0,292.0,475.0,347.0,487.0,148.0,89.0,180.0,116.0,178.0,125.0,241.0,77.0,322.0,240.0,340.0,370.0,345.0,477.0,118.0,289.0,97.0,162.0,197.0,258.0,105.0,213.0,55.0,149.0,216.0,65.0,150.0,248.0,287.0,100.0,340.0,111.0,559.0,161.0,190.0,535.0,184.0,166.0,483.0,260.0,119.0,232.0,49.0,121.0,614.0,158.0,118.0,94.0,380.0,81.0,90.0,129.0,666.0,119.0,616.0,151.0,598.0,183.0,139.0,272.0,202.0,98.0,235.0,286.0,168.0,34.0,44.0,66.0,345.0,361.0,251.0,101.0,164.0,204.0,89.0,454.0],"events":[{"best_kmer":6110215,"gene":["MLPH"],"id":8,"info":"","signatures":[45],"type":"splice_borders"}],"fc":[-13.255020831214821,-25.74187205449758,-21.599821650692675,-1.9420468954584313,-1.6295577295379515,1.191763176140488],"graph":"complex","graph_id":4,"id":6110215,"kmer":"GTCACCGTCCCAATGAGAAACAAGAAGGAGC","means":[4.233864352208032,56.11996018505531,108.98759445063745,91.45071490091897],"pvalues":[2.9363515166054804e-20,1.3990165380597758e-128,5.410755142873041e-41,4.608311428070336e-19,2.2016328561409043e-07,0.004214433786724139],"stdevs":[7.240452242823408,38.12893962439147,77.40058137481728,73.90931436819217],"values":[91.45400000000001,97.99700000000001,97.831,64.722,55.849999999999994,50.507999999999996]},
{"alignments":[{"blocks":[{"q_end":29,"q_start":1,"t_end":237518648,"t_start":237518620},{"q_end":32,"q_start":30,"t_end":237519911,"t_start":237519909}],"chromosome":"chr2","end":237519911,"genes":[333],"id":9,"match":40,"query_index":9,"signatures":[46,25],"start":237518620,"strand":"+"}],"counts":[0.0,13.0,10.0,5.0,29.0,0.0,18.0,10.0,20.0,0.0,0.0,7.0,0.0,17.0,0.0,12.0,14.0,5.0,18.0,0.0,18.0,16.0,0.0,6.0,7.0,28.0,0.0,0.0,8.0,14.0,17.0,0.0,16.0,0.0,0.0,0.0,25.0,0.0,7.0,0.0,0.0,0.0,0.0,9.0,0.0,0.0,0.0,21.0,0.0,57.0,13.0,0.0,0.0,0.0,0.0,7.0,0.0,0.0,5.0,9.0,0.0,10.0,28.0,6.0,0.0,0.0,10.0,0.0,0.0,6.0,0.0,6.0,12.0,15.0,6.0,7.0,0.0,23.0,0.0,28.0,0.0,0.0,0.0,0.0,0.0,0.0,16.0,0.0,11.0,31.0,10.0,0.0,58.0,9.0,19.0,0.0,0.0,13.0,22.0,7.0,64.0,0.0,8.0,0.0,0.0,8.0,5.0,12.0,16.0,6.0,7.0,6.0,8.0,0.0,0.0,0.0,0.0,0.0,7.0,5.0,14.0,0.0,0.0,0.0,17.0,0.0,0.0,0.0,8.0,6.0,23.0,0.0,0.0,0.0,0.0,0.0,0.0,11.0,7.0,0.0,8.0,0.0,10.0,12.0,0.0,8.0,13.0,13.0,0.0,5.0,6.0,19.0,0.0,0.0,13.0,10.0,0.0,0.0,0.0,0.0,57.0,5.0,0.0,19.0,14.0,8.0,5.0,7.0,13.0,6.0,16.0,0.0,11.0,0.0,5.0,0.0,22.0,0.0,0.0,0.0,13.0,11.0,0.0,0.0,11.0,44.0,0.0,0.0,7.0,10.0,21.0,216.0,60.0,314.0,71.0,81.0,41.0,213.0,92.0,68.0,234.0,193.0,42.0,49.0,174.0,159.0,128.0,49.0,41.0,124.0,60.0,48.0,349.0,140.0,88.0,71.0,76.0,58.0,119.0,25.0,64.0,124.0,83.0,120.0,217.0,128.0,86.0,151.0,87.0,102.0,165.0,92.0,314.0,71.0,350.0,170.0,127.0,87.0,58.0,104.0,174.0,129.0,254.0,153.0,253.0,75.0,54.0,106.0,108.0,78.0,59.0,28.0,96.0,60.0,92.0,299.0,62.0,36.0,72.0,90.0,147.0,90.0,206.0,54.0,36.0,522.0,127.0,228.0,135.0,119.0,338.0,93.0,131.0,116.0,213.0,215.0,111.0,216.0,29.0,329.0,419.0,260.0,121.0,209.0,270.0,135.0,409.0,159.0,122.0,127.0,333.0,205.0,133.0,578.0,128.0,142.0,226.0,174.0,196.0,520.0,102.0,210.0,68.0,505.0,119.0,129.0,370.0,333.0,154.0,133.0,89.0,79.0,107.0,250.0,154.0,89.0,350.0,170.0,183.0,287.0,130.0,112.0,115.0,168.0,100.0,144.0,430.0,91.0,486.0,237.0,117.0,51.0,284.0,172.0,143.0,306.0,158.0,199.0,189.0,158.0,55.0,249.0,389.0,246.0,124.0,97.0,384.0,254.0,190.0,109.0,293.0,335.0,452.0,119.0,950.0,97.0,182.0,270.0,695.0,467.0,136.0,399.0,194.0,509.0,138.0,116.0,194.0,145.0,178.0,129.0,171.0,105.0,494.0,99.0,157.0,363.0,280.0,717.0,403.0,238.0,190.0,131.0,267.0,296.0,223.0,312.0,218.0,88.0,222.0,90.0,327.0,416.0,151.0,200.0,63.0,316.0,250.0,156.0,94.0,239.0,176.0,416.0,442.0,678.0,168.0,209.0,351.0,325.0,2117.0,466.0,438.0,104.0,158.0,180.0,97.0,98.0,182.0,563.0,494.0,482.0,427.0,431.0,153.0,227.0,233.0,490.0,419.0,190.0,510.0,246.0,67.0,227.0,217.0,301.0,366.0,300.0,630.0,207.0,217.0,406.0,176.0,205.0,266.0,287.0,201.0,69.0,634.0,208.0,247.0,124.0,113.0,202.0,217.0,214.0,116.0,259.0,883.0,152.0,321.0,226.0,251.0,668.0,65.0,245.0,204.0,161.0,546.0,161.0,305.0,44.0,151.0,217.0,240.0,112.0,181.0,187.0,425.0,240.0,192.0,107.0,374.0,122.0,342.0,28.0,522.0,456.0,229.0,196.0,202.0,597.0,272.0,211.0,104.0,140.0,139.0,127.0,217.0,127.0,1046.0,157.0,225.0,210.0,273.0,161.0,514.0,251.0,173.0,244.0,365.0,401.0,160.0,118.0,186.0,183.0,116.0,89.0,210.0,206.0,232.0,112.0,490.0,225.0,274.0,394.0,416.0,229.0,233.0,279.0,61.0,142.0,44.0,210.0,125.0,127.0,228.0,262.0,214.0,466.0,141.0,136.0,479.0,156.0,73.0,339.0,152.0,349.0,169.0,342.0,426.0,185.0,34.0,320.0,211.0,198.0,175.0,202.0,266.0,181.0,128.0,408.0,110.0,342.0,199.0,539.0,913.0,656.0,124.0,262.0,132.0,232.0,188.0,324.0,149.0,111.0,391.0,95.0,211.0,119.0,394.0,518.0,52.0,279.0,237.0,95.0,141.0,536.0,170.0,95.0,220.0,450.0,44.0,125.0,292.0,810.0,220.0,334.0,158.0,201.0,183.0,564.0,386.0,679.0,599.0,553.0,218.0,151.0,116.0,268.0,96.0,155.0,43.0,263.0,605.0,152.0,180.0,115.0,207.0,370.0,110.0,128.0,272.0,266.0,377.0,87.0,310.0,359.0,80.0,563.0,79.0,159.0,162.0,152.0,664.0,147.0,211.0,156.0,483.0,194.0,135.0,117.0,232.0,306.0,148.0,73.0,154.0,162.0,328.0,138.0,217.0,364.0,1003.0,466.0,266.0,140.0,203.0,196.0,158.0,463.0,329.0,744.0,437.0,97.0,95.0,152.0,454.0,228.0,134.0,372.0,104.0,682.0,173.0,18.0,268.0,309.0,105.0,101.0,220.0,150.0,263.0,236.0,266.0,265.0,129.0,467.0,166.0,134.0,239.0,175.0,149.0,344.0,211.0,359.0,730.0,260.0,217.0,303.0,246.0,294.0,348.0,496.0,275.0,87.0,131.0,800.0,209.0,428.0,213.0,209.0,105.0,340.0,199.0,1134.0,141.0,502.0,1518.0,307.0,43.0,177.0,296.0,110.0,551.0,140.0,213.0,149.0,177.0,323.0,216.0,292.0,103.0,289.0,158.0,908.0,236.0,152.0,302.0,149.0,279.0,348.0,121.0,246.0,231.0,375.0,170.0,329.0,194.0,316.0,196.0,345.0,157.0,139.0,138.0,604.0,252.0,185.0,248.0,306.0,211.0,142.0,448.0,148.0,233.0,43.0,495.0,269.0,119.0,226.0,14.0,172.0,144.0,266.0,411.0,110.0,247.0,364.0,156.0,11.0,142.0,162.0,307.0,187.0,195.0,82.0,184.0,332.0,449.0,170.0,156.0,244.0,289.0,268.0,313.0,287.0,346.0,340.0,217.0,529.0,668.0,403.0,367.0,98.0,402.0,288.0,406.0,162.0,143.0,225.0,120.0,238.0,206.0,143.0,214.0,259.0,278.0,103.0,536.0,469.0,280.0,213.0,456.0,154.0,483.0,672.0,234.0,192.0,192.0,350.0,273.0,352.0,426.0,282.0,249.0,161.0,90.0,160.0,241.0,208.0,155.0,437.0,112.0,63.0,254.0,295.0,475.0,659.0,64.0,169.0,193.0,94.0,101.0,183.0,207.0,313.0,273.0,77.0,214.0,204.0,325.0,526.0,245.0,245.0,323.0,252.0,53.0,292.0,214.0,107.0,262.0,213.0,322.0,125.0,224.0,833.0,31.0,415.0,215.0,187.0,291.0,150.0,161.0,14.0,324.0,388.0,184.0,417.0,65.0,147.0,217.0,262.0,54.0,203.0,93.0,314.0,128.0,148.0,266.0,121.0,121.0,127.0,395.0,213.0,393.0,106.0,139.0,173.0,195.0,209.0,283.0,150.0,307.0,263.0,117.0,298.0,127.0,350.0,81.0,407.0,110.0,371.0,766.0,84.0,221.0,253.0,60.0,99.0,445.0,271.0,35.0,304.0,349.0,157.0,289.0,127.0,149.0,230.0,100.0,161.0,151.0,92.0,359.0,175.0,207.0,22.0,413.0,86.0,189.0,153.0,111.0,301.0,574.0,287.0,159.0,338.0,141.0,177.0,444.0,242.0,102.0,155.0,232.0,530.0,269.0,244.0,152.0,76.0,244.0,162.0,250.0,113.0,351.0,83.0,449.0,208.0,163.0,120.0,704.0,356.0,56.0,284.0,64.0,252.0,167.0,458.0,160.0,201.0,100.0,157.0,199.0,62.0,197.0,143.0,273.0,93.0,118.0,115.0,405.0,103.0,264.0,260.0,74.0,121.0,415.0,218.0,131.0,226.0,90.0,40.0,441.0,382.0,153.0,121.0,485.0,83.0,152.0,129.0,926.0,66.0,756.0,91.0,279.0,136.0,109.0,250.0,84.0,97.0,319.0,198.0,113.0,40.0,101.0,32.0,311.0,152.0,72.0,39.0,237.0,196.0,78.0,358.0],"events":[{"best_kmer":5671557,"gene":["MLPH"],"id":9,"info":"","signatures":[46],"type":"insertion_borders"}],"fc":[-16.815731436612573,-35.38710770271529,-26.47840933963091,-2.1044049041879687,-1.5746213264312712,1.3364514177877937],"graph":"complex","graph_id":4,"id":5671557,"kmer":"GGCCCAGGCCCAGCCCTTTGGCAGCAAAAAA","means":[3.0901863144383728,51.963743152691286,109.35275593048752,81.82321816942463],"pvalues":[2.8289541975562817e-14,1.1198590851003699e-115,2.363185810440743e-47,5.772699785038188e-16,1.4775010552380282e-05,7.067493770238812e-07],"stdevs":[4.706233954072095,47.86543749031275,85.32125541531924,59.40285003758659],"values":[97.10800000000002,99.20300000000002,96.84499999999998,62.86,62.181999999999995,58.019999999999996]},
{"alignments":[{"blocks":[{"q_end":594,"q_start":568,"t_end":37591007,"t_start":37590981},{"q_end":599,"q_start":595,"t_end":37591011,"t_start":37591007}],"chromosome":"chr14","end":37591011,"genes":[452],"id":10,"match":40,"query_index":10,"signatures":[58],"start":37590981,"strand":"-"}],"counts":[11.0,6.0,0.0,0.0,22.0,0.0,0.0,14.0,24.0,0.0,0.0,6.0,13.0,7.0,0.0,7.0,11.0,5.0,0.0,0.0,5.0,8.0,0.0,0.0,0.0,14.0,5.0,0.0,5.0,5.0,0.0,0.0,66.0,0.0,0.0,0.0,0.0,0.0,0.0,0.0,7.0,5.0,0.0,0.0,0.0,0.0,5.0,0.0,0.0,148.0,0.0,0.0,0.0,21.0,0.0,0.0,0.0,0.0,0.0,0.0,0.0,0.0,0.0,0.0,0.0,38.0,9.0,0.0,0.0,0.0,0.0,0.0,0.0,0.0,118.0,0.0,0.0,66.0,0.0,0.0,0.0,0.0,0.0,0.0,0.0,0.0,31.0,0.0,13.0,6.0,0.0,0.0,68.0,0.0,0.0,10.0,0.0,5.0,0.0,68.0,90.0,0.0,22.0,9.0,0.0,7.0,0.0,14.0,0.0,0.0,0.0,0.0,0.0,0.0,0.0,0.0,0.0,0.0,11.0,0.0,0.0,0.0,0.0,0.0,28.0,0.0,0.0,0.0,0.0,0.0,27.0,0.0,5.0,65.0,0.0,0.0,0.0,0.0,0.0,0.0,0.0,0.0,0.0,0.0,0.0,0.0,0.0,0.0,0.0,5.0,6.0,6.0,0.0,0.0,0.0,0.0,0.0,0.0,0.0,5.0,47.0,0.0,0.0,0.0,7.0,0.0,0.0,5.0,0.0,11.0,0.0,0.0,0.0,0.0,0.0,0.0,26.0,0.0,0.0,0.0,0.0,12.0,0.0,0.0,0.0,5.0,0.0,8.0,0.0,0.0,34.0,264.0,198.0,192.0,136.0,128.0,121.0,163.0,185.0,425.0,284.0,198.0,172.0,74.0,180.0,218.0,172.0,120.0,50.0,60.0,15.0,93.0,370.0,227.0,115.0,180.0,43.0,159.0,114.0,49.0,94.0,201.0,88.0,116.0,56.0,43.0,181.0,176.0,191.0,175.0,174.0,163.0,151.0,113.0,230.0,91.0,174.0,120.0,82.0,27.0,227.0,203.0,97.0,242.0,170.0,115.0,161.0,135.0,211.0,67.0,258.0,30.0,111.0,67.0,36.0,135.0,108.0,73.0,74.0,146.0,139.0,112.0,126.0,55.0,188.0,139.0,28.0,168.0,65.0,170.0,348.0,111.0,93.0,116.0,306.0,87.0,137.0,118.0,12.0,128.0,496.0,112.0,81.0,155.0,208.0,73.0,83.0,144.0,81.0,43.0,29.0,133.0,236.0,96.0,142.0,156.0,96.0,159.0,94.0,184.0,197.0,70.0,272.0,131.0,107.0,353.0,295.0,139.0,159.0,174.0,26.0,203.0,106.0,149.0,122.0,80.0,361.0,75.0,147.0,186.0,159.0,275.0,105.0,331.0,128.0,186.0,357.0,93.0,104.0,43.0,55.0,161.0,189.0,203.0,168.0,114.0,94.0,205.0,177.0,171.0,128.0,235.0,470.0,263.0,120.0,62.0,167.0,187.0,159.0,207.0,158.0,271.0,208.0,308.0,172.0,9.0,82.0,294.0,149.0,156.0,240.0,176.0,397.0,440.0,448.0,295.0,47.0,209.0,213.0,198.0,409.0,131.0,297.0,153.0,155.0,322.0,165.0,143.0,212.0,261.0,179.0,53.0,259.0,249.0,204.0,363.0,65.0,125.0,284.0,260.0,241.0,207.0,22.0,148.0,115.0,256.0,157.0,134.0,45.0,281.0,184.0,217.0,370.0,335.0,44.0,212.0,185.0,271.0,238.0,48.0,113.0,114.0,192.0,150.0,29.0,143.0,223.0,439.0,119.0,389.0,145.0,173.0,118.0,256.0,158.0,434.0,512.0,291.0,121.0,376.0,237.0,141.0,151.0,82.0,315.0,207.0,447.0,107.0,202.0,158.0,104.0,322.0,204.0,202.0,48.0,40.0,123.0,258.0,116.0,128.0,181.0,291.0,155.0,211.0,90.0,285.0,315.0,377.0,136.0,338.0,161.0,410.0,101.0,233.0,95.0,227.0,153.0,115.0,37.0,8.0,204.0,196.0,189.0,159.0,77.0,107.0,503.0,293.0,105.0,97.0,284.0,339.0,254.0,76.0,396.0,201.0,86.0,69.0,162.0,82.0,175.0,116.0,284.0,129.0,176.0,122.0,291.0,172.0,142.0,111.0,85.0,183.0,82.0,117.0,273.0,313.0,115.0,169.0,280.0,378.0,288.0,141.0,147.0,125.0,61.0,88.0,54.0,332.0,229.0,220.0,221.0,148.0,177.0,327.0,389.0,181.0,144.0,250.0,150.0,22.0,25.0,184.0,191.0,166.0,278.0,179.0,126.0,400.0,208.0,86.0,195.0,142.0,35.0,151.0,339.0,97.0,230.0,92.0,300.0,100.0,142.0,236.0,260.0,210.0,291.0,157.0,173.0,115.0,172.0,141.0,221.0,225.0,154.0,122.0,95.0,122.0,147.0,205.0,116.0,279.0,349.0,116.0,172.0,89.0,348.0,70.0,63.0,137.0,220.0,204.0,88.0,170.0,125.0,166.0,181.0,62.0,221.0,17.0,37.0,308.0,35.0,74.0,132.0,167.0,218.0,181.0,236.0,63.0,35.0,251.0,301.0,299.0,99.0,508.0,71.0,147.0,142.0,308.0,128.0,133.0,136.0,76.0,422.0,187.0,255.0,76.0,225.0,110.0,35.0,80.0,79.0,172.0,120.0,177.0,98.0,287.0,36.0,130.0,131.0,98.0,74.0,306.0,225.0,219.0,90.0,107.0,161.0,116.0,31.0,90.0,100.0,199.0,96.0,18.0,119.0,178.0,246.0,190.0,244.0,327.0,161.0,365.0,132.0,99.0,131.0,140.0,142.0,367.0,214.0,108.0,225.0,104.0,328.0,121.0,349.0,207.0,117.0,81.0,20.0,97.0,270.0,0.0,360.0,110.0,92.0,146.0,143.0,188.0,239.0,126.0,238.0,193.0,93.0,395.0,82.0,182.0,193.0,109.0,92.0,334.0,267.0,292.0,168.0,326.0,187.0,79.0,201.0,809.0,120.0,211.0,109.0,40.0,145.0,457.0,158.0,214.0,91.0,162.0,93.0,351.0,151.0,174.0,328.0,387.0,184.0,242.0,7.0,119.0,283.0,152.0,130.0,229.0,112.0,236.0,256.0,114.0,384.0,89.0,123.0,351.0,119.0,105.0,173.0,157.0,104.0,253.0,134.0,206.0,170.0,199.0,112.0,211.0,218.0,120.0,166.0,150.0,144.0,79.0,312.0,127.0,210.0,103.0,85.0,189.0,191.0,365.0,185.0,161.0,285.0,125.0,92.0,78.0,435.0,180.0,103.0,298.0,29.0,89.0,156.0,278.0,142.0,156.0,72.0,247.0,89.0,6.0,112.0,324.0,233.0,58.0,180.0,182.0,165.0,267.0,68.0,214.0,76.0,463.0,119.0,90.0,108.0,95.0,228.0,297.0,92.0,150.0,482.0,145.0,213.0,112.0,425.0,289.0,170.0,165.0,167.0,333.0,122.0,274.0,285.0,151.0,300.0,113.0,68.0,35.0,119.0,191.0,60.0,153.0,434.0,60.0,118.0,167.0,293.0,99.0,371.0,142.0,172.0,146.0,382.0,376.0,97.0,137.0,574.0,151.0,142.0,284.0,125.0,340.0,111.0,9.0,117.0,179.0,271.0,316.0,188.0,209.0,163.0,301.0,95.0,417.0,177.0,368.0,167.0,74.0,237.0,188.0,273.0,95.0,289.0,306.0,279.0,590.0,68.0,95.0,220.0,457.0,143.0,392.0,423.0,262.0,225.0,338.0,138.0,369.0,155.0,201.0,466.0,164.0,93.0,47.0,222.0,312.0,264.0,175.0,109.0,77.0,357.0,365.0,262.0,289.0,108.0,135.0,35.0,168.0,196.0,211.0,185.0,266.0,237.0,266.0,492.0,145.0,124.0,109.0,398.0,173.0,378.0,286.0,119.0,236.0,279.0,196.0,224.0,55.0,307.0,423.0,181.0,363.0,302.0,175.0,110.0,402.0,117.0,109.0,356.0,169.0,60.0,294.0,181.0,105.0,179.0,130.0,132.0,174.0,152.0,272.0,406.0,306.0,186.0,200.0,127.0,98.0,337.0,230.0,153.0,356.0,270.0,235.0,190.0,133.0,177.0,485.0,205.0,121.0,223.0,162.0,123.0,325.0,238.0,108.0,92.0,109.0,136.0,97.0,323.0,198.0,319.0,150.0,287.0,114.0,241.0,196.0,240.0,133.0,186.0,449.0,110.0,207.0,212.0,272.0,329.0,451.0,104.0,226.0,277.0,20.0,177.0,190.0,303.0,113.0,368.0,117.0,289.0,230.0,415.0,85.0,203.0,235.0,103.0,236.0,719.0,199.0,290.0,73.0,37.0,95.0,197.0,241.0,85.0,240.0,217.0,82.0,172.0,189.0,746.0,53.0,293.0,321.0,389.0,259.0,288.0,135.0,65.0,132.0,185.0,225.0,132.0,109.0,202.0,133.0,223.0,411.0,137.0,234.0,206.0,211.0,162.0,280.0],"events":[{"best_kmer":12043,"gene":["FOXA1"],"id":10,"info":"","signatures":[58],"type":"insertion_borders"}],"fc":[-20.994317190724093,-27.709849317755967,-30.358341502049665,-1.3198738051837664,-1.4460266188348756,-1.0955794509714851],"graph":"complex","graph_id":6,"id":12043,"kmer":"AAAAACAAAAAAGGAAGATGGTCAAGTTTGT","means":[2.565146486848802,53.85349898557532,71.0798226285514,77.87359305053889],"pvalues":[2.4638752043449374e-28,1.1206397003340392e-204,1.395759736368871e-79,1.325008465620544e-06,6.123732609996903e-09,0.018627824140586464],"stdevs":[7.929481090284991,27.708403219492613,33.997702687444395,35.80207241152396],"values":[91.153,95.67,98.92,57.795,68.31500000000001,54.399]},
{"alignments":[{"blocks":[{"q_end":31,"q_start":9,"t_end":34539396,"t_start":34539374},{"q_end":40,"q_start":31,"t_end":34539523,"t_start":34539514}],"chromosome":"chr6","end":34539523,"genes":[424],"id":11,"match":40,"query_index":11,"signatures":[84],"start":34539374,"strand":"-"}],"counts":[0.0,0.0,0.0,13.0,43.0,0.0,9.0,54.0,32.0,0.0,6.0,22.0,25.0,11.0,0.0,5.0,9.0,0.0,0.0,0.0,0.0,0.0,0.0,17.0,0.0,100.0,31.0,0.0,0.0,23.0,15.0,0.0,157.0,6.0,0.0,0.0,5.0,12.0,0.0,0.0,0.0,39.0,0.0,0.0,0.0,10.0,19.0,0.0,0.0,122.0,0.0,11.0,6.0,0.0,5.0,0.0,0.0,0.0,0.0,0.0,0.0,0.0,12.0,6.0,0.0,58.0,0.0,0.0,0.0,0.0,0.0,0.0,7.0,0.0,370.0,7.0,0.0,197.0,0.0,0.0,37.0,0.0,0.0,0.0,0.0,0.0,51.0,0.0,0.0,0.0,0.0,0.0,74.0,5.0,0.0,7.0,0.0,15.0,0.0,19.0,281.0,94.0,0.0,0.0,0.0,5.0,0.0,20.0,0.0,0.0,5.0,0.0,0.0,24.0,0.0,15.0,16.0,0.0,0.0,10.0,0.0,0.0,0.0,0.0,11.0,25.0,0.0,6.0,0.0,0.0,51.0,5.0,0.0,0.0,0.0,0.0,0.0,12.0,0.0,10.0,0.0,8.0,0.0,0.0,0.0,0.0,0.0,0.0,0.0,0.0,0.0,75.0,8.0,0.0,0.0,0.0,0.0,0.0,0.0,13.0,223.0,0.0,23.0,28.0,5.0,6.0,5.0,0.0,18.0,10.0,0.0,33.0,0.0,36.0,0.0,0.0,34.0,0.0,15.0,15.0,0.0,20.0,0.0,5.0,5.0,0.0,0.0,0.0,21.0,7.0,47.0,282.0,220.0,203.0,74.0,188.0,83.0,117.0,199.0,99.0,266.0,128.0,210.0,120.0,195.0,209.0,219.0,163.0,234.0,94.0,75.0,83.0,209.0,222.0,118.0,97.0,48.0,115.0,163.0,63.0,155.0,405.0,155.0,68.0,103.0,157.0,181.0,228.0,159.0,301.0,277.0,256.0,681.0,168.0,180.0,273.0,241.0,120.0,109.0,188.0,194.0,169.0,282.0,231.0,266.0,116.0,290.0,244.0,114.0,74.0,101.0,105.0,273.0,71.0,165.0,279.0,141.0,29.0,165.0,157.0,224.0,155.0,221.0,72.0,189.0,110.0,37.0,295.0,87.0,163.0,254.0,248.0,73.0,91.0,118.0,38.0,176.0,135.0,0.0,103.0,294.0,218.0,116.0,140.0,88.0,86.0,135.0,92.0,77.0,96.0,41.0,144.0,75.0,167.0,61.0,152.0,279.0,49.0,212.0,176.0,94.0,47.0,112.0,164.0,180.0,266.0,116.0,101.0,189.0,230.0,65.0,163.0,67.0,96.0,45.0,115.0,121.0,97.0,135.0,144.0,231.0,120.0,88.0,134.0,119.0,128.0,180.0,93.0,85.0,35.0,115.0,163.0,414.0,294.0,116.0,38.0,95.0,161.0,110.0,100.0,118.0,118.0,288.0,100.0,36.0,170.0,167.0,333.0,109.0,266.0,261.0,118.0,118.0,149.0,171.0,15.0,230.0,198.0,131.0,137.0,264.0,231.0,109.0,154.0,96.0,95.0,169.0,57.0,169.0,106.0,71.0,61.0,143.0,70.0,84.0,208.0,170.0,263.0,171.0,120.0,102.0,200.0,440.0,258.0,118.0,346.0,56.0,112.0,160.0,151.0,243.0,172.0,117.0,134.0,117.0,154.0,123.0,132.0,38.0,104.0,118.0,206.0,126.0,171.0,48.0,159.0,337.0,148.0,150.0,48.0,107.0,148.0,146.0,133.0,89.0,119.0,157.0,129.0,179.0,229.0,166.0,96.0,45.0,108.0,129.0,173.0,117.0,84.0,101.0,84.0,173.0,68.0,73.0,94.0,214.0,106.0,264.0,124.0,140.0,79.0,128.0,245.0,109.0,134.0,163.0,238.0,168.0,234.0,64.0,99.0,217.0,145.0,146.0,361.0,92.0,213.0,90.0,249.0,141.0,118.0,89.0,240.0,32.0,97.0,136.0,142.0,113.0,70.0,197.0,127.0,73.0,138.0,142.0,117.0,88.0,64.0,132.0,154.0,62.0,73.0,104.0,69.0,97.0,88.0,312.0,120.0,72.0,34.0,124.0,123.0,189.0,86.0,149.0,80.0,101.0,74.0,177.0,87.0,109.0,104.0,95.0,170.0,77.0,141.0,115.0,105.0,116.0,134.0,296.0,224.0,129.0,131.0,134.0,148.0,82.0,126.0,237.0,91.0,196.0,106.0,348.0,210.0,65.0,131.0,172.0,230.0,149.0,148.0,138.0,104.0,8.0,246.0,82.0,264.0,39.0,132.0,43.0,207.0,64.0,132.0,210.0,145.0,40.0,75.0,93.0,121.0,162.0,89.0,119.0,169.0,98.0,190.0,105.0,90.0,106.0,61.0,212.0,156.0,89.0,162.0,132.0,126.0,54.0,72.0,82.0,134.0,66.0,90.0,170.0,156.0,82.0,152.0,86.0,89.0,133.0,62.0,60.0,87.0,126.0,56.0,54.0,160.0,31.0,86.0,159.0,107.0,370.0,62.0,53.0,137.0,41.0,67.0,118.0,185.0,92.0,133.0,113.0,175.0,23.0,136.0,272.0,547.0,123.0,270.0,64.0,121.0,67.0,155.0,80.0,58.0,66.0,83.0,141.0,107.0,204.0,50.0,119.0,105.0,153.0,122.0,102.0,86.0,51.0,92.0,96.0,186.0,27.0,129.0,176.0,36.0,92.0,224.0,97.0,83.0,139.0,44.0,360.0,261.0,206.0,76.0,99.0,136.0,74.0,102.0,52.0,92.0,210.0,641.0,76.0,471.0,82.0,165.0,26.0,145.0,73.0,226.0,153.0,159.0,190.0,142.0,108.0,96.0,120.0,121.0,200.0,153.0,187.0,216.0,27.0,494.0,125.0,54.0,367.0,267.0,27.0,128.0,115.0,85.0,182.0,84.0,255.0,123.0,29.0,240.0,52.0,98.0,245.0,138.0,129.0,178.0,138.0,184.0,98.0,336.0,115.0,78.0,145.0,290.0,78.0,101.0,101.0,63.0,206.0,210.0,83.0,221.0,48.0,80.0,77.0,146.0,129.0,95.0,115.0,216.0,184.0,135.0,10.0,82.0,212.0,112.0,165.0,161.0,169.0,135.0,138.0,64.0,141.0,127.0,80.0,184.0,91.0,90.0,176.0,151.0,221.0,127.0,195.0,177.0,169.0,140.0,109.0,39.0,113.0,78.0,138.0,154.0,81.0,101.0,81.0,84.0,172.0,91.0,138.0,106.0,113.0,318.0,168.0,110.0,195.0,49.0,79.0,48.0,299.0,226.0,62.0,298.0,11.0,128.0,64.0,136.0,179.0,157.0,148.0,224.0,74.0,10.0,89.0,244.0,104.0,86.0,97.0,154.0,275.0,266.0,44.0,188.0,73.0,99.0,142.0,290.0,100.0,89.0,101.0,170.0,39.0,184.0,63.0,24.0,120.0,199.0,180.0,152.0,110.0,66.0,53.0,121.0,99.0,211.0,176.0,86.0,200.0,244.0,68.0,149.0,100.0,276.0,118.0,123.0,111.0,59.0,192.0,247.0,130.0,71.0,216.0,94.0,39.0,118.0,343.0,178.0,160.0,175.0,72.0,39.0,238.0,145.0,130.0,248.0,142.0,93.0,105.0,276.0,153.0,153.0,262.0,113.0,232.0,41.0,97.0,105.0,312.0,79.0,365.0,48.0,216.0,240.0,218.0,48.0,131.0,244.0,170.0,153.0,57.0,138.0,201.0,120.0,166.0,123.0,289.0,104.0,146.0,252.0,109.0,191.0,224.0,198.0,153.0,108.0,139.0,60.0,101.0,135.0,245.0,113.0,36.0,353.0,77.0,191.0,58.0,116.0,75.0,146.0,216.0,255.0,167.0,295.0,166.0,162.0,173.0,132.0,244.0,144.0,170.0,224.0,320.0,274.0,243.0,123.0,68.0,226.0,147.0,122.0,110.0,96.0,156.0,211.0,132.0,113.0,274.0,134.0,188.0,165.0,37.0,125.0,220.0,352.0,15.0,366.0,169.0,278.0,225.0,288.0,125.0,186.0,110.0,162.0,141.0,728.0,207.0,118.0,69.0,34.0,223.0,148.0,133.0,65.0,243.0,106.0,236.0,65.0,187.0,211.0,123.0,120.0,164.0,162.0,138.0,62.0,292.0,151.0,184.0,123.0,109.0,36.0,93.0,85.0,150.0,114.0,113.0,86.0,120.0,27.0,40.0,274.0,173.0,362.0,185.0,152.0,130.0,165.0,134.0,142.0,104.0,132.0,194.0,21.0,205.0,101.0,100.0,153.0,213.0,185.0,96.0,157.0,199.0,59.0,139.0,134.0,42.0,172.0,132.0,167.0,238.0,97.0,35.0,321.0,189.0,53.0,94.0,203.0,97.0,20.0,43.0,190.0,249.0,32.0,193.0,93.0,140.0,125.0,100.0,285.0,72.0,98.0,126.0,187.0,134.0,52.0,227.0,47.0,160.0,305.0,106.0,44.0,174.0,274.0,179.0,321.0],"events":[{"best_kmer":982773,"gene":["SPDEF"],"id":11,"info":"","signatures":[84],"type":"splice_borders"}],"fc":[-12.176669989613838,-9.774098613056122,-10.166098663904577,1.245810020102354,1.197772163361736,-1.0401060053072133],"graph":"complex","graph_id":15,"id":982773,"kmer":"ACTACTGTGCCTCGACCAGTGAGGAGAGCTG","means":[5.606217804759039,68.26506409844816,54.79572566998586,56.99336333451892],"pvalues":[1.5082856774575614e-27,1.2833673223410512e-117,1.0569571743132118e-66,0.0014047217468474264,0.011535735828687107,0.35342206029243706],"stdevs":[15.81202026092514,35.371985291006794,29.146343674865598,29.04212831516262],"values":[93.746,94.281,90.002,59.871,53.278000000000006,48.46600000000001]},
{"alignments":[{"blocks":[{"q_end":59,"q_start":56,"t_end":123969221,"t_start":123969218},{"q_end":87,"q_start":59,"t_end":123970069,"t_start":123970041}],"chromosome":"chr3","end":123970069,"genes":[76],"id":12,"match":3,"query_index":12,"signatures":[91],"start":123969218,"strand":"+"}],"counts":[52.0,9.0,67.0,78.0,32.0,42.0,169.0,205.0,0.0,6.0,85.0,36.0,167.0,94.0,6.0,15.0,12.0,116.0,27.0,45.0,26.0,27.0,128.0,76.0,22.0,48.0,42.0,27.0,47.0,8.0,28.0,0.0,11.0,17.0,8.0,0.0,6.0,14.0,0.0,64.0,11.0,539.0,0.0,6.0,26.0,153.0,104.0,5.0,14.0,0.0,6.0,36.0,12.0,25.0,14.0,11.0,20.0,0.0,60.0,78.0,43.0,6.0,128.0,299.0,87.0,78.0,13.0,13.0,0.0,18.0,23.0,130.0,167.0,29.0,31.0,0.0,5.0,34.0,0.0,22.0,69.0,20.0,79.0,17.0,12.0,23.0,17.0,65.0,14.0,21.0,43.0,76.0,0.0,109.0,49.0,52.0,109.0,119.0,6.0,0.0,21.0,166.0,0.0,139.0,10.0,205.0,10.0,22.0,122.0,145.0,19.0,0.0,45.0,132.0,66.0,143.0,88.0,55.0,31.0,86.0,0.0,25.0,107.0,42.0,0.0,51.0,56.0,93.0,19.0,0.0,11.0,0.0,102.0,6.0,0.0,0.0,52.0,131.0,20.0,7.0,0.0,29.0,8.0,97.0,35.0,55.0,32.0,52.0,16.0,81.0,28.0,72.0,56.0,19.0,25.0,40.0,101.0,8.0,102.0,27.0,0.0,81.0,163.0,81.0,39.0,62.0,5.0,47.0,48.0,65.0,0.0,212.0,44.0,123.0,54.0,7.0,14.0,0.0,130.0,149.0,0.0,197.0,26.0,84.0,114.0,18.0,0.0,135.0,76.0,184.0,0.0,0.0,0.0,0.0,0.0,0.0,0.0,0.0,0.0,0.0,0.0,0.0,0.0,0.0,0.0,0.0,0.0,0.0,0.0,0.0,0.0,0.0,0.0,0.0,0.0,0.0,0.0,0.0,0.0,0.0,0.0,0.0,0.0,0.0,0.0,0.0,0.0,0.0,0.0,0.0,0.0,0.0,0.0,0.0,0.0,0.0,0.0,0.0,0.0,0.0,0.0,0.0,0.0,0.0,0.0,0.0,0.0,0.0,0.0,0.0,0.0,0.0,0.0,0.0,0.0,0.0,0.0,0.0,0.0,0.0,0.0,0.0,0.0,0.0,0.0,0.0,0.0,0.0,0.0,0.0,0.0,0.0,6.0,0.0,0.0,0.0,0.0,0.0,0.0,0.0,0.0,8.0,6.0,0.0,0.0,0.0,0.0,0.0,0.0,0.0,0.0,0.0,0.0,10.0,14.0,0.0,0.0,0.0,0.0,0.0,0.0,0.0,0.0,0.0,0.0,0.0,0.0,0.0,0.0,0.0,0.0,0.0,0.0,0.0,0.0,0.0,0.0,0.0,0.0,0.0,0.0,0.0,0.0,0.0,0.0,0.0,0.0,0.0,0.0,0.0,0.0,0.0,0.0,0.0,9.0,0.0,0.0,0.0,0.0,0.0,0.0,0.0,0.0,5.0,0.0,0.0,0.0,0.0,0.0,0.0,0.0,0.0,0.0,0.0,0.0,0.0,0.0,0.0,0.0,0.0,0.0,0.0,0.0,0.0,0.0,0.0,0.0,5.0,0.0,0.0,0.0,0.0,0.0,0.0,10.0,0.0,0.0,0.0,0.0,6.0,0.0,0.0,7.0,0.0,0.0,8.0,0.0,7.0,0.0,0.0,0.0,0.0,0.0,0.0,5.0,0.0,0.0,0.0,10.0,0.0,0.0,8.0,0.0,0.0,0.0,0.0,0.0,0.0,0.0,0.0,0.0,0.0,0.0,0.0,0.0,0.0,0.0,0.0,0.0,0.0,0.0,0.0,0.0,0.0,0.0,0.0,0.0,0.0,0.0,0.0,0.0,0.0,0.0,20.0,0.0,0.0,0.0,0.0,0.0,0.0,0.0,0.0,5.0,0.0,0.0,0.0,0.0,0.0,8.0,0.0,0.0,0.0,0.0,0.0,0.0,0.0,0.0,0.0,0.0,5.0,0.0,0.0,0.0,0.0,0.0,0.0,0.0,0.0,0.0,0.0,0.0,6.0,0.0,0.0,0.0,0.0,0.0,0.0,0.0,0.0,0.0,0.0,5.0,0.0,0.0,0.0,0.0,0.0,0.0,0.0,0.0,5.0,0.0,0.0,0.0,0.0,0.0,0.0,0.0,11.0,0.0,0.0,0.0,0.0,0.0,0.0,0.0,0.0,0.0,0.0,0.0,9.0,0.0,6.0,0.0,0.0,5.0,0.0,0.0,0.0,0.0,0.0,0.0,0.0,0.0,0.0,0.0,0.0,0.0,0.0,0.0,0.0,0.0,0.0,0.0,0.0,0.0,0.0,0.0,10.0,0.0,0.0,0.0,0.0,0.0,0.0,0.0,0.0,0.0,0.0,0.0,0.0,0.0,0.0,0.0,0.0,0.0,0.0,5.0,0.0,0.0,0.0,0.0,0.0,0.0,0.0,0.0,0.0,0.0,0.0,0.0,0.0,0.0,0.0,0.0,0.0,0.0,0.0,0.0,0.0,0.0,0.0,0.0,0.0,0.0,0.0,0.0,0.0,0.0,0.0,0.0,0.0,0.0,0.0,0.0,0.0,0.0,0.0,0.0,0.0,0.0,0.0,0.0,0.0,0.0,0.0,0.0,0.0,0.0,0.0,0.0,0.0,0.0,0.0,0.0,0.0,0.0,8.0,0.0,0.0,0.0,10.0,11.0,0.0,0.0,0.0,0.0,0.0,0.0,0.0,8.0,0.0,0.0,0.0,0.0,0.0,0.0,0.0,0.0,0.0,0.0,0.0,0.0,0.0,0.0,0.0,0.0,0.0,0.0,0.0,0.0,0.0,0.0,0.0,0.0,0.0,0.0,0.0,0.0,0.0,0.0,0.0,0.0,0.0,0.0,0.0,0.0,0.0,0.0,0.0,0.0,0.0,0.0,0.0,0.0,6.0,0.0,0.0,0.0,0.0,0.0,0.0,0.0,0.0,0.0,0.0,0.0,0.0,0.0,0.0,0.0,0.0,6.0,0.0,0.0,0.0,0.0,0.0,0.0,0.0,0.0,0.0,0.0,0.0,7.0,0.0,0.0,0.0,0.0,0.0,0.0,0.0,0.0,0.0,0.0,0.0,0.0,0.0,0.0,0.0,6.0,0.0,0.0,0.0,0.0,0.0,0.0,0.0,0.0,0.0,0.0,0.0,0.0,0.0,0.0,0.0,0.0,8.0,0.0,0.0,0.0,0.0,0.0,0.0,0.0,0.0,0.0,0.0,0.0,0.0,0.0,0.0,0.0,0.0,0.0,0.0,0.0,0.0,0.0,0.0,0.0,0.0,0.0,0.0,0.0,0.0,0.0,0.0,0.0,0.0,0.0,0.0,0.0,0.0,0.0,0.0,0.0,0.0,0.0,0.0,0.0,0.0,5.0,7.0,0.0,0.0,0.0,0.0,0.0,0.0,0.0,0.0,0.0,0.0,0.0,0.0,0.0,0.0,0.0,0.0,0.0,0.0,0.0,0.0,0.0,0.0,0.0,0.0,0.0,0.0,0.0,0.0,0.0,11.0,0.0,0.0,0.0,0.0,0.0,0.0,0.0,0.0,0.0,0.0,0.0,0.0,0.0,0.0,6.0,0.0,7.0,0.0,0.0,0.0,0.0,0.0,0.0,0.0,0.0,0.0,0.0,0.0,0.0,0.0,0.0,0.0,0.0,0.0,0.0,0.0,0.0,0.0,0.0,0.0,0.0,0.0,0.0,0.0,0.0,0.0,0.0,0.0,0.0,0.0,0.0,0.0,0.0,0.0,0.0,0.0,0.0,0.0,0.0,0.0,0.0,0.0,0.0,0.0,0.0,0.0,0.0,0.0,0.0,0.0,0.0,0.0,0.0,0.0,0.0,0.0,0.0,0.0,0.0,0.0,0.0,0.0,0.0,0.0,0.0,0.0,0.0,0.0,0.0,0.0,0.0,0.0,0.0,0.0,0.0,0.0,0.0,0.0,0.0,0.0,0.0,0.0,0.0,0.0,0.0,0.0,0.0,0.0,0.0,0.0,0.0,0.0,0.0,0.0,0.0,0.0,0.0,0.0,0.0,0.0,0.0,0.0,0.0,0.0,0.0,0.0,9.0,0.0,0.0,0.0,0.0,0.0,0.0,0.0,0.0,0.0,0.0,0.0,0.0,0.0,0.0,0.0,0.0,0.0,0.0,0.0,0.0,0.0,0.0,0.0,0.0,0.0,0.0,0.0,0.0,0.0,0.0,0.0,0.0,0.0,0.0,0.0,0.0,0.0,0.0,0.0,0.0,0.0,0.0,0.0,0.0,0.0,0.0,0.0,0.0,0.0,0.0,0.0,0.0,0.0,0.0,0.0,0.0,0.0,0.0,0.0,0.0,0.0,0.0,0.0,0.0,0.0,0.0,0.0,0.0,0.0,0.0,0.0,0.0,0.0,0.0,0.0,0.0,0.0,0.0,0.0,0.0,0.0,0.0,0.0,0.0,0.0,0.0,0.0,0.0,0.0,0.0,0.0,0.0,0.0,0.0,0.0,0.0,0.0],"events":[{"best_kmer":2092008,"gene":["ROPN1"],"id":12,"info":"","signatures":[91],"type":"splice_borders"}],"fc":[null,88.20125837528406,1411.044075886534,null,null,15.998003904691906],"graph":"complex","graph_id":21,"id":2092008,"kmer":"ATTACTTCCTGTTCCATGTAGTTTAGCATCC","means":[20.780746157359292,0.0,0.23560600540346163,0.014727212645220254],"pvalues":[3.8932292323012775e-25,1.0122658939981095e-24,4.14020952507376e-25,1.623887472079429e-09,0.31848369637467144,1.0788632643256949e-07],"stdevs":[23.799259935025866,0.0,0.9081256462796188,0.21188769196343019],"values":[94.06699999999998,90.941,91.603,56.75,50.0,54.549]},
{"alignments":[{"blocks":[{"q_end":37,"q_start":6,"t_end":34538397,"t_start":34538366}],"chromosome":"chr6","end":34538397,"genes":[424],"id":13,"match":40,"query_index":13,"signatures":[103],"start":34538366,"strand":"+"}],"counts":[0.0,0.0,0.0,0.0,10.0,0.0,0.0,16.0,6.0,0.0,0.0,6.0,6.0,0.0,0.0,5.0,0.0,0.0,0.0,0.0,0.0,0.0,0.0,8.0,0.0,26.0,13.0,0.0,0.0,6.0,0.0,0.0,9.0,0.0,0.0,0.0,0.0,5.0,0.0,0.0,0.0,11.0,0.0,0.0,0.0,7.0,0.0,0.0,0.0,22.0,0.0,0.0,0.0,0.0,5.0,0.0,0.0,0.0,0.0,0.0,0.0,0.0,0.0,6.0,0.0,10.0,0.0,0.0,0.0,0.0,0.0,0.0,0.0,0.0,56.0,0.0,0.0,45.0,0.0,0.0,7.0,0.0,0.0,0.0,0.0,0.0,10.0,0.0,0.0,0.0,0.0,0.0,13.0,0.0,0.0,0.0,0.0,11.0,0.0,0.0,57.0,20.0,0.0,0.0,0.0,0.0,0.0,0.0,0.0,0.0,0.0,0.0,0.0,11.0,0.0,0.0,0.0,0.0,0.0,6.0,0.0,0.0,0.0,5.0,0.0,0.0,0.0,0.0,0.0,0.0,9.0,0.0,0.0,0.0,0.0,0.0,0.0,5.0,0.0,0.0,0.0,0.0,0.0,0.0,0.0,0.0,0.0,0.0,0.0,0.0,0.0,27.0,0.0,0.0,0.0,0.0,0.0,0.0,0.0,0.0,37.0,0.0,0.0,6.0,0.0,0.0,0.0,0.0,0.0,0.0,0.0,20.0,0.0,0.0,0.0,0.0,10.0,0.0,0.0,0.0,0.0,0.0,0.0,0.0,0.0,0.0,0.0,0.0,0.0,0.0,12.0,52.0,75.0,56.0,16.0,42.0,17.0,29.0,34.0,43.0,57.0,22.0,45.0,29.0,26.0,33.0,20.0,27.0,50.0,13.0,25.0,26.0,35.0,63.0,28.0,27.0,7.0,13.0,33.0,20.0,41.0,89.0,15.0,13.0,34.0,40.0,32.0,43.0,36.0,48.0,48.0,63.0,113.0,25.0,52.0,71.0,47.0,56.0,41.0,73.0,27.0,48.0,98.0,69.0,50.0,22.0,73.0,69.0,49.0,19.0,23.0,24.0,45.0,12.0,67.0,22.0,31.0,10.0,43.0,23.0,59.0,36.0,30.0,17.0,45.0,44.0,12.0,47.0,15.0,27.0,38.0,53.0,10.0,21.0,14.0,12.0,29.0,35.0,0.0,20.0,41.0,32.0,34.0,15.0,16.0,22.0,26.0,18.0,34.0,12.0,24.0,13.0,21.0,97.0,5.0,20.0,71.0,13.0,67.0,41.0,33.0,6.0,32.0,50.0,47.0,61.0,21.0,40.0,43.0,31.0,16.0,0.0,16.0,14.0,11.0,25.0,27.0,39.0,36.0,23.0,22.0,28.0,20.0,27.0,34.0,47.0,58.0,17.0,12.0,16.0,40.0,23.0,64.0,129.0,15.0,8.0,36.0,34.0,38.0,27.0,18.0,15.0,41.0,8.0,15.0,23.0,13.0,31.0,46.0,46.0,57.0,22.0,23.0,8.0,64.0,7.0,57.0,35.0,72.0,33.0,37.0,64.0,14.0,27.0,21.0,16.0,43.0,15.0,23.0,18.0,19.0,5.0,38.0,24.0,35.0,34.0,36.0,139.0,71.0,20.0,20.0,60.0,108.0,52.0,34.0,118.0,27.0,15.0,42.0,41.0,46.0,48.0,27.0,30.0,21.0,40.0,25.0,25.0,13.0,25.0,32.0,32.0,44.0,95.0,9.0,39.0,50.0,20.0,51.0,20.0,42.0,71.0,39.0,28.0,32.0,21.0,30.0,14.0,32.0,64.0,57.0,48.0,17.0,14.0,28.0,49.0,42.0,18.0,30.0,24.0,40.0,28.0,18.0,48.0,26.0,8.0,48.0,36.0,17.0,17.0,27.0,48.0,18.0,25.0,24.0,95.0,38.0,31.0,28.0,36.0,40.0,28.0,27.0,40.0,12.0,23.0,20.0,64.0,92.0,33.0,19.0,73.0,0.0,27.0,23.0,20.0,23.0,10.0,43.0,21.0,6.0,27.0,32.0,48.0,15.0,23.0,12.0,32.0,18.0,29.0,25.0,16.0,24.0,17.0,45.0,70.0,43.0,21.0,14.0,66.0,42.0,19.0,24.0,28.0,15.0,16.0,48.0,15.0,87.0,21.0,11.0,36.0,13.0,45.0,46.0,25.0,33.0,40.0,38.0,27.0,32.0,16.0,27.0,27.0,27.0,33.0,75.0,19.0,33.0,21.0,43.0,52.0,13.0,24.0,39.0,43.0,49.0,37.0,15.0,21.0,0.0,38.0,13.0,64.0,0.0,19.0,6.0,37.0,9.0,28.0,31.0,24.0,5.0,20.0,6.0,48.0,51.0,16.0,27.0,39.0,27.0,24.0,37.0,12.0,20.0,5.0,33.0,45.0,11.0,35.0,31.0,17.0,13.0,14.0,23.0,82.0,12.0,22.0,42.0,30.0,16.0,23.0,11.0,19.0,33.0,6.0,14.0,16.0,71.0,7.0,10.0,28.0,6.0,24.0,29.0,52.0,60.0,29.0,14.0,49.0,15.0,18.0,20.0,60.0,24.0,42.0,26.0,59.0,10.0,16.0,5.0,120.0,16.0,7.0,27.0,23.0,22.0,21.0,29.0,13.0,12.0,20.0,31.0,22.0,39.0,11.0,28.0,21.0,34.0,16.0,32.0,29.0,17.0,26.0,20.0,30.0,7.0,15.0,50.0,7.0,16.0,48.0,8.0,12.0,22.0,17.0,58.0,56.0,35.0,7.0,29.0,28.0,15.0,30.0,14.0,19.0,51.0,136.0,21.0,89.0,56.0,49.0,13.0,0.0,24.0,35.0,34.0,68.0,84.0,48.0,28.0,15.0,25.0,20.0,20.0,27.0,59.0,47.0,9.0,111.0,38.0,18.0,71.0,65.0,0.0,23.0,15.0,23.0,45.0,15.0,36.0,27.0,8.0,49.0,9.0,11.0,16.0,32.0,35.0,34.0,20.0,36.0,70.0,57.0,19.0,20.0,23.0,50.0,20.0,35.0,13.0,16.0,43.0,39.0,13.0,65.0,18.0,22.0,27.0,30.0,39.0,20.0,14.0,43.0,110.0,48.0,0.0,18.0,34.0,29.0,86.0,15.0,45.0,30.0,41.0,56.0,27.0,10.0,10.0,15.0,18.0,32.0,35.0,28.0,47.0,36.0,17.0,32.0,24.0,12.0,20.0,9.0,17.0,29.0,24.0,0.0,19.0,19.0,13.0,16.0,30.0,24.0,50.0,13.0,35.0,28.0,31.0,17.0,28.0,15.0,11.0,13.0,41.0,31.0,18.0,59.0,0.0,37.0,11.0,41.0,29.0,22.0,39.0,34.0,12.0,0.0,11.0,79.0,20.0,13.0,8.0,37.0,38.0,37.0,25.0,6.0,25.0,19.0,32.0,83.0,31.0,33.0,27.0,76.0,23.0,38.0,16.0,5.0,20.0,53.0,45.0,27.0,34.0,13.0,11.0,30.0,18.0,37.0,60.0,14.0,44.0,85.0,36.0,28.0,68.0,48.0,32.0,28.0,37.0,12.0,24.0,62.0,18.0,14.0,28.0,72.0,13.0,17.0,46.0,40.0,43.0,44.0,23.0,15.0,44.0,38.0,51.0,54.0,30.0,30.0,18.0,57.0,80.0,54.0,5.0,18.0,43.0,12.0,15.0,21.0,81.0,42.0,76.0,9.0,60.0,45.0,44.0,13.0,27.0,40.0,29.0,31.0,16.0,8.0,25.0,30.0,39.0,22.0,35.0,12.0,23.0,27.0,29.0,32.0,60.0,52.0,49.0,0.0,28.0,16.0,24.0,27.0,57.0,27.0,11.0,72.0,22.0,38.0,31.0,19.0,12.0,23.0,78.0,64.0,38.0,89.0,23.0,24.0,37.0,27.0,59.0,52.0,48.0,61.0,56.0,32.0,9.0,62.0,11.0,43.0,45.0,21.0,37.0,15.0,45.0,41.0,41.0,55.0,36.0,26.0,5.0,29.0,6.0,43.0,29.0,45.0,0.0,63.0,22.0,71.0,12.0,95.0,41.0,24.0,19.0,17.0,22.0,118.0,35.0,22.0,11.0,5.0,22.0,22.0,25.0,16.0,51.0,31.0,46.0,49.0,46.0,37.0,46.0,30.0,39.0,19.0,18.0,19.0,61.0,20.0,7.0,61.0,36.0,6.0,21.0,15.0,16.0,14.0,25.0,14.0,39.0,6.0,17.0,50.0,10.0,92.0,49.0,27.0,39.0,33.0,23.0,32.0,18.0,27.0,22.0,12.0,45.0,24.0,31.0,0.0,43.0,35.0,27.0,40.0,24.0,16.0,27.0,47.0,12.0,48.0,24.0,32.0,53.0,28.0,5.0,66.0,44.0,7.0,30.0,31.0,33.0,0.0,12.0,46.0,37.0,6.0,35.0,15.0,37.0,21.0,22.0,49.0,28.0,31.0,25.0,53.0,31.0,17.0,25.0,16.0,48.0,50.0,26.0,9.0,44.0,79.0,56.0,56.0],"events":[{"best_kmer":2651878,"gene":["SPDEF"],"id":13,"info":"","signatures":[103],"type":"mutation_borders"}],"fc":[-14.835674875267253,-12.230316179448984,-11.820086140996933,1.213024639558881,1.255124091169777,1.0347061801038153],"graph":"complex","graph_id":18,"id":2651878,"kmer":"CAGCTTGTCGTAGTTCATGGCGGGACGGGTC","means":[1.0268491014991274,15.233999415801359,12.55868917991743,12.13744483352499],"pvalues":[6.287910532772093e-24,3.7626608097144775e-114,2.29356942048872e-55,0.013269120844869756,0.006661217216683366,0.502775815367465],"stdevs":[3.015858567226025,9.037647250364923,8.5550922573192,7.385890136404783],"values":[95.061,89.73200000000001,89.705,53.413,53.839000000000006,50.791999999999994]},
{"alignments":[{"blocks":[{"q_end":230,"q_start":210,"t_end":28795732,"t_start":28795712},{"q_end":241,"q_start":230,"t_end":28796057,"t_start":28796046}],"chromosome":"chr22","end":28796057,"genes":[183],"id":14,"match":40,"query_index":14,"signatures":[115],"start":28795712,"strand":"-"}],"counts":[138.0,547.0,383.0,208.0,95.0,65.0,100.0,558.0,227.0,252.0,83.0,424.0,122.0,219.0,19.0,144.0,301.0,195.0,171.0,119.0,324.0,169.0,75.0,228.0,110.0,340.0,303.0,35.0,163.0,75.0,62.0,65.0,344.0,91.0,118.0,39.0,105.0,136.0,149.0,47.0,62.0,216.0,26.0,159.0,60.0,113.0,94.0,104.0,283.0,1040.0,137.0,181.0,90.0,119.0,80.0,40.0,141.0,106.0,44.0,11.0,101.0,258.0,46.0,109.0,116.0,564.0,81.0,349.0,14.0,34.0,50.0,191.0,90.0,107.0,140.0,454.0,16.0,237.0,13.0,263.0,95.0,114.0,65.0,193.0,228.0,265.0,810.0,152.0,210.0,165.0,75.0,229.0,230.0,189.0,104.0,296.0,130.0,183.0,51.0,59.0,424.0,81.0,193.0,135.0,81.0,152.0,137.0,336.0,120.0,102.0,54.0,32.0,49.0,161.0,66.0,540.0,135.0,83.0,114.0,108.0,179.0,65.0,257.0,5.0,114.0,164.0,44.0,69.0,135.0,44.0,547.0,107.0,76.0,160.0,225.0,359.0,259.0,258.0,68.0,62.0,158.0,188.0,74.0,112.0,191.0,31.0,75.0,77.0,59.0,100.0,179.0,288.0,59.0,202.0,92.0,120.0,194.0,246.0,29.0,92.0,122.0,28.0,117.0,60.0,282.0,127.0,244.0,255.0,279.0,279.0,51.0,144.0,177.0,238.0,105.0,275.0,113.0,5.0,115.0,194.0,170.0,189.0,181.0,147.0,466.0,365.0,45.0,148.0,68.0,10.0,68.0,2255.0,385.0,573.0,686.0,854.0,458.0,2547.0,527.0,3222.0,4263.0,1074.0,1640.0,134.0,462.0,2168.0,1744.0,501.0,797.0,174.0,310.0,841.0,1819.0,755.0,591.0,1050.0,202.0,514.0,905.0,465.0,708.0,2103.0,157.0,863.0,321.0,674.0,1137.0,1373.0,1758.0,291.0,959.0,743.0,2447.0,594.0,1263.0,971.0,1397.0,875.0,831.0,180.0,1492.0,1734.0,369.0,2241.0,3011.0,608.0,1287.0,705.0,912.0,526.0,298.0,441.0,686.0,530.0,307.0,428.0,597.0,380.0,343.0,936.0,655.0,1493.0,2318.0,184.0,710.0,601.0,211.0,774.0,744.0,1334.0,2883.0,1212.0,354.0,610.0,1004.0,1166.0,813.0,1557.0,188.0,353.0,2499.0,1927.0,698.0,917.0,2612.0,1212.0,1279.0,948.0,709.0,431.0,65.0,1408.0,1556.0,2107.0,1064.0,1843.0,2504.0,891.0,976.0,1731.0,1998.0,833.0,985.0,3178.0,1055.0,1753.0,2643.0,1155.0,3940.0,877.0,114.0,989.0,1271.0,851.0,1280.0,961.0,3752.0,813.0,1330.0,1233.0,1280.0,767.0,652.0,2120.0,692.0,1566.0,3010.0,425.0,1516.0,1303.0,422.0,618.0,888.0,1241.0,1174.0,1016.0,517.0,2201.0,1276.0,1408.0,976.0,2855.0,3624.0,1408.0,1191.0,927.0,1104.0,3087.0,1450.0,1173.0,521.0,2009.0,1700.0,1391.0,1384.0,76.0,389.0,2304.0,3458.0,2887.0,1906.0,1352.0,2088.0,2610.0,1258.0,957.0,1613.0,1919.0,2961.0,841.0,1869.0,457.0,2188.0,745.0,1544.0,1707.0,1281.0,1964.0,1166.0,1666.0,1554.0,1016.0,211.0,1404.0,753.0,1903.0,950.0,1746.0,1473.0,786.0,2975.0,1336.0,415.0,1523.0,727.0,1033.0,2389.0,1264.0,424.0,2058.0,1651.0,3022.0,3136.0,4102.0,1300.0,3159.0,3482.0,2091.0,1696.0,906.0,1789.0,358.0,2262.0,1046.0,398.0,1113.0,1628.0,4600.0,3224.0,1553.0,1588.0,627.0,376.0,597.0,1919.0,3223.0,3267.0,1698.0,1847.0,1491.0,1731.0,1343.0,1602.0,1143.0,2885.0,1940.0,5272.0,1370.0,3022.0,1829.0,990.0,968.0,1702.0,1115.0,1105.0,356.0,743.0,2056.0,912.0,1810.0,2032.0,864.0,2411.0,859.0,1286.0,2050.0,1612.0,1716.0,1937.0,1900.0,1852.0,2483.0,434.0,1590.0,1169.0,1651.0,1496.0,2918.0,753.0,71.0,671.0,92.0,748.0,516.0,1391.0,1280.0,2291.0,2664.0,1471.0,395.0,3636.0,2518.0,1009.0,335.0,4338.0,1746.0,1611.0,502.0,1144.0,2835.0,671.0,700.0,2518.0,599.0,1511.0,419.0,3453.0,1477.0,1051.0,1468.0,1261.0,2274.0,876.0,1072.0,932.0,1431.0,888.0,622.0,3157.0,3956.0,986.0,689.0,0.0,1245.0,761.0,240.0,380.0,1792.0,3118.0,1603.0,3190.0,1675.0,1146.0,3730.0,1238.0,948.0,2219.0,1320.0,1506.0,422.0,233.0,1228.0,1028.0,1449.0,2729.0,921.0,1412.0,2153.0,496.0,1127.0,1895.0,1033.0,201.0,1548.0,1382.0,2046.0,1032.0,1230.0,1609.0,1817.0,2862.0,1765.0,1493.0,1889.0,1206.0,279.0,917.0,1903.0,900.0,763.0,1619.0,2993.0,868.0,662.0,264.0,1888.0,561.0,783.0,1466.0,1956.0,1990.0,1166.0,2267.0,736.0,3699.0,371.0,391.0,2214.0,1595.0,1680.0,617.0,1676.0,940.0,1132.0,1493.0,2336.0,857.0,92.0,589.0,2790.0,237.0,520.0,1470.0,692.0,1835.0,1566.0,2974.0,816.0,572.0,1932.0,1168.0,5957.0,797.0,5231.0,551.0,866.0,1537.0,4044.0,1797.0,1473.0,457.0,141.0,1358.0,1384.0,1097.0,401.0,1834.0,905.0,442.0,440.0,1344.0,1390.0,1194.0,1380.0,1785.0,1855.0,552.0,1286.0,903.0,487.0,420.0,1790.0,861.0,680.0,624.0,837.0,1219.0,1133.0,335.0,767.0,927.0,563.0,1113.0,303.0,1522.0,1335.0,778.0,741.0,1176.0,3623.0,1439.0,4185.0,549.0,1403.0,993.0,728.0,1759.0,1223.0,3166.0,549.0,3140.0,1934.0,1573.0,634.0,3502.0,1436.0,764.0,1182.0,153.0,1358.0,2971.0,67.0,986.0,2131.0,299.0,2279.0,1914.0,1599.0,1675.0,1532.0,565.0,2587.0,779.0,2790.0,1075.0,1102.0,1958.0,3113.0,1155.0,2409.0,2803.0,3059.0,642.0,2192.0,945.0,627.0,562.0,2590.0,845.0,2323.0,1324.0,479.0,775.0,1412.0,801.0,2835.0,1046.0,1759.0,1153.0,2028.0,1117.0,2310.0,808.0,1342.0,1265.0,2718.0,277.0,1108.0,1810.0,2263.0,2969.0,711.0,345.0,1638.0,1233.0,586.0,4519.0,518.0,1366.0,1173.0,996.0,1069.0,532.0,711.0,694.0,1111.0,2632.0,1753.0,1470.0,792.0,1418.0,2516.0,491.0,1161.0,1565.0,1543.0,953.0,1052.0,2022.0,1595.0,581.0,3051.0,561.0,1324.0,2422.0,2897.0,1486.0,736.0,2063.0,955.0,2093.0,534.0,1782.0,779.0,881.0,2676.0,63.0,436.0,1702.0,2742.0,964.0,2631.0,1227.0,1346.0,916.0,236.0,589.0,2167.0,2654.0,372.0,2059.0,2147.0,957.0,1367.0,1158.0,1249.0,548.0,2538.0,2535.0,584.0,849.0,2272.0,1109.0,4290.0,561.0,3026.0,2324.0,552.0,2784.0,926.0,3425.0,1772.0,1223.0,1380.0,1469.0,2983.0,1183.0,2091.0,1640.0,2131.0,1690.0,1760.0,644.0,238.0,1519.0,994.0,505.0,1350.0,5162.0,716.0,2012.0,1117.0,4434.0,1065.0,1504.0,910.0,1210.0,456.0,3646.0,3256.0,872.0,1137.0,2156.0,657.0,566.0,881.0,522.0,4539.0,850.0,57.0,947.0,2451.0,2730.0,1261.0,779.0,1320.0,911.0,2430.0,831.0,2880.0,1352.0,2832.0,1788.0,635.0,1245.0,1169.0,2522.0,1200.0,1027.0,1351.0,1792.0,2780.0,547.0,1191.0,1950.0,3133.0,2004.0,1534.0,2123.0,2091.0,1690.0,2507.0,860.0,4611.0,730.0,1331.0,2789.0,2085.0,1940.0,262.0,1049.0,1506.0,3006.0,2066.0,255.0,387.0,2352.0,2361.0,746.0,1367.0,1224.0,451.0,585.0,1697.0,1625.0,1252.0,944.0,1984.0,2664.0,1353.0,3341.0,1275.0,841.0,1253.0,3050.0,2251.0,1848.0,1457.0,1376.0,1099.0,1988.0,2445.0,2043.0,1141.0,2177.0,1563.0,654.0,2988.0,1419.0,1135.0,1853.0,1378.0,110.0,1478.0,4163.0,2232.0,696.0,2438.0,1042.0,336.0,1215.0,6130.0,650.0,2458.0,1522.0,2159.0,4676.0,4376.0,1909.0,830.0,2312.0,441.0,3472.0,820.0,1065.0,3614.0,1446.0,1525.0,2179.0,1254.0,2508.0,3133.0,1059.0,3977.0,944.0,1104.0,478.0,1334.0,3001.0,839.0,263.0,399.0,1001.0,788.0,1884.0,1861.0,3553.0,1402.0,1782.0,856.0,826.0,1586.0,2365.0,3191.0,847.0,1245.0,607.0,1726.0,796.0,1137.0,1322.0,1710.0,548.0,1128.0,1113.0,174.0,1213.0,1442.0,3706.0,333.0,1936.0,1720.0,1676.0,678.0,3198.0,600.0,1616.0,1763.0,296.0,1343.0,1572.0,996.0,2593.0,438.0,186.0,351.0,1220.0,1887.0,512.0,1354.0,2678.0,626.0,934.0,2005.0,3792.0,425.0,2423.0,4811.0,1850.0,845.0,3237.0,953.0,803.0,825.0,1479.0,1890.0,697.0,1994.0,2017.0,574.0,2456.0,640.0,117.0,577.0,1868.0,1235.0,1763.0,1491.0],"events":[{"best_kmer":2588207,"gene":["XBP1"],"id":14,"info":"","signatures":[115],"type":"splice_borders"},{"best_kmer":2588207,"gene":["XBP1"],"id":956,"info":"ENST00000344347.5_intron_0_cov_195.550000\nENST00000403532.7 intron 0 cov 195.550000\nENST00000405219.7 intron 0 cov 195.550000\nENST00000611155.4 intron 0 cov 195.550000","signatures":[],"type":"intron"},{"best_kmer":2588207,"gene":["XBP1"],"id":959,"info":"ENST00000216037.10_intron_0_cov_195.550000","signatures":[],"type":"intron"}],"fc":[-6.035633946012447,-9.490281276726705,-9.134193303718956,-1.5723752238149953,-1.51337761458407,1.038984063635129],"graph":"complex","graph_id":19,"id":2588207,"kmer":"CAGATTCAGAGTCTGATATCCTGTTGGGCAT","means":[61.846492699047936,373.2827907761847,586.9406116929895,564.9178194701469],"pvalues":[5.55940096483251e-15,4.566502842848634e-156,1.6879218842388358e-60,1.9620009018757934e-08,2.1199110961416263e-06,0.3905989477834456],"stdevs":[52.206851891854555,293.7757770211496,331.37081443740544,308.61707330522705],"values":[88.341,95.844,98.368,65.5,69.63299999999998,52.42900000000001]},
{"alignments":[{"blocks":[{"q_end":28,"q_start":17,"t_end":28794634,"t_start":28794623},{"q_end":48,"q_start":29,"t_end":28794653,"t_start":28794634}],"chromosome":"chr22","end":28794653,"genes":[183],"id":15,"match":40,"query_index":15,"signatures":[168],"start":28794623,"strand":"+"}],"counts":[5.0,16.0,26.0,9.0,0.0,6.0,22.0,31.0,0.0,11.0,0.0,34.0,14.0,14.0,0.0,24.0,40.0,7.0,15.0,8.0,12.0,6.0,24.0,19.0,10.0,24.0,22.0,0.0,6.0,13.0,10.0,7.0,18.0,6.0,0.0,0.0,5.0,7.0,7.0,12.0,0.0,40.0,13.0,11.0,8.0,5.0,18.0,6.0,15.0,90.0,13.0,0.0,16.0,8.0,12.0,0.0,8.0,7.0,0.0,13.0,0.0,16.0,14.0,0.0,7.0,34.0,0.0,9.0,10.0,6.0,0.0,13.0,13.0,15.0,6.0,29.0,6.0,19.0,0.0,10.0,0.0,21.0,7.0,31.0,21.0,20.0,67.0,18.0,0.0,23.0,7.0,19.0,18.0,18.0,7.0,35.0,7.0,15.0,0.0,0.0,31.0,10.0,6.0,11.0,0.0,6.0,13.0,24.0,17.0,12.0,6.0,0.0,10.0,12.0,12.0,27.0,6.0,5.0,6.0,0.0,12.0,6.0,14.0,5.0,0.0,13.0,10.0,0.0,8.0,0.0,32.0,8.0,6.0,16.0,5.0,16.0,25.0,21.0,0.0,12.0,6.0,17.0,0.0,10.0,31.0,17.0,8.0,0.0,0.0,0.0,13.0,37.0,0.0,11.0,10.0,18.0,21.0,8.0,12.0,9.0,30.0,7.0,40.0,7.0,11.0,12.0,11.0,15.0,9.0,5.0,0.0,23.0,8.0,43.0,14.0,23.0,11.0,0.0,17.0,11.0,14.0,16.0,22.0,28.0,24.0,32.0,0.0,21.0,7.0,5.0,24.0,110.0,24.0,36.0,37.0,51.0,63.0,147.0,40.0,144.0,64.0,81.0,283.0,7.0,30.0,95.0,98.0,19.0,111.0,17.0,77.0,37.0,145.0,92.0,36.0,105.0,32.0,59.0,44.0,11.0,27.0,131.0,58.0,41.0,15.0,41.0,140.0,59.0,188.0,37.0,62.0,32.0,161.0,55.0,131.0,37.0,217.0,49.0,72.0,17.0,93.0,98.0,21.0,132.0,208.0,16.0,177.0,39.0,153.0,30.0,23.0,42.0,63.0,51.0,365.0,29.0,15.0,36.0,30.0,55.0,112.0,77.0,170.0,8.0,24.0,48.0,11.0,45.0,40.0,41.0,137.0,46.0,107.0,49.0,78.0,92.0,40.0,68.0,0.0,63.0,193.0,91.0,64.0,147.0,133.0,117.0,205.0,70.0,142.0,42.0,59.0,82.0,85.0,118.0,74.0,92.0,188.0,54.0,61.0,62.0,114.0,54.0,81.0,227.0,87.0,74.0,136.0,79.0,227.0,124.0,21.0,51.0,92.0,95.0,41.0,67.0,242.0,115.0,118.0,117.0,204.0,78.0,49.0,130.0,37.0,232.0,166.0,26.0,97.0,44.0,121.0,59.0,113.0,116.0,51.0,44.0,75.0,98.0,61.0,135.0,116.0,136.0,170.0,104.0,80.0,78.0,49.0,289.0,82.0,92.0,36.0,137.0,121.0,97.0,66.0,39.0,284.0,129.0,190.0,176.0,162.0,225.0,197.0,112.0,102.0,102.0,151.0,208.0,175.0,134.0,165.0,34.0,150.0,31.0,56.0,88.0,70.0,424.0,56.0,85.0,101.0,410.0,13.0,141.0,64.0,200.0,36.0,116.0,42.0,32.0,307.0,115.0,197.0,92.0,49.0,71.0,105.0,112.0,89.0,182.0,109.0,187.0,192.0,106.0,0.0,289.0,192.0,104.0,66.0,34.0,50.0,38.0,159.0,89.0,50.0,163.0,67.0,161.0,588.0,49.0,65.0,97.0,58.0,35.0,129.0,248.0,235.0,78.0,94.0,98.0,238.0,87.0,170.0,231.0,188.0,130.0,353.0,44.0,145.0,140.0,48.0,98.0,73.0,61.0,101.0,90.0,42.0,93.0,81.0,94.0,98.0,110.0,335.0,42.0,151.0,111.0,112.0,91.0,118.0,193.0,169.0,234.0,24.0,86.0,54.0,152.0,92.0,162.0,143.0,210.0,31.0,0.0,44.0,62.0,68.0,79.0,195.0,123.0,137.0,37.0,211.0,157.0,64.0,59.0,204.0,111.0,93.0,39.0,66.0,95.0,94.0,62.0,120.0,56.0,107.0,38.0,266.0,83.0,67.0,107.0,52.0,87.0,71.0,103.0,43.0,58.0,51.0,49.0,206.0,217.0,160.0,104.0,0.0,112.0,104.0,55.0,186.0,92.0,185.0,154.0,221.0,144.0,77.0,208.0,115.0,67.0,189.0,80.0,72.0,242.0,12.0,155.0,64.0,87.0,220.0,67.0,57.0,123.0,66.0,84.0,127.0,48.0,12.0,70.0,67.0,304.0,45.0,51.0,85.0,123.0,211.0,108.0,103.0,70.0,82.0,13.0,59.0,115.0,41.0,35.0,114.0,203.0,68.0,74.0,147.0,129.0,44.0,49.0,106.0,142.0,134.0,39.0,126.0,80.0,151.0,27.0,18.0,120.0,90.0,95.0,35.0,75.0,39.0,90.0,58.0,175.0,126.0,185.0,110.0,125.0,28.0,29.0,123.0,27.0,120.0,113.0,169.0,147.0,22.0,98.0,80.0,545.0,46.0,290.0,17.0,47.0,109.0,290.0,120.0,66.0,0.0,127.0,28.0,50.0,48.0,17.0,23.0,281.0,90.0,32.0,138.0,53.0,124.0,107.0,152.0,167.0,26.0,75.0,33.0,41.0,33.0,98.0,37.0,54.0,36.0,52.0,170.0,31.0,145.0,34.0,35.0,34.0,70.0,325.0,25.0,98.0,39.0,123.0,278.0,464.0,75.0,278.0,38.0,35.0,53.0,63.0,108.0,72.0,126.0,32.0,135.0,121.0,138.0,99.0,178.0,100.0,51.0,261.0,59.0,214.0,171.0,104.0,124.0,163.0,19.0,122.0,132.0,118.0,163.0,96.0,163.0,186.0,41.0,153.0,37.0,67.0,54.0,152.0,79.0,115.0,100.0,154.0,85.0,130.0,51.0,63.0,43.0,265.0,59.0,113.0,34.0,32.0,43.0,49.0,64.0,134.0,74.0,110.0,56.0,125.0,99.0,116.0,51.0,52.0,167.0,132.0,0.0,249.0,198.0,127.0,138.0,99.0,75.0,117.0,54.0,29.0,237.0,116.0,35.0,66.0,101.0,49.0,62.0,186.0,74.0,60.0,125.0,93.0,375.0,59.0,126.0,74.0,28.0,164.0,109.0,102.0,81.0,79.0,128.0,63.0,36.0,162.0,134.0,53.0,155.0,189.0,392.0,32.0,129.0,79.0,105.0,27.0,93.0,92.0,48.0,148.0,0.0,52.0,124.0,202.0,74.0,246.0,250.0,100.0,33.0,0.0,34.0,198.0,157.0,76.0,117.0,108.0,66.0,76.0,62.0,138.0,40.0,113.0,140.0,275.0,37.0,70.0,81.0,162.0,34.0,192.0,91.0,19.0,203.0,41.0,209.0,140.0,65.0,109.0,88.0,173.0,64.0,105.0,106.0,145.0,133.0,142.0,33.0,87.0,78.0,68.0,326.0,86.0,259.0,44.0,94.0,397.0,296.0,86.0,76.0,55.0,96.0,17.0,218.0,186.0,51.0,40.0,149.0,25.0,47.0,54.0,23.0,159.0,120.0,210.0,62.0,272.0,129.0,63.0,42.0,84.0,31.0,228.0,41.0,132.0,103.0,328.0,139.0,36.0,86.0,98.0,140.0,39.0,45.0,116.0,117.0,123.0,140.0,65.0,140.0,148.0,114.0,114.0,103.0,115.0,106.0,154.0,87.0,126.0,105.0,66.0,173.0,172.0,159.0,42.0,133.0,75.0,180.0,65.0,12.0,102.0,165.0,113.0,93.0,59.0,105.0,64.0,347.0,108.0,13.0,219.0,61.0,134.0,141.0,70.0,257.0,53.0,156.0,15.0,127.0,92.0,90.0,138.0,74.0,80.0,183.0,99.0,82.0,0.0,137.0,79.0,45.0,211.0,75.0,61.0,115.0,81.0,5.0,126.0,163.0,131.0,59.0,187.0,87.0,99.0,82.0,873.0,48.0,150.0,148.0,72.0,212.0,205.0,140.0,67.0,101.0,28.0,151.0,70.0,82.0,142.0,121.0,91.0,84.0,60.0,151.0,195.0,74.0,126.0,108.0,43.0,29.0,105.0,215.0,65.0,43.0,78.0,65.0,58.0,60.0,85.0,189.0,64.0,69.0,36.0,61.0,95.0,167.0,248.0,95.0,85.0,78.0,101.0,36.0,104.0,66.0,123.0,35.0,77.0,80.0,36.0,75.0,94.0,236.0,48.0,117.0,57.0,134.0,114.0,220.0,53.0,40.0,92.0,191.0,108.0,178.0,36.0,150.0,19.0,21.0,80.0,73.0,104.0,51.0,96.0,133.0,30.0,49.0,101.0,165.0,138.0,126.0,222.0,114.0,37.0,205.0,69.0,103.0,78.0,68.0,94.0,73.0,100.0,55.0,117.0,156.0,56.0,76.0,38.0,96.0,49.0,113.0,111.0],"events":[{"best_kmer":727246,"gene":["XBP1"],"id":15,"info":"","signatures":[168],"type":"insertion_borders"}],"fc":[-5.744915954757884,-9.118696022703393,-8.008215957173412,-1.5872636074251665,-1.393965729044493,1.1386675973111415],"graph":"complex","graph_id":40,"id":727246,"kmer":"ACACTAGCAGGAAAAAAATTCCATCAAGCAT","means":[4.8383123310579705,27.795697704796744,44.1190994098151,38.74625001536733],"pvalues":[9.182719455197037e-15,1.0750994168299345e-122,2.5544123405503412e-42,2.0430551165716065e-08,0.0005259001256191651,0.021416914551773133],"stdevs":[4.797278630172133,21.883718770787286,30.055454202030095,28.026881243095467],"values":[85.187,96.815,95.093,57.00600000000001,55.339999999999996,51.504999999999995]},
{"alignments":[{"blocks":[{"q_end":289,"q_start":285,"t_end":40775885,"t_start":40775881},{"q_end":316,"q_start":289,"t_end":40776995,"t_start":40776968}],"chromosome":"chr19","end":40776995,"genes":[1524,1563],"id":16,"match":3,"query_index":16,"signatures":[175],"start":40775881,"strand":"+"}],"counts":[34.0,12.0,127.0,157.0,16.0,149.0,155.0,0.0,0.0,38.0,71.0,34.0,104.0,362.0,10.0,288.0,19.0,656.0,0.0,116.0,632.0,66.0,125.0,6.0,0.0,173.0,13.0,90.0,17.0,17.0,24.0,0.0,0.0,238.0,12.0,0.0,12.0,120.0,685.0,146.0,0.0,1369.0,60.0,19.0,5.0,84.0,967.0,33.0,210.0,5.0,8.0,201.0,0.0,66.0,324.0,818.0,27.0,0.0,157.0,57.0,383.0,11.0,52.0,223.0,118.0,212.0,5.0,27.0,0.0,78.0,414.0,591.0,145.0,115.0,38.0,0.0,0.0,7.0,5.0,20.0,49.0,729.0,32.0,351.0,109.0,80.0,0.0,80.0,0.0,71.0,0.0,331.0,0.0,68.0,53.0,65.0,190.0,246.0,29.0,0.0,135.0,93.0,0.0,212.0,0.0,209.0,273.0,115.0,91.0,8.0,0.0,0.0,495.0,136.0,129.0,199.0,222.0,19.0,280.0,716.0,118.0,0.0,21.0,28.0,0.0,102.0,591.0,118.0,34.0,0.0,124.0,0.0,114.0,121.0,0.0,0.0,25.0,152.0,235.0,0.0,59.0,13.0,54.0,87.0,118.0,714.0,0.0,133.0,16.0,21.0,59.0,1284.0,192.0,80.0,638.0,148.0,135.0,11.0,345.0,39.0,0.0,18.0,651.0,49.0,89.0,31.0,41.0,180.0,56.0,513.0,159.0,159.0,129.0,80.0,240.0,0.0,11.0,0.0,360.0,39.0,149.0,170.0,349.0,118.0,33.0,256.0,10.0,94.0,20.0,224.0,0.0,0.0,0.0,0.0,0.0,0.0,0.0,0.0,0.0,0.0,0.0,0.0,0.0,0.0,0.0,0.0,0.0,0.0,0.0,0.0,0.0,0.0,0.0,0.0,0.0,0.0,0.0,7.0,0.0,0.0,0.0,0.0,0.0,0.0,0.0,0.0,0.0,0.0,0.0,0.0,0.0,0.0,0.0,0.0,0.0,0.0,0.0,0.0,0.0,0.0,0.0,6.0,0.0,0.0,0.0,0.0,0.0,0.0,0.0,0.0,0.0,0.0,0.0,0.0,0.0,0.0,0.0,0.0,0.0,0.0,0.0,0.0,0.0,0.0,0.0,0.0,0.0,0.0,0.0,0.0,0.0,0.0,19.0,0.0,0.0,0.0,0.0,5.0,0.0,0.0,0.0,40.0,14.0,0.0,0.0,11.0,0.0,28.0,5.0,0.0,0.0,7.0,0.0,62.0,14.0,6.0,0.0,0.0,0.0,0.0,5.0,9.0,0.0,5.0,6.0,0.0,5.0,5.0,0.0,0.0,0.0,0.0,10.0,11.0,0.0,23.0,0.0,28.0,6.0,0.0,0.0,0.0,0.0,0.0,0.0,0.0,0.0,0.0,0.0,11.0,6.0,0.0,7.0,0.0,40.0,0.0,9.0,0.0,0.0,0.0,0.0,0.0,0.0,8.0,0.0,0.0,8.0,0.0,0.0,0.0,0.0,8.0,0.0,5.0,22.0,6.0,0.0,27.0,0.0,0.0,7.0,0.0,0.0,0.0,10.0,0.0,0.0,27.0,0.0,0.0,0.0,0.0,0.0,0.0,31.0,0.0,10.0,0.0,0.0,42.0,0.0,0.0,0.0,0.0,0.0,73.0,8.0,19.0,0.0,14.0,0.0,0.0,17.0,0.0,18.0,0.0,0.0,0.0,306.0,0.0,8.0,35.0,0.0,0.0,0.0,0.0,0.0,0.0,0.0,0.0,22.0,0.0,0.0,0.0,24.0,0.0,0.0,0.0,0.0,0.0,0.0,5.0,0.0,0.0,10.0,0.0,10.0,6.0,0.0,5.0,0.0,8.0,8.0,316.0,22.0,0.0,0.0,0.0,25.0,11.0,0.0,5.0,11.0,0.0,14.0,9.0,0.0,0.0,13.0,0.0,0.0,0.0,15.0,7.0,0.0,0.0,7.0,0.0,7.0,6.0,18.0,0.0,6.0,5.0,0.0,0.0,12.0,12.0,0.0,0.0,0.0,16.0,13.0,0.0,0.0,0.0,0.0,0.0,0.0,0.0,16.0,0.0,15.0,5.0,0.0,0.0,10.0,0.0,6.0,23.0,0.0,12.0,14.0,0.0,0.0,12.0,0.0,8.0,51.0,13.0,27.0,0.0,0.0,0.0,0.0,0.0,6.0,20.0,5.0,0.0,0.0,29.0,0.0,113.0,0.0,0.0,10.0,0.0,0.0,5.0,0.0,20.0,0.0,0.0,0.0,0.0,8.0,0.0,0.0,32.0,18.0,0.0,5.0,0.0,0.0,0.0,0.0,5.0,0.0,8.0,0.0,6.0,0.0,0.0,0.0,6.0,0.0,0.0,0.0,6.0,6.0,0.0,6.0,0.0,0.0,7.0,0.0,29.0,19.0,0.0,0.0,24.0,6.0,43.0,0.0,0.0,0.0,0.0,7.0,6.0,6.0,0.0,0.0,12.0,0.0,0.0,11.0,0.0,0.0,6.0,0.0,0.0,5.0,5.0,0.0,0.0,0.0,74.0,0.0,0.0,0.0,0.0,0.0,0.0,0.0,11.0,0.0,0.0,0.0,8.0,0.0,0.0,0.0,0.0,0.0,0.0,7.0,0.0,10.0,0.0,0.0,6.0,0.0,0.0,33.0,6.0,0.0,59.0,0.0,0.0,14.0,20.0,109.0,0.0,0.0,0.0,0.0,0.0,0.0,0.0,0.0,8.0,0.0,5.0,6.0,0.0,5.0,0.0,7.0,12.0,5.0,0.0,0.0,5.0,0.0,0.0,5.0,0.0,0.0,26.0,17.0,5.0,0.0,7.0,7.0,9.0,5.0,0.0,5.0,0.0,0.0,0.0,18.0,6.0,0.0,0.0,0.0,5.0,0.0,0.0,0.0,0.0,12.0,0.0,0.0,5.0,23.0,5.0,0.0,14.0,7.0,12.0,0.0,0.0,0.0,0.0,0.0,0.0,0.0,0.0,0.0,0.0,27.0,0.0,0.0,0.0,6.0,0.0,0.0,0.0,0.0,0.0,7.0,0.0,13.0,10.0,10.0,0.0,22.0,0.0,5.0,0.0,5.0,0.0,0.0,0.0,0.0,0.0,0.0,6.0,40.0,0.0,0.0,0.0,0.0,0.0,0.0,9.0,0.0,0.0,16.0,6.0,0.0,0.0,0.0,8.0,0.0,24.0,18.0,0.0,20.0,0.0,0.0,0.0,0.0,0.0,0.0,0.0,0.0,0.0,15.0,0.0,0.0,12.0,0.0,0.0,0.0,0.0,0.0,0.0,8.0,0.0,6.0,9.0,0.0,0.0,0.0,8.0,0.0,10.0,0.0,5.0,15.0,12.0,5.0,0.0,0.0,0.0,0.0,0.0,6.0,7.0,21.0,10.0,6.0,0.0,0.0,0.0,0.0,0.0,7.0,0.0,5.0,0.0,0.0,5.0,0.0,0.0,0.0,5.0,0.0,9.0,0.0,0.0,0.0,0.0,0.0,11.0,0.0,0.0,5.0,0.0,0.0,32.0,33.0,0.0,13.0,7.0,0.0,0.0,0.0,0.0,0.0,0.0,0.0,0.0,0.0,0.0,71.0,13.0,26.0,0.0,5.0,0.0,0.0,0.0,0.0,5.0,0.0,0.0,0.0,0.0,0.0,0.0,0.0,0.0,0.0,0.0,0.0,0.0,0.0,0.0,0.0,0.0,0.0,0.0,0.0,0.0,0.0,0.0,0.0,0.0,0.0,0.0,0.0,0.0,0.0,0.0,0.0,0.0,0.0,0.0,0.0,0.0,0.0,0.0,0.0,0.0,0.0,0.0,0.0,0.0,0.0,8.0,0.0,0.0,0.0,0.0,0.0,0.0,0.0,0.0,0.0,0.0,0.0,0.0,0.0,0.0,0.0,0.0,0.0,0.0,0.0,0.0,0.0,0.0,0.0,0.0,0.0,0.0,0.0,0.0,0.0,0.0,0.0,0.0,0.0,0.0,0.0,0.0,0.0,0.0,0.0,0.0,0.0,0.0,0.0,0.0,0.0,0.0,5.0,0.0,0.0,8.0,17.0,5.0,0.0,0.0,0.0,0.0,0.0,0.0,0.0,0.0,0.0,0.0,0.0,0.0,0.0,0.0,0.0,0.0,0.0,0.0,0.0,0.0,0.0,0.0,0.0,0.0,0.0,20.0,0.0,0.0,0.0,0.0,0.0,0.0,0.0,0.0,0.0,0.0,0.0,0.0,0.0,0.0,0.0,0.0,0.0,0.0,0.0,0.0,0.0,5.0,0.0,0.0,0.0,0.0,0.0,0.0,0.0,0.0,0.0,0.0,0.0,0.0,0.0,0.0,8.0,0.0,0.0,0.0,0.0,0.0,0.0,0.0,0.0,6.0,0.0,0.0,0.0,0.0,0.0,0.0,0.0,0.0,13.0,0.0,0.0,0.0,0.0,0.0,0.0,0.0,0.0,0.0,0.0,0.0,0.0,0.0,0.0,0.0,0.0,0.0,0.0,0.0,0.0,0.0],"events":[{"best_kmer":2634217,"gene":["MIA","MIA-RAB4B"],"id":16,"info":"","signatures":[175],"type":"splice_borders"},{"best_kmer":2634217,"gene":["MIA"],"id":2432,"info":"ENSE00003607775.1-ENSE00003656091.1 -> ? OR ENSE00001137729.4-ENSE00003212298.1-ENSE00003225898.1-ENSE00003459959.1-ENSE00003543507.1 -> ?","signatures":[175,181],"type":"multiple_splice_junctions"},{"best_kmer":2634217,"gene":["MIA-RAB4B"],"id":2459,"info":"ENSE00003607775.1-ENSE00003656091.1 -> ? OR ENSE00001137729.4-ENSE00003212298.1-ENSE00003225898.1-ENSE00003459959.1-ENSE00003543507.1 -> ?","signatures":[175,181],"type":"multiple_splice_junctions"}],"fc":[910.8684052657181,20.654310903933634,334.96572547519247,-44.100643662347615,-2.7192883808441377,16.217714889311456],"graph":"complex","graph_id":49,"id":2634217,"kmer":"CAGCGTTCAGGGAGATTACTATGGAGATCTG","means":[57.27379656840941,0.06287823382314103,2.772970583952116,0.17098405064326827],"pvalues":[5.5825127419112e-16,8.664781623622658e-15,6.21358599548005e-16,5.1676192681741694e-09,0.14207883672216493,2.1644226246513657e-08],"stdevs":[88.92847346759329,0.40634541977494537,10.747177065179145,0.8361731581202154],"values":[92.84699999999998,78.098,87.057,69.779,50.949999999999996,64.68]},
{"alignments":[{"blocks":[{"q_end":30,"q_start":10,"t_end":28797205,"t_start":28797185},{"q_end":41,"q_start":30,"t_end":28799067,"t_start":28799056}],"chromosome":"chr22","end":28799067,"genes":[183],"id":17,"match":40,"query_index":17,"signatures":[210],"start":28797185,"strand":"-"}],"counts":[63.0,317.0,323.0,122.0,72.0,47.0,60.0,346.0,119.0,231.0,76.0,430.0,97.0,179.0,19.0,120.0,153.0,131.0,192.0,84.0,240.0,121.0,46.0,137.0,73.0,320.0,139.0,35.0,104.0,61.0,49.0,29.0,263.0,54.0,60.0,36.0,90.0,104.0,105.0,21.0,49.0,94.0,9.0,73.0,56.0,85.0,100.0,33.0,136.0,936.0,56.0,131.0,54.0,68.0,61.0,23.0,97.0,77.0,30.0,12.0,100.0,205.0,16.0,94.0,46.0,523.0,64.0,251.0,9.0,18.0,30.0,185.0,86.0,82.0,117.0,264.0,10.0,178.0,10.0,147.0,56.0,28.0,36.0,108.0,170.0,213.0,720.0,97.0,132.0,92.0,56.0,185.0,200.0,129.0,98.0,166.0,80.0,97.0,30.0,47.0,269.0,45.0,147.0,101.0,62.0,81.0,65.0,176.0,54.0,55.0,38.0,14.0,38.0,61.0,59.0,410.0,87.0,52.0,94.0,100.0,160.0,49.0,191.0,6.0,75.0,93.0,17.0,39.0,119.0,23.0,376.0,34.0,68.0,109.0,143.0,277.0,242.0,173.0,55.0,51.0,66.0,126.0,35.0,97.0,166.0,13.0,75.0,38.0,41.0,87.0,125.0,154.0,46.0,115.0,57.0,86.0,123.0,130.0,20.0,57.0,104.0,7.0,153.0,32.0,177.0,106.0,227.0,181.0,185.0,207.0,35.0,101.0,154.0,213.0,89.0,166.0,62.0,6.0,78.0,105.0,85.0,157.0,157.0,112.0,354.0,211.0,36.0,74.0,48.0,12.0,43.0,1504.0,352.0,425.0,486.0,539.0,305.0,1662.0,352.0,452.0,4443.0,824.0,1344.0,140.0,289.0,1501.0,1165.0,588.0,753.0,119.0,243.0,625.0,1516.0,336.0,392.0,628.0,156.0,649.0,736.0,513.0,616.0,1652.0,118.0,800.0,133.0,592.0,789.0,707.0,1470.0,251.0,875.0,1153.0,2474.0,573.0,748.0,839.0,1060.0,367.0,362.0,91.0,1187.0,1356.0,166.0,2042.0,2430.0,584.0,985.0,569.0,551.0,359.0,258.0,242.0,489.0,525.0,77.0,388.0,729.0,257.0,246.0,654.0,378.0,1154.0,1904.0,189.0,503.0,368.0,105.0,629.0,324.0,745.0,2243.0,872.0,312.0,498.0,705.0,746.0,767.0,1293.0,228.0,339.0,2214.0,1288.0,663.0,783.0,2024.0,766.0,809.0,766.0,507.0,399.0,22.0,1033.0,1058.0,1060.0,678.0,1207.0,2286.0,629.0,768.0,1349.0,1334.0,783.0,719.0,1532.0,1045.0,1217.0,1868.0,825.0,3111.0,732.0,54.0,903.0,791.0,653.0,866.0,741.0,3005.0,439.0,1263.0,783.0,1167.0,606.0,457.0,1501.0,398.0,630.0,2116.0,334.0,878.0,577.0,206.0,448.0,785.0,598.0,877.0,637.0,305.0,1614.0,1026.0,1005.0,610.0,1758.0,3025.0,1239.0,913.0,468.0,836.0,2714.0,1406.0,1025.0,380.0,1578.0,1235.0,1034.0,683.0,32.0,191.0,1996.0,1644.0,1417.0,1873.0,863.0,1666.0,2379.0,1046.0,807.0,1484.0,1423.0,2566.0,432.0,211.0,437.0,1455.0,594.0,1201.0,1424.0,966.0,895.0,911.0,1482.0,1516.0,989.0,174.0,1360.0,661.0,1930.0,475.0,1417.0,1423.0,429.0,2511.0,1013.0,408.0,910.0,536.0,875.0,2022.0,782.0,209.0,1298.0,1142.0,2675.0,2036.0,2293.0,962.0,1835.0,2790.0,1964.0,1047.0,401.0,964.0,325.0,1980.0,836.0,357.0,954.0,1072.0,2618.0,1606.0,889.0,1252.0,370.0,280.0,437.0,1763.0,2953.0,2267.0,1327.0,1249.0,937.0,1451.0,878.0,1131.0,662.0,1811.0,1839.0,4468.0,915.0,2598.0,898.0,841.0,964.0,1299.0,1020.0,1073.0,274.0,577.0,1499.0,435.0,1519.0,1667.0,429.0,1107.0,591.0,998.0,1760.0,1015.0,1301.0,874.0,707.0,1129.0,1011.0,358.0,1244.0,695.0,1441.0,693.0,2470.0,718.0,75.0,563.0,48.0,582.0,326.0,894.0,861.0,2312.0,2066.0,953.0,267.0,1930.0,1692.0,656.0,307.0,4005.0,781.0,796.0,258.0,805.0,1292.0,400.0,385.0,1915.0,533.0,1182.0,294.0,2572.0,1398.0,490.0,1008.0,1111.0,1915.0,515.0,958.0,475.0,1200.0,714.0,595.0,2060.0,3527.0,693.0,611.0,0.0,1180.0,649.0,294.0,255.0,1381.0,1726.0,1102.0,2318.0,1458.0,890.0,1525.0,990.0,539.0,1645.0,1070.0,989.0,212.0,159.0,1208.0,909.0,1378.0,1897.0,612.0,860.0,1498.0,432.0,1014.0,1576.0,773.0,184.0,1254.0,1128.0,679.0,966.0,828.0,1239.0,1669.0,2088.0,1461.0,1119.0,1444.0,939.0,198.0,1117.0,1670.0,746.0,565.0,952.0,2383.0,631.0,377.0,195.0,791.0,464.0,427.0,1021.0,1971.0,1729.0,867.0,1949.0,548.0,2198.0,443.0,307.0,1794.0,785.0,1078.0,525.0,1289.0,431.0,969.0,798.0,1519.0,777.0,42.0,228.0,2211.0,85.0,446.0,1194.0,304.0,1053.0,1134.0,2018.0,567.0,308.0,1246.0,962.0,6092.0,373.0,4313.0,279.0,682.0,1163.0,3568.0,1434.0,1163.0,342.0,130.0,1211.0,1049.0,877.0,427.0,1827.0,804.0,401.0,378.0,556.0,828.0,649.0,992.0,1350.0,1568.0,426.0,675.0,944.0,333.0,309.0,1595.0,784.0,954.0,357.0,679.0,1078.0,963.0,274.0,676.0,448.0,410.0,736.0,283.0,919.0,1246.0,718.0,765.0,878.0,2997.0,733.0,2970.0,226.0,1100.0,713.0,676.0,1595.0,699.0,2472.0,471.0,1991.0,1360.0,1435.0,379.0,2594.0,989.0,643.0,1078.0,103.0,1198.0,2765.0,21.0,830.0,1820.0,294.0,1414.0,1111.0,1490.0,1089.0,1499.0,504.0,1532.0,389.0,1553.0,1158.0,826.0,1740.0,2410.0,477.0,1238.0,3389.0,2555.0,305.0,1306.0,786.0,256.0,605.0,2598.0,402.0,1642.0,1244.0,291.0,676.0,877.0,482.0,2362.0,618.0,1108.0,751.0,1453.0,781.0,1393.0,792.0,863.0,668.0,1720.0,271.0,473.0,1754.0,1934.0,1283.0,856.0,244.0,1003.0,656.0,264.0,3943.0,379.0,997.0,941.0,544.0,660.0,434.0,751.0,392.0,673.0,2324.0,1659.0,1444.0,575.0,854.0,1166.0,398.0,460.0,972.0,1533.0,483.0,763.0,1816.0,1132.0,419.0,1520.0,465.0,1124.0,2219.0,2371.0,1280.0,511.0,1610.0,653.0,1713.0,366.0,1705.0,683.0,924.0,2377.0,61.0,268.0,1023.0,1943.0,781.0,2398.0,1185.0,949.0,725.0,108.0,1160.0,1135.0,1629.0,222.0,1552.0,1095.0,836.0,1051.0,611.0,1039.0,368.0,1681.0,1594.0,360.0,753.0,1499.0,745.0,3128.0,358.0,2080.0,1727.0,375.0,1601.0,703.0,2183.0,2221.0,554.0,1038.0,1444.0,2112.0,980.0,1302.0,1430.0,1698.0,1161.0,1078.0,388.0,129.0,821.0,842.0,271.0,1041.0,3514.0,679.0,1814.0,794.0,2361.0,862.0,1102.0,364.0,986.0,367.0,3738.0,2943.0,818.0,894.0,256.0,458.0,528.0,726.0,214.0,2731.0,619.0,37.0,880.0,2028.0,1873.0,760.0,667.0,632.0,723.0,1284.0,681.0,2665.0,956.0,280.0,1117.0,456.0,958.0,1071.0,2013.0,483.0,700.0,1074.0,1593.0,1592.0,433.0,912.0,1194.0,2372.0,1957.0,1092.0,1630.0,1855.0,341.0,1419.0,606.0,5234.0,387.0,867.0,2299.0,2020.0,1954.0,248.0,337.0,845.0,2292.0,1115.0,197.0,327.0,2136.0,1804.0,75.0,821.0,748.0,275.0,381.0,1218.0,1519.0,955.0,556.0,1469.0,2345.0,1221.0,3041.0,1027.0,537.0,1204.0,2122.0,2252.0,1473.0,1398.0,1248.0,765.0,1441.0,1988.0,1622.0,781.0,1875.0,1221.0,590.0,2884.0,1275.0,876.0,1357.0,1298.0,71.0,933.0,3228.0,1681.0,529.0,2192.0,842.0,208.0,1052.0,4218.0,824.0,1759.0,1377.0,1225.0,1963.0,3768.0,1561.0,501.0,1492.0,244.0,2782.0,941.0,765.0,1340.0,1244.0,1055.0,1453.0,548.0,1985.0,2299.0,1093.0,2437.0,810.0,715.0,303.0,980.0,2648.0,531.0,192.0,318.0,717.0,499.0,1599.0,1497.0,2215.0,950.0,1376.0,822.0,476.0,1435.0,214.0,2543.0,472.0,1200.0,458.0,1349.0,519.0,853.0,994.0,1231.0,291.0,1109.0,1082.0,119.0,674.0,1097.0,2382.0,441.0,1599.0,1056.0,259.0,356.0,2127.0,515.0,1129.0,1263.0,136.0,1191.0,1228.0,709.0,2021.0,371.0,104.0,269.0,618.0,1087.0,419.0,1033.0,1800.0,457.0,821.0,1356.0,2375.0,298.0,907.0,2745.0,354.0,567.0,2833.0,814.0,653.0,781.0,1002.0,1476.0,471.0,1841.0,1836.0,328.0,1892.0,703.0,70.0,402.0,1332.0,952.0,1278.0,1265.0],"events":[{"best_kmer":6663921,"gene":["XBP1"],"id":17,"info":"","signatures":[210],"type":"splice_borders"},{"best_kmer":6663921,"gene":["XBP1"],"id":953,"info":"ENSE00003052431.1 -> ? OR ENSE00003052431.1 -> ?","signatures":[209,210],"type":"multiple_splice_junctions"}],"fc":[-6.546814607307522,-9.932582148485173,-9.485645556183849,-1.517162581234311,-1.4488947870306297,1.0471171508205848],"graph":"complex","graph_id":50,"id":6663921,"kmer":"TAGAAGAAGAGAACCAAAAACTTTTGCTAGA","means":[43.222226109400225,282.96790125337,429.30831147201843,409.99071702300574],"pvalues":[8.445568045519258e-12,6.10464780709594e-146,4.211493517970995e-54,1.2559574760291842e-05,0.0003424439772090912,0.3445526789697376],"stdevs":[42.85015521117398,271.33528876402534,257.5883379013273,248.34588603917783],"values":[87.54300000000002,96.586,92.919,68.156,64.774,51.657000000000004]},
{"alignments":[{"blocks":[{"q_end":120,"q_start":118,"t_end":69498396,"t_start":69498394},{"q_end":149,"q_start":120,"t_end":69504466,"t_start":69504437}],"chromosome":"chr10","end":69504466,"genes":[173],"id":18,"match":40,"query_index":18,"signatures":[306],"start":69498394,"strand":"-"}],"counts":[54.0,41.0,35.0,19.0,17.0,24.0,32.0,44.0,56.0,70.0,16.0,93.0,85.0,17.0,9.0,115.0,43.0,27.0,85.0,35.0,37.0,48.0,12.0,111.0,86.0,48.0,53.0,54.0,77.0,53.0,156.0,20.0,142.0,12.0,42.0,23.0,66.0,46.0,56.0,39.0,19.0,9.0,21.0,36.0,16.0,54.0,84.0,144.0,31.0,73.0,20.0,49.0,45.0,59.0,26.0,0.0,38.0,120.0,16.0,48.0,36.0,28.0,32.0,103.0,80.0,143.0,68.0,42.0,0.0,11.0,15.0,31.0,63.0,126.0,55.0,103.0,0.0,66.0,10.0,63.0,36.0,28.0,42.0,33.0,29.0,66.0,21.0,33.0,65.0,53.0,13.0,39.0,98.0,46.0,71.0,36.0,79.0,63.0,12.0,35.0,89.0,75.0,142.0,29.0,57.0,29.0,56.0,62.0,25.0,84.0,205.0,65.0,39.0,32.0,49.0,27.0,94.0,44.0,110.0,44.0,17.0,15.0,78.0,17.0,39.0,49.0,18.0,47.0,184.0,42.0,160.0,106.0,48.0,51.0,16.0,32.0,89.0,70.0,19.0,10.0,31.0,31.0,13.0,86.0,15.0,23.0,141.0,34.0,20.0,56.0,55.0,91.0,24.0,41.0,62.0,108.0,27.0,59.0,40.0,23.0,151.0,31.0,13.0,41.0,86.0,38.0,90.0,109.0,176.0,78.0,33.0,17.0,100.0,21.0,56.0,25.0,114.0,0.0,107.0,27.0,94.0,47.0,78.0,54.0,39.0,80.0,26.0,24.0,73.0,12.0,106.0,246.0,320.0,212.0,107.0,254.0,127.0,209.0,401.0,228.0,276.0,232.0,233.0,167.0,268.0,210.0,254.0,146.0,68.0,200.0,25.0,373.0,280.0,146.0,590.0,182.0,155.0,137.0,246.0,61.0,127.0,279.0,93.0,216.0,62.0,265.0,547.0,51.0,301.0,199.0,350.0,177.0,137.0,167.0,222.0,211.0,236.0,117.0,159.0,111.0,310.0,312.0,202.0,212.0,225.0,124.0,49.0,185.0,351.0,216.0,420.0,115.0,209.0,128.0,41.0,127.0,244.0,117.0,101.0,233.0,128.0,271.0,265.0,199.0,341.0,141.0,168.0,121.0,215.0,179.0,262.0,197.0,130.0,61.0,63.0,149.0,295.0,107.0,0.0,413.0,441.0,171.0,237.0,43.0,238.0,76.0,114.0,243.0,57.0,195.0,65.0,106.0,204.0,105.0,112.0,252.0,173.0,279.0,89.0,177.0,245.0,151.0,441.0,329.0,64.0,361.0,328.0,74.0,133.0,322.0,40.0,257.0,117.0,102.0,144.0,126.0,248.0,249.0,131.0,297.0,61.0,237.0,146.0,73.0,97.0,162.0,186.0,323.0,217.0,75.0,23.0,104.0,322.0,291.0,210.0,142.0,108.0,301.0,79.0,195.0,279.0,185.0,292.0,179.0,123.0,56.0,208.0,62.0,154.0,249.0,182.0,146.0,201.0,71.0,308.0,72.0,139.0,298.0,251.0,620.0,250.0,380.0,165.0,147.0,231.0,259.0,157.0,148.0,89.0,142.0,62.0,366.0,73.0,64.0,217.0,250.0,229.0,167.0,315.0,158.0,338.0,389.0,172.0,69.0,85.0,120.0,80.0,107.0,379.0,436.0,206.0,141.0,133.0,190.0,93.0,218.0,279.0,136.0,163.0,376.0,224.0,195.0,544.0,136.0,54.0,176.0,233.0,209.0,93.0,122.0,140.0,174.0,119.0,218.0,104.0,359.0,273.0,95.0,244.0,475.0,161.0,123.0,83.0,191.0,275.0,312.0,301.0,135.0,166.0,137.0,389.0,179.0,134.0,121.0,175.0,84.0,263.0,99.0,226.0,146.0,299.0,196.0,303.0,209.0,184.0,68.0,176.0,217.0,210.0,102.0,179.0,189.0,102.0,245.0,140.0,209.0,153.0,313.0,212.0,149.0,364.0,281.0,70.0,212.0,98.0,51.0,216.0,220.0,85.0,37.0,206.0,103.0,77.0,176.0,77.0,147.0,146.0,328.0,155.0,299.0,265.0,46.0,141.0,68.0,308.0,302.0,204.0,157.0,348.0,192.0,168.0,115.0,140.0,287.0,90.0,240.0,165.0,167.0,133.0,94.0,97.0,213.0,190.0,199.0,34.0,203.0,181.0,139.0,537.0,137.0,114.0,364.0,150.0,199.0,99.0,61.0,91.0,88.0,366.0,77.0,63.0,197.0,297.0,51.0,433.0,289.0,78.0,333.0,233.0,179.0,62.0,156.0,178.0,445.0,185.0,232.0,111.0,302.0,106.0,95.0,147.0,118.0,67.0,83.0,200.0,202.0,258.0,129.0,320.0,256.0,92.0,262.0,158.0,175.0,374.0,87.0,165.0,234.0,283.0,257.0,160.0,279.0,41.0,114.0,110.0,186.0,131.0,177.0,116.0,160.0,191.0,261.0,231.0,202.0,430.0,222.0,86.0,175.0,27.0,161.0,222.0,96.0,136.0,140.0,76.0,106.0,153.0,79.0,44.0,121.0,65.0,93.0,297.0,108.0,366.0,75.0,324.0,118.0,91.0,162.0,181.0,279.0,31.0,378.0,115.0,136.0,146.0,271.0,98.0,113.0,245.0,76.0,227.0,207.0,219.0,93.0,64.0,81.0,300.0,268.0,89.0,149.0,137.0,411.0,86.0,177.0,81.0,141.0,221.0,96.0,134.0,455.0,159.0,144.0,161.0,116.0,231.0,99.0,29.0,167.0,137.0,192.0,105.0,49.0,54.0,263.0,174.0,132.0,421.0,293.0,113.0,330.0,177.0,277.0,235.0,217.0,235.0,31.0,327.0,86.0,157.0,154.0,215.0,233.0,58.0,135.0,71.0,101.0,19.0,96.0,94.0,18.0,78.0,192.0,185.0,162.0,199.0,252.0,242.0,161.0,286.0,157.0,37.0,343.0,55.0,42.0,342.0,104.0,149.0,127.0,108.0,187.0,121.0,24.0,289.0,163.0,124.0,105.0,192.0,170.0,156.0,72.0,219.0,150.0,320.0,118.0,163.0,75.0,67.0,194.0,245.0,53.0,203.0,283.0,139.0,126.0,6.0,143.0,363.0,280.0,162.0,478.0,208.0,228.0,125.0,197.0,126.0,151.0,68.0,336.0,45.0,142.0,136.0,172.0,157.0,164.0,258.0,316.0,276.0,240.0,111.0,42.0,253.0,107.0,200.0,117.0,48.0,107.0,359.0,155.0,270.0,138.0,99.0,320.0,187.0,177.0,241.0,117.0,226.0,290.0,315.0,88.0,57.0,224.0,193.0,197.0,10.0,105.0,72.0,378.0,171.0,89.0,137.0,308.0,132.0,0.0,59.0,172.0,76.0,129.0,217.0,249.0,159.0,210.0,111.0,280.0,240.0,245.0,78.0,137.0,213.0,144.0,60.0,136.0,84.0,158.0,159.0,104.0,233.0,167.0,357.0,226.0,187.0,118.0,255.0,212.0,95.0,389.0,158.0,59.0,131.0,62.0,145.0,118.0,129.0,134.0,108.0,126.0,254.0,140.0,196.0,226.0,301.0,102.0,379.0,129.0,151.0,127.0,222.0,355.0,227.0,210.0,33.0,317.0,144.0,444.0,86.0,331.0,152.0,13.0,206.0,176.0,176.0,148.0,424.0,87.0,274.0,152.0,229.0,382.0,178.0,83.0,221.0,113.0,236.0,376.0,544.0,245.0,166.0,167.0,125.0,242.0,37.0,41.0,106.0,107.0,80.0,70.0,424.0,138.0,93.0,128.0,260.0,455.0,177.0,96.0,137.0,138.0,66.0,77.0,78.0,147.0,711.0,257.0,98.0,61.0,142.0,134.0,25.0,104.0,143.0,102.0,25.0,194.0,110.0,189.0,164.0,123.0,289.0,216.0,240.0,127.0,19.0,81.0,61.0,378.0,136.0,159.0,95.0,97.0,84.0,177.0,120.0,69.0,175.0,310.0,278.0,370.0,133.0,283.0,155.0,2572.0,71.0,164.0,218.0,196.0,29.0,321.0,266.0,116.0,182.0,142.0,171.0,61.0,311.0,131.0,136.0,67.0,90.0,240.0,303.0,155.0,298.0,137.0,90.0,134.0,121.0,210.0,94.0,285.0,265.0,81.0,331.0,36.0,326.0,140.0,113.0,174.0,55.0,179.0,107.0,50.0,126.0,95.0,304.0,131.0,175.0,162.0,179.0,88.0,318.0,167.0,141.0,179.0,220.0,135.0,130.0,83.0,263.0,235.0,161.0,71.0,165.0,142.0,244.0,23.0,121.0,100.0,299.0,474.0,61.0,110.0,122.0,142.0,357.0,131.0,162.0,71.0,24.0,113.0,71.0,187.0,426.0,204.0,30.0,336.0,47.0,308.0,188.0,368.0,232.0,259.0,108.0,378.0,103.0,123.0,283.0,34.0,113.0,163.0,260.0,192.0,128.0,126.0,87.0,99.0,240.0,212.0,418.0,51.0,330.0,64.0,73.0,260.0,479.0,550.0,172.0,104.0],"events":[{"best_kmer":6690101,"gene":["TSPAN15"],"id":18,"info":"","signatures":[306],"type":"splice_borders"}],"fc":[-3.768889682204457,-3.4054996110016367,-3.227606613723852,1.1067068309239767,1.1677041638776728,1.0551160716183254],"graph":"complex","graph_id":76,"id":6690101,"kmer":"TAGCCACACATGGTGTTGACAACTTCTGTCG","means":[20.968488716171862,79.02792077380072,71.40818016621549,67.67803286011026],"pvalues":[6.975020882323198e-24,5.7357599252097016e-117,1.2726659079123725e-20,0.0834540390308749,0.06102638875714883,0.4244259063427186],"stdevs":[14.325243780824476,37.13817084335544,34.93392564564958,63.62160744321926],"values":[90.837,83.292,77.45999999999998,55.25,59.758,53.065000000000005]},
{"alignments":[{"blocks":[{"q_end":285,"q_start":283,"t_end":69506240,"t_start":69506238},{"q_end":314,"q_start":285,"t_end":69506857,"t_start":69506828}],"chromosome":"chr10","end":69506857,"genes":[173],"id":19,"match":40,"query_index":19,"signatures":[308],"start":69506238,"strand":"-"}],"counts":[67.0,45.0,37.0,18.0,21.0,22.0,80.0,43.0,101.0,52.0,24.0,71.0,40.0,13.0,0.0,278.0,51.0,16.0,86.0,38.0,27.0,58.0,23.0,93.0,112.0,43.0,83.0,69.0,55.0,81.0,233.0,20.0,141.0,12.0,63.0,38.0,66.0,45.0,61.0,33.0,15.0,6.0,31.0,27.0,7.0,71.0,60.0,170.0,36.0,56.0,29.0,39.0,46.0,64.0,33.0,0.0,40.0,118.0,21.0,86.0,20.0,35.0,23.0,81.0,97.0,144.0,73.0,40.0,13.0,16.0,16.0,51.0,56.0,121.0,17.0,99.0,0.0,118.0,16.0,46.0,54.0,31.0,32.0,23.0,32.0,62.0,18.0,34.0,78.0,53.0,20.0,49.0,126.0,60.0,65.0,50.0,86.0,55.0,27.0,25.0,102.0,92.0,145.0,24.0,44.0,31.0,64.0,97.0,22.0,89.0,230.0,105.0,56.0,51.0,57.0,40.0,76.0,31.0,124.0,80.0,16.0,24.0,65.0,59.0,44.0,32.0,30.0,42.0,191.0,47.0,119.0,107.0,40.0,61.0,33.0,35.0,71.0,94.0,29.0,21.0,27.0,28.0,36.0,116.0,29.0,17.0,155.0,27.0,23.0,56.0,59.0,77.0,14.0,52.0,61.0,102.0,31.0,65.0,71.0,28.0,171.0,64.0,37.0,46.0,65.0,39.0,157.0,109.0,143.0,26.0,24.0,27.0,107.0,30.0,44.0,41.0,119.0,0.0,102.0,49.0,91.0,42.0,98.0,83.0,23.0,85.0,24.0,35.0,83.0,28.0,116.0,192.0,356.0,197.0,71.0,252.0,188.0,126.0,410.0,227.0,491.0,211.0,298.0,177.0,401.0,194.0,214.0,124.0,94.0,180.0,48.0,336.0,370.0,137.0,641.0,172.0,148.0,153.0,239.0,173.0,100.0,350.0,174.0,230.0,90.0,240.0,565.0,31.0,289.0,269.0,407.0,262.0,115.0,234.0,240.0,161.0,266.0,117.0,185.0,173.0,254.0,382.0,258.0,159.0,236.0,139.0,71.0,203.0,354.0,136.0,369.0,146.0,221.0,126.0,73.0,143.0,374.0,132.0,116.0,190.0,145.0,305.0,370.0,174.0,338.0,137.0,177.0,106.0,228.0,164.0,217.0,323.0,121.0,78.0,55.0,139.0,248.0,144.0,0.0,467.0,354.0,172.0,380.0,79.0,237.0,115.0,140.0,205.0,88.0,267.0,92.0,132.0,210.0,136.0,110.0,235.0,254.0,252.0,143.0,222.0,252.0,153.0,660.0,465.0,51.0,280.0,259.0,148.0,131.0,438.0,48.0,251.0,168.0,136.0,133.0,182.0,207.0,275.0,144.0,371.0,74.0,203.0,147.0,81.0,111.0,212.0,147.0,370.0,287.0,91.0,71.0,139.0,375.0,426.0,225.0,133.0,175.0,255.0,87.0,195.0,363.0,200.0,281.0,155.0,168.0,72.0,226.0,83.0,157.0,336.0,184.0,133.0,214.0,77.0,346.0,77.0,112.0,370.0,289.0,817.0,251.0,607.0,157.0,143.0,176.0,268.0,214.0,141.0,87.0,210.0,104.0,292.0,63.0,56.0,163.0,288.0,218.0,245.0,348.0,171.0,378.0,671.0,188.0,86.0,339.0,118.0,97.0,109.0,602.0,404.0,188.0,131.0,249.0,181.0,134.0,214.0,309.0,183.0,163.0,340.0,204.0,209.0,521.0,144.0,67.0,211.0,270.0,167.0,127.0,174.0,148.0,165.0,96.0,194.0,181.0,394.0,235.0,95.0,418.0,441.0,188.0,159.0,76.0,263.0,312.0,319.0,210.0,112.0,160.0,110.0,456.0,190.0,136.0,158.0,174.0,110.0,278.0,91.0,237.0,152.0,469.0,240.0,292.0,269.0,229.0,108.0,189.0,218.0,299.0,108.0,195.0,237.0,141.0,292.0,171.0,246.0,175.0,214.0,270.0,168.0,323.0,286.0,66.0,194.0,132.0,61.0,294.0,203.0,135.0,104.0,219.0,128.0,82.0,184.0,86.0,218.0,159.0,346.0,253.0,371.0,252.0,40.0,197.0,102.0,349.0,379.0,217.0,204.0,477.0,218.0,296.0,154.0,139.0,321.0,78.0,259.0,174.0,182.0,179.0,90.0,103.0,254.0,248.0,236.0,37.0,161.0,272.0,167.0,582.0,168.0,144.0,350.0,141.0,203.0,118.0,76.0,160.0,64.0,447.0,68.0,92.0,219.0,331.0,58.0,425.0,342.0,132.0,309.0,256.0,304.0,68.0,114.0,217.0,578.0,174.0,255.0,109.0,246.0,124.0,109.0,142.0,124.0,51.0,65.0,179.0,291.0,221.0,116.0,286.0,385.0,128.0,333.0,145.0,213.0,326.0,85.0,65.0,254.0,249.0,146.0,153.0,335.0,48.0,118.0,165.0,203.0,155.0,211.0,193.0,171.0,177.0,333.0,212.0,242.0,513.0,204.0,74.0,209.0,43.0,194.0,126.0,114.0,162.0,182.0,54.0,115.0,224.0,125.0,34.0,103.0,77.0,87.0,370.0,179.0,444.0,103.0,302.0,219.0,77.0,216.0,187.0,412.0,27.0,365.0,153.0,121.0,131.0,298.0,103.0,122.0,151.0,134.0,126.0,234.0,224.0,120.0,135.0,105.0,487.0,277.0,106.0,204.0,117.0,274.0,82.0,208.0,61.0,192.0,545.0,103.0,115.0,507.0,151.0,140.0,193.0,116.0,423.0,143.0,45.0,218.0,192.0,221.0,219.0,87.0,85.0,221.0,157.0,199.0,402.0,615.0,165.0,354.0,201.0,291.0,278.0,281.0,239.0,27.0,306.0,163.0,209.0,160.0,187.0,324.0,49.0,170.0,85.0,229.0,52.0,184.0,88.0,92.0,82.0,221.0,134.0,114.0,217.0,261.0,297.0,174.0,425.0,135.0,67.0,355.0,187.0,44.0,430.0,121.0,154.0,145.0,108.0,165.0,138.0,21.0,268.0,256.0,81.0,123.0,297.0,166.0,135.0,108.0,282.0,145.0,378.0,130.0,222.0,76.0,98.0,182.0,201.0,54.0,158.0,255.0,220.0,111.0,0.0,99.0,446.0,211.0,201.0,449.0,205.0,207.0,194.0,238.0,124.0,222.0,91.0,379.0,53.0,152.0,117.0,129.0,260.0,171.0,269.0,304.0,295.0,287.0,189.0,70.0,251.0,132.0,340.0,128.0,87.0,135.0,326.0,171.0,279.0,215.0,134.0,288.0,142.0,210.0,283.0,104.0,272.0,226.0,416.0,65.0,95.0,272.0,180.0,223.0,16.0,197.0,76.0,453.0,200.0,87.0,264.0,358.0,149.0,0.0,69.0,196.0,93.0,180.0,236.0,269.0,210.0,206.0,141.0,240.0,217.0,210.0,162.0,156.0,217.0,192.0,52.0,142.0,77.0,153.0,124.0,72.0,322.0,173.0,294.0,253.0,309.0,105.0,288.0,214.0,92.0,377.0,168.0,71.0,201.0,88.0,203.0,179.0,121.0,125.0,153.0,158.0,215.0,174.0,154.0,295.0,321.0,121.0,355.0,140.0,150.0,177.0,232.0,319.0,309.0,230.0,59.0,301.0,168.0,409.0,113.0,230.0,164.0,18.0,243.0,207.0,204.0,148.0,379.0,153.0,281.0,146.0,270.0,267.0,177.0,74.0,275.0,148.0,160.0,418.0,494.0,298.0,221.0,153.0,111.0,293.0,45.0,55.0,85.0,111.0,68.0,86.0,358.0,169.0,70.0,183.0,268.0,713.0,192.0,105.0,104.0,179.0,141.0,66.0,110.0,146.0,597.0,233.0,119.0,65.0,122.0,139.0,26.0,152.0,134.0,98.0,40.0,147.0,217.0,246.0,237.0,135.0,258.0,151.0,241.0,103.0,36.0,126.0,32.0,371.0,149.0,152.0,89.0,145.0,86.0,173.0,125.0,49.0,164.0,241.0,216.0,327.0,115.0,251.0,221.0,2291.0,74.0,234.0,190.0,179.0,35.0,385.0,376.0,149.0,223.0,181.0,201.0,67.0,365.0,149.0,111.0,53.0,133.0,221.0,319.0,185.0,271.0,113.0,83.0,157.0,75.0,191.0,54.0,351.0,231.0,77.0,285.0,56.0,406.0,145.0,109.0,146.0,76.0,190.0,126.0,46.0,134.0,106.0,333.0,129.0,182.0,182.0,228.0,105.0,304.0,145.0,144.0,145.0,164.0,114.0,213.0,91.0,224.0,267.0,145.0,56.0,157.0,140.0,309.0,29.0,147.0,127.0,349.0,250.0,35.0,150.0,149.0,137.0,283.0,164.0,226.0,77.0,18.0,150.0,82.0,187.0,301.0,190.0,101.0,406.0,83.0,287.0,184.0,477.0,322.0,262.0,78.0,340.0,85.0,146.0,242.0,17.0,110.0,117.0,198.0,208.0,210.0,117.0,126.0,73.0,232.0,103.0,251.0,63.0,263.0,59.0,125.0,203.0,446.0,427.0,250.0,83.0],"events":[{"best_kmer":6595574,"gene":["TSPAN15"],"id":19,"info":"","signatures":[308],"type":"splice_borders"}],"fc":[-3.674510538500563,-3.4582195131446163,-2.950382099921009,1.0625440416763106,1.245435477187494,1.1721259809830067],"graph":"complex","graph_id":76,"id":6595574,"kmer":"TACAGCAGCGTCAGCAGCACCCCCAGGAACT","means":[23.581520789674055,86.65054665552744,81.55007534447626,69.57449682676948],"pvalues":[4.9991834293323845e-21,5.19830450471552e-105,4.709304587718979e-22,0.3386011451185278,0.008861384730597196,0.008430173081798503],"stdevs":[17.534653833720824,45.03658608686761,43.67773829462779,59.274106997248396],"values":[89.58700000000002,83.698,74.87,47.508,55.033,55.31]},
{"alignments":[{"blocks":[{"q_end":295,"q_start":283,"t_end":69485215,"t_start":69485203},{"q_end":314,"q_start":295,"t_end":69495612,"t_start":69495593}],"chromosome":"chr10","end":69495612,"genes":[173],"id":20,"match":3,"query_index":20,"signatures":[312],"start":69485203,"strand":"+"}],"counts":[65.0,33.0,37.0,27.0,30.0,23.0,21.0,40.0,136.0,41.0,15.0,103.0,62.0,33.0,5.0,131.0,49.0,21.0,70.0,28.0,38.0,53.0,22.0,152.0,74.0,67.0,95.0,37.0,79.0,60.0,165.0,6.0,133.0,15.0,32.0,29.0,36.0,41.0,50.0,34.0,25.0,6.0,27.0,28.0,5.0,44.0,62.0,165.0,46.0,73.0,22.0,39.0,55.0,54.0,26.0,8.0,28.0,152.0,14.0,54.0,19.0,42.0,25.0,74.0,80.0,116.0,48.0,31.0,12.0,15.0,18.0,28.0,54.0,105.0,27.0,115.0,0.0,101.0,20.0,40.0,40.0,23.0,43.0,27.0,37.0,69.0,21.0,38.0,76.0,69.0,5.0,36.0,61.0,25.0,62.0,40.0,98.0,62.0,24.0,28.0,82.0,67.0,132.0,35.0,45.0,48.0,68.0,56.0,36.0,104.0,246.0,87.0,44.0,34.0,35.0,33.0,56.0,48.0,101.0,40.0,21.0,12.0,69.0,22.0,35.0,46.0,30.0,44.0,158.0,40.0,181.0,128.0,47.0,48.0,19.0,28.0,60.0,101.0,25.0,16.0,43.0,25.0,22.0,65.0,24.0,19.0,127.0,33.0,22.0,44.0,54.0,125.0,11.0,65.0,66.0,97.0,22.0,59.0,31.0,28.0,111.0,47.0,9.0,31.0,109.0,31.0,85.0,107.0,156.0,48.0,45.0,30.0,106.0,30.0,67.0,28.0,78.0,0.0,85.0,40.0,95.0,42.0,70.0,64.0,54.0,63.0,19.0,30.0,56.0,24.0,90.0,256.0,291.0,236.0,115.0,251.0,115.0,239.0,365.0,288.0,240.0,196.0,198.0,182.0,246.0,186.0,234.0,94.0,52.0,176.0,32.0,429.0,241.0,158.0,628.0,198.0,157.0,110.0,189.0,60.0,110.0,293.0,99.0,184.0,82.0,276.0,561.0,54.0,324.0,175.0,309.0,97.0,132.0,179.0,239.0,240.0,189.0,126.0,156.0,167.0,289.0,260.0,211.0,243.0,167.0,101.0,73.0,171.0,322.0,226.0,420.0,155.0,122.0,107.0,38.0,101.0,150.0,82.0,96.0,293.0,140.0,172.0,251.0,229.0,358.0,123.0,209.0,98.0,202.0,174.0,279.0,181.0,112.0,59.0,65.0,105.0,276.0,104.0,7.0,438.0,534.0,129.0,212.0,38.0,312.0,70.0,119.0,249.0,63.0,144.0,41.0,122.0,239.0,118.0,121.0,213.0,154.0,312.0,93.0,85.0,268.0,128.0,438.0,376.0,48.0,421.0,243.0,76.0,153.0,295.0,39.0,193.0,145.0,113.0,152.0,115.0,199.0,303.0,82.0,210.0,67.0,271.0,157.0,61.0,83.0,170.0,196.0,164.0,272.0,86.0,37.0,142.0,278.0,374.0,182.0,106.0,131.0,310.0,72.0,226.0,207.0,178.0,247.0,158.0,152.0,53.0,182.0,76.0,144.0,282.0,192.0,149.0,202.0,42.0,450.0,53.0,137.0,283.0,310.0,753.0,225.0,332.0,183.0,168.0,232.0,193.0,169.0,180.0,66.0,111.0,108.0,263.0,115.0,68.0,209.0,261.0,182.0,187.0,274.0,207.0,261.0,362.0,184.0,52.0,177.0,98.0,77.0,86.0,279.0,467.0,198.0,95.0,104.0,176.0,86.0,255.0,239.0,142.0,88.0,397.0,275.0,136.0,637.0,177.0,135.0,193.0,217.0,235.0,96.0,171.0,144.0,110.0,141.0,150.0,78.0,270.0,269.0,138.0,311.0,485.0,141.0,101.0,79.0,182.0,295.0,331.0,324.0,114.0,144.0,135.0,375.0,161.0,173.0,141.0,171.0,90.0,217.0,115.0,255.0,132.0,233.0,261.0,409.0,191.0,154.0,86.0,163.0,157.0,260.0,129.0,226.0,189.0,112.0,214.0,98.0,239.0,146.0,329.0,250.0,161.0,379.0,303.0,58.0,256.0,134.0,91.0,330.0,207.0,67.0,28.0,183.0,109.0,75.0,218.0,77.0,98.0,95.0,328.0,195.0,250.0,281.0,48.0,128.0,74.0,349.0,304.0,252.0,224.0,355.0,186.0,182.0,147.0,132.0,319.0,82.0,184.0,263.0,237.0,166.0,108.0,99.0,213.0,219.0,145.0,36.0,140.0,166.0,115.0,481.0,101.0,108.0,246.0,194.0,152.0,69.0,68.0,116.0,95.0,352.0,77.0,90.0,222.0,232.0,68.0,387.0,302.0,61.0,336.0,252.0,176.0,40.0,103.0,193.0,425.0,144.0,220.0,95.0,371.0,76.0,85.0,128.0,127.0,48.0,80.0,148.0,236.0,277.0,119.0,389.0,211.0,104.0,210.0,163.0,146.0,462.0,62.0,71.0,261.0,251.0,261.0,159.0,236.0,48.0,132.0,72.0,220.0,135.0,210.0,101.0,170.0,208.0,219.0,243.0,155.0,405.0,189.0,55.0,160.0,52.0,211.0,229.0,117.0,167.0,132.0,68.0,102.0,119.0,92.0,30.0,90.0,78.0,105.0,258.0,129.0,398.0,72.0,331.0,124.0,84.0,179.0,155.0,254.0,30.0,375.0,118.0,169.0,175.0,204.0,128.0,153.0,97.0,58.0,87.0,215.0,225.0,94.0,72.0,52.0,306.0,297.0,92.0,195.0,106.0,496.0,108.0,129.0,71.0,176.0,202.0,85.0,125.0,392.0,166.0,161.0,183.0,112.0,219.0,70.0,26.0,151.0,138.0,195.0,112.0,25.0,67.0,215.0,148.0,123.0,407.0,286.0,174.0,320.0,204.0,234.0,230.0,185.0,232.0,29.0,311.0,87.0,175.0,150.0,226.0,196.0,56.0,145.0,91.0,109.0,24.0,115.0,91.0,17.0,80.0,171.0,155.0,149.0,203.0,202.0,294.0,160.0,188.0,158.0,53.0,352.0,46.0,58.0,243.0,117.0,167.0,156.0,55.0,155.0,163.0,11.0,337.0,217.0,109.0,96.0,257.0,125.0,129.0,83.0,195.0,158.0,316.0,126.0,136.0,55.0,123.0,247.0,249.0,44.0,161.0,295.0,157.0,144.0,12.0,121.0,324.0,374.0,216.0,368.0,185.0,263.0,121.0,231.0,114.0,130.0,81.0,298.0,48.0,134.0,115.0,141.0,152.0,146.0,210.0,256.0,206.0,184.0,138.0,69.0,264.0,139.0,208.0,98.0,59.0,108.0,387.0,179.0,292.0,218.0,81.0,269.0,169.0,168.0,161.0,108.0,218.0,313.0,306.0,84.0,71.0,210.0,201.0,219.0,0.0,101.0,70.0,368.0,177.0,75.0,139.0,309.0,119.0,19.0,62.0,232.0,98.0,121.0,181.0,284.0,169.0,188.0,172.0,231.0,202.0,267.0,103.0,82.0,199.0,111.0,31.0,112.0,95.0,160.0,154.0,114.0,255.0,159.0,428.0,163.0,237.0,128.0,256.0,316.0,74.0,300.0,166.0,50.0,128.0,67.0,149.0,131.0,126.0,95.0,105.0,123.0,275.0,123.0,184.0,144.0,266.0,74.0,451.0,128.0,91.0,95.0,239.0,384.0,220.0,194.0,65.0,297.0,145.0,462.0,90.0,286.0,199.0,5.0,187.0,142.0,130.0,156.0,325.0,86.0,251.0,231.0,198.0,384.0,229.0,81.0,202.0,101.0,251.0,422.0,508.0,334.0,176.0,188.0,80.0,236.0,53.0,49.0,94.0,122.0,100.0,76.0,435.0,128.0,104.0,124.0,318.0,298.0,256.0,111.0,105.0,106.0,100.0,58.0,87.0,166.0,795.0,328.0,95.0,44.0,172.0,176.0,47.0,128.0,155.0,78.0,18.0,200.0,81.0,129.0,187.0,87.0,245.0,173.0,292.0,114.0,18.0,51.0,63.0,332.0,122.0,181.0,105.0,63.0,102.0,147.0,123.0,49.0,196.0,346.0,271.0,301.0,121.0,284.0,132.0,2288.0,58.0,179.0,251.0,183.0,30.0,288.0,267.0,120.0,162.0,149.0,144.0,53.0,281.0,158.0,163.0,94.0,47.0,256.0,364.0,154.0,253.0,87.0,89.0,186.0,94.0,190.0,93.0,318.0,260.0,63.0,391.0,39.0,247.0,116.0,104.0,203.0,74.0,163.0,68.0,11.0,85.0,121.0,250.0,136.0,207.0,126.0,173.0,85.0,390.0,111.0,254.0,152.0,204.0,183.0,147.0,48.0,276.0,175.0,166.0,72.0,134.0,126.0,199.0,18.0,109.0,62.0,267.0,275.0,60.0,121.0,174.0,123.0,394.0,126.0,132.0,93.0,18.0,71.0,72.0,142.0,480.0,172.0,106.0,360.0,71.0,264.0,210.0,317.0,199.0,260.0,130.0,446.0,107.0,144.0,317.0,36.0,99.0,172.0,299.0,165.0,159.0,111.0,123.0,106.0,313.0,198.0,144.0,45.0,408.0,47.0,32.0,357.0,613.0,384.0,187.0,107.0],"events":[{"best_kmer":8269688,"gene":["TSPAN15"],"id":20,"info":"","signatures":[312],"type":"splice_borders"}],"fc":[-3.591847369007503,-3.3320624195632385,-3.1368325383233833,1.0779652109513354,1.1450555058725966,1.062237903635176],"graph":"complex","graph_id":91,"id":8269688,"kmer":"TTCCGGAACCAGACCATTGACTTCCTGAACG","means":[21.07279964791026,75.6902799729687,70.21588378178721,66.10184360913443],"pvalues":[3.577313877540731e-22,3.5179563842010016e-109,1.052331133822948e-21,0.2153969155566724,0.10093508256568562,0.3478663931651107],"stdevs":[14.756210004227192,37.361258715816156,35.57759907761213,59.1002520067962],"values":[90.605,84.803,77.917,48.604,57.382,52.751999999999995]},
{"alignments":[{"blocks":[{"q_end":131,"q_start":124,"t_end":46868137,"t_start":46868130},{"q_end":155,"q_start":131,"t_end":46873267,"t_start":46873243}],"chromosome":"chr1","end":46873267,"genes":[736],"id":21,"match":2,"query_index":21,"signatures":[328],"start":46868130,"strand":"+"}],"counts":[0.0,0.0,0.0,0.0,0.0,0.0,0.0,0.0,37.0,0.0,0.0,0.0,0.0,0.0,0.0,0.0,0.0,0.0,21.0,0.0,0.0,0.0,0.0,0.0,0.0,0.0,0.0,0.0,0.0,0.0,0.0,0.0,11.0,0.0,0.0,0.0,0.0,0.0,0.0,0.0,0.0,0.0,0.0,0.0,0.0,0.0,0.0,0.0,0.0,0.0,0.0,0.0,0.0,0.0,0.0,0.0,0.0,0.0,0.0,0.0,0.0,0.0,0.0,0.0,0.0,0.0,0.0,0.0,0.0,0.0,0.0,0.0,0.0,0.0,0.0,0.0,0.0,0.0,0.0,0.0,0.0,0.0,0.0,0.0,0.0,0.0,0.0,0.0,0.0,0.0,0.0,0.0,0.0,0.0,0.0,0.0,0.0,0.0,0.0,0.0,0.0,0.0,0.0,0.0,0.0,0.0,0.0,0.0,0.0,0.0,0.0,0.0,0.0,0.0,0.0,0.0,0.0,0.0,0.0,0.0,0.0,0.0,0.0,0.0,0.0,0.0,0.0,0.0,0.0,0.0,0.0,0.0,0.0,0.0,0.0,0.0,0.0,0.0,0.0,0.0,0.0,0.0,0.0,0.0,0.0,0.0,0.0,0.0,0.0,0.0,0.0,0.0,0.0,0.0,0.0,0.0,0.0,0.0,0.0,0.0,8.0,0.0,0.0,0.0,0.0,0.0,0.0,0.0,0.0,0.0,0.0,0.0,0.0,0.0,0.0,0.0,0.0,0.0,0.0,0.0,0.0,0.0,0.0,0.0,0.0,0.0,0.0,0.0,0.0,0.0,0.0,68.0,0.0,0.0,0.0,91.0,10.0,0.0,32.0,64.0,15.0,125.0,12.0,6.0,7.0,75.0,102.0,103.0,10.0,14.0,18.0,13.0,7.0,0.0,19.0,9.0,52.0,17.0,60.0,13.0,15.0,10.0,0.0,141.0,6.0,11.0,13.0,0.0,35.0,25.0,15.0,100.0,0.0,68.0,0.0,180.0,79.0,0.0,37.0,28.0,36.0,10.0,15.0,8.0,15.0,13.0,8.0,57.0,11.0,39.0,76.0,26.0,9.0,0.0,35.0,152.0,44.0,27.0,0.0,170.0,39.0,11.0,25.0,9.0,30.0,12.0,47.0,26.0,97.0,94.0,203.0,46.0,71.0,0.0,0.0,8.0,19.0,8.0,0.0,42.0,38.0,0.0,61.0,0.0,0.0,0.0,0.0,38.0,0.0,20.0,30.0,0.0,5.0,6.0,0.0,0.0,17.0,0.0,0.0,21.0,61.0,6.0,0.0,10.0,0.0,56.0,6.0,29.0,5.0,20.0,0.0,0.0,10.0,0.0,0.0,27.0,9.0,12.0,0.0,44.0,0.0,6.0,0.0,6.0,0.0,26.0,0.0,26.0,0.0,12.0,0.0,49.0,9.0,5.0,8.0,13.0,6.0,9.0,0.0,29.0,20.0,14.0,35.0,0.0,0.0,0.0,23.0,0.0,45.0,0.0,35.0,25.0,0.0,0.0,55.0,0.0,0.0,0.0,52.0,31.0,25.0,33.0,0.0,0.0,38.0,10.0,25.0,0.0,0.0,32.0,37.0,5.0,0.0,0.0,15.0,9.0,44.0,34.0,50.0,32.0,23.0,0.0,10.0,10.0,25.0,0.0,22.0,13.0,32.0,23.0,10.0,19.0,7.0,58.0,12.0,87.0,16.0,5.0,17.0,22.0,31.0,33.0,24.0,0.0,46.0,0.0,80.0,0.0,10.0,31.0,27.0,0.0,13.0,5.0,0.0,31.0,0.0,5.0,17.0,10.0,7.0,0.0,0.0,0.0,16.0,24.0,24.0,0.0,0.0,0.0,0.0,10.0,0.0,0.0,0.0,0.0,0.0,0.0,84.0,8.0,25.0,56.0,8.0,33.0,19.0,23.0,11.0,41.0,0.0,23.0,0.0,8.0,32.0,6.0,7.0,12.0,9.0,0.0,25.0,38.0,8.0,10.0,0.0,0.0,5.0,5.0,18.0,7.0,9.0,5.0,5.0,8.0,0.0,0.0,13.0,0.0,80.0,32.0,0.0,9.0,12.0,0.0,0.0,5.0,24.0,48.0,48.0,24.0,0.0,36.0,11.0,8.0,0.0,7.0,0.0,50.0,30.0,8.0,9.0,67.0,13.0,21.0,0.0,0.0,8.0,55.0,20.0,65.0,0.0,0.0,9.0,15.0,74.0,8.0,0.0,13.0,0.0,0.0,0.0,0.0,0.0,5.0,9.0,0.0,138.0,7.0,6.0,50.0,6.0,0.0,0.0,30.0,13.0,57.0,0.0,104.0,0.0,51.0,0.0,11.0,51.0,23.0,0.0,0.0,0.0,22.0,43.0,20.0,0.0,26.0,14.0,13.0,6.0,6.0,19.0,5.0,0.0,0.0,17.0,6.0,6.0,14.0,0.0,12.0,7.0,14.0,11.0,36.0,18.0,0.0,6.0,24.0,48.0,0.0,0.0,11.0,0.0,5.0,0.0,13.0,0.0,0.0,19.0,0.0,0.0,12.0,0.0,7.0,0.0,7.0,9.0,0.0,0.0,0.0,8.0,19.0,18.0,0.0,6.0,5.0,0.0,0.0,0.0,6.0,8.0,12.0,0.0,90.0,15.0,8.0,31.0,5.0,0.0,15.0,123.0,0.0,0.0,0.0,0.0,41.0,0.0,0.0,56.0,0.0,15.0,39.0,0.0,9.0,19.0,9.0,16.0,23.0,0.0,16.0,0.0,18.0,96.0,0.0,0.0,0.0,12.0,27.0,0.0,0.0,9.0,0.0,59.0,0.0,33.0,61.0,10.0,13.0,12.0,26.0,16.0,9.0,0.0,0.0,0.0,9.0,8.0,0.0,0.0,21.0,0.0,13.0,0.0,0.0,0.0,0.0,50.0,0.0,0.0,15.0,14.0,0.0,0.0,61.0,16.0,15.0,0.0,0.0,0.0,32.0,21.0,43.0,5.0,46.0,20.0,0.0,0.0,13.0,0.0,0.0,0.0,6.0,8.0,0.0,17.0,36.0,0.0,5.0,27.0,0.0,0.0,15.0,21.0,0.0,0.0,5.0,57.0,6.0,6.0,0.0,0.0,0.0,0.0,17.0,14.0,33.0,34.0,9.0,0.0,36.0,0.0,44.0,0.0,22.0,8.0,0.0,6.0,71.0,35.0,0.0,15.0,34.0,12.0,8.0,8.0,8.0,23.0,0.0,83.0,0.0,38.0,48.0,0.0,6.0,0.0,0.0,53.0,5.0,7.0,50.0,40.0,0.0,0.0,0.0,15.0,40.0,45.0,47.0,0.0,7.0,10.0,0.0,0.0,6.0,0.0,0.0,48.0,27.0,0.0,13.0,14.0,0.0,26.0,0.0,0.0,16.0,24.0,20.0,0.0,0.0,15.0,29.0,20.0,0.0,9.0,0.0,0.0,16.0,0.0,0.0,14.0,9.0,15.0,74.0,8.0,25.0,60.0,0.0,44.0,0.0,0.0,10.0,0.0,9.0,18.0,0.0,0.0,0.0,0.0,0.0,16.0,11.0,0.0,31.0,0.0,7.0,5.0,8.0,12.0,0.0,45.0,0.0,21.0,5.0,64.0,5.0,28.0,28.0,0.0,34.0,162.0,7.0,10.0,36.0,33.0,0.0,0.0,6.0,0.0,0.0,0.0,0.0,0.0,53.0,38.0,5.0,0.0,0.0,8.0,0.0,25.0,38.0,56.0,5.0,11.0,10.0,0.0,21.0,14.0,0.0,0.0,0.0,0.0,0.0,14.0,12.0,17.0,6.0,8.0,0.0,25.0,0.0,0.0,12.0,0.0,58.0,11.0,0.0,5.0,5.0,0.0,0.0,13.0,76.0,20.0,0.0,0.0,0.0,0.0,38.0,0.0,0.0,38.0,0.0,15.0,53.0,7.0,5.0,0.0,0.0,0.0,6.0,13.0,9.0,0.0,0.0,0.0,0.0,0.0,0.0,22.0,0.0,24.0,21.0,0.0,63.0,0.0,0.0,0.0,0.0,0.0,12.0,0.0,15.0,13.0,10.0,23.0,0.0,0.0,0.0,0.0,0.0,0.0,0.0,0.0,7.0,0.0,29.0,25.0,0.0,7.0,8.0,13.0,0.0,0.0,0.0,0.0,0.0,0.0,0.0,153.0,7.0,5.0,5.0,0.0,0.0,32.0,0.0,5.0,0.0,0.0,0.0,5.0,0.0,61.0,0.0,0.0,0.0,52.0,0.0,0.0,65.0,0.0,0.0,20.0,132.0,0.0,0.0,0.0,0.0,17.0,0.0,0.0,30.0,26.0,13.0,0.0,5.0,85.0,27.0,9.0,12.0,0.0,0.0,0.0,0.0,0.0,31.0,5.0,31.0,0.0,24.0,0.0,11.0,8.0,8.0,0.0,13.0,0.0,274.0,8.0,0.0,17.0,0.0,40.0,0.0,0.0,7.0,0.0,7.0,0.0,0.0,0.0,57.0,11.0,0.0,0.0,0.0,0.0,12.0,28.0,22.0,273.0,53.0],"events":[{"best_kmer":8573878,"gene":["CYP4Z2P"],"id":21,"info":"","signatures":[328],"type":"splice_borders"},{"best_kmer":8573878,"gene":["CYP4Z2P"],"id":1633,"info":"ENST00000423332.1 [ 53.000000% of coverage ]\nENST00000505841.5 [ 56.000000% of coverage ]\n","signatures":[],"type":"DE"}],"fc":[-117.26057521271687,-47.59736587839138,-44.554627574757525,2.4635937945034843,2.631838298187257,1.0682923069781807],"graph":"linear","graph_id":83,"id":8573878,"kmer":"TTTCACTTTTGGCACTCAAAAGTATGTCCAG","means":[0.12346455665329825,14.477524931548823,5.876587676040417,5.500917340370255],"pvalues":[3.3703977407060845e-11,6.772766965937672e-55,5.705318443910657e-08,1.9134769864371583e-05,3.7387045724749467e-05,0.7092161891947426],"stdevs":[0.8988026401010016,16.94016528176207,7.692015883516103,13.700306214818012],"values":[91.87300000000002,78.732,71.11200000000001,59.654,64.063,50.91]},
{"alignments":[{"blocks":[{"q_end":407,"q_start":389,"t_end":170809755,"t_start":170809737},{"q_end":420,"q_start":407,"t_end":170811968,"t_start":170811955}],"chromosome":"chr5","end":170811968,"genes":[164],"id":22,"match":3,"query_index":22,"signatures":[330],"start":170809737,"strand":"+"}],"counts":[186.0,35.0,0.0,105.0,0.0,105.0,147.0,177.0,0.0,60.0,397.0,280.0,139.0,369.0,42.0,32.0,33.0,125.0,207.0,211.0,486.0,7.0,64.0,493.0,212.0,71.0,213.0,47.0,34.0,24.0,128.0,33.0,0.0,182.0,556.0,0.0,49.0,177.0,0.0,344.0,10.0,12.0,0.0,15.0,9.0,119.0,38.0,7.0,140.0,6.0,10.0,111.0,69.0,56.0,0.0,0.0,0.0,78.0,38.0,0.0,441.0,33.0,19.0,232.0,26.0,5.0,64.0,199.0,0.0,27.0,31.0,298.0,223.0,66.0,142.0,137.0,44.0,0.0,0.0,74.0,0.0,122.0,620.0,0.0,109.0,48.0,13.0,263.0,131.0,56.0,65.0,315.0,0.0,82.0,334.0,299.0,173.0,66.0,0.0,0.0,71.0,8.0,532.0,117.0,24.0,300.0,13.0,141.0,247.0,113.0,91.0,0.0,36.0,392.0,134.0,462.0,195.0,68.0,53.0,184.0,263.0,51.0,400.0,17.0,0.0,98.0,29.0,72.0,59.0,0.0,21.0,56.0,163.0,125.0,56.0,61.0,262.0,141.0,40.0,5.0,63.0,286.0,7.0,1166.0,144.0,7.0,476.0,84.0,85.0,310.0,45.0,0.0,5.0,89.0,101.0,452.0,205.0,91.0,60.0,219.0,0.0,24.0,12.0,224.0,337.0,18.0,124.0,13.0,77.0,75.0,150.0,89.0,17.0,36.0,592.0,58.0,8.0,0.0,35.0,116.0,61.0,142.0,98.0,130.0,143.0,15.0,57.0,304.0,16.0,9.0,0.0,0.0,16.0,0.0,40.0,0.0,13.0,6.0,0.0,0.0,0.0,0.0,0.0,92.0,0.0,0.0,0.0,0.0,0.0,0.0,0.0,0.0,10.0,0.0,0.0,0.0,0.0,0.0,0.0,0.0,0.0,0.0,0.0,0.0,0.0,0.0,0.0,0.0,0.0,5.0,0.0,0.0,0.0,0.0,0.0,0.0,0.0,5.0,0.0,0.0,0.0,7.0,0.0,0.0,0.0,0.0,0.0,0.0,0.0,6.0,0.0,0.0,14.0,0.0,0.0,0.0,0.0,0.0,0.0,0.0,0.0,0.0,0.0,0.0,0.0,0.0,0.0,10.0,0.0,0.0,0.0,0.0,11.0,0.0,0.0,6.0,0.0,15.0,0.0,9.0,11.0,20.0,10.0,0.0,0.0,7.0,0.0,9.0,0.0,0.0,0.0,0.0,6.0,7.0,21.0,0.0,0.0,0.0,0.0,12.0,0.0,6.0,0.0,0.0,0.0,0.0,0.0,0.0,0.0,0.0,0.0,7.0,0.0,24.0,0.0,23.0,0.0,0.0,12.0,0.0,0.0,5.0,8.0,0.0,0.0,0.0,0.0,41.0,0.0,0.0,0.0,0.0,6.0,0.0,47.0,0.0,0.0,6.0,0.0,0.0,5.0,0.0,0.0,11.0,0.0,0.0,7.0,0.0,0.0,0.0,0.0,7.0,0.0,10.0,0.0,0.0,0.0,13.0,0.0,0.0,0.0,0.0,0.0,0.0,0.0,0.0,7.0,19.0,0.0,0.0,0.0,0.0,0.0,0.0,51.0,0.0,19.0,0.0,11.0,7.0,0.0,0.0,0.0,0.0,0.0,5.0,23.0,22.0,0.0,37.0,0.0,0.0,0.0,0.0,13.0,6.0,0.0,0.0,6.0,0.0,11.0,55.0,0.0,0.0,0.0,9.0,0.0,0.0,0.0,0.0,0.0,0.0,0.0,0.0,5.0,0.0,0.0,0.0,0.0,0.0,15.0,0.0,0.0,0.0,34.0,0.0,0.0,0.0,0.0,0.0,10.0,0.0,0.0,6.0,0.0,0.0,0.0,0.0,10.0,0.0,0.0,81.0,7.0,7.0,12.0,0.0,0.0,0.0,11.0,0.0,0.0,0.0,0.0,5.0,0.0,0.0,0.0,0.0,0.0,9.0,14.0,0.0,0.0,0.0,5.0,0.0,0.0,5.0,0.0,0.0,0.0,23.0,0.0,0.0,0.0,0.0,0.0,0.0,0.0,0.0,9.0,0.0,6.0,7.0,0.0,0.0,6.0,0.0,8.0,7.0,0.0,23.0,13.0,0.0,0.0,0.0,0.0,5.0,6.0,66.0,17.0,0.0,0.0,0.0,0.0,0.0,0.0,22.0,13.0,0.0,0.0,19.0,0.0,9.0,5.0,0.0,0.0,0.0,10.0,8.0,0.0,0.0,0.0,0.0,0.0,0.0,0.0,0.0,10.0,0.0,14.0,0.0,14.0,14.0,0.0,0.0,0.0,7.0,0.0,0.0,0.0,0.0,0.0,0.0,0.0,0.0,0.0,5.0,0.0,0.0,6.0,0.0,0.0,0.0,0.0,5.0,0.0,11.0,13.0,0.0,0.0,8.0,0.0,0.0,0.0,0.0,0.0,0.0,13.0,0.0,0.0,0.0,0.0,9.0,0.0,0.0,28.0,0.0,0.0,7.0,0.0,24.0,6.0,0.0,0.0,0.0,0.0,0.0,0.0,0.0,0.0,0.0,0.0,0.0,19.0,9.0,0.0,0.0,0.0,13.0,0.0,0.0,0.0,0.0,0.0,5.0,15.0,0.0,21.0,0.0,0.0,0.0,0.0,5.0,14.0,5.0,0.0,0.0,0.0,0.0,0.0,25.0,11.0,0.0,5.0,0.0,0.0,0.0,0.0,0.0,19.0,0.0,9.0,15.0,0.0,0.0,9.0,9.0,0.0,8.0,0.0,0.0,0.0,0.0,0.0,0.0,7.0,0.0,0.0,0.0,0.0,0.0,9.0,0.0,0.0,0.0,10.0,0.0,16.0,8.0,0.0,0.0,15.0,6.0,8.0,0.0,0.0,0.0,0.0,0.0,0.0,0.0,6.0,0.0,0.0,23.0,0.0,0.0,0.0,33.0,0.0,5.0,5.0,0.0,0.0,9.0,0.0,0.0,0.0,0.0,0.0,0.0,0.0,0.0,0.0,0.0,7.0,0.0,0.0,0.0,0.0,0.0,10.0,0.0,26.0,0.0,5.0,0.0,0.0,0.0,0.0,0.0,14.0,12.0,0.0,0.0,0.0,0.0,7.0,0.0,5.0,0.0,0.0,0.0,0.0,0.0,0.0,10.0,0.0,0.0,0.0,0.0,0.0,0.0,0.0,19.0,0.0,10.0,0.0,0.0,0.0,0.0,0.0,0.0,0.0,0.0,0.0,0.0,0.0,0.0,0.0,0.0,0.0,10.0,0.0,0.0,0.0,0.0,0.0,0.0,20.0,0.0,6.0,31.0,0.0,0.0,0.0,0.0,0.0,0.0,0.0,0.0,0.0,8.0,5.0,0.0,0.0,0.0,0.0,0.0,0.0,8.0,6.0,35.0,7.0,0.0,0.0,0.0,0.0,0.0,0.0,0.0,0.0,19.0,0.0,14.0,0.0,0.0,0.0,6.0,0.0,6.0,0.0,0.0,0.0,0.0,0.0,0.0,6.0,0.0,0.0,0.0,0.0,0.0,8.0,0.0,0.0,11.0,0.0,0.0,0.0,0.0,0.0,18.0,0.0,0.0,0.0,0.0,53.0,21.0,0.0,7.0,6.0,0.0,0.0,0.0,0.0,0.0,0.0,0.0,0.0,0.0,0.0,0.0,0.0,0.0,0.0,0.0,0.0,0.0,0.0,0.0,0.0,0.0,0.0,0.0,0.0,0.0,6.0,0.0,0.0,0.0,0.0,0.0,0.0,0.0,0.0,0.0,0.0,0.0,0.0,0.0,0.0,0.0,0.0,5.0,0.0,0.0,0.0,0.0,0.0,0.0,0.0,0.0,0.0,0.0,0.0,0.0,0.0,0.0,0.0,0.0,0.0,0.0,0.0,0.0,0.0,0.0,0.0,0.0,0.0,0.0,0.0,0.0,0.0,0.0,0.0,0.0,0.0,0.0,0.0,0.0,0.0,0.0,0.0,0.0,0.0,0.0,0.0,0.0,0.0,0.0,5.0,0.0,0.0,0.0,0.0,0.0,0.0,0.0,0.0,0.0,0.0,7.0,14.0,0.0,0.0,0.0,0.0,0.0,6.0,0.0,0.0,0.0,0.0,0.0,0.0,0.0,0.0,0.0,0.0,0.0,0.0,0.0,0.0,0.0,0.0,0.0,0.0,0.0,0.0,0.0,0.0,0.0,0.0,0.0,0.0,20.0,0.0,0.0,0.0,0.0,6.0,0.0,0.0,0.0,0.0,0.0,0.0,0.0,0.0,0.0,0.0,0.0,0.0,0.0,0.0,5.0,0.0,0.0,0.0,0.0,0.0,0.0,0.0,0.0,0.0,0.0,0.0,0.0,0.0,0.0,0.0,0.0,0.0,0.0,0.0,0.0,0.0,0.0,0.0,0.0,0.0,0.0,0.0,0.0,16.0,0.0,0.0,0.0,0.0,0.0,0.0,0.0,0.0,0.0,0.0,0.0,0.0,0.0,0.0,0.0,0.0,0.0,0.0,0.0,0.0,0.0],"events":[{"best_kmer":2018264,"gene":["GABRP"],"id":22,"info":"","signatures":[330],"type":"splice_borders"},{"best_kmer":2018264,"gene":["GABRP"],"id":925,"info":"ENSE00001284816.2 -> ? OR ENSE00000769363.1 -> ?","signatures":[330,346],"type":"multiple_splice_junctions"},{"best_kmer":2018264,"gene":["GABRP"],"id":927,"info":"ENST00000519598.1_intron_8_cov_92.980000","signatures":[],"type":"intron"}],"fc":[42.177484436828586,29.004639772025218,233.27278872353145,-1.4541633603568656,5.5307420970759,8.042602513151069],"graph":"complex","graph_id":84,"id":2018264,"kmer":"ATGGCAGCCAAAGATAGGGGGACAACAAAGG","means":[43.81994753718026,1.0389417036668387,1.510790959019057,0.18784851751017762],"pvalues":[1.2132080082697658e-24,2.1806134942298785e-24,1.668451086744103e-25,0.3568792263922723,0.08980748133815197,2.0170130897672207e-17],"stdevs":[49.4535696258681,4.447846799373301,3.2094767530855464,0.9829508333284867],"values":[82.21000000000001,85.165,94.187,46.769999999999996,50.926,60.584]},
{"alignments":[{"blocks":[{"q_end":27,"q_start":1,"t_end":170813831,"t_start":170813805},{"q_end":32,"q_start":28,"t_end":170813835,"t_start":170813831}],"chromosome":"chr5","end":170813835,"genes":[164],"id":23,"match":40,"query_index":23,"signatures":[334],"start":170813805,"strand":"+"}],"counts":[440.0,147.0,5.0,219.0,0.0,60.0,872.0,473.0,0.0,41.0,477.0,310.0,287.0,425.0,140.0,581.0,159.0,97.0,550.0,428.0,290.0,6.0,951.0,627.0,232.0,353.0,572.0,163.0,93.0,577.0,482.0,243.0,0.0,126.0,428.0,0.0,38.0,208.0,0.0,2341.0,10.0,52.0,11.0,88.0,34.0,221.0,338.0,37.0,116.0,12.0,21.0,191.0,533.0,33.0,0.0,10.0,0.0,113.0,35.0,14.0,622.0,81.0,940.0,513.0,265.0,0.0,307.0,287.0,101.0,981.0,97.0,254.0,460.0,406.0,348.0,252.0,292.0,0.0,51.0,160.0,0.0,661.0,689.0,0.0,172.0,92.0,20.0,251.0,221.0,1048.0,259.0,249.0,0.0,285.0,359.0,866.0,0.0,191.0,187.0,5.0,105.0,163.0,427.0,143.0,46.0,431.0,24.0,166.0,1539.0,289.0,214.0,0.0,791.0,1680.0,341.0,575.0,392.0,161.0,106.0,406.0,356.0,40.0,422.0,2290.0,6.0,203.0,357.0,166.0,146.0,0.0,14.0,89.0,367.0,200.0,90.0,200.0,342.0,376.0,183.0,31.0,75.0,270.0,9.0,1317.0,223.0,227.0,703.0,425.0,367.0,255.0,151.0,0.0,18.0,240.0,619.0,815.0,885.0,70.0,298.0,379.0,0.0,689.0,308.0,783.0,413.0,165.0,274.0,70.0,66.0,71.0,268.0,504.0,93.0,182.0,1216.0,148.0,59.0,0.0,106.0,417.0,366.0,185.0,240.0,555.0,190.0,64.0,79.0,584.0,36.0,1369.0,7.0,0.0,24.0,0.0,81.0,0.0,18.0,9.0,0.0,0.0,0.0,0.0,0.0,196.0,5.0,0.0,0.0,0.0,0.0,0.0,0.0,0.0,0.0,0.0,0.0,0.0,0.0,9.0,9.0,0.0,0.0,0.0,11.0,0.0,0.0,0.0,0.0,0.0,0.0,0.0,0.0,0.0,0.0,0.0,0.0,0.0,0.0,19.0,0.0,0.0,0.0,9.0,8.0,0.0,0.0,0.0,0.0,0.0,0.0,0.0,0.0,6.0,8.0,0.0,0.0,0.0,0.0,0.0,0.0,0.0,0.0,6.0,0.0,0.0,0.0,0.0,0.0,7.0,0.0,0.0,0.0,0.0,41.0,0.0,8.0,22.0,0.0,11.0,0.0,0.0,5.0,19.0,12.0,0.0,0.0,8.0,0.0,0.0,0.0,0.0,0.0,0.0,0.0,24.0,28.0,0.0,5.0,7.0,0.0,12.0,0.0,19.0,0.0,5.0,0.0,0.0,0.0,18.0,0.0,0.0,5.0,0.0,15.0,27.0,0.0,7.0,0.0,32.0,10.0,0.0,7.0,12.0,0.0,0.0,0.0,0.0,0.0,56.0,0.0,21.0,15.0,0.0,13.0,0.0,22.0,13.0,0.0,8.0,0.0,0.0,8.0,0.0,0.0,16.0,0.0,0.0,18.0,0.0,0.0,0.0,23.0,8.0,0.0,32.0,16.0,0.0,0.0,28.0,20.0,0.0,0.0,0.0,0.0,0.0,11.0,0.0,5.0,62.0,0.0,0.0,0.0,0.0,0.0,6.0,55.0,0.0,24.0,7.0,15.0,7.0,0.0,5.0,0.0,0.0,0.0,28.0,30.0,25.0,0.0,40.0,0.0,6.0,9.0,0.0,50.0,8.0,0.0,0.0,126.0,12.0,14.0,72.0,0.0,0.0,7.0,12.0,5.0,0.0,0.0,0.0,12.0,0.0,0.0,14.0,15.0,0.0,0.0,0.0,0.0,0.0,11.0,0.0,0.0,0.0,30.0,5.0,11.0,0.0,0.0,0.0,25.0,14.0,0.0,63.0,0.0,0.0,0.0,0.0,9.0,14.0,0.0,55.0,7.0,0.0,5.0,0.0,0.0,0.0,28.0,0.0,0.0,0.0,35.0,10.0,0.0,0.0,7.0,0.0,0.0,17.0,17.0,0.0,0.0,0.0,0.0,0.0,8.0,0.0,0.0,0.0,0.0,36.0,7.0,0.0,0.0,0.0,0.0,0.0,0.0,0.0,5.0,0.0,6.0,15.0,0.0,0.0,7.0,0.0,11.0,30.0,0.0,55.0,12.0,5.0,0.0,6.0,0.0,17.0,39.0,67.0,19.0,8.0,0.0,0.0,0.0,0.0,10.0,8.0,9.0,0.0,0.0,19.0,9.0,22.0,13.0,0.0,32.0,0.0,0.0,6.0,0.0,0.0,8.0,5.0,0.0,0.0,17.0,0.0,9.0,13.0,20.0,0.0,8.0,8.0,0.0,0.0,0.0,9.0,0.0,8.0,0.0,0.0,0.0,0.0,0.0,0.0,0.0,11.0,0.0,10.0,0.0,0.0,8.0,0.0,5.0,0.0,0.0,23.0,28.0,0.0,0.0,17.0,6.0,0.0,38.0,0.0,0.0,0.0,8.0,0.0,13.0,0.0,0.0,23.0,0.0,0.0,25.0,0.0,0.0,14.0,7.0,14.0,12.0,5.0,0.0,0.0,0.0,34.0,0.0,0.0,14.0,5.0,0.0,0.0,14.0,15.0,0.0,0.0,0.0,12.0,0.0,0.0,5.0,5.0,6.0,0.0,12.0,0.0,40.0,0.0,0.0,18.0,0.0,0.0,10.0,15.0,0.0,56.0,8.0,0.0,15.0,18.0,69.0,0.0,0.0,6.0,0.0,0.0,0.0,11.0,17.0,0.0,13.0,15.0,0.0,0.0,10.0,0.0,0.0,10.0,17.0,0.0,8.0,0.0,0.0,0.0,13.0,5.0,0.0,16.0,24.0,0.0,21.0,5.0,0.0,11.0,15.0,0.0,19.0,14.0,0.0,0.0,13.0,6.0,0.0,0.0,0.0,5.0,0.0,0.0,5.0,0.0,7.0,0.0,0.0,11.0,0.0,5.0,0.0,13.0,0.0,8.0,15.0,0.0,0.0,10.0,0.0,0.0,0.0,0.0,0.0,0.0,18.0,0.0,0.0,0.0,7.0,0.0,0.0,0.0,0.0,0.0,12.0,0.0,21.0,5.0,7.0,0.0,7.0,0.0,10.0,0.0,19.0,11.0,0.0,0.0,0.0,0.0,12.0,0.0,41.0,0.0,0.0,0.0,0.0,5.0,0.0,38.0,0.0,0.0,15.0,5.0,8.0,0.0,0.0,12.0,0.0,17.0,29.0,0.0,7.0,0.0,0.0,0.0,0.0,0.0,0.0,6.0,0.0,0.0,0.0,0.0,7.0,12.0,0.0,0.0,0.0,0.0,0.0,0.0,14.0,0.0,0.0,18.0,0.0,0.0,0.0,11.0,7.0,0.0,0.0,0.0,11.0,0.0,6.0,0.0,0.0,0.0,0.0,0.0,0.0,5.0,30.0,35.0,0.0,0.0,11.0,9.0,0.0,0.0,0.0,0.0,0.0,43.0,0.0,7.0,0.0,0.0,0.0,0.0,0.0,10.0,5.0,0.0,0.0,0.0,0.0,0.0,10.0,0.0,7.0,0.0,0.0,65.0,22.0,0.0,0.0,17.0,0.0,0.0,0.0,0.0,0.0,8.0,0.0,0.0,0.0,0.0,61.0,22.0,17.0,0.0,0.0,0.0,0.0,0.0,0.0,0.0,0.0,0.0,0.0,0.0,0.0,0.0,0.0,0.0,0.0,0.0,0.0,0.0,0.0,0.0,6.0,0.0,0.0,0.0,0.0,0.0,0.0,0.0,0.0,0.0,0.0,0.0,5.0,0.0,0.0,0.0,0.0,0.0,0.0,0.0,0.0,0.0,0.0,7.0,0.0,0.0,0.0,0.0,0.0,0.0,0.0,0.0,0.0,0.0,0.0,0.0,0.0,0.0,9.0,0.0,0.0,0.0,0.0,0.0,0.0,0.0,0.0,0.0,0.0,0.0,0.0,0.0,0.0,0.0,0.0,0.0,0.0,0.0,0.0,0.0,0.0,0.0,0.0,0.0,10.0,0.0,0.0,0.0,0.0,0.0,7.0,0.0,0.0,0.0,0.0,0.0,0.0,0.0,0.0,0.0,0.0,13.0,24.0,0.0,0.0,0.0,0.0,0.0,15.0,0.0,0.0,0.0,0.0,0.0,0.0,0.0,0.0,0.0,0.0,0.0,0.0,0.0,0.0,0.0,0.0,5.0,0.0,0.0,0.0,0.0,0.0,0.0,0.0,0.0,0.0,35.0,0.0,0.0,0.0,0.0,0.0,0.0,0.0,0.0,0.0,0.0,0.0,0.0,0.0,0.0,23.0,6.0,0.0,0.0,0.0,5.0,0.0,0.0,0.0,0.0,7.0,0.0,0.0,0.0,0.0,0.0,5.0,0.0,0.0,0.0,0.0,0.0,0.0,0.0,0.0,0.0,0.0,0.0,0.0,0.0,0.0,0.0,0.0,0.0,27.0,0.0,0.0,0.0,0.0,7.0,0.0,0.0,0.0,0.0,0.0,0.0,0.0,0.0,0.0,0.0,9.0,0.0,0.0,0.0,0.0,0.0],"events":[{"best_kmer":2757677,"gene":["GABRP"],"id":23,"info":"","signatures":[334],"type":"insertion_borders"}],"fc":[60.925496127439516,41.48807689538753,296.07335740161017,-1.4685061513230313,4.859596986823144,7.136348068100655],"graph":"complex","graph_id":84,"id":2757677,"kmer":"CAGTTTCTATGAGTTTGATCACCTGATTTTT","means":[125.36462644983581,2.057670998486532,3.0217025186764763,0.42342420658872165],"pvalues":[7.170848760654718e-17,1.0314453289941907e-16,2.9384792543859855e-17,0.36074035576289654,0.1154599757951631,7.284986836983588e-19],"stdevs":[184.62520623518546,9.22460045137715,5.965903003309087,1.9123237903799883],"values":[88.837,86.271,93.696,50.493,54.055,65.978]},
{"alignments":[{"blocks":[{"q_end":288,"q_start":276,"t_end":170795425,"t_start":170795413},{"q_end":307,"q_start":288,"t_end":170797484,"t_start":170797465}],"chromosome":"chr5","end":170797484,"genes":[164],"id":24,"match":40,"query_index":24,"signatures":[336],"start":170795413,"strand":"-"}],"counts":[197.0,151.0,12.0,130.0,0.0,95.0,37.0,337.0,0.0,39.0,501.0,173.0,288.0,251.0,56.0,22.0,72.0,97.0,202.0,709.0,549.0,9.0,22.0,270.0,232.0,146.0,668.0,21.0,96.0,63.0,121.0,69.0,0.0,108.0,513.0,7.0,52.0,254.0,0.0,390.0,17.0,0.0,0.0,32.0,9.0,127.0,35.0,5.0,86.0,5.0,9.0,196.0,118.0,59.0,0.0,0.0,0.0,100.0,80.0,0.0,289.0,39.0,19.0,470.0,115.0,5.0,101.0,266.0,0.0,71.0,29.0,250.0,245.0,106.0,445.0,245.0,39.0,0.0,0.0,0.0,0.0,91.0,502.0,0.0,193.0,52.0,12.0,198.0,250.0,103.0,79.0,500.0,0.0,29.0,332.0,274.0,271.0,110.0,210.0,0.0,60.0,25.0,283.0,277.0,31.0,625.0,21.0,140.0,393.0,78.0,103.0,0.0,50.0,984.0,112.0,353.0,172.0,189.0,79.0,211.0,229.0,51.0,495.0,35.0,8.0,143.0,10.0,99.0,90.0,0.0,25.0,63.0,216.0,178.0,52.0,236.0,283.0,296.0,68.0,7.0,124.0,184.0,11.0,917.0,95.0,9.0,464.0,304.0,165.0,289.0,93.0,0.0,17.0,159.0,406.0,692.0,127.0,145.0,20.0,118.0,0.0,57.0,13.0,135.0,281.0,10.0,64.0,14.0,82.0,52.0,515.0,124.0,68.0,51.0,329.0,111.0,8.0,0.0,38.0,65.0,199.0,148.0,125.0,99.0,168.0,14.0,69.0,288.0,15.0,13.0,0.0,0.0,12.0,0.0,56.0,0.0,7.0,18.0,0.0,0.0,0.0,0.0,0.0,99.0,0.0,0.0,0.0,0.0,0.0,0.0,0.0,0.0,0.0,0.0,0.0,0.0,0.0,0.0,7.0,0.0,0.0,0.0,0.0,0.0,0.0,0.0,0.0,0.0,0.0,0.0,0.0,0.0,0.0,0.0,0.0,0.0,0.0,7.0,0.0,0.0,0.0,0.0,0.0,0.0,7.0,0.0,0.0,0.0,0.0,0.0,0.0,0.0,6.0,0.0,0.0,0.0,0.0,0.0,0.0,0.0,0.0,0.0,0.0,0.0,0.0,0.0,0.0,19.0,0.0,0.0,0.0,0.0,9.0,0.0,0.0,12.0,0.0,17.0,0.0,0.0,11.0,13.0,8.0,5.0,0.0,0.0,0.0,9.0,0.0,0.0,0.0,0.0,0.0,12.0,6.0,0.0,6.0,7.0,0.0,5.0,5.0,8.0,0.0,0.0,0.0,0.0,0.0,0.0,0.0,0.0,0.0,0.0,0.0,9.0,0.0,8.0,0.0,0.0,9.0,0.0,0.0,9.0,0.0,0.0,0.0,0.0,0.0,18.0,0.0,22.0,0.0,0.0,0.0,5.0,27.0,10.0,0.0,0.0,0.0,0.0,0.0,0.0,0.0,13.0,0.0,0.0,7.0,0.0,0.0,0.0,5.0,5.0,0.0,5.0,7.0,0.0,0.0,8.0,14.0,0.0,0.0,0.0,0.0,0.0,0.0,0.0,0.0,22.0,0.0,0.0,0.0,0.0,0.0,5.0,55.0,0.0,23.0,0.0,12.0,6.0,0.0,0.0,0.0,0.0,0.0,5.0,21.0,24.0,0.0,30.0,0.0,0.0,0.0,0.0,13.0,0.0,0.0,0.0,13.0,16.0,9.0,61.0,0.0,0.0,0.0,8.0,0.0,5.0,0.0,5.0,13.0,0.0,0.0,0.0,0.0,0.0,0.0,0.0,0.0,0.0,21.0,0.0,0.0,0.0,17.0,5.0,13.0,0.0,0.0,0.0,14.0,0.0,5.0,11.0,0.0,0.0,0.0,0.0,10.0,7.0,0.0,41.0,9.0,0.0,10.0,0.0,0.0,0.0,21.0,0.0,0.0,0.0,0.0,6.0,0.0,0.0,0.0,0.0,0.0,5.0,40.0,0.0,0.0,0.0,0.0,0.0,5.0,10.0,0.0,0.0,0.0,18.0,12.0,0.0,0.0,0.0,0.0,0.0,0.0,0.0,8.0,0.0,12.0,0.0,0.0,0.0,6.0,0.0,0.0,7.0,0.0,27.0,6.0,0.0,0.0,0.0,0.0,8.0,15.0,54.0,12.0,0.0,0.0,0.0,0.0,0.0,8.0,11.0,5.0,0.0,0.0,17.0,6.0,5.0,0.0,0.0,5.0,0.0,16.0,0.0,0.0,0.0,5.0,0.0,0.0,0.0,8.0,0.0,11.0,0.0,15.0,0.0,11.0,11.0,0.0,0.0,0.0,5.0,0.0,8.0,0.0,5.0,0.0,0.0,0.0,0.0,0.0,9.0,0.0,11.0,0.0,0.0,7.0,0.0,0.0,0.0,0.0,16.0,8.0,0.0,0.0,15.0,0.0,0.0,0.0,0.0,0.0,0.0,13.0,0.0,9.0,0.0,0.0,12.0,0.0,0.0,30.0,0.0,0.0,11.0,0.0,15.0,17.0,0.0,0.0,0.0,0.0,9.0,0.0,0.0,6.0,0.0,0.0,0.0,23.0,0.0,7.0,0.0,0.0,0.0,0.0,0.0,0.0,0.0,0.0,0.0,13.0,0.0,17.0,0.0,0.0,0.0,0.0,0.0,15.0,0.0,0.0,6.0,0.0,0.0,8.0,31.0,34.0,0.0,0.0,0.0,0.0,0.0,0.0,0.0,8.0,0.0,12.0,15.0,0.0,5.0,6.0,0.0,0.0,6.0,9.0,0.0,0.0,0.0,0.0,0.0,0.0,0.0,0.0,0.0,14.0,0.0,17.0,9.0,9.0,0.0,10.0,0.0,16.0,22.0,0.0,0.0,5.0,0.0,0.0,0.0,0.0,0.0,0.0,0.0,0.0,0.0,0.0,0.0,0.0,22.0,0.0,5.0,0.0,9.0,0.0,11.0,5.0,0.0,0.0,8.0,0.0,0.0,0.0,0.0,0.0,0.0,0.0,0.0,0.0,0.0,0.0,0.0,0.0,0.0,0.0,0.0,7.0,0.0,11.0,6.0,0.0,0.0,6.0,0.0,0.0,0.0,11.0,22.0,0.0,0.0,0.0,0.0,12.0,0.0,22.0,0.0,0.0,0.0,0.0,0.0,0.0,0.0,0.0,0.0,0.0,6.0,0.0,0.0,0.0,16.0,0.0,15.0,0.0,0.0,0.0,0.0,0.0,0.0,0.0,0.0,0.0,0.0,0.0,0.0,0.0,5.0,0.0,14.0,0.0,0.0,0.0,0.0,0.0,0.0,8.0,0.0,0.0,17.0,0.0,0.0,0.0,0.0,0.0,0.0,0.0,0.0,0.0,6.0,11.0,0.0,0.0,0.0,0.0,0.0,0.0,13.0,13.0,26.0,21.0,0.0,5.0,5.0,0.0,0.0,0.0,0.0,0.0,45.0,0.0,13.0,0.0,7.0,0.0,7.0,0.0,9.0,0.0,0.0,0.0,0.0,0.0,6.0,0.0,0.0,0.0,0.0,0.0,5.0,22.0,0.0,0.0,8.0,0.0,0.0,0.0,0.0,0.0,8.0,0.0,0.0,0.0,0.0,67.0,15.0,8.0,9.0,5.0,0.0,0.0,0.0,0.0,9.0,0.0,0.0,0.0,0.0,0.0,0.0,0.0,0.0,0.0,0.0,0.0,0.0,7.0,0.0,0.0,0.0,0.0,0.0,0.0,0.0,0.0,0.0,0.0,0.0,0.0,0.0,0.0,0.0,0.0,0.0,0.0,0.0,0.0,0.0,0.0,0.0,0.0,0.0,0.0,0.0,0.0,0.0,0.0,0.0,0.0,11.0,0.0,0.0,0.0,0.0,0.0,0.0,13.0,0.0,0.0,0.0,0.0,0.0,0.0,0.0,0.0,5.0,0.0,0.0,0.0,0.0,0.0,0.0,0.0,0.0,0.0,0.0,0.0,0.0,0.0,0.0,5.0,0.0,5.0,0.0,0.0,0.0,0.0,0.0,6.0,0.0,0.0,0.0,0.0,0.0,0.0,0.0,0.0,0.0,0.0,0.0,19.0,0.0,0.0,6.0,0.0,0.0,21.0,0.0,0.0,0.0,0.0,0.0,0.0,0.0,10.0,0.0,0.0,0.0,0.0,0.0,0.0,0.0,0.0,0.0,0.0,0.0,0.0,0.0,0.0,0.0,0.0,0.0,0.0,24.0,0.0,0.0,0.0,0.0,7.0,0.0,0.0,0.0,0.0,0.0,0.0,0.0,0.0,0.0,13.0,0.0,0.0,0.0,0.0,0.0,0.0,0.0,0.0,0.0,0.0,0.0,0.0,0.0,0.0,0.0,0.0,0.0,0.0,7.0,0.0,0.0,0.0,0.0,0.0,0.0,0.0,0.0,0.0,0.0,0.0,0.0,0.0,0.0,19.0,0.0,0.0,0.0,0.0,0.0,0.0,0.0,0.0,0.0,0.0,0.0,0.0,0.0,0.0,0.0,0.0,0.0,0.0,0.0,0.0,0.0],"events":[{"best_kmer":7574126,"gene":["GABRP"],"id":24,"info":"","signatures":[336],"type":"splice_borders"}],"fc":[51.81926200522332,33.41996192383875,156.58187478143591,-1.5505482059888345,3.0216924888982915,4.6852798677111815],"graph":"complex","graph_id":109,"id":7574126,"kmer":"TGCAACAGTTGTCGTGATTCTGAGGGCATAC","means":[54.32096457621547,1.048277464290016,1.6254047416334085,0.34691732138243414],"pvalues":[1.5608878112113168e-24,3.000398851726409e-24,4.195928262917415e-25,0.301687717183568,0.204092641232424,4.1974396375805864e-14],"stdevs":[61.855438271561745,4.883007607747619,3.1658943884786126,1.4096359796037847],"values":[86.296,83.763,92.97,53.054,52.762,63.257000000000005]},
{"alignments":[{"blocks":[{"q_end":62,"q_start":31,"t_end":170811986,"t_start":170811955}],"chromosome":"chr5","end":170811986,"genes":[164],"id":25,"match":40,"query_index":25,"signatures":[],"start":170811955,"strand":"-"}],"counts":[196.0,87.0,5.0,201.0,0.0,109.0,74.0,194.0,0.0,37.0,553.0,261.0,278.0,319.0,42.0,50.0,66.0,92.0,265.0,325.0,484.0,0.0,94.0,368.0,181.0,172.0,273.0,28.0,41.0,57.0,182.0,76.0,0.0,132.0,579.0,0.0,47.0,250.0,0.0,428.0,8.0,15.0,0.0,11.0,11.0,162.0,49.0,5.0,123.0,8.0,0.0,166.0,91.0,47.0,0.0,0.0,0.0,95.0,65.0,0.0,425.0,49.0,39.0,531.0,99.0,0.0,103.0,213.0,0.0,57.0,62.0,234.0,262.0,119.0,292.0,199.0,24.0,0.0,8.0,117.0,0.0,157.0,632.0,0.0,143.0,73.0,12.0,241.0,196.0,95.0,65.0,407.0,0.0,69.0,472.0,349.0,219.0,81.0,0.0,9.0,62.0,29.0,375.0,171.0,24.0,425.0,6.0,142.0,302.0,97.0,117.0,0.0,67.0,394.0,131.0,448.0,255.0,132.0,124.0,193.0,299.0,59.0,448.0,35.0,8.0,120.0,16.0,85.0,90.0,0.0,22.0,77.0,140.0,188.0,38.0,153.0,291.0,276.0,92.0,9.0,65.0,240.0,7.0,1290.0,141.0,13.0,440.0,145.0,119.0,347.0,72.0,0.0,19.0,150.0,174.0,718.0,190.0,70.0,36.0,157.0,0.0,35.0,21.0,152.0,309.0,31.0,164.0,13.0,94.0,42.0,178.0,146.0,30.0,26.0,511.0,109.0,23.0,0.0,49.0,109.0,86.0,205.0,114.0,141.0,194.0,32.0,53.0,312.0,18.0,0.0,0.0,0.0,11.0,0.0,49.0,0.0,9.0,13.0,0.0,0.0,0.0,0.0,0.0,102.0,0.0,0.0,0.0,0.0,0.0,0.0,0.0,0.0,0.0,0.0,0.0,0.0,0.0,0.0,0.0,0.0,0.0,0.0,0.0,0.0,0.0,0.0,0.0,0.0,0.0,0.0,0.0,0.0,0.0,0.0,0.0,0.0,0.0,6.0,0.0,0.0,0.0,5.0,0.0,0.0,7.0,0.0,0.0,0.0,0.0,0.0,0.0,0.0,10.0,0.0,0.0,0.0,0.0,0.0,0.0,0.0,0.0,0.0,0.0,0.0,0.0,0.0,0.0,17.0,0.0,0.0,0.0,0.0,20.0,0.0,7.0,0.0,0.0,17.0,0.0,0.0,13.0,16.0,0.0,0.0,0.0,0.0,0.0,9.0,0.0,0.0,0.0,0.0,0.0,6.0,20.0,0.0,10.0,0.0,0.0,11.0,9.0,6.0,0.0,0.0,6.0,0.0,0.0,8.0,0.0,0.0,0.0,7.0,0.0,22.0,0.0,5.0,0.0,8.0,14.0,0.0,0.0,9.0,0.0,0.0,0.0,0.0,0.0,38.0,0.0,7.0,0.0,0.0,12.0,0.0,32.0,7.0,0.0,8.0,0.0,0.0,8.0,0.0,0.0,21.0,0.0,0.0,10.0,0.0,0.0,0.0,6.0,10.0,0.0,5.0,9.0,0.0,0.0,10.0,0.0,0.0,0.0,0.0,0.0,0.0,0.0,0.0,0.0,15.0,0.0,0.0,0.0,0.0,0.0,5.0,66.0,0.0,28.0,0.0,11.0,13.0,0.0,0.0,0.0,0.0,5.0,9.0,27.0,26.0,0.0,40.0,0.0,0.0,0.0,0.0,18.0,8.0,0.0,0.0,5.0,9.0,20.0,41.0,0.0,0.0,0.0,5.0,0.0,0.0,0.0,0.0,5.0,0.0,0.0,5.0,5.0,5.0,0.0,0.0,0.0,0.0,14.0,0.0,0.0,0.0,29.0,5.0,13.0,0.0,0.0,0.0,11.0,6.0,0.0,10.0,0.0,0.0,0.0,0.0,10.0,0.0,0.0,75.0,13.0,5.0,9.0,0.0,0.0,0.0,14.0,0.0,0.0,0.0,12.0,0.0,0.0,0.0,0.0,0.0,0.0,8.0,13.0,0.0,0.0,0.0,0.0,0.0,0.0,7.0,0.0,0.0,0.0,19.0,8.0,0.0,0.0,0.0,0.0,0.0,0.0,0.0,6.0,0.0,14.0,0.0,0.0,0.0,7.0,0.0,12.0,0.0,0.0,29.0,13.0,0.0,0.0,8.0,0.0,9.0,11.0,65.0,17.0,0.0,0.0,0.0,0.0,0.0,6.0,11.0,7.0,0.0,0.0,20.0,10.0,16.0,0.0,0.0,0.0,0.0,9.0,6.0,0.0,0.0,0.0,0.0,0.0,0.0,7.0,0.0,11.0,0.0,8.0,0.0,0.0,11.0,0.0,0.0,0.0,12.0,0.0,0.0,0.0,0.0,0.0,0.0,0.0,0.0,0.0,9.0,0.0,7.0,0.0,0.0,11.0,0.0,7.0,0.0,0.0,14.0,5.0,0.0,6.0,11.0,0.0,0.0,12.0,0.0,0.0,0.0,16.0,0.0,10.0,6.0,0.0,20.0,0.0,0.0,30.0,0.0,0.0,9.0,0.0,19.0,10.0,0.0,0.0,0.0,0.0,0.0,0.0,0.0,0.0,0.0,0.0,0.0,19.0,13.0,0.0,0.0,0.0,11.0,0.0,0.0,0.0,0.0,0.0,0.0,14.0,0.0,38.0,0.0,0.0,0.0,0.0,6.0,15.0,0.0,0.0,0.0,0.0,0.0,0.0,21.0,21.0,0.0,0.0,5.0,5.0,0.0,0.0,0.0,6.0,0.0,17.0,16.0,0.0,0.0,15.0,5.0,0.0,12.0,11.0,0.0,0.0,0.0,0.0,0.0,16.0,0.0,0.0,0.0,5.0,0.0,12.0,0.0,5.0,9.0,12.0,0.0,17.0,15.0,0.0,0.0,15.0,0.0,0.0,0.0,0.0,0.0,0.0,0.0,0.0,0.0,7.0,0.0,0.0,16.0,0.0,5.0,0.0,24.0,0.0,6.0,0.0,0.0,0.0,12.0,0.0,0.0,0.0,0.0,0.0,0.0,5.0,0.0,0.0,0.0,6.0,0.0,0.0,0.0,0.0,0.0,11.0,0.0,30.0,0.0,7.0,0.0,8.0,0.0,0.0,0.0,29.0,9.0,0.0,0.0,0.0,0.0,6.0,0.0,15.0,0.0,0.0,0.0,0.0,0.0,0.0,9.0,0.0,0.0,0.0,0.0,5.0,0.0,0.0,7.0,0.0,18.0,0.0,0.0,0.0,0.0,0.0,0.0,0.0,5.0,0.0,0.0,0.0,0.0,0.0,0.0,0.0,12.0,0.0,0.0,0.0,0.0,0.0,0.0,8.0,0.0,0.0,22.0,0.0,0.0,0.0,0.0,7.0,0.0,0.0,0.0,0.0,12.0,7.0,0.0,0.0,0.0,0.0,0.0,0.0,8.0,18.0,36.0,6.0,0.0,0.0,8.0,0.0,0.0,0.0,0.0,0.0,37.0,0.0,9.0,0.0,0.0,0.0,15.0,5.0,9.0,0.0,0.0,0.0,0.0,0.0,0.0,5.0,0.0,0.0,0.0,0.0,6.0,0.0,0.0,0.0,18.0,0.0,0.0,0.0,0.0,0.0,8.0,0.0,0.0,0.0,0.0,60.0,11.0,15.0,6.0,10.0,0.0,0.0,0.0,0.0,0.0,0.0,0.0,0.0,0.0,0.0,0.0,0.0,0.0,0.0,0.0,0.0,0.0,5.0,0.0,0.0,0.0,0.0,0.0,0.0,0.0,0.0,0.0,0.0,0.0,0.0,0.0,0.0,0.0,0.0,0.0,0.0,0.0,0.0,0.0,0.0,0.0,0.0,5.0,0.0,0.0,0.0,0.0,0.0,0.0,0.0,5.0,0.0,0.0,0.0,0.0,0.0,0.0,8.0,0.0,0.0,0.0,0.0,0.0,0.0,0.0,0.0,0.0,0.0,5.0,0.0,0.0,0.0,0.0,0.0,0.0,0.0,0.0,0.0,0.0,0.0,0.0,0.0,0.0,7.0,0.0,0.0,0.0,0.0,0.0,9.0,0.0,0.0,0.0,0.0,0.0,0.0,0.0,0.0,0.0,0.0,10.0,8.0,0.0,0.0,0.0,0.0,0.0,14.0,0.0,0.0,0.0,0.0,0.0,0.0,0.0,0.0,0.0,0.0,0.0,0.0,0.0,0.0,0.0,0.0,0.0,0.0,0.0,0.0,0.0,0.0,0.0,0.0,0.0,0.0,17.0,0.0,0.0,0.0,0.0,0.0,0.0,0.0,0.0,0.0,0.0,0.0,0.0,0.0,0.0,8.0,6.0,0.0,0.0,0.0,7.0,0.0,0.0,0.0,0.0,8.0,0.0,0.0,0.0,0.0,0.0,0.0,0.0,0.0,0.0,0.0,0.0,0.0,0.0,0.0,0.0,0.0,0.0,0.0,0.0,0.0,0.0,0.0,0.0,29.0,0.0,0.0,0.0,0.0,5.0,0.0,0.0,0.0,0.0,0.0,0.0,0.0,0.0,0.0,0.0,0.0,0.0,0.0,0.0,0.0,0.0],"events":[{"best_kmer":6644583,"gene":["GABRP"],"id":25,"info":"","signatures":[346],"type":"splice_borders"}],"fc":[49.61268534013209,29.459898361508273,166.19951385281263,-1.684075237847903,3.3499398936661176,5.641550823201945],"graph":"complex","graph_id":109,"id":6644583,"kmer":"TACTGACTTCTTCTACTTCCTTTGTTGTCCC","means":[51.08516432634534,1.0296794857226192,1.7340577248254263,0.30737252559948336],"pvalues":[3.3340756675151924e-28,9.155965975286295e-28,6.675066057210798e-29,0.2117438259513148,0.1914455277439121,1.3243870910666559e-17],"stdevs":[52.635780966605445,4.910012771788824,3.3218491874159204,1.1888570884882204],"values":[84.67899999999999,84.652,93.12300000000002,48.09899999999999,50.18099999999999,61.17399999999999]},
{"alignments":[{"blocks":[{"q_end":224,"q_start":196,"t_end":74960248,"t_start":74960220},{"q_end":227,"q_start":224,"t_end":74961875,"t_start":74961872}],"chromosome":"chr17","end":74961875,"genes":[917],"id":26,"match":3,"query_index":26,"signatures":[377],"start":74960220,"strand":"+"}],"counts":[7.0,6.0,5.0,0.0,16.0,0.0,19.0,12.0,0.0,0.0,0.0,12.0,9.0,6.0,0.0,0.0,5.0,6.0,0.0,0.0,8.0,0.0,0.0,8.0,0.0,26.0,24.0,0.0,13.0,5.0,5.0,0.0,17.0,0.0,0.0,0.0,0.0,9.0,0.0,14.0,7.0,0.0,0.0,0.0,13.0,10.0,0.0,0.0,0.0,15.0,0.0,10.0,0.0,0.0,5.0,0.0,0.0,0.0,5.0,0.0,5.0,7.0,0.0,0.0,6.0,31.0,32.0,8.0,0.0,0.0,0.0,5.0,10.0,5.0,53.0,0.0,0.0,42.0,0.0,9.0,0.0,0.0,11.0,0.0,13.0,0.0,28.0,0.0,0.0,6.0,0.0,13.0,27.0,0.0,0.0,11.0,0.0,9.0,8.0,14.0,35.0,0.0,0.0,0.0,0.0,6.0,5.0,0.0,8.0,10.0,0.0,0.0,0.0,17.0,0.0,11.0,16.0,0.0,0.0,9.0,0.0,0.0,7.0,0.0,0.0,0.0,0.0,0.0,7.0,0.0,39.0,5.0,16.0,6.0,0.0,0.0,0.0,18.0,0.0,0.0,0.0,0.0,0.0,9.0,11.0,0.0,9.0,0.0,0.0,8.0,7.0,22.0,0.0,10.0,8.0,17.0,0.0,0.0,0.0,0.0,11.0,5.0,0.0,0.0,9.0,5.0,8.0,0.0,11.0,5.0,0.0,22.0,0.0,0.0,11.0,0.0,17.0,0.0,13.0,0.0,16.0,9.0,9.0,11.0,24.0,14.0,0.0,5.0,0.0,0.0,0.0,61.0,40.0,110.0,28.0,34.0,14.0,48.0,11.0,40.0,43.0,29.0,6.0,34.0,117.0,41.0,18.0,71.0,28.0,18.0,22.0,178.0,30.0,62.0,33.0,68.0,14.0,29.0,71.0,25.0,16.0,81.0,18.0,68.0,59.0,22.0,71.0,85.0,37.0,57.0,24.0,45.0,57.0,44.0,40.0,88.0,57.0,94.0,21.0,28.0,76.0,19.0,35.0,33.0,131.0,19.0,31.0,15.0,10.0,23.0,51.0,14.0,65.0,5.0,0.0,77.0,30.0,36.0,14.0,46.0,42.0,37.0,19.0,32.0,36.0,52.0,5.0,152.0,16.0,42.0,217.0,48.0,0.0,27.0,70.0,7.0,71.0,46.0,0.0,13.0,54.0,37.0,35.0,16.0,35.0,24.0,15.0,53.0,0.0,9.0,0.0,40.0,28.0,25.0,28.0,38.0,42.0,46.0,80.0,59.0,64.0,16.0,43.0,62.0,26.0,51.0,29.0,21.0,79.0,26.0,0.0,25.0,8.0,18.0,20.0,32.0,31.0,12.0,62.0,41.0,32.0,44.0,29.0,30.0,11.0,36.0,40.0,24.0,79.0,20.0,7.0,22.0,29.0,18.0,16.0,22.0,9.0,59.0,64.0,17.0,12.0,34.0,73.0,10.0,14.0,26.0,35.0,34.0,48.0,13.0,19.0,38.0,24.0,54.0,21.0,0.0,0.0,32.0,42.0,43.0,45.0,25.0,16.0,54.0,39.0,21.0,27.0,18.0,26.0,20.0,42.0,18.0,113.0,23.0,28.0,56.0,18.0,45.0,40.0,21.0,18.0,15.0,24.0,75.0,30.0,221.0,18.0,21.0,105.0,50.0,55.0,29.0,0.0,16.0,38.0,43.0,41.0,0.0,11.0,28.0,28.0,42.0,45.0,75.0,0.0,51.0,34.0,38.0,33.0,19.0,24.0,10.0,43.0,32.0,5.0,11.0,48.0,87.0,8.0,69.0,37.0,27.0,27.0,35.0,28.0,33.0,52.0,13.0,42.0,24.0,52.0,25.0,69.0,5.0,21.0,40.0,79.0,49.0,43.0,67.0,33.0,105.0,35.0,21.0,40.0,5.0,52.0,24.0,21.0,44.0,78.0,29.0,8.0,84.0,7.0,42.0,36.0,53.0,61.0,16.0,28.0,58.0,39.0,29.0,9.0,51.0,25.0,13.0,20.0,0.0,27.0,21.0,28.0,16.0,18.0,35.0,32.0,22.0,15.0,20.0,16.0,21.0,47.0,11.0,63.0,15.0,25.0,9.0,14.0,26.0,21.0,23.0,56.0,29.0,94.0,7.0,43.0,22.0,21.0,35.0,29.0,38.0,18.0,31.0,51.0,37.0,22.0,19.0,50.0,43.0,23.0,15.0,23.0,22.0,14.0,25.0,0.0,22.0,13.0,28.0,49.0,26.0,23.0,38.0,41.0,36.0,21.0,31.0,48.0,0.0,6.0,20.0,14.0,36.0,30.0,25.0,21.0,43.0,37.0,26.0,65.0,33.0,5.0,34.0,19.0,0.0,37.0,38.0,41.0,38.0,20.0,33.0,25.0,15.0,59.0,24.0,15.0,42.0,0.0,36.0,25.0,29.0,37.0,42.0,11.0,20.0,8.0,10.0,297.0,32.0,16.0,36.0,19.0,7.0,56.0,0.0,9.0,14.0,63.0,19.0,13.0,63.0,14.0,51.0,68.0,20.0,18.0,0.0,9.0,28.0,0.0,24.0,36.0,32.0,36.0,17.0,29.0,13.0,7.0,45.0,56.0,43.0,39.0,48.0,6.0,24.0,36.0,29.0,48.0,17.0,26.0,7.0,47.0,34.0,52.0,30.0,40.0,40.0,14.0,24.0,17.0,18.0,15.0,26.0,26.0,11.0,8.0,33.0,25.0,10.0,22.0,31.0,38.0,25.0,10.0,15.0,27.0,24.0,12.0,29.0,38.0,36.0,9.0,0.0,39.0,31.0,36.0,44.0,25.0,42.0,23.0,47.0,11.0,15.0,30.0,80.0,138.0,52.0,65.0,49.0,30.0,76.0,24.0,17.0,87.0,15.0,30.0,11.0,0.0,21.0,39.0,0.0,37.0,51.0,15.0,75.0,13.0,23.0,35.0,29.0,19.0,27.0,20.0,29.0,24.0,48.0,10.0,42.0,21.0,75.0,127.0,50.0,23.0,91.0,40.0,7.0,51.0,30.0,13.0,48.0,43.0,11.0,21.0,25.0,23.0,42.0,21.0,22.0,15.0,30.0,31.0,46.0,17.0,86.0,14.0,123.0,0.0,7.0,42.0,36.0,24.0,24.0,18.0,25.0,24.0,37.0,52.0,12.0,20.0,43.0,9.0,22.0,66.0,11.0,12.0,76.0,51.0,30.0,29.0,27.0,6.0,35.0,36.0,8.0,20.0,29.0,53.0,18.0,38.0,25.0,87.0,18.0,0.0,29.0,42.0,47.0,15.0,10.0,30.0,13.0,17.0,15.0,103.0,45.0,17.0,105.0,0.0,9.0,28.0,27.0,22.0,22.0,15.0,57.0,13.0,0.0,11.0,50.0,46.0,0.0,38.0,56.0,64.0,67.0,13.0,23.0,20.0,67.0,35.0,43.0,34.0,18.0,20.0,91.0,13.0,38.0,18.0,47.0,34.0,64.0,61.0,17.0,21.0,44.0,18.0,51.0,20.0,14.0,46.0,37.0,160.0,44.0,21.0,0.0,17.0,212.0,0.0,18.0,33.0,7.0,68.0,40.0,27.0,27.0,125.0,33.0,25.0,22.0,31.0,44.0,16.0,39.0,66.0,23.0,78.0,25.0,84.0,119.0,50.0,8.0,57.0,24.0,64.0,81.0,34.0,8.0,78.0,74.0,17.0,74.0,97.0,54.0,44.0,19.0,80.0,98.0,44.0,59.0,90.0,73.0,48.0,43.0,5.0,89.0,99.0,58.0,60.0,86.0,64.0,51.0,102.0,87.0,31.0,31.0,30.0,39.0,64.0,67.0,48.0,13.0,35.0,55.0,56.0,61.0,38.0,42.0,28.0,29.0,65.0,121.0,92.0,49.0,7.0,40.0,42.0,21.0,44.0,83.0,67.0,63.0,22.0,80.0,23.0,74.0,145.0,39.0,50.0,28.0,79.0,54.0,46.0,81.0,40.0,72.0,55.0,43.0,72.0,67.0,73.0,18.0,39.0,15.0,19.0,32.0,51.0,160.0,8.0,83.0,39.0,34.0,179.0,37.0,30.0,61.0,20.0,39.0,66.0,216.0,69.0,31.0,28.0,27.0,47.0,117.0,28.0,35.0,28.0,209.0,172.0,20.0,49.0,78.0,42.0,28.0,19.0,55.0,33.0,30.0,54.0,28.0,13.0,11.0,32.0,16.0,16.0,53.0,120.0,38.0,24.0,17.0,32.0,12.0,33.0,108.0,31.0,83.0,22.0,16.0,26.0,19.0,34.0,98.0,40.0,27.0,69.0,0.0,109.0,25.0,55.0,34.0,88.0,53.0,78.0,40.0,45.0,26.0,98.0,102.0,8.0,33.0,34.0,64.0,53.0,31.0,16.0,20.0,70.0,20.0,19.0,32.0,58.0,20.0,31.0,37.0,153.0,0.0,38.0,42.0,26.0,66.0,31.0,122.0,20.0,39.0,75.0,72.0,38.0,39.0,22.0,11.0,55.0,32.0,0.0,10.0,45.0,62.0,40.0,112.0],"events":[{"best_kmer":4788738,"gene":["HID1"],"id":26,"info":"","signatures":[377],"type":"splice_borders"}],"fc":[-7.785328395198303,-5.694111612559327,-8.227569183105,1.367259534924894,-1.056804384536875,-1.4449258713084765],"graph":"complex","graph_id":101,"id":4788738,"kmer":"GAGGGAGGTGAAGAGGGGCAGGGCATGTCTG","means":[2.247417930403583,17.49688662944882,12.797048535785093,18.49078650574614],"pvalues":[2.5602306246001413e-16,2.6131426637637304e-86,3.896424178148936e-49,0.0028847277835747204,0.5590378477361666,2.1999352623218076e-09],"stdevs":[3.1722655649971063,13.406518089891962,9.62578595374907,11.928371613983076],"values":[87.00399999999999,82.817,94.309,59.613,50.98299999999999,61.734]},
{"alignments":[{"blocks":[{"q_end":26,"q_start":1,"t_end":48861131,"t_start":48861106},{"q_end":32,"q_start":26,"t_end":48862014,"t_start":48862008}],"chromosome":"chr12","end":48862014,"genes":[997],"id":27,"match":3,"query_index":27,"signatures":[400],"start":48861106,"strand":"-"}],"counts":[0.0,0.0,0.0,0.0,0.0,0.0,0.0,0.0,15.0,0.0,0.0,0.0,0.0,0.0,0.0,0.0,0.0,0.0,0.0,0.0,0.0,0.0,0.0,15.0,0.0,0.0,0.0,0.0,0.0,0.0,5.0,5.0,0.0,0.0,0.0,0.0,0.0,0.0,0.0,0.0,0.0,0.0,0.0,0.0,0.0,0.0,6.0,0.0,0.0,25.0,0.0,0.0,0.0,0.0,0.0,0.0,0.0,0.0,0.0,0.0,0.0,0.0,7.0,9.0,0.0,9.0,0.0,0.0,0.0,0.0,0.0,0.0,0.0,0.0,0.0,0.0,0.0,0.0,0.0,0.0,0.0,0.0,0.0,0.0,0.0,0.0,8.0,0.0,0.0,0.0,6.0,5.0,16.0,0.0,0.0,0.0,0.0,0.0,0.0,6.0,0.0,0.0,0.0,0.0,0.0,0.0,0.0,0.0,0.0,0.0,0.0,0.0,9.0,0.0,0.0,13.0,0.0,0.0,0.0,0.0,0.0,0.0,0.0,0.0,0.0,6.0,0.0,0.0,0.0,6.0,0.0,0.0,0.0,0.0,0.0,0.0,0.0,0.0,0.0,0.0,0.0,0.0,0.0,0.0,0.0,0.0,0.0,0.0,0.0,7.0,8.0,0.0,0.0,6.0,6.0,0.0,0.0,0.0,0.0,0.0,21.0,13.0,0.0,0.0,15.0,9.0,0.0,0.0,0.0,0.0,0.0,0.0,6.0,0.0,0.0,0.0,6.0,0.0,0.0,0.0,0.0,5.0,0.0,5.0,10.0,0.0,0.0,0.0,0.0,0.0,8.0,7.0,16.0,36.0,11.0,22.0,11.0,24.0,21.0,16.0,25.0,0.0,10.0,5.0,36.0,41.0,11.0,5.0,6.0,16.0,16.0,33.0,36.0,33.0,11.0,14.0,0.0,0.0,10.0,11.0,6.0,50.0,15.0,36.0,11.0,28.0,9.0,34.0,10.0,0.0,20.0,25.0,14.0,15.0,12.0,118.0,136.0,9.0,18.0,20.0,32.0,30.0,12.0,20.0,11.0,0.0,21.0,19.0,17.0,8.0,5.0,8.0,26.0,45.0,21.0,29.0,52.0,16.0,0.0,37.0,22.0,9.0,14.0,13.0,50.0,12.0,48.0,33.0,62.0,63.0,61.0,24.0,0.0,0.0,13.0,7.0,0.0,13.0,0.0,0.0,8.0,14.0,10.0,13.0,16.0,15.0,0.0,15.0,21.0,0.0,82.0,18.0,12.0,7.0,9.0,9.0,13.0,14.0,8.0,12.0,6.0,0.0,14.0,21.0,7.0,27.0,7.0,10.0,6.0,28.0,9.0,15.0,10.0,12.0,7.0,16.0,12.0,5.0,0.0,18.0,0.0,26.0,15.0,14.0,13.0,7.0,15.0,8.0,43.0,0.0,10.0,56.0,68.0,25.0,17.0,13.0,5.0,25.0,20.0,7.0,5.0,17.0,23.0,5.0,11.0,0.0,11.0,17.0,21.0,0.0,33.0,38.0,0.0,10.0,11.0,0.0,15.0,16.0,13.0,24.0,13.0,18.0,32.0,18.0,10.0,10.0,53.0,7.0,6.0,26.0,8.0,0.0,0.0,0.0,17.0,45.0,14.0,6.0,19.0,11.0,5.0,0.0,5.0,6.0,28.0,18.0,9.0,0.0,11.0,41.0,6.0,12.0,8.0,21.0,21.0,13.0,26.0,92.0,15.0,11.0,8.0,8.0,12.0,0.0,0.0,7.0,14.0,8.0,15.0,0.0,16.0,6.0,5.0,52.0,5.0,0.0,9.0,15.0,5.0,70.0,37.0,13.0,19.0,12.0,26.0,7.0,30.0,0.0,17.0,10.0,15.0,16.0,11.0,5.0,12.0,10.0,21.0,22.0,8.0,10.0,10.0,10.0,17.0,13.0,12.0,9.0,18.0,54.0,29.0,0.0,39.0,62.0,14.0,14.0,8.0,7.0,12.0,9.0,50.0,48.0,25.0,23.0,7.0,21.0,15.0,17.0,17.0,34.0,5.0,5.0,7.0,5.0,0.0,24.0,10.0,15.0,7.0,21.0,19.0,14.0,8.0,14.0,8.0,11.0,21.0,430.0,38.0,31.0,14.0,39.0,14.0,7.0,12.0,7.0,6.0,0.0,9.0,7.0,27.0,135.0,9.0,13.0,13.0,13.0,7.0,8.0,0.0,12.0,28.0,9.0,15.0,40.0,10.0,14.0,14.0,0.0,7.0,0.0,17.0,0.0,6.0,21.0,22.0,17.0,42.0,0.0,16.0,7.0,0.0,10.0,30.0,11.0,26.0,11.0,0.0,15.0,0.0,23.0,0.0,10.0,30.0,7.0,0.0,0.0,41.0,18.0,11.0,11.0,41.0,37.0,0.0,13.0,25.0,10.0,26.0,10.0,0.0,13.0,17.0,11.0,5.0,17.0,13.0,0.0,15.0,51.0,14.0,22.0,10.0,9.0,27.0,11.0,11.0,11.0,22.0,0.0,22.0,48.0,41.0,12.0,5.0,0.0,0.0,5.0,14.0,29.0,22.0,0.0,0.0,15.0,0.0,76.0,7.0,7.0,9.0,20.0,15.0,17.0,0.0,8.0,66.0,0.0,0.0,28.0,32.0,18.0,0.0,12.0,43.0,8.0,14.0,7.0,15.0,10.0,12.0,10.0,6.0,20.0,113.0,53.0,0.0,18.0,0.0,9.0,13.0,0.0,8.0,53.0,23.0,0.0,0.0,24.0,21.0,26.0,17.0,13.0,26.0,5.0,7.0,18.0,10.0,6.0,14.0,13.0,18.0,12.0,24.0,21.0,14.0,9.0,9.0,13.0,16.0,19.0,16.0,21.0,21.0,23.0,8.0,15.0,12.0,10.0,23.0,13.0,29.0,11.0,8.0,13.0,0.0,31.0,8.0,0.0,12.0,11.0,0.0,10.0,21.0,33.0,25.0,12.0,22.0,14.0,14.0,11.0,13.0,9.0,21.0,64.0,14.0,8.0,5.0,34.0,8.0,23.0,21.0,25.0,8.0,13.0,25.0,18.0,0.0,0.0,26.0,0.0,14.0,12.0,9.0,17.0,13.0,11.0,11.0,8.0,9.0,62.0,0.0,14.0,0.0,26.0,21.0,15.0,21.0,13.0,8.0,125.0,22.0,26.0,20.0,17.0,0.0,39.0,35.0,6.0,19.0,26.0,9.0,19.0,22.0,12.0,11.0,16.0,8.0,12.0,57.0,0.0,14.0,17.0,9.0,14.0,25.0,30.0,34.0,68.0,12.0,10.0,9.0,18.0,23.0,24.0,10.0,20.0,45.0,0.0,15.0,7.0,19.0,16.0,0.0,18.0,0.0,23.0,9.0,7.0,93.0,20.0,18.0,0.0,7.0,13.0,11.0,32.0,26.0,19.0,24.0,8.0,61.0,19.0,0.0,30.0,25.0,14.0,6.0,0.0,0.0,10.0,9.0,7.0,12.0,7.0,19.0,13.0,21.0,0.0,60.0,9.0,12.0,6.0,12.0,28.0,21.0,16.0,54.0,10.0,27.0,7.0,19.0,29.0,9.0,21.0,17.0,0.0,8.0,16.0,24.0,18.0,23.0,14.0,0.0,0.0,41.0,20.0,7.0,27.0,19.0,19.0,12.0,24.0,21.0,34.0,26.0,0.0,33.0,20.0,18.0,27.0,20.0,0.0,37.0,9.0,24.0,22.0,25.0,9.0,37.0,5.0,23.0,9.0,23.0,23.0,16.0,54.0,20.0,19.0,5.0,5.0,16.0,24.0,9.0,8.0,35.0,16.0,5.0,19.0,18.0,14.0,41.0,24.0,14.0,21.0,6.0,6.0,11.0,18.0,15.0,24.0,0.0,9.0,10.0,20.0,5.0,81.0,14.0,8.0,14.0,0.0,15.0,7.0,29.0,0.0,18.0,25.0,22.0,34.0,27.0,8.0,0.0,22.0,14.0,14.0,6.0,11.0,5.0,0.0,15.0,7.0,25.0,13.0,62.0,7.0,6.0,16.0,9.0,5.0,8.0,0.0,8.0,22.0,8.0,70.0,15.0,17.0,26.0,51.0,14.0,25.0,17.0,22.0,22.0,32.0,0.0,27.0,11.0,11.0,32.0,5.0,11.0,27.0,19.0,17.0,30.0,144.0,6.0,8.0,8.0,0.0,18.0,10.0,26.0,18.0,11.0,13.0,21.0,7.0,8.0,13.0,13.0,0.0,27.0,5.0,25.0,9.0,24.0,18.0,20.0,17.0,31.0,59.0,9.0,0.0,16.0,35.0,15.0,0.0,29.0,24.0,16.0,0.0,14.0,17.0,10.0,16.0,9.0,14.0,12.0,7.0,20.0,13.0,17.0,0.0,0.0,0.0,0.0,0.0,15.0,21.0,16.0,12.0,19.0,29.0,32.0,17.0,0.0,15.0,0.0,31.0,11.0,0.0,56.0,24.0,67.0,15.0,16.0,83.0,38.0,21.0,11.0,14.0,7.0,16.0,5.0,57.0,0.0,17.0,41.0,27.0,20.0,19.0,9.0,13.0],"events":[{"best_kmer":363203,"gene":["RND1"],"id":27,"info":"","signatures":[400],"type":"splice_borders"}],"fc":[-14.963944144837646,-11.966288990648417,-11.681831642931009,1.2505083369231578,1.280958723103387,1.0243504063756597],"graph":"complex","graph_id":104,"id":363203,"kmer":"AAGAAGTGGAGGACAGAAATCCTAGATTATT","means":[0.5682382992402333,8.503086170788391,6.799703704263185,6.6380641447898565],"pvalues":[5.027941364274509e-16,1.206010552871952e-44,2.3536476903669605e-32,0.053986500803155035,0.03781783834983254,0.7795868648410667],"stdevs":[1.6231134388934663,7.083035286733719,9.31001696264887,6.07385775002617],"values":[89.468,83.92299999999999,83.87100000000001,55.76100000000001,56.15899999999999,46.954]},
{"alignments":[{"blocks":[{"q_end":26,"q_start":21,"t_end":170813921,"t_start":170813916},{"q_end":52,"q_start":27,"t_end":170813946,"t_start":170813921}],"chromosome":"chr5","end":170813946,"genes":[164],"id":28,"match":40,"query_index":28,"signatures":[421],"start":170813916,"strand":"-"}],"counts":[79.0,32.0,0.0,60.0,0.0,14.0,181.0,81.0,0.0,10.0,78.0,59.0,40.0,96.0,11.0,76.0,25.0,31.0,100.0,99.0,51.0,0.0,220.0,116.0,41.0,73.0,116.0,28.0,26.0,68.0,94.0,51.0,0.0,47.0,64.0,0.0,13.0,27.0,0.0,307.0,0.0,6.0,7.0,23.0,6.0,47.0,73.0,0.0,17.0,0.0,5.0,27.0,133.0,5.0,0.0,0.0,0.0,25.0,5.0,0.0,91.0,25.0,201.0,90.0,49.0,0.0,32.0,40.0,12.0,205.0,27.0,47.0,75.0,77.0,53.0,51.0,11.0,0.0,0.0,23.0,0.0,111.0,125.0,0.0,21.0,18.0,0.0,41.0,49.0,177.0,26.0,40.0,0.0,74.0,93.0,171.0,63.0,45.0,62.0,0.0,19.0,34.0,83.0,28.0,0.0,90.0,0.0,46.0,346.0,63.0,36.0,0.0,175.0,307.0,62.0,96.0,61.0,29.0,23.0,53.0,80.0,9.0,62.0,664.0,0.0,43.0,54.0,18.0,21.0,0.0,0.0,9.0,58.0,32.0,6.0,33.0,49.0,89.0,43.0,0.0,27.0,55.0,0.0,200.0,32.0,23.0,136.0,75.0,51.0,45.0,39.0,0.0,0.0,44.0,132.0,172.0,92.0,14.0,86.0,88.0,0.0,115.0,32.0,141.0,61.0,30.0,58.0,15.0,10.0,14.0,63.0,88.0,0.0,27.0,276.0,19.0,7.0,0.0,27.0,113.0,70.0,29.0,40.0,92.0,23.0,28.0,11.0,101.0,0.0,134.0,0.0,0.0,0.0,0.0,20.0,0.0,5.0,0.0,0.0,0.0,0.0,0.0,0.0,43.0,0.0,0.0,0.0,0.0,0.0,0.0,0.0,0.0,0.0,0.0,0.0,0.0,0.0,0.0,0.0,0.0,0.0,0.0,6.0,0.0,0.0,0.0,0.0,0.0,0.0,0.0,0.0,0.0,0.0,0.0,0.0,0.0,0.0,0.0,0.0,0.0,0.0,0.0,0.0,0.0,0.0,0.0,0.0,0.0,0.0,0.0,0.0,0.0,0.0,0.0,0.0,0.0,0.0,0.0,0.0,0.0,0.0,0.0,0.0,0.0,0.0,0.0,0.0,0.0,0.0,0.0,0.0,0.0,6.0,0.0,0.0,7.0,0.0,0.0,0.0,0.0,0.0,0.0,0.0,0.0,0.0,0.0,0.0,0.0,0.0,0.0,0.0,0.0,0.0,0.0,8.0,0.0,0.0,0.0,0.0,0.0,0.0,0.0,0.0,0.0,0.0,0.0,0.0,0.0,0.0,0.0,0.0,0.0,0.0,0.0,0.0,0.0,0.0,14.0,0.0,0.0,0.0,0.0,0.0,0.0,0.0,0.0,0.0,23.0,0.0,7.0,0.0,0.0,0.0,0.0,9.0,0.0,0.0,0.0,0.0,0.0,0.0,0.0,0.0,0.0,0.0,0.0,0.0,0.0,0.0,0.0,5.0,0.0,0.0,7.0,6.0,0.0,0.0,0.0,0.0,0.0,0.0,0.0,0.0,0.0,0.0,0.0,0.0,17.0,0.0,0.0,0.0,0.0,0.0,0.0,9.0,0.0,0.0,0.0,0.0,0.0,0.0,0.0,0.0,0.0,0.0,5.0,12.0,8.0,0.0,7.0,0.0,0.0,0.0,0.0,0.0,0.0,0.0,0.0,35.0,0.0,0.0,11.0,0.0,0.0,0.0,0.0,0.0,0.0,0.0,0.0,0.0,0.0,0.0,0.0,0.0,0.0,0.0,0.0,0.0,0.0,0.0,0.0,0.0,0.0,11.0,0.0,0.0,0.0,0.0,0.0,5.0,0.0,0.0,11.0,0.0,0.0,0.0,0.0,0.0,5.0,0.0,10.0,0.0,0.0,0.0,0.0,0.0,0.0,6.0,0.0,0.0,0.0,10.0,0.0,0.0,0.0,0.0,0.0,7.0,0.0,7.0,0.0,0.0,0.0,0.0,0.0,0.0,0.0,0.0,0.0,0.0,6.0,0.0,0.0,0.0,0.0,0.0,0.0,0.0,0.0,0.0,0.0,0.0,0.0,0.0,0.0,0.0,0.0,0.0,0.0,0.0,12.0,0.0,0.0,0.0,0.0,0.0,0.0,5.0,12.0,0.0,0.0,0.0,0.0,0.0,0.0,0.0,5.0,0.0,0.0,0.0,0.0,0.0,0.0,0.0,0.0,0.0,0.0,0.0,0.0,0.0,0.0,0.0,0.0,0.0,0.0,0.0,0.0,0.0,6.0,0.0,0.0,0.0,0.0,0.0,0.0,0.0,0.0,0.0,0.0,0.0,0.0,0.0,0.0,0.0,0.0,0.0,0.0,0.0,0.0,0.0,0.0,0.0,0.0,0.0,0.0,0.0,0.0,6.0,0.0,0.0,0.0,0.0,0.0,9.0,0.0,0.0,0.0,0.0,0.0,0.0,0.0,0.0,0.0,0.0,0.0,8.0,0.0,0.0,0.0,0.0,0.0,0.0,0.0,0.0,0.0,0.0,0.0,0.0,0.0,6.0,0.0,0.0,0.0,0.0,0.0,0.0,0.0,0.0,0.0,0.0,0.0,0.0,0.0,0.0,0.0,0.0,0.0,0.0,0.0,0.0,0.0,0.0,0.0,0.0,0.0,0.0,0.0,0.0,0.0,0.0,0.0,12.0,0.0,0.0,0.0,0.0,0.0,0.0,0.0,0.0,0.0,0.0,0.0,0.0,0.0,5.0,0.0,0.0,0.0,0.0,0.0,0.0,0.0,0.0,0.0,0.0,0.0,0.0,0.0,5.0,0.0,0.0,0.0,0.0,0.0,0.0,0.0,0.0,0.0,0.0,0.0,0.0,0.0,0.0,0.0,0.0,0.0,0.0,0.0,0.0,0.0,0.0,0.0,0.0,0.0,0.0,0.0,0.0,0.0,0.0,0.0,5.0,0.0,0.0,0.0,0.0,0.0,0.0,0.0,0.0,0.0,0.0,0.0,0.0,0.0,0.0,0.0,0.0,0.0,0.0,0.0,0.0,0.0,10.0,0.0,0.0,0.0,0.0,0.0,0.0,0.0,0.0,5.0,0.0,0.0,0.0,0.0,0.0,0.0,15.0,0.0,0.0,0.0,0.0,0.0,0.0,19.0,0.0,0.0,0.0,0.0,0.0,0.0,0.0,0.0,0.0,0.0,0.0,0.0,0.0,0.0,0.0,0.0,0.0,0.0,0.0,0.0,0.0,0.0,0.0,0.0,0.0,0.0,0.0,0.0,0.0,0.0,0.0,0.0,0.0,0.0,0.0,5.0,0.0,0.0,0.0,0.0,0.0,0.0,0.0,0.0,0.0,0.0,0.0,0.0,0.0,0.0,0.0,0.0,0.0,0.0,0.0,8.0,0.0,0.0,0.0,0.0,0.0,0.0,0.0,0.0,0.0,0.0,0.0,0.0,0.0,0.0,0.0,0.0,0.0,0.0,0.0,0.0,0.0,0.0,0.0,0.0,0.0,0.0,0.0,0.0,0.0,14.0,0.0,0.0,0.0,7.0,0.0,0.0,0.0,0.0,0.0,0.0,0.0,0.0,0.0,0.0,7.0,6.0,0.0,0.0,0.0,0.0,0.0,0.0,0.0,0.0,0.0,0.0,0.0,0.0,0.0,0.0,0.0,0.0,0.0,0.0,0.0,0.0,0.0,0.0,0.0,0.0,0.0,0.0,0.0,0.0,0.0,0.0,0.0,0.0,0.0,0.0,0.0,0.0,0.0,0.0,0.0,0.0,0.0,0.0,0.0,0.0,0.0,0.0,0.0,0.0,0.0,0.0,0.0,0.0,0.0,0.0,0.0,0.0,0.0,0.0,0.0,0.0,0.0,0.0,0.0,0.0,0.0,0.0,0.0,0.0,0.0,0.0,0.0,0.0,0.0,0.0,0.0,0.0,0.0,0.0,0.0,0.0,0.0,0.0,0.0,0.0,0.0,0.0,0.0,0.0,0.0,0.0,0.0,0.0,5.0,0.0,0.0,0.0,0.0,0.0,0.0,0.0,0.0,0.0,0.0,0.0,0.0,0.0,0.0,0.0,0.0,0.0,0.0,0.0,0.0,0.0,0.0,0.0,0.0,0.0,0.0,0.0,0.0,0.0,0.0,0.0,0.0,0.0,0.0,0.0,0.0,0.0,0.0,0.0,0.0,0.0,0.0,0.0,0.0,0.0,0.0,0.0,0.0,0.0,0.0,0.0,0.0,0.0,0.0,0.0,0.0,0.0,0.0,0.0,0.0,0.0,0.0,0.0,0.0,6.0,0.0,0.0,0.0,0.0,0.0,0.0,0.0,0.0,0.0,0.0,0.0,0.0,0.0,0.0,0.0,0.0,0.0,0.0,0.0,0.0,0.0,0.0,0.0,0.0,0.0,0.0,0.0,0.0,10.0,0.0,0.0,0.0,0.0,0.0,0.0,0.0,0.0,0.0,0.0,0.0,0.0,0.0,0.0,0.0,0.0,0.0,0.0,0.0,0.0,0.0],"events":[{"best_kmer":8289007,"gene":["GABRP"],"id":28,"info":"","signatures":[421],"type":"insertion_borders"}],"fc":[67.72067593418619,66.4373910172974,637.6456341460369,-1.0193157030587592,9.415819103248877,9.597692269102225],"graph":"complex","graph_id":109,"id":8289007,"kmer":"TTCCTTTTAAACTTTTTTTAAAAAAATCACA","means":[23.876436301023396,0.35257232701320823,0.3593825093885311,0.037444679336666],"pvalues":[6.70923747309139e-12,6.244987562877976e-12,3.4500904936144385e-12,0.9770714134772811,0.17202998769834343,1.8591264931030767e-06],"stdevs":[44.16964370351509,2.0617922432553004,1.4960728113612216,0.31345233236080705],"values":[83.102,83.346,93.16499999999999,48.059,50.787,55.245999999999995]},
{"alignments":[{"blocks":[{"q_end":33,"q_start":23,"t_end":149285182,"t_start":149285172},{"q_end":54,"q_start":33,"t_end":149333524,"t_start":149333503}],"chromosome":"chr3","end":149333524,"genes":[824,1364,1378],"id":29,"match":3,"query_index":29,"signatures":[437],"start":149285172,"strand":"+"}],"counts":[0.0,0.0,0.0,0.0,0.0,0.0,0.0,0.0,9.0,0.0,0.0,0.0,0.0,0.0,0.0,0.0,0.0,0.0,0.0,0.0,0.0,0.0,0.0,0.0,0.0,0.0,0.0,0.0,0.0,0.0,0.0,0.0,36.0,0.0,0.0,0.0,0.0,0.0,0.0,0.0,0.0,0.0,0.0,0.0,0.0,0.0,0.0,0.0,0.0,45.0,0.0,0.0,0.0,0.0,0.0,0.0,0.0,0.0,0.0,0.0,0.0,0.0,0.0,0.0,0.0,0.0,0.0,0.0,0.0,0.0,0.0,0.0,0.0,0.0,0.0,0.0,0.0,0.0,0.0,0.0,0.0,0.0,0.0,0.0,0.0,0.0,0.0,0.0,0.0,0.0,0.0,0.0,48.0,0.0,0.0,0.0,0.0,0.0,0.0,0.0,0.0,0.0,0.0,0.0,0.0,0.0,0.0,0.0,0.0,0.0,0.0,0.0,0.0,0.0,0.0,0.0,0.0,0.0,0.0,0.0,0.0,0.0,0.0,0.0,0.0,0.0,0.0,0.0,0.0,0.0,0.0,0.0,0.0,0.0,0.0,0.0,0.0,0.0,0.0,0.0,0.0,0.0,0.0,0.0,0.0,0.0,0.0,0.0,0.0,0.0,0.0,0.0,0.0,0.0,0.0,0.0,0.0,0.0,0.0,0.0,16.0,0.0,0.0,0.0,0.0,0.0,0.0,0.0,0.0,0.0,0.0,0.0,0.0,0.0,0.0,0.0,0.0,0.0,0.0,0.0,0.0,0.0,0.0,0.0,0.0,0.0,0.0,0.0,0.0,0.0,41.0,373.0,50.0,108.0,30.0,153.0,33.0,0.0,75.0,104.0,164.0,74.0,25.0,25.0,196.0,196.0,5.0,0.0,34.0,40.0,37.0,8.0,0.0,50.0,0.0,0.0,6.0,98.0,177.0,29.0,27.0,38.0,30.0,112.0,0.0,79.0,33.0,326.0,90.0,52.0,0.0,25.0,0.0,50.0,0.0,87.0,193.0,0.0,15.0,125.0,168.0,38.0,15.0,118.0,0.0,0.0,0.0,250.0,43.0,23.0,174.0,53.0,59.0,25.0,27.0,90.0,34.0,36.0,20.0,89.0,40.0,36.0,0.0,63.0,86.0,16.0,40.0,40.0,57.0,122.0,99.0,0.0,0.0,0.0,34.0,25.0,0.0,0.0,5.0,0.0,0.0,24.0,73.0,0.0,0.0,0.0,0.0,0.0,0.0,0.0,0.0,61.0,0.0,0.0,0.0,0.0,79.0,0.0,0.0,0.0,0.0,0.0,0.0,44.0,0.0,43.0,0.0,12.0,27.0,49.0,11.0,77.0,0.0,0.0,0.0,13.0,37.0,0.0,0.0,0.0,0.0,6.0,0.0,0.0,0.0,14.0,0.0,13.0,0.0,0.0,0.0,0.0,0.0,0.0,20.0,0.0,0.0,54.0,0.0,0.0,14.0,0.0,0.0,0.0,0.0,0.0,0.0,0.0,0.0,0.0,65.0,0.0,0.0,16.0,99.0,0.0,5.0,0.0,0.0,0.0,30.0,80.0,0.0,148.0,0.0,0.0,0.0,0.0,0.0,25.0,57.0,0.0,158.0,6.0,43.0,0.0,0.0,5.0,0.0,0.0,16.0,17.0,25.0,34.0,0.0,0.0,0.0,0.0,0.0,7.0,178.0,38.0,0.0,0.0,79.0,239.0,0.0,0.0,0.0,0.0,62.0,177.0,0.0,0.0,5.0,0.0,0.0,0.0,0.0,0.0,0.0,19.0,11.0,0.0,0.0,28.0,0.0,0.0,7.0,82.0,0.0,0.0,0.0,0.0,0.0,0.0,0.0,5.0,0.0,0.0,21.0,0.0,19.0,0.0,0.0,0.0,0.0,0.0,52.0,36.0,0.0,30.0,0.0,0.0,23.0,0.0,74.0,0.0,0.0,0.0,0.0,32.0,83.0,50.0,0.0,0.0,0.0,0.0,0.0,0.0,0.0,0.0,0.0,0.0,0.0,7.0,0.0,0.0,0.0,0.0,7.0,0.0,18.0,118.0,0.0,0.0,13.0,81.0,5.0,5.0,0.0,0.0,0.0,20.0,0.0,0.0,0.0,0.0,0.0,0.0,0.0,0.0,0.0,0.0,34.0,0.0,0.0,0.0,0.0,0.0,10.0,18.0,0.0,36.0,113.0,0.0,18.0,70.0,0.0,0.0,0.0,0.0,0.0,0.0,0.0,60.0,0.0,93.0,0.0,211.0,138.0,0.0,0.0,0.0,0.0,0.0,12.0,0.0,0.0,0.0,0.0,0.0,0.0,0.0,0.0,17.0,0.0,0.0,0.0,15.0,60.0,0.0,0.0,0.0,0.0,0.0,62.0,0.0,0.0,11.0,0.0,0.0,0.0,88.0,0.0,0.0,0.0,0.0,0.0,0.0,0.0,7.0,6.0,15.0,0.0,0.0,0.0,0.0,0.0,49.0,0.0,0.0,54.0,0.0,0.0,0.0,0.0,0.0,37.0,0.0,9.0,0.0,0.0,0.0,67.0,0.0,0.0,0.0,0.0,51.0,0.0,13.0,0.0,39.0,122.0,99.0,51.0,30.0,0.0,0.0,46.0,0.0,0.0,0.0,0.0,0.0,0.0,0.0,0.0,0.0,9.0,0.0,0.0,0.0,24.0,5.0,0.0,22.0,0.0,99.0,0.0,0.0,0.0,0.0,0.0,0.0,0.0,72.0,0.0,0.0,7.0,86.0,0.0,0.0,48.0,23.0,0.0,7.0,11.0,20.0,0.0,121.0,20.0,0.0,0.0,35.0,97.0,0.0,0.0,84.0,0.0,0.0,0.0,0.0,0.0,74.0,19.0,0.0,0.0,0.0,0.0,129.0,122.0,0.0,0.0,0.0,0.0,0.0,0.0,109.0,46.0,0.0,0.0,0.0,0.0,46.0,0.0,0.0,0.0,6.0,48.0,0.0,0.0,0.0,0.0,64.0,0.0,5.0,50.0,47.0,0.0,0.0,0.0,0.0,0.0,0.0,0.0,0.0,19.0,0.0,15.0,0.0,0.0,0.0,0.0,0.0,0.0,0.0,40.0,0.0,7.0,0.0,34.0,40.0,15.0,268.0,0.0,0.0,0.0,0.0,8.0,6.0,0.0,0.0,0.0,0.0,0.0,43.0,0.0,0.0,0.0,6.0,0.0,0.0,0.0,0.0,0.0,0.0,24.0,0.0,11.0,0.0,13.0,6.0,38.0,47.0,0.0,0.0,26.0,34.0,11.0,0.0,0.0,74.0,0.0,43.0,0.0,0.0,0.0,0.0,5.0,0.0,34.0,120.0,0.0,258.0,0.0,22.0,28.0,0.0,0.0,0.0,6.0,17.0,0.0,0.0,38.0,162.0,0.0,25.0,0.0,0.0,36.0,0.0,0.0,12.0,20.0,0.0,41.0,16.0,0.0,5.0,0.0,6.0,0.0,0.0,0.0,0.0,64.0,169.0,85.0,0.0,0.0,20.0,0.0,58.0,12.0,17.0,11.0,0.0,147.0,0.0,0.0,6.0,0.0,11.0,0.0,65.0,0.0,37.0,0.0,0.0,0.0,0.0,337.0,0.0,0.0,0.0,0.0,0.0,35.0,5.0,0.0,12.0,18.0,0.0,18.0,281.0,0.0,0.0,0.0,0.0,192.0,0.0,126.0,0.0,0.0,11.0,0.0,259.0,23.0,0.0,0.0,6.0,49.0,0.0,120.0,5.0,0.0,7.0,0.0,14.0,85.0,0.0,0.0,96.0,0.0,0.0,7.0,0.0,15.0,0.0,54.0,16.0,23.0,0.0,0.0,28.0,14.0,47.0,40.0,0.0,0.0,0.0,0.0,11.0,40.0,254.0,15.0,70.0,43.0,81.0,0.0,0.0,0.0,0.0,0.0,0.0,106.0,107.0,0.0,31.0,11.0,13.0,47.0,0.0,33.0,0.0,0.0,0.0,63.0,0.0,0.0,0.0,0.0,0.0,0.0,0.0,0.0,0.0,0.0,0.0,0.0,0.0,5.0,0.0,0.0,0.0,0.0,39.0,58.0,0.0,0.0,43.0,55.0,0.0,0.0,57.0,0.0,0.0,0.0,10.0,271.0,14.0,0.0,0.0,8.0,0.0,0.0,0.0,0.0,69.0,57.0,0.0,0.0,33.0,31.0,0.0,6.0,46.0,0.0,0.0,0.0,0.0,0.0,0.0,220.0,8.0,69.0,0.0,0.0,0.0,0.0,5.0,12.0,0.0,0.0,20.0,0.0,112.0,83.0,63.0,0.0,0.0,97.0,0.0,38.0,0.0,0.0,47.0,0.0,0.0,50.0,108.0,58.0,0.0,130.0,0.0,0.0,0.0,0.0,211.0,0.0,21.0,0.0,0.0,0.0,0.0,23.0,41.0,0.0,34.0,0.0,141.0,8.0,0.0,7.0,0.0,58.0,0.0,0.0,27.0,0.0,0.0,0.0,0.0,0.0,0.0,0.0,0.0,0.0,21.0,7.0,0.0,0.0,0.0,0.0,136.0],"events":[{"best_kmer":7189438,"gene":["AC093001.1","CPHL1P","TM4SF18"],"id":29,"info":"","signatures":[437],"type":"splice_borders"},{"best_kmer":7189438,"gene":["TM4SF18"],"id":1731,"info":"ENSE00001864042.1 -> ? OR ENSE00001864042.1 -> ?","signatures":[425,437],"type":"multiple_splice_junctions"},{"best_kmer":7189438,"gene":["CPHL1P"],"id":2302,"info":"ENSE00001864042.1 -> ? OR ENSE00001864042.1 -> ?","signatures":[437,446],"type":"multiple_splice_junctions"},{"best_kmer":7189438,"gene":["CPHL1P"],"id":2304,"info":"ENSE00001864042.1 -> ? OR ENSE00001864042.1 -> ?","signatures":[436,437],"type":"multiple_splice_junctions"},{"best_kmer":7189438,"gene":["CPHL1P"],"id":2306,"info":"ENSE00001864042.1 -> ? OR ENSE00001864042.1 -> ?","signatures":[425,437],"type":"multiple_splice_junctions"},{"best_kmer":7189438,"gene":["AC093001.1"],"id":2314,"info":"ENSE00001864042.1 -> ? OR ENSE00001864042.1 -> ?","signatures":[437,446],"type":"multiple_splice_junctions"},{"best_kmer":7189438,"gene":["AC093001.1"],"id":2316,"info":"ENSE00001864042.1 -> ? OR ENSE00001864042.1 -> ?","signatures":[436,437],"type":"multiple_splice_junctions"},{"best_kmer":7189438,"gene":["AC093001.1"],"id":2318,"info":"ENSE00001864042.1 -> ? OR ENSE00001864042.1 -> ?","signatures":[425,437],"type":"multiple_splice_junctions"}],"fc":[-64.56197251383064,-17.348618103752674,-22.727219947624537,3.721447560129602,2.8407333876565355,-1.3100305633397058],"graph":"complex","graph_id":111,"id":7189438,"kmer":"TCGCCAAGCAATTACCTACCACTTCCAGGGT","means":[0.3683531791343907,23.781607826656664,6.390418632105742,8.371643720594038],"pvalues":[2.6907675742774384e-12,7.318412374835761e-20,1.883029436815532e-11,4.529908383778391e-08,1.8315275956126183e-06,0.11947579553062992],"stdevs":[2.6309629855642283,25.71541848183335,14.417408728348889,16.015568999324778],"values":[90.411,63.005,66.775,64.49899999999998,59.508,50.212]},
{"alignments":[{"blocks":[{"q_end":31,"q_start":12,"t_end":149285182,"t_start":149285163},{"q_end":43,"q_start":31,"t_end":149287632,"t_start":149287620}],"chromosome":"chr3","end":149287632,"genes":[1364,1378],"id":30,"match":40,"query_index":30,"signatures":[446],"start":149285163,"strand":"-"}],"counts":[0.0,0.0,0.0,0.0,0.0,0.0,0.0,0.0,0.0,0.0,0.0,0.0,0.0,0.0,0.0,7.0,0.0,0.0,0.0,0.0,0.0,0.0,0.0,0.0,0.0,0.0,0.0,0.0,0.0,0.0,0.0,0.0,0.0,0.0,0.0,0.0,0.0,0.0,0.0,0.0,0.0,0.0,0.0,0.0,0.0,0.0,0.0,0.0,0.0,113.0,8.0,0.0,0.0,0.0,0.0,0.0,0.0,0.0,0.0,0.0,0.0,0.0,0.0,0.0,0.0,0.0,0.0,0.0,0.0,0.0,0.0,0.0,0.0,0.0,0.0,0.0,0.0,0.0,0.0,0.0,0.0,0.0,0.0,0.0,0.0,0.0,0.0,0.0,0.0,0.0,0.0,0.0,274.0,0.0,0.0,0.0,0.0,0.0,0.0,5.0,0.0,0.0,0.0,0.0,0.0,0.0,0.0,0.0,0.0,0.0,0.0,0.0,0.0,0.0,0.0,0.0,0.0,0.0,0.0,0.0,0.0,0.0,0.0,0.0,13.0,0.0,0.0,0.0,0.0,0.0,0.0,0.0,0.0,0.0,0.0,0.0,7.0,0.0,0.0,0.0,0.0,0.0,0.0,0.0,0.0,0.0,0.0,0.0,0.0,0.0,0.0,0.0,0.0,0.0,0.0,0.0,0.0,90.0,0.0,0.0,97.0,0.0,0.0,0.0,0.0,0.0,0.0,0.0,0.0,11.0,0.0,0.0,0.0,0.0,0.0,0.0,0.0,0.0,0.0,0.0,0.0,0.0,0.0,0.0,6.0,0.0,0.0,0.0,0.0,0.0,299.0,321.0,18.0,964.0,34.0,108.0,102.0,5.0,226.0,493.0,594.0,211.0,628.0,69.0,234.0,201.0,39.0,44.0,257.0,380.0,1160.0,116.0,13.0,31.0,0.0,91.0,90.0,115.0,175.0,99.0,124.0,49.0,88.0,412.0,5.0,69.0,205.0,326.0,699.0,42.0,0.0,123.0,0.0,672.0,0.0,385.0,227.0,0.0,58.0,334.0,358.0,69.0,69.0,304.0,0.0,0.0,0.0,507.0,124.0,94.0,267.0,136.0,113.0,251.0,2220.0,705.0,128.0,52.0,9.0,505.0,149.0,341.0,0.0,926.0,144.0,22.0,177.0,599.0,513.0,316.0,3150.0,0.0,0.0,6.0,197.0,32.0,0.0,6.0,0.0,0.0,6.0,63.0,168.0,0.0,0.0,0.0,0.0,0.0,5.0,0.0,26.0,146.0,0.0,0.0,0.0,0.0,152.0,0.0,6.0,0.0,15.0,0.0,57.0,284.0,0.0,59.0,0.0,64.0,89.0,182.0,140.0,135.0,0.0,49.0,10.0,129.0,184.0,0.0,5.0,31.0,0.0,29.0,9.0,6.0,0.0,95.0,0.0,142.0,0.0,0.0,0.0,58.0,0.0,8.0,35.0,0.0,0.0,251.0,9.0,0.0,67.0,32.0,0.0,5.0,0.0,0.0,0.0,0.0,6.0,0.0,93.0,0.0,0.0,14.0,49.0,0.0,229.0,0.0,0.0,0.0,100.0,1011.0,0.0,146.0,15.0,0.0,12.0,0.0,0.0,88.0,56.0,0.0,214.0,6.0,136.0,0.0,0.0,100.0,0.0,12.0,57.0,365.0,35.0,263.0,0.0,21.0,5.0,0.0,9.0,7.0,1107.0,70.0,0.0,5.0,45.0,151.0,0.0,0.0,27.0,29.0,149.0,188.0,5.0,0.0,0.0,18.0,0.0,0.0,0.0,0.0,0.0,33.0,38.0,0.0,0.0,449.0,0.0,0.0,92.0,68.0,0.0,0.0,0.0,0.0,7.0,0.0,12.0,9.0,0.0,0.0,39.0,0.0,282.0,14.0,0.0,0.0,0.0,5.0,110.0,238.0,0.0,61.0,0.0,0.0,64.0,43.0,13.0,0.0,7.0,0.0,0.0,237.0,289.0,335.0,0.0,0.0,0.0,0.0,23.0,0.0,0.0,5.0,15.0,0.0,0.0,13.0,7.0,0.0,0.0,0.0,13.0,6.0,117.0,425.0,0.0,0.0,230.0,172.0,113.0,12.0,8.0,0.0,0.0,205.0,0.0,0.0,0.0,0.0,0.0,0.0,0.0,0.0,61.0,0.0,113.0,0.0,0.0,0.0,9.0,0.0,30.0,22.0,7.0,134.0,271.0,0.0,34.0,63.0,15.0,0.0,0.0,0.0,0.0,73.0,0.0,246.0,0.0,169.0,0.0,1307.0,526.0,6.0,0.0,0.0,14.0,0.0,47.0,0.0,0.0,0.0,0.0,0.0,0.0,0.0,0.0,46.0,14.0,0.0,0.0,79.0,943.0,20.0,0.0,0.0,0.0,5.0,22.0,15.0,0.0,8.0,12.0,0.0,0.0,73.0,0.0,7.0,0.0,0.0,0.0,0.0,0.0,21.0,0.0,901.0,0.0,0.0,0.0,0.0,143.0,133.0,0.0,6.0,99.0,0.0,0.0,0.0,0.0,0.0,299.0,0.0,92.0,0.0,0.0,0.0,214.0,0.0,29.0,0.0,0.0,92.0,0.0,22.0,0.0,61.0,235.0,176.0,152.0,340.0,0.0,0.0,26.0,0.0,0.0,10.0,7.0,0.0,6.0,0.0,8.0,0.0,21.0,0.0,0.0,0.0,29.0,11.0,0.0,525.0,0.0,446.0,0.0,0.0,15.0,0.0,8.0,0.0,0.0,67.0,0.0,28.0,10.0,433.0,0.0,0.0,181.0,42.0,8.0,54.0,49.0,79.0,0.0,109.0,39.0,0.0,0.0,143.0,489.0,0.0,0.0,715.0,0.0,11.0,0.0,0.0,0.0,128.0,130.0,0.0,0.0,0.0,0.0,461.0,118.0,11.0,0.0,18.0,0.0,0.0,0.0,111.0,62.0,0.0,0.0,0.0,9.0,90.0,0.0,0.0,0.0,21.0,731.0,0.0,0.0,8.0,0.0,186.0,0.0,21.0,196.0,26.0,0.0,0.0,6.0,0.0,0.0,0.0,0.0,26.0,103.0,0.0,90.0,0.0,0.0,0.0,0.0,7.0,10.0,0.0,27.0,0.0,27.0,0.0,61.0,53.0,30.0,296.0,0.0,0.0,0.0,0.0,49.0,0.0,0.0,683.0,0.0,0.0,15.0,180.0,0.0,8.0,0.0,15.0,0.0,0.0,12.0,0.0,0.0,0.0,380.0,0.0,19.0,0.0,33.0,14.0,250.0,37.0,0.0,0.0,81.0,63.0,20.0,0.0,0.0,131.0,0.0,325.0,0.0,0.0,0.0,0.0,11.0,0.0,109.0,241.0,0.0,743.0,0.0,106.0,221.0,5.0,0.0,5.0,48.0,48.0,0.0,0.0,150.0,553.0,0.0,24.0,0.0,31.0,312.0,0.0,25.0,20.0,43.0,0.0,98.0,213.0,0.0,40.0,7.0,15.0,0.0,0.0,0.0,0.0,780.0,635.0,456.0,0.0,8.0,55.0,0.0,108.0,15.0,19.0,80.0,0.0,202.0,0.0,0.0,67.0,0.0,34.0,0.0,248.0,0.0,139.0,0.0,0.0,0.0,0.0,620.0,0.0,0.0,0.0,0.0,5.0,155.0,7.0,0.0,186.0,39.0,0.0,167.0,512.0,152.0,83.0,0.0,0.0,435.0,0.0,120.0,18.0,0.0,50.0,0.0,539.0,243.0,0.0,0.0,78.0,415.0,0.0,521.0,19.0,0.0,10.0,0.0,35.0,398.0,0.0,0.0,255.0,0.0,0.0,7.0,0.0,23.0,10.0,54.0,75.0,152.0,0.0,7.0,352.0,109.0,167.0,121.0,0.0,0.0,0.0,20.0,81.0,46.0,841.0,73.0,177.0,576.0,433.0,0.0,6.0,26.0,0.0,5.0,0.0,443.0,200.0,0.0,182.0,36.0,248.0,64.0,0.0,119.0,0.0,0.0,0.0,188.0,0.0,0.0,0.0,0.0,13.0,13.0,0.0,7.0,0.0,0.0,0.0,0.0,70.0,15.0,43.0,0.0,152.0,0.0,112.0,78.0,0.0,0.0,44.0,86.0,0.0,0.0,552.0,5.0,0.0,0.0,33.0,1341.0,56.0,0.0,0.0,64.0,0.0,13.0,0.0,0.0,115.0,43.0,0.0,0.0,117.0,119.0,0.0,60.0,404.0,8.0,0.0,8.0,0.0,0.0,5.0,6081.0,32.0,52.0,0.0,0.0,0.0,0.0,40.0,264.0,0.0,7.0,49.0,0.0,426.0,181.0,457.0,0.0,0.0,240.0,0.0,59.0,0.0,6.0,278.0,0.0,7.0,264.0,1599.0,56.0,0.0,318.0,7.0,0.0,0.0,0.0,136.0,10.0,15.0,7.0,0.0,25.0,0.0,49.0,31.0,101.0,35.0,0.0,314.0,22.0,6.0,12.0,0.0,150.0,9.0,0.0,38.0,0.0,0.0,0.0,0.0,0.0,0.0,0.0,0.0,0.0,14.0,84.0,0.0,0.0,0.0,54.0,157.0],"events":[{"best_kmer":8060401,"gene":["AC093001.1","CPHL1P"],"id":30,"info":"","signatures":[446],"type":"splice_borders"},{"best_kmer":8060401,"gene":["CPHL1P"],"id":2303,"info":"ENSE00001864042.1 -> ? OR ENSE00001864042.1 -> ?","signatures":[436,446],"type":"multiple_splice_junctions"},{"best_kmer":8060401,"gene":["CPHL1P"],"id":2305,"info":"ENSE00001864042.1 -> ? OR ENSE00001864042.1 -> ?","signatures":[425,446],"type":"multiple_splice_junctions"},{"best_kmer":8060401,"gene":["AC093001.1"],"id":2315,"info":"ENSE00001864042.1 -> ? OR ENSE00001864042.1 -> ?","signatures":[436,446],"type":"multiple_splice_junctions"},{"best_kmer":8060401,"gene":["AC093001.1"],"id":2317,"info":"ENSE00001864042.1 -> ? OR ENSE00001864042.1 -> ?","signatures":[425,446],"type":"multiple_splice_junctions"}],"fc":[-71.26579290074109,-16.1572342055517,-25.111214722193573,4.410766842523941,2.838006591443606,-1.5541778006513791],"graph":"complex","graph_id":242,"id":8060401,"kmer":"TGTTTGCTCATTTGCTTGGCGATAGGTGATT","means":[1.500174158673386,106.91110090706103,24.238665230802376,37.67119541913349],"pvalues":[9.44594355860015e-08,9.293267008289275e-17,2.3291767277376127e-05,1.73951650148077e-05,0.0006630666314419615,0.12373672208494091],"stdevs":[11.092181162844794,162.63420445820034,60.00239786352914,119.67490006950491],"values":[88.211,66.204,66.05200000000002,60.366,63.228,51.488]},
{"alignments":[{"blocks":[{"q_end":32,"q_start":1,"t_end":21773030,"t_start":21772999}],"chromosome":"chr1","end":21773030,"genes":[154],"id":31,"match":40,"query_index":31,"signatures":[461],"start":21772999,"strand":"+"}],"counts":[109.0,0.0,0.0,0.0,0.0,0.0,0.0,0.0,0.0,0.0,0.0,0.0,8.0,6.0,0.0,0.0,0.0,0.0,0.0,5.0,0.0,0.0,7.0,0.0,0.0,0.0,0.0,0.0,0.0,0.0,0.0,0.0,88.0,37.0,0.0,0.0,0.0,0.0,0.0,0.0,40.0,0.0,0.0,0.0,0.0,0.0,0.0,0.0,0.0,0.0,0.0,0.0,0.0,10.0,0.0,0.0,0.0,0.0,0.0,10.0,0.0,0.0,0.0,40.0,0.0,11.0,0.0,0.0,0.0,0.0,0.0,19.0,6.0,24.0,0.0,9.0,0.0,6.0,0.0,37.0,0.0,0.0,0.0,0.0,0.0,0.0,120.0,0.0,6.0,0.0,0.0,32.0,5.0,7.0,30.0,13.0,0.0,7.0,0.0,14.0,0.0,0.0,8.0,0.0,0.0,0.0,0.0,0.0,0.0,0.0,0.0,0.0,0.0,0.0,0.0,0.0,48.0,0.0,0.0,9.0,31.0,0.0,0.0,0.0,0.0,0.0,37.0,0.0,0.0,0.0,0.0,0.0,0.0,9.0,0.0,0.0,0.0,0.0,0.0,0.0,0.0,0.0,0.0,12.0,0.0,0.0,0.0,0.0,0.0,0.0,0.0,12.0,34.0,5.0,15.0,0.0,0.0,0.0,0.0,0.0,164.0,0.0,84.0,0.0,0.0,0.0,0.0,0.0,0.0,5.0,0.0,0.0,0.0,0.0,0.0,0.0,0.0,0.0,0.0,0.0,0.0,0.0,39.0,0.0,0.0,0.0,0.0,0.0,0.0,0.0,33.0,825.0,97.0,12.0,25.0,137.0,178.0,59.0,140.0,53.0,0.0,333.0,155.0,0.0,43.0,188.0,155.0,115.0,83.0,85.0,59.0,132.0,229.0,56.0,83.0,10.0,0.0,101.0,65.0,0.0,91.0,24.0,376.0,18.0,158.0,72.0,0.0,77.0,12.0,0.0,108.0,105.0,244.0,69.0,858.0,61.0,362.0,148.0,97.0,0.0,92.0,61.0,10.0,170.0,0.0,40.0,142.0,51.0,404.0,0.0,29.0,164.0,84.0,142.0,301.0,104.0,0.0,38.0,146.0,159.0,213.0,0.0,147.0,0.0,0.0,91.0,5.0,108.0,22.0,0.0,120.0,65.0,233.0,67.0,31.0,144.0,112.0,70.0,0.0,101.0,357.0,63.0,7.0,72.0,126.0,88.0,171.0,53.0,106.0,70.0,389.0,32.0,63.0,149.0,108.0,17.0,74.0,51.0,139.0,203.0,124.0,45.0,169.0,191.0,111.0,196.0,140.0,128.0,123.0,196.0,93.0,47.0,46.0,103.0,85.0,24.0,158.0,210.0,0.0,435.0,91.0,72.0,14.0,98.0,42.0,5.0,310.0,0.0,178.0,20.0,165.0,281.0,275.0,232.0,111.0,76.0,71.0,30.0,45.0,122.0,7.0,138.0,158.0,140.0,87.0,76.0,73.0,436.0,139.0,183.0,211.0,263.0,100.0,110.0,359.0,246.0,249.0,188.0,254.0,372.0,137.0,184.0,63.0,208.0,89.0,58.0,100.0,108.0,17.0,155.0,40.0,172.0,192.0,0.0,44.0,175.0,77.0,584.0,92.0,166.0,75.0,388.0,244.0,33.0,97.0,85.0,59.0,49.0,70.0,285.0,361.0,18.0,208.0,71.0,50.0,132.0,88.0,192.0,198.0,293.0,72.0,140.0,102.0,257.0,7.0,47.0,177.0,140.0,70.0,105.0,47.0,84.0,100.0,131.0,35.0,90.0,162.0,123.0,446.0,400.0,56.0,480.0,67.0,32.0,100.0,114.0,93.0,45.0,89.0,203.0,271.0,66.0,153.0,59.0,170.0,32.0,87.0,46.0,104.0,242.0,54.0,155.0,109.0,121.0,116.0,440.0,91.0,140.0,105.0,10.0,247.0,73.0,162.0,220.0,81.0,111.0,95.0,122.0,201.0,123.0,149.0,263.0,29.0,110.0,117.0,274.0,179.0,28.0,368.0,170.0,99.0,35.0,73.0,109.0,89.0,40.0,230.0,145.0,76.0,111.0,82.0,141.0,88.0,115.0,198.0,410.0,99.0,93.0,79.0,220.0,266.0,54.0,13.0,88.0,48.0,94.0,352.0,150.0,181.0,33.0,53.0,102.0,51.0,58.0,26.0,277.0,72.0,127.0,412.0,192.0,233.0,118.0,120.0,42.0,185.0,246.0,299.0,148.0,103.0,228.0,218.0,144.0,93.0,31.0,219.0,183.0,137.0,196.0,55.0,291.0,8.0,82.0,43.0,239.0,91.0,109.0,131.0,140.0,19.0,85.0,69.0,33.0,26.0,63.0,164.0,360.0,55.0,83.0,124.0,183.0,63.0,95.0,103.0,40.0,90.0,76.0,46.0,170.0,102.0,35.0,38.0,203.0,21.0,66.0,260.0,302.0,80.0,152.0,174.0,57.0,27.0,61.0,122.0,196.0,108.0,22.0,15.0,50.0,256.0,87.0,65.0,103.0,14.0,77.0,55.0,94.0,0.0,222.0,50.0,67.0,60.0,79.0,154.0,166.0,185.0,64.0,178.0,340.0,26.0,192.0,255.0,391.0,69.0,204.0,34.0,82.0,37.0,353.0,31.0,86.0,12.0,272.0,135.0,92.0,175.0,48.0,57.0,109.0,149.0,0.0,242.0,87.0,154.0,131.0,150.0,77.0,21.0,149.0,88.0,154.0,95.0,269.0,69.0,124.0,111.0,123.0,297.0,203.0,415.0,28.0,39.0,102.0,51.0,412.0,105.0,96.0,282.0,7.0,157.0,217.0,206.0,312.0,129.0,63.0,53.0,104.0,136.0,159.0,93.0,76.0,73.0,65.0,153.0,326.0,93.0,118.0,61.0,247.0,10.0,1118.0,333.0,245.0,56.0,52.0,28.0,61.0,122.0,29.0,95.0,56.0,330.0,78.0,39.0,398.0,8.0,6.0,42.0,104.0,364.0,102.0,31.0,171.0,87.0,172.0,95.0,158.0,181.0,331.0,98.0,88.0,182.0,53.0,75.0,63.0,82.0,169.0,40.0,138.0,87.0,208.0,117.0,128.0,41.0,247.0,260.0,179.0,0.0,248.0,220.0,268.0,80.0,159.0,86.0,268.0,219.0,177.0,139.0,310.0,25.0,148.0,251.0,91.0,67.0,192.0,222.0,40.0,167.0,124.0,106.0,146.0,115.0,68.0,114.0,144.0,60.0,122.0,81.0,39.0,123.0,29.0,118.0,130.0,214.0,101.0,76.0,245.0,372.0,136.0,154.0,86.0,129.0,9.0,170.0,94.0,43.0,58.0,0.0,42.0,126.0,76.0,132.0,144.0,172.0,142.0,64.0,0.0,26.0,168.0,121.0,106.0,70.0,45.0,90.0,231.0,189.0,99.0,134.0,43.0,100.0,510.0,127.0,60.0,104.0,51.0,41.0,114.0,120.0,39.0,69.0,126.0,206.0,190.0,115.0,52.0,42.0,247.0,61.0,247.0,64.0,56.0,93.0,312.0,57.0,165.0,306.0,192.0,473.0,106.0,116.0,78.0,157.0,170.0,219.0,39.0,134.0,272.0,51.0,126.0,287.0,97.0,257.0,129.0,27.0,0.0,182.0,133.0,44.0,250.0,52.0,512.0,104.0,279.0,140.0,62.0,128.0,156.0,179.0,66.0,146.0,50.0,179.0,61.0,143.0,50.0,162.0,90.0,107.0,122.0,36.0,248.0,105.0,254.0,204.0,26.0,95.0,102.0,46.0,233.0,193.0,7.0,94.0,109.0,27.0,185.0,214.0,79.0,62.0,113.0,15.0,27.0,50.0,28.0,121.0,77.0,73.0,138.0,93.0,106.0,17.0,43.0,6.0,128.0,211.0,47.0,25.0,143.0,309.0,0.0,232.0,99.0,424.0,0.0,309.0,24.0,64.0,123.0,99.0,73.0,154.0,167.0,12.0,96.0,33.0,163.0,61.0,194.0,37.0,89.0,183.0,104.0,74.0,13.0,64.0,104.0,71.0,0.0,34.0,255.0,210.0,243.0,250.0,47.0,69.0,70.0,66.0,243.0,56.0,18.0,41.0,180.0,45.0,100.0,98.0,188.0,98.0,54.0,52.0,58.0,45.0,8.0,83.0,106.0,221.0,55.0,161.0,64.0,200.0,39.0,50.0,97.0,360.0,110.0,41.0,13.0,93.0,54.0,116.0,15.0,63.0,0.0,166.0,78.0,84.0,40.0,292.0,63.0,42.0,44.0,34.0,186.0,61.0,126.0,96.0,82.0,138.0,37.0,41.0,196.0,113.0,28.0,59.0,42.0,102.0,0.0,125.0,94.0,34.0,94.0,7.0,70.0,38.0,61.0,83.0,81.0,21.0,6.0,92.0,230.0,0.0,179.0,67.0,0.0,53.0,99.0,85.0,140.0,180.0,67.0,153.0,64.0,114.0,149.0,84.0,127.0,51.0,66.0,25.0,12.0,0.0,103.0,83.0,0.0,684.0,92.0,55.0,163.0,0.0,183.0],"events":[{"best_kmer":4163067,"gene":["USP48"],"id":31,"info":"","signatures":[461],"type":"mutation_borders"}],"fc":[-17.227313146841762,-22.132883613704877,-15.766874376791026,-1.2847554012079034,1.0926270315314057,1.4037584802657317],"graph":"complex","graph_id":111,"id":4163067,"kmer":"CTGTAATCCAACACTTTGAGAGGCTGAGGCG","means":[2.4908846420885165,42.911249741917736,55.13045987851006,39.27346523888772],"pvalues":[3.7633807700026e-10,1.6439360734060316e-102,6.186476876800587e-31,0.04325217764073554,0.5608832524834475,1.920605746508539e-06],"stdevs":[8.332917882325454,51.12092693572833,45.80155329544616,38.174874089962586],"values":[81.039,92.905,84.53600000000002,56.936,52.015,56.44700000000001]},
{"alignments":[{"blocks":[{"q_end":35,"q_start":4,"t_end":21773033,"t_start":21773002}],"chromosome":"chr1","end":21773033,"genes":[154],"id":32,"match":40,"query_index":32,"signatures":[461,462],"start":21773002,"strand":"+"}],"counts":[26.0,0.0,0.0,0.0,0.0,0.0,0.0,0.0,0.0,0.0,0.0,0.0,7.0,0.0,0.0,0.0,0.0,0.0,0.0,0.0,0.0,0.0,6.0,0.0,0.0,0.0,0.0,0.0,0.0,0.0,0.0,0.0,74.0,22.0,0.0,0.0,0.0,0.0,0.0,0.0,26.0,0.0,0.0,0.0,0.0,0.0,0.0,0.0,0.0,0.0,0.0,0.0,0.0,0.0,0.0,0.0,0.0,0.0,0.0,8.0,0.0,0.0,0.0,23.0,0.0,5.0,0.0,0.0,0.0,0.0,0.0,15.0,0.0,5.0,0.0,8.0,0.0,5.0,0.0,0.0,0.0,0.0,0.0,0.0,0.0,0.0,80.0,0.0,0.0,0.0,0.0,23.0,0.0,5.0,26.0,8.0,0.0,0.0,0.0,9.0,0.0,0.0,0.0,0.0,0.0,0.0,0.0,0.0,0.0,0.0,0.0,0.0,0.0,0.0,0.0,0.0,32.0,0.0,0.0,0.0,21.0,0.0,0.0,0.0,0.0,0.0,12.0,0.0,0.0,0.0,0.0,0.0,0.0,7.0,0.0,0.0,0.0,0.0,0.0,0.0,0.0,0.0,0.0,0.0,0.0,0.0,0.0,0.0,0.0,0.0,0.0,7.0,29.0,0.0,6.0,0.0,0.0,0.0,0.0,5.0,120.0,0.0,11.0,0.0,0.0,0.0,0.0,0.0,0.0,0.0,0.0,0.0,0.0,0.0,0.0,0.0,0.0,0.0,0.0,0.0,0.0,0.0,10.0,0.0,0.0,0.0,0.0,0.0,0.0,0.0,20.0,645.0,68.0,9.0,18.0,86.0,92.0,45.0,80.0,36.0,0.0,257.0,109.0,0.0,23.0,105.0,133.0,86.0,39.0,15.0,6.0,52.0,197.0,30.0,30.0,0.0,0.0,43.0,46.0,0.0,36.0,11.0,314.0,6.0,25.0,14.0,0.0,53.0,9.0,0.0,76.0,43.0,163.0,51.0,644.0,35.0,198.0,69.0,24.0,0.0,72.0,38.0,0.0,67.0,0.0,16.0,86.0,34.0,264.0,0.0,15.0,21.0,70.0,105.0,102.0,86.0,0.0,30.0,120.0,122.0,119.0,0.0,130.0,0.0,0.0,14.0,0.0,69.0,0.0,0.0,89.0,43.0,99.0,41.0,20.0,38.0,34.0,47.0,0.0,77.0,271.0,44.0,5.0,57.0,63.0,66.0,52.0,22.0,72.0,67.0,79.0,28.0,42.0,57.0,78.0,16.0,39.0,24.0,37.0,113.0,81.0,6.0,114.0,71.0,72.0,98.0,87.0,31.0,96.0,136.0,49.0,37.0,13.0,87.0,57.0,21.0,86.0,70.0,0.0,376.0,45.0,52.0,14.0,62.0,34.0,0.0,240.0,0.0,22.0,0.0,43.0,188.0,125.0,98.0,59.0,14.0,13.0,19.0,25.0,88.0,0.0,91.0,93.0,75.0,28.0,61.0,54.0,388.0,30.0,124.0,53.0,233.0,23.0,101.0,118.0,45.0,122.0,99.0,85.0,132.0,88.0,128.0,32.0,128.0,42.0,43.0,62.0,30.0,9.0,89.0,26.0,25.0,106.0,0.0,24.0,99.0,41.0,148.0,30.0,107.0,43.0,60.0,140.0,15.0,67.0,54.0,14.0,32.0,38.0,173.0,208.0,10.0,63.0,47.0,32.0,87.0,65.0,53.0,39.0,182.0,26.0,92.0,63.0,119.0,0.0,27.0,124.0,102.0,15.0,16.0,11.0,36.0,68.0,76.0,21.0,73.0,111.0,101.0,77.0,246.0,29.0,93.0,43.0,19.0,45.0,55.0,54.0,35.0,18.0,114.0,143.0,11.0,108.0,25.0,77.0,27.0,54.0,15.0,93.0,49.0,38.0,93.0,74.0,76.0,45.0,120.0,19.0,110.0,26.0,0.0,139.0,44.0,12.0,93.0,63.0,99.0,16.0,52.0,50.0,63.0,73.0,185.0,0.0,91.0,32.0,130.0,70.0,16.0,85.0,34.0,89.0,23.0,58.0,69.0,23.0,23.0,47.0,78.0,19.0,81.0,54.0,80.0,51.0,73.0,126.0,151.0,38.0,34.0,52.0,78.0,34.0,0.0,8.0,57.0,27.0,51.0,274.0,101.0,69.0,17.0,46.0,68.0,38.0,44.0,9.0,138.0,48.0,73.0,218.0,41.0,103.0,92.0,72.0,33.0,45.0,157.0,109.0,97.0,50.0,198.0,172.0,75.0,48.0,16.0,121.0,136.0,39.0,89.0,21.0,47.0,0.0,48.0,17.0,140.0,74.0,66.0,26.0,103.0,8.0,62.0,48.0,17.0,16.0,47.0,145.0,75.0,39.0,15.0,70.0,114.0,35.0,66.0,47.0,36.0,73.0,53.0,22.0,102.0,59.0,30.0,22.0,154.0,14.0,11.0,81.0,92.0,58.0,103.0,123.0,39.0,19.0,48.0,51.0,106.0,72.0,0.0,9.0,36.0,78.0,17.0,12.0,67.0,0.0,43.0,25.0,33.0,0.0,71.0,14.0,29.0,9.0,10.0,112.0,33.0,83.0,55.0,117.0,97.0,5.0,163.0,227.0,221.0,7.0,187.0,5.0,36.0,26.0,190.0,23.0,62.0,7.0,154.0,99.0,84.0,135.0,25.0,29.0,83.0,19.0,0.0,72.0,52.0,21.0,65.0,97.0,66.0,9.0,22.0,33.0,15.0,79.0,163.0,12.0,64.0,83.0,72.0,60.0,101.0,69.0,23.0,8.0,61.0,15.0,71.0,31.0,45.0,149.0,6.0,110.0,128.0,94.0,233.0,26.0,50.0,22.0,73.0,118.0,32.0,35.0,43.0,52.0,40.0,105.0,287.0,85.0,79.0,38.0,62.0,0.0,220.0,221.0,57.0,35.0,38.0,23.0,39.0,61.0,16.0,57.0,39.0,289.0,36.0,5.0,215.0,0.0,0.0,30.0,74.0,111.0,67.0,10.0,122.0,27.0,128.0,60.0,43.0,80.0,237.0,36.0,20.0,39.0,37.0,46.0,25.0,44.0,63.0,26.0,118.0,57.0,133.0,89.0,31.0,17.0,85.0,86.0,84.0,0.0,37.0,92.0,174.0,34.0,81.0,51.0,105.0,122.0,59.0,105.0,256.0,17.0,129.0,52.0,19.0,41.0,99.0,51.0,30.0,139.0,85.0,50.0,124.0,28.0,5.0,52.0,55.0,50.0,106.0,7.0,21.0,68.0,23.0,86.0,37.0,117.0,86.0,53.0,195.0,173.0,114.0,100.0,49.0,85.0,8.0,109.0,70.0,26.0,46.0,0.0,9.0,61.0,61.0,34.0,112.0,32.0,92.0,51.0,0.0,32.0,114.0,26.0,18.0,58.0,28.0,65.0,185.0,51.0,88.0,39.0,30.0,32.0,353.0,38.0,12.0,74.0,19.0,15.0,72.0,97.0,5.0,40.0,64.0,129.0,100.0,37.0,43.0,30.0,129.0,46.0,149.0,31.0,39.0,56.0,116.0,21.0,42.0,112.0,101.0,249.0,85.0,68.0,21.0,27.0,124.0,120.0,32.0,105.0,98.0,23.0,57.0,195.0,73.0,120.0,76.0,17.0,0.0,138.0,97.0,10.0,183.0,38.0,133.0,19.0,162.0,51.0,23.0,108.0,20.0,123.0,39.0,39.0,22.0,121.0,35.0,92.0,37.0,134.0,44.0,85.0,45.0,24.0,177.0,25.0,180.0,154.0,21.0,72.0,59.0,7.0,184.0,142.0,0.0,64.0,90.0,18.0,22.0,102.0,42.0,26.0,12.0,14.0,18.0,32.0,15.0,78.0,41.0,58.0,71.0,42.0,46.0,10.0,30.0,5.0,97.0,64.0,41.0,10.0,108.0,160.0,0.0,167.0,80.0,230.0,0.0,78.0,9.0,42.0,93.0,85.0,44.0,92.0,132.0,5.0,70.0,21.0,24.0,27.0,124.0,13.0,41.0,96.0,48.0,65.0,8.0,52.0,87.0,37.0,0.0,17.0,161.0,169.0,147.0,217.0,29.0,41.0,46.0,42.0,204.0,44.0,12.0,28.0,142.0,25.0,50.0,73.0,85.0,71.0,36.0,28.0,27.0,22.0,0.0,70.0,80.0,103.0,36.0,97.0,38.0,97.0,25.0,38.0,25.0,312.0,43.0,37.0,10.0,80.0,32.0,97.0,11.0,33.0,0.0,108.0,45.0,50.0,26.0,22.0,43.0,22.0,37.0,29.0,141.0,44.0,67.0,19.0,61.0,106.0,11.0,34.0,84.0,85.0,0.0,36.0,31.0,75.0,0.0,93.0,51.0,26.0,68.0,6.0,44.0,24.0,40.0,58.0,52.0,0.0,5.0,5.0,24.0,0.0,105.0,47.0,0.0,18.0,62.0,73.0,12.0,128.0,50.0,91.0,47.0,86.0,117.0,20.0,101.0,34.0,51.0,23.0,5.0,0.0,49.0,65.0,0.0,444.0,65.0,15.0,78.0,0.0,90.0],"events":[{"best_kmer":6560053,"gene":["USP48"],"id":32,"info":"","signatures":[462],"type":"mutation_borders"}],"fc":[-19.887703042703148,-20.39476208018327,-16.81937999338403,-1.0254961086451944,1.1824278332807785,1.212575141783207],"graph":"complex","graph_id":111,"id":6560053,"kmer":"TAATCCAACACTTTGAGAGGCTGAGGCGGGG","means":[1.299746720619641,25.848976810410672,26.508025131536012,21.860933989256488],"pvalues":[1.266717611728103e-07,1.6511549711672568e-105,2.261754088487861e-31,0.8790688708104185,0.374704976398075,0.007074768325499471],"stdevs":[5.11567822479984,38.266406491157205,21.097745639332636,21.08411931170563],"values":[75.032,89.09200000000001,88.062,59.746,51.36,52.13199999999999]},
{"alignments":[{"blocks":[{"q_end":42,"q_start":12,"t_end":124620215,"t_start":124620185}],"chromosome":"chr8","end":124620215,"genes":[959],"id":33,"match":2,"query_index":33,"signatures":[466,467],"start":124620185,"strand":"-"}],"counts":[11.0,0.0,0.0,0.0,0.0,0.0,0.0,0.0,0.0,0.0,0.0,0.0,0.0,0.0,0.0,0.0,0.0,0.0,0.0,0.0,0.0,0.0,0.0,0.0,0.0,0.0,0.0,0.0,0.0,0.0,0.0,0.0,5.0,8.0,0.0,0.0,0.0,0.0,0.0,0.0,11.0,0.0,0.0,0.0,0.0,0.0,0.0,0.0,0.0,0.0,0.0,0.0,0.0,0.0,0.0,0.0,0.0,0.0,0.0,0.0,0.0,0.0,0.0,10.0,0.0,0.0,0.0,0.0,0.0,0.0,0.0,0.0,0.0,11.0,0.0,0.0,0.0,0.0,0.0,17.0,0.0,0.0,0.0,0.0,0.0,0.0,18.0,0.0,0.0,0.0,0.0,0.0,0.0,0.0,0.0,0.0,0.0,0.0,0.0,0.0,0.0,0.0,5.0,0.0,0.0,0.0,0.0,0.0,0.0,0.0,0.0,0.0,0.0,0.0,0.0,0.0,8.0,0.0,0.0,0.0,7.0,0.0,0.0,0.0,0.0,0.0,5.0,0.0,0.0,0.0,0.0,0.0,0.0,0.0,0.0,0.0,0.0,0.0,0.0,0.0,0.0,0.0,0.0,5.0,0.0,0.0,0.0,0.0,0.0,0.0,0.0,0.0,0.0,0.0,0.0,0.0,0.0,0.0,0.0,0.0,22.0,0.0,11.0,0.0,0.0,0.0,0.0,0.0,0.0,0.0,0.0,0.0,0.0,0.0,0.0,0.0,0.0,0.0,0.0,0.0,0.0,0.0,6.0,0.0,0.0,0.0,0.0,0.0,0.0,0.0,7.0,82.0,13.0,0.0,0.0,24.0,46.0,7.0,35.0,9.0,0.0,24.0,13.0,0.0,9.0,54.0,9.0,15.0,18.0,14.0,13.0,45.0,0.0,12.0,14.0,5.0,0.0,28.0,7.0,0.0,25.0,6.0,17.0,0.0,17.0,17.0,0.0,17.0,0.0,0.0,20.0,16.0,36.0,6.0,140.0,8.0,97.0,22.0,13.0,0.0,13.0,10.0,0.0,64.0,0.0,16.0,18.0,8.0,89.0,0.0,8.0,32.0,5.0,17.0,74.0,0.0,0.0,0.0,14.0,21.0,53.0,0.0,0.0,0.0,0.0,28.0,0.0,17.0,0.0,0.0,19.0,11.0,59.0,14.0,6.0,29.0,14.0,11.0,0.0,17.0,49.0,15.0,0.0,6.0,39.0,15.0,41.0,12.0,20.0,0.0,129.0,0.0,9.0,45.0,13.0,0.0,20.0,14.0,19.0,34.0,27.0,0.0,37.0,21.0,18.0,54.0,24.0,21.0,13.0,33.0,23.0,0.0,6.0,6.0,19.0,0.0,40.0,43.0,0.0,31.0,24.0,7.0,0.0,22.0,5.0,0.0,35.0,0.0,12.0,6.0,30.0,47.0,72.0,48.0,26.0,19.0,15.0,0.0,11.0,14.0,0.0,33.0,26.0,19.0,13.0,10.0,7.0,22.0,15.0,31.0,64.0,12.0,26.0,0.0,62.0,96.0,61.0,42.0,50.0,58.0,22.0,27.0,13.0,40.0,23.0,6.0,16.0,26.0,0.0,32.0,6.0,35.0,36.0,0.0,9.0,43.0,23.0,126.0,28.0,24.0,16.0,53.0,56.0,9.0,16.0,13.0,9.0,10.0,12.0,62.0,71.0,7.0,32.0,17.0,0.0,25.0,9.0,31.0,50.0,68.0,24.0,19.0,20.0,64.0,0.0,11.0,36.0,18.0,27.0,15.0,0.0,16.0,14.0,19.0,11.0,0.0,26.0,12.0,68.0,99.0,7.0,192.0,11.0,10.0,30.0,33.0,21.0,6.0,22.0,48.0,55.0,15.0,18.0,10.0,53.0,0.0,22.0,18.0,5.0,69.0,8.0,36.0,16.0,24.0,29.0,90.0,16.0,20.0,11.0,0.0,53.0,13.0,13.0,55.0,9.0,7.0,34.0,35.0,58.0,20.0,52.0,43.0,7.0,7.0,24.0,72.0,26.0,6.0,69.0,24.0,0.0,5.0,10.0,28.0,9.0,8.0,39.0,36.0,15.0,16.0,18.0,28.0,26.0,14.0,37.0,89.0,18.0,18.0,12.0,35.0,60.0,8.0,0.0,17.0,10.0,20.0,40.0,23.0,49.0,6.0,0.0,23.0,14.0,8.0,0.0,73.0,13.0,32.0,116.0,47.0,59.0,11.0,33.0,7.0,19.0,40.0,54.0,19.0,22.0,16.0,25.0,37.0,16.0,9.0,50.0,30.0,22.0,66.0,21.0,64.0,0.0,17.0,16.0,51.0,6.0,20.0,36.0,21.0,7.0,18.0,11.0,5.0,6.0,8.0,0.0,56.0,9.0,19.0,24.0,42.0,16.0,16.0,32.0,0.0,0.0,12.0,15.0,36.0,23.0,0.0,7.0,28.0,0.0,13.0,53.0,71.0,15.0,36.0,34.0,10.0,0.0,6.0,26.0,45.0,22.0,8.0,5.0,10.0,92.0,15.0,18.0,19.0,0.0,18.0,13.0,17.0,0.0,38.0,9.0,16.0,6.0,16.0,21.0,59.0,43.0,0.0,23.0,66.0,5.0,15.0,0.0,78.0,9.0,8.0,5.0,18.0,9.0,87.0,0.0,11.0,0.0,60.0,20.0,5.0,14.0,12.0,16.0,14.0,22.0,0.0,31.0,19.0,29.0,35.0,28.0,0.0,8.0,15.0,29.0,31.0,0.0,52.0,6.0,18.0,16.0,27.0,58.0,39.0,64.0,0.0,0.0,19.0,6.0,48.0,12.0,18.0,80.0,0.0,29.0,53.0,57.0,45.0,20.0,0.0,14.0,13.0,7.0,44.0,27.0,21.0,12.0,13.0,21.0,27.0,0.0,20.0,9.0,37.0,0.0,142.0,42.0,41.0,11.0,7.0,0.0,10.0,30.0,6.0,16.0,9.0,20.0,22.0,16.0,94.0,0.0,0.0,0.0,16.0,71.0,25.0,0.0,28.0,22.0,17.0,26.0,34.0,40.0,49.0,19.0,31.0,21.0,11.0,12.0,19.0,21.0,33.0,7.0,12.0,18.0,27.0,14.0,41.0,6.0,77.0,80.0,47.0,0.0,26.0,53.0,61.0,16.0,46.0,17.0,67.0,64.0,39.0,18.0,18.0,6.0,9.0,57.0,25.0,11.0,29.0,34.0,7.0,19.0,19.0,26.0,10.0,10.0,14.0,30.0,36.0,9.0,7.0,8.0,8.0,24.0,5.0,16.0,23.0,57.0,5.0,13.0,26.0,97.0,13.0,33.0,13.0,27.0,0.0,32.0,11.0,9.0,0.0,0.0,8.0,36.0,9.0,34.0,16.0,22.0,33.0,8.0,0.0,0.0,40.0,28.0,17.0,0.0,5.0,6.0,26.0,51.0,0.0,26.0,5.0,14.0,96.0,16.0,19.0,16.0,17.0,6.0,26.0,18.0,10.0,23.0,32.0,36.0,44.0,15.0,7.0,7.0,67.0,7.0,64.0,20.0,7.0,16.0,56.0,9.0,25.0,85.0,57.0,127.0,11.0,28.0,7.0,21.0,26.0,67.0,0.0,15.0,68.0,21.0,28.0,50.0,11.0,47.0,27.0,6.0,0.0,32.0,20.0,9.0,39.0,6.0,93.0,17.0,54.0,38.0,6.0,0.0,20.0,29.0,16.0,27.0,12.0,28.0,13.0,22.0,8.0,16.0,25.0,8.0,11.0,8.0,38.0,32.0,45.0,24.0,0.0,13.0,21.0,0.0,23.0,23.0,0.0,18.0,11.0,0.0,37.0,60.0,13.0,20.0,14.0,0.0,5.0,5.0,0.0,21.0,26.0,8.0,34.0,24.0,25.0,0.0,7.0,0.0,15.0,36.0,5.0,0.0,17.0,67.0,0.0,36.0,14.0,96.0,0.0,49.0,6.0,9.0,18.0,7.0,18.0,32.0,24.0,0.0,11.0,8.0,52.0,22.0,33.0,0.0,28.0,40.0,33.0,0.0,0.0,5.0,8.0,13.0,0.0,8.0,45.0,21.0,54.0,11.0,11.0,10.0,11.0,14.0,25.0,5.0,0.0,11.0,14.0,12.0,26.0,12.0,23.0,14.0,9.0,10.0,13.0,10.0,5.0,9.0,13.0,69.0,13.0,31.0,13.0,59.0,10.0,0.0,14.0,22.0,19.0,0.0,0.0,10.0,14.0,8.0,0.0,19.0,0.0,38.0,13.0,19.0,5.0,73.0,10.0,12.0,0.0,0.0,26.0,8.0,32.0,14.0,7.0,21.0,16.0,0.0,36.0,14.0,0.0,12.0,5.0,13.0,0.0,14.0,21.0,0.0,15.0,0.0,17.0,5.0,9.0,20.0,15.0,6.0,0.0,8.0,47.0,0.0,45.0,13.0,0.0,14.0,30.0,7.0,31.0,22.0,7.0,31.0,8.0,9.0,18.0,14.0,18.0,11.0,5.0,0.0,0.0,0.0,32.0,5.0,0.0,158.0,13.0,14.0,34.0,0.0,39.0],"events":[{"best_kmer":7012463,"gene":["MTSS1"],"id":33,"info":"","signatures":[466],"type":"mutation_borders"}],"fc":[-20.358492558694206,-31.45636645072449,-20.57050656588211,-1.545122575261147,-1.010414032697984,1.5291974628810299],"graph":"complex","graph_id":111,"id":7012463,"kmer":"TCCAACACTTTGAGAGGCTGAGGCGGGCGGG","means":[0.3300877798911876,6.720089610630634,10.383362165163284,6.790072843569123],"pvalues":[1.932663276444489e-09,1.5272149269894598e-74,1.7221236049488957e-23,0.0006779927363961523,0.9492855101099669,1.280035794007994e-06],"stdevs":[1.3024431204793188,8.526990509189698,11.023800912543718,8.1346639851909],"values":[77.096,90.476,79.559,54.173,50.689,57.653]},
{"alignments":[{"blocks":[{"q_end":34,"q_start":3,"t_end":42638806,"t_start":42638775}],"chromosome":"chr22","end":42638806,"genes":[184],"id":34,"match":3,"query_index":34,"signatures":[471,472,473],"start":42638775,"strand":"+"}],"counts":[0.0,0.0,0.0,0.0,0.0,0.0,0.0,0.0,0.0,0.0,0.0,0.0,0.0,0.0,0.0,0.0,0.0,0.0,0.0,0.0,0.0,0.0,0.0,0.0,0.0,0.0,0.0,0.0,0.0,0.0,0.0,0.0,20.0,0.0,0.0,0.0,0.0,0.0,0.0,0.0,0.0,0.0,0.0,0.0,0.0,0.0,0.0,0.0,0.0,34.0,0.0,0.0,0.0,0.0,0.0,0.0,0.0,0.0,0.0,0.0,0.0,0.0,0.0,0.0,0.0,0.0,0.0,0.0,0.0,0.0,0.0,0.0,0.0,0.0,0.0,0.0,0.0,0.0,0.0,0.0,0.0,0.0,0.0,0.0,0.0,0.0,0.0,0.0,0.0,0.0,0.0,0.0,44.0,0.0,0.0,0.0,0.0,0.0,0.0,0.0,0.0,0.0,0.0,0.0,0.0,0.0,0.0,0.0,0.0,0.0,0.0,0.0,0.0,0.0,0.0,0.0,0.0,0.0,0.0,0.0,0.0,0.0,0.0,0.0,0.0,0.0,0.0,0.0,0.0,0.0,0.0,0.0,0.0,0.0,0.0,0.0,0.0,0.0,0.0,0.0,0.0,0.0,0.0,0.0,0.0,0.0,0.0,0.0,0.0,0.0,0.0,0.0,0.0,0.0,0.0,0.0,0.0,0.0,0.0,0.0,17.0,0.0,0.0,0.0,0.0,0.0,0.0,0.0,0.0,5.0,0.0,0.0,0.0,0.0,0.0,0.0,0.0,0.0,0.0,0.0,0.0,0.0,0.0,0.0,0.0,0.0,0.0,0.0,0.0,0.0,51.0,223.0,38.0,66.0,17.0,123.0,31.0,0.0,67.0,60.0,120.0,54.0,23.0,42.0,242.0,197.0,0.0,0.0,30.0,52.0,23.0,12.0,0.0,37.0,0.0,0.0,13.0,80.0,108.0,22.0,17.0,19.0,22.0,86.0,5.0,69.0,52.0,216.0,52.0,53.0,0.0,25.0,0.0,28.0,0.0,58.0,243.0,0.0,17.0,103.0,95.0,12.0,15.0,82.0,0.0,0.0,0.0,210.0,32.0,15.0,125.0,53.0,37.0,11.0,70.0,59.0,37.0,38.0,7.0,88.0,56.0,39.0,0.0,65.0,61.0,26.0,50.0,24.0,42.0,93.0,67.0,0.0,0.0,0.0,13.0,48.0,0.0,0.0,0.0,0.0,0.0,23.0,70.0,0.0,0.0,0.0,0.0,0.0,0.0,0.0,5.0,51.0,0.0,0.0,0.0,0.0,55.0,0.0,0.0,0.0,0.0,0.0,6.0,93.0,0.0,27.0,0.0,14.0,22.0,36.0,19.0,71.0,5.0,0.0,0.0,13.0,34.0,0.0,0.0,0.0,0.0,10.0,0.0,0.0,0.0,7.0,0.0,23.0,0.0,0.0,0.0,0.0,0.0,0.0,19.0,0.0,0.0,63.0,0.0,0.0,14.0,0.0,0.0,0.0,0.0,0.0,0.0,0.0,0.0,0.0,51.0,0.0,0.0,5.0,111.0,0.0,6.0,0.0,0.0,0.0,36.0,81.0,0.0,118.0,0.0,0.0,0.0,0.0,0.0,18.0,13.0,0.0,188.0,0.0,21.0,0.0,0.0,32.0,0.0,0.0,36.0,36.0,31.0,25.0,0.0,0.0,0.0,0.0,0.0,0.0,153.0,44.0,0.0,0.0,61.0,175.0,0.0,0.0,20.0,6.0,38.0,111.0,0.0,0.0,0.0,0.0,0.0,0.0,0.0,0.0,0.0,8.0,0.0,0.0,0.0,44.0,0.0,0.0,25.0,50.0,0.0,0.0,0.0,0.0,0.0,0.0,0.0,0.0,0.0,0.0,24.0,0.0,18.0,0.0,0.0,0.0,0.0,0.0,32.0,42.0,0.0,16.0,0.0,0.0,43.0,0.0,38.0,0.0,0.0,0.0,0.0,43.0,71.0,42.0,0.0,0.0,0.0,0.0,6.0,0.0,0.0,0.0,0.0,0.0,0.0,6.0,0.0,0.0,0.0,0.0,5.0,0.0,14.0,134.0,0.0,0.0,23.0,65.0,18.0,13.0,0.0,0.0,0.0,22.0,0.0,0.0,0.0,0.0,0.0,0.0,0.0,0.0,0.0,0.0,34.0,0.0,0.0,0.0,0.0,0.0,5.0,10.0,5.0,32.0,174.0,0.0,14.0,52.0,12.0,0.0,0.0,0.0,0.0,0.0,0.0,54.0,0.0,47.0,0.0,197.0,79.0,0.0,0.0,0.0,0.0,0.0,9.0,0.0,0.0,0.0,0.0,0.0,0.0,0.0,0.0,17.0,5.0,0.0,0.0,23.0,27.0,0.0,0.0,0.0,0.0,10.0,40.0,0.0,0.0,0.0,0.0,0.0,0.0,60.0,0.0,0.0,0.0,0.0,0.0,0.0,0.0,0.0,0.0,44.0,0.0,0.0,0.0,0.0,5.0,34.0,0.0,0.0,27.0,0.0,0.0,0.0,0.0,0.0,67.0,0.0,0.0,0.0,0.0,0.0,52.0,0.0,0.0,0.0,0.0,29.0,0.0,9.0,0.0,44.0,113.0,60.0,28.0,29.0,0.0,0.0,47.0,0.0,0.0,0.0,0.0,0.0,0.0,0.0,0.0,0.0,0.0,0.0,0.0,0.0,16.0,6.0,0.0,19.0,0.0,86.0,0.0,0.0,0.0,0.0,0.0,0.0,0.0,59.0,0.0,0.0,18.0,54.0,0.0,0.0,54.0,30.0,0.0,0.0,8.0,17.0,0.0,93.0,20.0,0.0,0.0,26.0,71.0,0.0,0.0,76.0,0.0,6.0,0.0,0.0,0.0,65.0,10.0,0.0,0.0,0.0,0.0,96.0,93.0,0.0,0.0,0.0,0.0,0.0,0.0,164.0,34.0,0.0,0.0,0.0,5.0,39.0,0.0,0.0,0.0,5.0,105.0,0.0,0.0,0.0,0.0,60.0,0.0,0.0,47.0,39.0,0.0,0.0,0.0,0.0,0.0,0.0,0.0,0.0,37.0,0.0,7.0,0.0,0.0,0.0,0.0,0.0,0.0,0.0,30.0,0.0,7.0,0.0,28.0,37.0,23.0,320.0,0.0,0.0,0.0,0.0,9.0,0.0,0.0,17.0,0.0,0.0,0.0,58.0,0.0,0.0,0.0,13.0,0.0,0.0,0.0,0.0,0.0,0.0,21.0,0.0,10.0,0.0,16.0,10.0,30.0,37.0,0.0,0.0,33.0,8.0,12.0,0.0,0.0,41.0,0.0,31.0,0.0,0.0,0.0,0.0,5.0,0.0,23.0,124.0,0.0,149.0,0.0,25.0,26.0,0.0,0.0,0.0,12.0,7.0,0.0,0.0,32.0,171.0,0.0,28.0,0.0,0.0,26.0,0.0,6.0,6.0,16.0,0.0,35.0,27.0,0.0,0.0,0.0,0.0,0.0,0.0,0.0,0.0,66.0,118.0,98.0,0.0,0.0,19.0,0.0,43.0,7.0,11.0,10.0,0.0,115.0,0.0,0.0,11.0,0.0,9.0,0.0,71.0,0.0,30.0,0.0,0.0,0.0,0.0,240.0,0.0,0.0,0.0,0.0,0.0,28.0,0.0,0.0,21.0,11.0,0.0,30.0,198.0,8.0,0.0,0.0,0.0,153.0,0.0,94.0,0.0,0.0,21.0,0.0,178.0,30.0,0.0,0.0,0.0,35.0,0.0,57.0,0.0,0.0,0.0,0.0,20.0,64.0,0.0,0.0,65.0,0.0,0.0,5.0,0.0,8.0,0.0,31.0,9.0,38.0,0.0,0.0,34.0,24.0,55.0,15.0,5.0,0.0,0.0,0.0,11.0,28.0,268.0,6.0,67.0,67.0,99.0,0.0,0.0,0.0,0.0,0.0,0.0,63.0,103.0,0.0,20.0,10.0,17.0,33.0,0.0,31.0,0.0,0.0,0.0,36.0,0.0,0.0,0.0,0.0,0.0,0.0,0.0,0.0,0.0,0.0,0.0,0.0,0.0,0.0,0.0,0.0,0.0,0.0,35.0,45.0,0.0,0.0,45.0,34.0,0.0,0.0,55.0,0.0,0.0,0.0,0.0,190.0,13.0,0.0,0.0,8.0,0.0,0.0,0.0,0.0,53.0,29.0,0.0,0.0,25.0,39.0,0.0,0.0,47.0,0.0,0.0,0.0,0.0,0.0,0.0,190.0,11.0,54.0,0.0,0.0,0.0,0.0,0.0,35.0,0.0,0.0,17.0,0.0,124.0,46.0,84.0,0.0,0.0,103.0,0.0,12.0,0.0,0.0,49.0,0.0,0.0,25.0,201.0,31.0,0.0,136.0,0.0,0.0,0.0,0.0,97.0,0.0,14.0,5.0,0.0,0.0,0.0,12.0,44.0,12.0,24.0,0.0,167.0,7.0,0.0,6.0,0.0,27.0,0.0,0.0,33.0,0.0,0.0,0.0,0.0,0.0,0.0,0.0,0.0,0.0,14.0,9.0,0.0,0.0,0.0,0.0,131.0],"events":[{"best_kmer":6561997,"gene":["CYB5R3"],"id":34,"info":"","signatures":[471],"type":"mutation_borders"},{"best_kmer":6561997,"gene":["CYB5R3"],"id":35,"info":"","signatures":[472],"type":"mutation_borders"},{"best_kmer":6561997,"gene":["CYB5R3"],"id":36,"info":"","signatures":[473],"type":"mutation_borders"}],"fc":[-66.95425731860993,-19.74409347239572,-24.70369809930407,3.3911031373620113,2.710292890135996,-1.2511943449742269],"graph":"complex","graph_id":111,"id":6561997,"kmer":"TAATCTCAACACTTTGAGAGGCTGAGGCGGG","means":[0.295755972303839,19.802121473146908,5.839433562186277,7.306266250860174],"pvalues":[1.156506686346515e-12,1.3672176724228514e-20,1.6942231559423373e-11,7.216553994905651e-08,2.39806786572806e-06,0.19141631076057508],"stdevs":[2.1412651796493636,20.951553913372617,13.102821682803398,14.013234236746756],"values":[88.917,64.935,68.062,68.278,65.95300000000002,51.166]},
{"alignments":[{"blocks":[{"q_end":269,"q_start":263,"t_end":136443900,"t_start":136443894},{"q_end":294,"q_start":269,"t_end":136445669,"t_start":136445644}],"chromosome":"chr9","end":136445669,"genes":[687],"id":35,"match":3,"query_index":35,"signatures":[596],"start":136443894,"strand":"+"}],"counts":[11.0,8.0,19.0,8.0,11.0,5.0,8.0,10.0,0.0,20.0,5.0,22.0,12.0,28.0,0.0,17.0,17.0,0.0,9.0,10.0,12.0,0.0,0.0,11.0,23.0,7.0,17.0,12.0,15.0,11.0,12.0,15.0,8.0,14.0,25.0,0.0,12.0,16.0,6.0,22.0,0.0,13.0,0.0,20.0,13.0,11.0,9.0,5.0,0.0,22.0,6.0,17.0,5.0,18.0,0.0,5.0,12.0,18.0,8.0,0.0,0.0,5.0,0.0,6.0,14.0,18.0,14.0,10.0,6.0,0.0,0.0,10.0,6.0,15.0,13.0,8.0,0.0,0.0,0.0,7.0,29.0,5.0,7.0,6.0,6.0,17.0,18.0,14.0,7.0,5.0,9.0,11.0,24.0,13.0,8.0,7.0,13.0,5.0,6.0,21.0,18.0,9.0,23.0,29.0,5.0,12.0,27.0,21.0,0.0,12.0,0.0,0.0,6.0,14.0,0.0,8.0,10.0,5.0,6.0,7.0,6.0,5.0,8.0,7.0,21.0,7.0,0.0,6.0,12.0,0.0,27.0,15.0,0.0,10.0,5.0,9.0,29.0,11.0,19.0,7.0,8.0,11.0,11.0,8.0,0.0,0.0,0.0,15.0,9.0,13.0,5.0,13.0,9.0,13.0,7.0,10.0,13.0,24.0,5.0,6.0,10.0,0.0,0.0,6.0,6.0,7.0,13.0,12.0,16.0,0.0,9.0,6.0,20.0,0.0,8.0,16.0,0.0,0.0,48.0,18.0,10.0,9.0,8.0,0.0,12.0,12.0,0.0,0.0,12.0,0.0,0.0,122.0,41.0,40.0,50.0,35.0,48.0,37.0,32.0,47.0,21.0,46.0,25.0,30.0,62.0,97.0,75.0,43.0,24.0,90.0,9.0,28.0,69.0,101.0,44.0,32.0,7.0,55.0,63.0,23.0,13.0,69.0,5.0,24.0,45.0,39.0,28.0,81.0,20.0,41.0,54.0,30.0,39.0,19.0,141.0,97.0,34.0,58.0,54.0,81.0,93.0,55.0,27.0,64.0,76.0,0.0,51.0,29.0,40.0,18.0,20.0,20.0,28.0,31.0,6.0,109.0,14.0,32.0,38.0,48.0,35.0,24.0,68.0,8.0,35.0,41.0,29.0,112.0,25.0,23.0,73.0,47.0,11.0,17.0,59.0,24.0,54.0,50.0,0.0,40.0,71.0,22.0,20.0,17.0,50.0,12.0,36.0,41.0,24.0,11.0,0.0,34.0,27.0,40.0,25.0,23.0,38.0,21.0,40.0,36.0,31.0,25.0,43.0,46.0,29.0,36.0,75.0,51.0,54.0,29.0,11.0,18.0,21.0,17.0,11.0,26.0,35.0,16.0,31.0,41.0,46.0,29.0,29.0,28.0,34.0,23.0,40.0,8.0,24.0,31.0,7.0,52.0,64.0,52.0,16.0,18.0,13.0,28.0,30.0,35.0,17.0,52.0,66.0,30.0,49.0,29.0,34.0,63.0,59.0,38.0,72.0,35.0,42.0,23.0,93.0,0.0,16.0,71.0,88.0,64.0,61.0,31.0,19.0,99.0,22.0,21.0,19.0,40.0,52.0,19.0,13.0,25.0,54.0,17.0,32.0,54.0,28.0,40.0,34.0,42.0,33.0,16.0,159.0,6.0,33.0,61.0,27.0,31.0,24.0,35.0,58.0,33.0,8.0,49.0,38.0,59.0,41.0,40.0,5.0,35.0,38.0,93.0,35.0,85.0,7.0,49.0,42.0,70.0,52.0,27.0,32.0,19.0,35.0,25.0,14.0,19.0,53.0,50.0,42.0,127.0,42.0,29.0,15.0,22.0,30.0,35.0,52.0,40.0,26.0,53.0,20.0,24.0,32.0,30.0,52.0,35.0,44.0,45.0,48.0,22.0,13.0,18.0,25.0,34.0,39.0,10.0,56.0,44.0,19.0,23.0,90.0,31.0,26.0,55.0,24.0,48.0,41.0,21.0,38.0,41.0,30.0,69.0,7.0,73.0,82.0,16.0,52.0,38.0,26.0,8.0,32.0,39.0,11.0,22.0,32.0,21.0,51.0,36.0,38.0,37.0,32.0,44.0,18.0,41.0,89.0,35.0,26.0,20.0,29.0,57.0,49.0,15.0,86.0,14.0,29.0,25.0,60.0,19.0,48.0,24.0,36.0,43.0,24.0,30.0,65.0,41.0,28.0,60.0,61.0,47.0,22.0,59.0,26.0,34.0,21.0,21.0,14.0,28.0,35.0,39.0,77.0,55.0,25.0,22.0,71.0,42.0,43.0,22.0,42.0,10.0,14.0,24.0,42.0,88.0,38.0,39.0,38.0,65.0,46.0,26.0,42.0,37.0,19.0,43.0,52.0,23.0,32.0,28.0,33.0,52.0,25.0,32.0,34.0,24.0,27.0,34.0,20.0,23.0,14.0,49.0,19.0,44.0,43.0,31.0,23.0,51.0,47.0,26.0,71.0,63.0,55.0,33.0,23.0,29.0,38.0,5.0,16.0,38.0,76.0,15.0,14.0,35.0,19.0,12.0,88.0,27.0,33.0,0.0,0.0,67.0,6.0,27.0,33.0,84.0,51.0,40.0,47.0,16.0,13.0,65.0,67.0,53.0,19.0,37.0,27.0,27.0,36.0,64.0,28.0,22.0,0.0,0.0,13.0,57.0,25.0,23.0,6.0,21.0,19.0,52.0,26.0,38.0,19.0,8.0,34.0,29.0,15.0,47.0,51.0,16.0,12.0,33.0,40.0,26.0,17.0,62.0,54.0,28.0,17.0,22.0,42.0,61.0,80.0,10.0,40.0,33.0,80.0,9.0,43.0,54.0,48.0,34.0,17.0,36.0,14.0,45.0,86.0,90.0,110.0,64.0,29.0,45.0,25.0,39.0,90.0,12.0,15.0,32.0,9.0,164.0,53.0,0.0,13.0,47.0,26.0,35.0,24.0,39.0,56.0,33.0,23.0,41.0,25.0,20.0,40.0,50.0,8.0,45.0,40.0,96.0,21.0,60.0,18.0,63.0,32.0,53.0,61.0,73.0,22.0,49.0,54.0,0.0,73.0,87.0,25.0,50.0,44.0,33.0,35.0,57.0,45.0,30.0,24.0,91.0,56.0,41.0,0.0,17.0,91.0,30.0,28.0,24.0,8.0,36.0,31.0,31.0,75.0,27.0,16.0,30.0,32.0,79.0,46.0,8.0,55.0,31.0,60.0,47.0,42.0,54.0,25.0,63.0,29.0,38.0,48.0,46.0,46.0,31.0,59.0,13.0,39.0,32.0,33.0,39.0,33.0,51.0,16.0,18.0,63.0,23.0,30.0,20.0,142.0,56.0,26.0,132.0,0.0,23.0,27.0,47.0,27.0,19.0,30.0,42.0,23.0,0.0,11.0,74.0,54.0,22.0,48.0,60.0,38.0,27.0,45.0,20.0,57.0,34.0,40.0,32.0,38.0,31.0,59.0,93.0,24.0,25.0,42.0,29.0,22.0,67.0,63.0,37.0,44.0,30.0,14.0,65.0,27.0,40.0,24.0,26.0,50.0,46.0,23.0,17.0,27.0,90.0,0.0,29.0,37.0,44.0,41.0,18.0,56.0,13.0,39.0,49.0,25.0,11.0,128.0,44.0,57.0,43.0,28.0,21.0,28.0,32.0,19.0,63.0,37.0,0.0,50.0,63.0,94.0,65.0,29.0,34.0,33.0,30.0,19.0,59.0,66.0,12.0,45.0,26.0,90.0,109.0,105.0,47.0,52.0,88.0,46.0,38.0,18.0,17.0,51.0,65.0,36.0,88.0,81.0,22.0,7.0,43.0,16.0,49.0,29.0,56.0,63.0,37.0,25.0,14.0,11.0,51.0,64.0,56.0,5.0,35.0,35.0,61.0,16.0,40.0,33.0,62.0,8.0,35.0,9.0,12.0,35.0,35.0,105.0,24.0,136.0,33.0,39.0,9.0,72.0,45.0,46.0,17.0,42.0,12.0,49.0,43.0,20.0,11.0,46.0,78.0,36.0,32.0,74.0,11.0,37.0,37.0,31.0,14.0,71.0,49.0,14.0,71.0,64.0,29.0,56.0,29.0,18.0,38.0,66.0,42.0,34.0,70.0,18.0,34.0,30.0,11.0,59.0,33.0,26.0,71.0,26.0,38.0,93.0,10.0,21.0,49.0,27.0,17.0,50.0,24.0,49.0,21.0,77.0,68.0,13.0,19.0,20.0,20.0,49.0,55.0,48.0,33.0,21.0,14.0,47.0,50.0,32.0,46.0,37.0,54.0,14.0,22.0,13.0,31.0,57.0,58.0,23.0,38.0,64.0,12.0,122.0,15.0,51.0,28.0,45.0,28.0,27.0,18.0,67.0,11.0,34.0,37.0,10.0,20.0,49.0,96.0,41.0,26.0,22.0,27.0,34.0,29.0,30.0,35.0,34.0,32.0,14.0,57.0,60.0,6.0,59.0,13.0,66.0,32.0,26.0,111.0,12.0,13.0,26.0,20.0,13.0,31.0,0.0,5.0,35.0,40.0,10.0,42.0,40.0,24.0,27.0,61.0],"events":[{"best_kmer":1462776,"gene":["SEC16A"],"id":38,"info":"","signatures":[596],"type":"splice_borders"},{"best_kmer":1462776,"gene":["SEC16A"],"id":1568,"info":"ENST00000277537.10 [ 62.000000% of coverage ]\nENST00000313084.9 [ 64.000000% of coverage ]\nENST00000467838.2 [ 71.000000% of coverage ]\n","signatures":[],"type":"DE"}],"fc":[-4.675575249826963,-4.012801549381952,-3.7028656182908755,1.1651648336676632,1.2626910430481837,1.0837016416583145],"graph":"complex","graph_id":232,"id":1462776,"kmer":"AGGAGCCTCTCCTCCCTGGGAACCCTCAGGC","means":[3.7523014199298705,17.544167648914673,15.057240951642683,13.89426791732235],"pvalues":[3.0463681810209733e-16,6.639729793034119e-109,9.197132796326373e-46,0.07792163562341858,0.013286254227660176,0.07877006545025833],"stdevs":[2.8753999031251025,12.170699223795609,8.847028114084056,7.821136353331309],"values":[89.28000000000002,86.234,87.275,56.709,59.41499999999999,52.004]},
{"alignments":[{"blocks":[{"q_end":439,"q_start":418,"t_end":136446949,"t_start":136446928},{"q_end":449,"q_start":439,"t_end":136447236,"t_start":136447226}],"chromosome":"chr9","end":136447236,"genes":[687],"id":36,"match":3,"query_index":36,"signatures":[598],"start":136446928,"strand":"+"}],"counts":[22.0,19.0,32.0,31.0,28.0,21.0,10.0,20.0,11.0,56.0,42.0,44.0,46.0,57.0,5.0,16.0,34.0,21.0,46.0,29.0,32.0,29.0,11.0,35.0,57.0,64.0,29.0,27.0,27.0,27.0,63.0,29.0,45.0,33.0,55.0,16.0,19.0,35.0,22.0,25.0,10.0,40.0,6.0,21.0,14.0,47.0,39.0,19.0,35.0,43.0,18.0,45.0,24.0,31.0,36.0,23.0,42.0,36.0,40.0,6.0,15.0,17.0,5.0,48.0,18.0,63.0,52.0,34.0,7.0,0.0,11.0,28.0,41.0,37.0,25.0,30.0,0.0,56.0,6.0,27.0,47.0,15.0,19.0,30.0,25.0,50.0,49.0,77.0,41.0,61.0,26.0,52.0,81.0,29.0,37.0,22.0,32.0,25.0,24.0,58.0,40.0,22.0,80.0,34.0,22.0,44.0,40.0,31.0,14.0,42.0,22.0,7.0,9.0,15.0,21.0,27.0,40.0,18.0,35.0,27.0,35.0,35.0,15.0,8.0,58.0,19.0,5.0,13.0,45.0,0.0,65.0,54.0,23.0,41.0,25.0,45.0,42.0,36.0,54.0,19.0,27.0,31.0,34.0,46.0,30.0,9.0,24.0,28.0,16.0,57.0,20.0,35.0,15.0,37.0,32.0,33.0,18.0,48.0,26.0,17.0,39.0,8.0,15.0,35.0,32.0,23.0,55.0,26.0,62.0,22.0,50.0,25.0,39.0,7.0,29.0,45.0,41.0,0.0,113.0,15.0,20.0,29.0,14.0,13.0,48.0,38.0,20.0,45.0,19.0,0.0,10.0,177.0,103.0,65.0,72.0,71.0,144.0,63.0,157.0,102.0,96.0,108.0,92.0,57.0,208.0,188.0,189.0,138.0,52.0,163.0,18.0,79.0,139.0,212.0,69.0,61.0,39.0,111.0,128.0,136.0,24.0,74.0,44.0,59.0,80.0,76.0,47.0,77.0,52.0,74.0,121.0,105.0,52.0,71.0,208.0,201.0,67.0,89.0,109.0,125.0,130.0,76.0,46.0,121.0,152.0,33.0,105.0,61.0,56.0,32.0,103.0,23.0,83.0,33.0,10.0,153.0,88.0,109.0,46.0,60.0,66.0,47.0,119.0,54.0,72.0,84.0,40.0,172.0,28.0,49.0,138.0,74.0,27.0,42.0,96.0,35.0,82.0,113.0,0.0,75.0,128.0,81.0,74.0,45.0,69.0,86.0,35.0,69.0,36.0,53.0,0.0,110.0,44.0,44.0,51.0,57.0,110.0,62.0,46.0,113.0,40.0,44.0,110.0,143.0,56.0,107.0,129.0,86.0,102.0,67.0,10.0,55.0,48.0,54.0,51.0,55.0,80.0,22.0,37.0,88.0,109.0,57.0,74.0,67.0,70.0,45.0,52.0,43.0,52.0,52.0,15.0,78.0,166.0,64.0,78.0,36.0,38.0,70.0,56.0,75.0,41.0,68.0,102.0,56.0,48.0,43.0,67.0,135.0,74.0,99.0,165.0,85.0,70.0,91.0,123.0,0.0,31.0,91.0,95.0,85.0,99.0,133.0,36.0,150.0,46.0,27.0,40.0,82.0,71.0,67.0,25.0,64.0,96.0,28.0,51.0,103.0,71.0,50.0,87.0,59.0,77.0,7.0,328.0,95.0,76.0,160.0,38.0,53.0,105.0,73.0,94.0,79.0,7.0,127.0,77.0,76.0,77.0,46.0,6.0,45.0,61.0,142.0,64.0,151.0,25.0,82.0,97.0,75.0,77.0,66.0,74.0,37.0,84.0,49.0,51.0,44.0,128.0,81.0,50.0,237.0,60.0,61.0,26.0,67.0,72.0,103.0,66.0,68.0,43.0,60.0,40.0,53.0,44.0,38.0,91.0,54.0,54.0,72.0,69.0,58.0,28.0,83.0,58.0,94.0,78.0,24.0,88.0,92.0,64.0,41.0,111.0,60.0,42.0,138.0,57.0,89.0,79.0,48.0,56.0,76.0,42.0,132.0,11.0,118.0,94.0,26.0,78.0,56.0,34.0,0.0,87.0,127.0,79.0,33.0,46.0,41.0,127.0,106.0,36.0,130.0,83.0,74.0,78.0,63.0,145.0,57.0,51.0,51.0,66.0,90.0,77.0,56.0,178.0,66.0,71.0,60.0,118.0,108.0,75.0,48.0,54.0,80.0,55.0,93.0,82.0,119.0,73.0,126.0,151.0,167.0,44.0,149.0,35.0,83.0,58.0,44.0,17.0,71.0,53.0,61.0,117.0,76.0,64.0,56.0,140.0,123.0,56.0,61.0,101.0,7.0,27.0,36.0,71.0,198.0,103.0,94.0,60.0,95.0,133.0,79.0,110.0,73.0,25.0,85.0,186.0,28.0,84.0,78.0,76.0,77.0,43.0,85.0,89.0,58.0,87.0,63.0,37.0,41.0,59.0,98.0,37.0,78.0,67.0,56.0,52.0,70.0,80.0,72.0,87.0,78.0,89.0,81.0,60.0,56.0,84.0,28.0,37.0,71.0,100.0,49.0,17.0,86.0,68.0,36.0,164.0,58.0,66.0,0.0,10.0,66.0,25.0,59.0,145.0,213.0,63.0,98.0,78.0,20.0,22.0,164.0,150.0,118.0,36.0,123.0,31.0,39.0,52.0,119.0,101.0,39.0,23.0,21.0,35.0,110.0,86.0,58.0,42.0,29.0,19.0,54.0,26.0,80.0,31.0,56.0,50.0,87.0,22.0,92.0,58.0,29.0,49.0,107.0,68.0,56.0,69.0,73.0,129.0,100.0,14.0,52.0,81.0,112.0,107.0,17.0,69.0,66.0,140.0,45.0,43.0,95.0,95.0,56.0,29.0,68.0,63.0,83.0,110.0,168.0,174.0,148.0,80.0,90.0,53.0,80.0,168.0,44.0,52.0,39.0,50.0,144.0,109.0,0.0,72.0,70.0,55.0,71.0,90.0,71.0,132.0,79.0,55.0,88.0,65.0,103.0,28.0,77.0,63.0,59.0,85.0,159.0,65.0,113.0,55.0,96.0,75.0,88.0,98.0,171.0,52.0,102.0,62.0,28.0,92.0,178.0,106.0,80.0,84.0,56.0,90.0,80.0,86.0,46.0,60.0,148.0,59.0,72.0,6.0,21.0,127.0,60.0,70.0,43.0,29.0,83.0,93.0,79.0,98.0,68.0,37.0,87.0,53.0,113.0,101.0,15.0,106.0,79.0,83.0,84.0,78.0,110.0,48.0,90.0,105.0,43.0,59.0,78.0,85.0,28.0,85.0,56.0,122.0,85.0,36.0,69.0,57.0,51.0,21.0,46.0,132.0,26.0,63.0,21.0,175.0,114.0,40.0,147.0,0.0,55.0,60.0,91.0,50.0,38.0,32.0,135.0,25.0,7.0,25.0,88.0,102.0,40.0,83.0,79.0,61.0,86.0,59.0,58.0,66.0,84.0,48.0,46.0,55.0,70.0,85.0,169.0,54.0,53.0,54.0,45.0,52.0,113.0,102.0,140.0,71.0,69.0,37.0,95.0,55.0,103.0,58.0,35.0,162.0,110.0,50.0,23.0,56.0,140.0,8.0,98.0,41.0,68.0,62.0,73.0,128.0,69.0,133.0,71.0,45.0,54.0,212.0,82.0,81.0,66.0,62.0,51.0,83.0,86.0,43.0,72.0,78.0,0.0,106.0,121.0,136.0,104.0,72.0,50.0,75.0,56.0,35.0,123.0,174.0,58.0,75.0,50.0,118.0,186.0,161.0,66.0,112.0,171.0,155.0,55.0,47.0,73.0,76.0,121.0,43.0,152.0,163.0,74.0,15.0,177.0,37.0,118.0,59.0,148.0,157.0,77.0,69.0,35.0,45.0,86.0,93.0,101.0,30.0,70.0,71.0,132.0,38.0,82.0,60.0,104.0,14.0,36.0,48.0,38.0,87.0,119.0,147.0,82.0,321.0,70.0,95.0,56.0,146.0,67.0,110.0,62.0,65.0,33.0,82.0,89.0,38.0,52.0,103.0,106.0,65.0,46.0,117.0,54.0,82.0,116.0,98.0,47.0,118.0,59.0,25.0,151.0,118.0,38.0,73.0,72.0,55.0,121.0,91.0,81.0,69.0,112.0,48.0,73.0,59.0,32.0,157.0,138.0,71.0,69.0,61.0,87.0,136.0,43.0,43.0,150.0,76.0,69.0,129.0,46.0,68.0,50.0,109.0,131.0,66.0,38.0,101.0,46.0,96.0,84.0,81.0,81.0,48.0,50.0,77.0,90.0,40.0,73.0,70.0,182.0,24.0,61.0,22.0,95.0,111.0,84.0,48.0,99.0,193.0,11.0,247.0,40.0,80.0,38.0,83.0,50.0,42.0,26.0,138.0,31.0,104.0,102.0,11.0,51.0,120.0,142.0,72.0,63.0,41.0,63.0,88.0,82.0,83.0,81.0,63.0,43.0,28.0,78.0,116.0,8.0,98.0,33.0,141.0,68.0,35.0,135.0,28.0,21.0,59.0,37.0,61.0,24.0,22.0,20.0,71.0,66.0,17.0,141.0,93.0,47.0,73.0,94.0],"events":[{"best_kmer":4515677,"gene":["SEC16A"],"id":39,"info":"","signatures":[598],"type":"splice_borders"}],"fc":[-3.0134146468424454,-2.4553189085126257,-2.4242477792138533,1.2273007129114242,1.2430307960598193,1.0128168125243568],"graph":"complex","graph_id":232,"id":4515677,"kmer":"GAAGCTGTGGTTCTTCTGCATCTGGGGTTGG","means":[11.934389207367648,35.96326323860007,29.302731482398794,28.9319165322348],"pvalues":[2.597506969671346e-15,1.2338946721505163e-82,2.195694844001303e-37,0.010103293101239825,0.009571754853290199,0.7625000734218634],"stdevs":[6.315547205906527,22.216641833989375,15.160942938150939,15.036509316791976],"values":[82.884,87.233,80.312,56.92,58.962,48.70100000000001]},
{"alignments":[{"blocks":[{"q_end":1027,"q_start":1004,"t_end":6451438,"t_start":6451415},{"q_end":1035,"q_start":1027,"t_end":6456079,"t_start":6456071}],"chromosome":"chr11","end":6456079,"genes":[276],"id":37,"match":40,"query_index":37,"signatures":[615],"start":6451415,"strand":"-"}],"counts":[0.0,0.0,5.0,0.0,5.0,7.0,0.0,11.0,0.0,0.0,0.0,0.0,0.0,0.0,0.0,0.0,0.0,7.0,0.0,0.0,6.0,0.0,0.0,0.0,0.0,8.0,16.0,0.0,5.0,0.0,0.0,0.0,8.0,0.0,11.0,0.0,0.0,0.0,5.0,0.0,0.0,0.0,0.0,0.0,7.0,7.0,0.0,0.0,0.0,10.0,11.0,7.0,0.0,0.0,0.0,0.0,0.0,6.0,0.0,0.0,0.0,0.0,0.0,0.0,0.0,0.0,0.0,5.0,0.0,0.0,0.0,0.0,12.0,0.0,18.0,0.0,0.0,6.0,0.0,0.0,0.0,0.0,8.0,0.0,0.0,10.0,6.0,10.0,8.0,0.0,8.0,6.0,0.0,0.0,10.0,8.0,0.0,6.0,5.0,8.0,19.0,0.0,0.0,10.0,0.0,7.0,8.0,0.0,0.0,5.0,0.0,0.0,0.0,14.0,0.0,7.0,9.0,14.0,6.0,6.0,0.0,0.0,0.0,0.0,0.0,6.0,6.0,5.0,5.0,7.0,10.0,0.0,6.0,0.0,6.0,0.0,7.0,11.0,0.0,0.0,0.0,8.0,0.0,0.0,5.0,0.0,0.0,8.0,5.0,0.0,5.0,0.0,8.0,0.0,7.0,8.0,0.0,0.0,0.0,0.0,10.0,0.0,6.0,6.0,0.0,0.0,0.0,0.0,7.0,0.0,9.0,15.0,0.0,0.0,9.0,8.0,0.0,0.0,0.0,6.0,12.0,0.0,5.0,0.0,11.0,0.0,0.0,5.0,5.0,0.0,0.0,60.0,14.0,24.0,14.0,14.0,0.0,18.0,21.0,17.0,19.0,13.0,16.0,14.0,28.0,11.0,22.0,38.0,13.0,11.0,0.0,13.0,69.0,23.0,22.0,15.0,8.0,28.0,13.0,0.0,5.0,28.0,14.0,15.0,22.0,20.0,14.0,25.0,18.0,26.0,25.0,26.0,19.0,17.0,33.0,38.0,11.0,26.0,9.0,6.0,30.0,19.0,34.0,8.0,18.0,17.0,29.0,10.0,11.0,23.0,14.0,9.0,19.0,6.0,0.0,29.0,10.0,5.0,10.0,14.0,22.0,24.0,25.0,0.0,18.0,36.0,6.0,46.0,8.0,6.0,102.0,35.0,0.0,7.0,9.0,7.0,11.0,30.0,0.0,7.0,21.0,24.0,14.0,0.0,11.0,7.0,0.0,19.0,0.0,0.0,0.0,20.0,12.0,58.0,19.0,12.0,7.0,0.0,8.0,37.0,14.0,6.0,12.0,57.0,5.0,37.0,6.0,22.0,18.0,19.0,14.0,24.0,5.0,19.0,7.0,5.0,18.0,20.0,14.0,29.0,18.0,18.0,0.0,12.0,9.0,0.0,25.0,12.0,7.0,20.0,5.0,5.0,38.0,37.0,21.0,24.0,0.0,15.0,15.0,10.0,14.0,5.0,38.0,11.0,0.0,18.0,22.0,28.0,7.0,14.0,29.0,21.0,7.0,17.0,28.0,0.0,17.0,30.0,25.0,26.0,17.0,8.0,23.0,16.0,15.0,5.0,17.0,5.0,22.0,8.0,0.0,7.0,30.0,21.0,14.0,35.0,15.0,43.0,21.0,19.0,10.0,0.0,21.0,5.0,15.0,49.0,21.0,11.0,12.0,18.0,33.0,19.0,0.0,19.0,13.0,15.0,29.0,7.0,10.0,16.0,16.0,13.0,24.0,49.0,14.0,0.0,30.0,23.0,39.0,7.0,25.0,6.0,28.0,10.0,12.0,5.0,17.0,92.0,20.0,31.0,13.0,18.0,0.0,12.0,13.0,9.0,51.0,10.0,26.0,19.0,19.0,15.0,9.0,11.0,27.0,5.0,7.0,24.0,14.0,11.0,8.0,33.0,22.0,24.0,17.0,7.0,44.0,13.0,13.0,13.0,34.0,5.0,11.0,52.0,0.0,79.0,23.0,50.0,46.0,11.0,33.0,12.0,0.0,18.0,0.0,41.0,20.0,7.0,14.0,0.0,11.0,12.0,15.0,10.0,15.0,9.0,24.0,14.0,7.0,9.0,15.0,7.0,29.0,9.0,28.0,34.0,16.0,9.0,10.0,23.0,12.0,21.0,22.0,16.0,8.0,11.0,21.0,16.0,31.0,9.0,22.0,13.0,6.0,7.0,24.0,11.0,7.0,17.0,34.0,16.0,21.0,21.0,9.0,14.0,14.0,0.0,11.0,5.0,27.0,7.0,54.0,23.0,12.0,24.0,19.0,55.0,19.0,12.0,20.0,6.0,0.0,21.0,9.0,9.0,0.0,10.0,0.0,10.0,0.0,15.0,0.0,20.0,9.0,25.0,20.0,14.0,20.0,28.0,22.0,13.0,0.0,10.0,0.0,0.0,20.0,11.0,17.0,12.0,0.0,27.0,13.0,14.0,0.0,7.0,0.0,41.0,13.0,37.0,22.0,9.0,14.0,18.0,24.0,12.0,14.0,0.0,8.0,9.0,25.0,19.0,0.0,22.0,9.0,5.0,36.0,22.0,5.0,0.0,6.0,31.0,0.0,11.0,18.0,24.0,0.0,18.0,19.0,7.0,8.0,36.0,17.0,29.0,19.0,50.0,5.0,17.0,15.0,0.0,20.0,12.0,17.0,0.0,24.0,29.0,24.0,7.0,9.0,12.0,19.0,14.0,15.0,16.0,17.0,5.0,12.0,14.0,0.0,20.0,19.0,21.0,14.0,15.0,11.0,32.0,11.0,0.0,12.0,7.0,7.0,17.0,16.0,17.0,5.0,0.0,8.0,26.0,17.0,37.0,10.0,26.0,20.0,52.0,11.0,12.0,9.0,14.0,30.0,90.0,21.0,41.0,21.0,13.0,28.0,14.0,103.0,0.0,27.0,14.0,0.0,24.0,25.0,0.0,31.0,16.0,6.0,24.0,14.0,11.0,14.0,22.0,6.0,22.0,7.0,27.0,0.0,10.0,14.0,12.0,11.0,19.0,44.0,31.0,41.0,43.0,25.0,17.0,18.0,27.0,26.0,12.0,5.0,6.0,30.0,35.0,20.0,22.0,11.0,5.0,11.0,21.0,15.0,52.0,21.0,50.0,19.0,17.0,0.0,19.0,33.0,21.0,22.0,6.0,9.0,15.0,21.0,32.0,15.0,17.0,6.0,37.0,15.0,17.0,15.0,22.0,24.0,38.0,16.0,18.0,0.0,12.0,9.0,5.0,29.0,7.0,5.0,20.0,11.0,21.0,10.0,0.0,23.0,20.0,16.0,21.0,17.0,22.0,0.0,6.0,23.0,16.0,14.0,0.0,57.0,14.0,0.0,42.0,0.0,9.0,0.0,10.0,16.0,11.0,12.0,16.0,6.0,0.0,22.0,19.0,19.0,8.0,25.0,13.0,24.0,19.0,9.0,21.0,10.0,20.0,11.0,31.0,14.0,7.0,0.0,16.0,11.0,22.0,20.0,0.0,13.0,12.0,29.0,11.0,50.0,21.0,10.0,14.0,17.0,20.0,51.0,13.0,16.0,37.0,9.0,0.0,23.0,87.0,6.0,7.0,39.0,9.0,23.0,22.0,14.0,14.0,27.0,8.0,0.0,7.0,44.0,13.0,16.0,31.0,11.0,8.0,19.0,11.0,28.0,24.0,37.0,0.0,12.0,32.0,12.0,30.0,16.0,7.0,24.0,43.0,8.0,6.0,55.0,8.0,34.0,0.0,19.0,24.0,17.0,13.0,8.0,48.0,45.0,21.0,12.0,21.0,24.0,19.0,15.0,43.0,44.0,13.0,30.0,8.0,11.0,22.0,44.0,21.0,30.0,9.0,22.0,0.0,7.0,13.0,34.0,20.0,0.0,13.0,16.0,36.0,9.0,12.0,14.0,21.0,10.0,20.0,22.0,19.0,14.0,10.0,22.0,17.0,20.0,6.0,15.0,13.0,72.0,40.0,38.0,13.0,9.0,37.0,10.0,11.0,18.0,12.0,13.0,22.0,7.0,27.0,105.0,6.0,16.0,0.0,6.0,0.0,12.0,20.0,0.0,23.0,18.0,15.0,39.0,38.0,41.0,21.0,20.0,13.0,26.0,37.0,25.0,22.0,15.0,8.0,18.0,19.0,8.0,0.0,27.0,11.0,39.0,10.0,24.0,35.0,33.0,5.0,27.0,22.0,33.0,15.0,39.0,41.0,11.0,0.0,0.0,5.0,13.0,19.0,15.0,5.0,21.0,6.0,21.0,15.0,0.0,18.0,56.0,48.0,11.0,19.0,19.0,20.0,24.0,21.0,27.0,9.0,31.0,0.0,38.0,12.0,12.0,0.0,32.0,22.0,12.0,13.0,21.0,12.0,24.0,36.0,11.0,7.0,39.0,21.0,32.0,34.0,0.0,28.0,28.0,23.0,13.0,41.0,13.0,0.0,8.0,11.0,65.0,6.0,28.0,37.0,0.0,13.0,14.0,14.0,0.0,13.0,49.0,12.0,12.0,5.0,15.0,0.0,30.0,0.0,12.0,15.0,22.0,23.0,9.0,35.0],"events":[{"best_kmer":6094054,"gene":["TRIM3"],"id":40,"info":"","signatures":[615],"type":"splice_borders"}],"fc":[-6.335972383209434,-5.54857416847566,-5.8405730630007575,1.1419100098197104,1.0848203275372008,-1.052625933376559],"graph":"linear","graph_id":249,"id":6094054,"kmer":"GTATTCAGGTTTTCTCCAATGAGGGCCAGTT","means":[1.2108845624972298,7.672131147237085,6.718682804478081,7.072259758124777],"pvalues":[8.188766053369988e-15,1.2216190773765368e-83,5.778924674707683e-36,0.18387304775900226,0.44078443568582715,0.41756042371113145],"stdevs":[1.6547622373648643,6.1405065224153494,5.162695768371721,5.423656174601528],"values":[86.88000000000001,80.046,81.19000000000001,47.449,46.70399999999999,49.745]},
{"alignments":[{"blocks":[{"q_end":114,"q_start":93,"t_end":54429379,"t_start":54429358},{"q_end":124,"q_start":114,"t_end":54429891,"t_start":54429881}],"chromosome":"chr19","end":54429891,"genes":[912,1284],"id":38,"match":3,"query_index":38,"signatures":[665],"start":54429358,"strand":"+"}],"counts":[183.0,24.0,5.0,124.0,42.0,31.0,9.0,68.0,0.0,0.0,0.0,0.0,42.0,126.0,0.0,8.0,0.0,140.0,0.0,81.0,39.0,11.0,13.0,43.0,0.0,161.0,151.0,44.0,0.0,37.0,113.0,0.0,0.0,0.0,54.0,0.0,0.0,81.0,152.0,34.0,15.0,72.0,0.0,0.0,16.0,221.0,0.0,0.0,20.0,0.0,0.0,24.0,0.0,0.0,0.0,399.0,20.0,0.0,59.0,0.0,123.0,0.0,0.0,122.0,102.0,10.0,434.0,22.0,0.0,31.0,25.0,79.0,23.0,49.0,467.0,0.0,0.0,0.0,0.0,39.0,39.0,169.0,7.0,0.0,18.0,51.0,16.0,0.0,40.0,57.0,0.0,66.0,0.0,97.0,9.0,69.0,162.0,117.0,116.0,20.0,72.0,60.0,0.0,74.0,0.0,262.0,38.0,10.0,92.0,106.0,12.0,0.0,30.0,280.0,31.0,111.0,195.0,0.0,41.0,158.0,115.0,6.0,0.0,99.0,0.0,68.0,228.0,105.0,33.0,21.0,0.0,0.0,52.0,0.0,0.0,0.0,10.0,79.0,0.0,0.0,13.0,55.0,13.0,50.0,14.0,36.0,0.0,0.0,0.0,9.0,128.0,442.0,280.0,7.0,219.0,11.0,6.0,0.0,35.0,0.0,0.0,131.0,248.0,0.0,28.0,15.0,0.0,45.0,5.0,189.0,23.0,185.0,0.0,19.0,124.0,0.0,5.0,0.0,255.0,5.0,80.0,65.0,106.0,48.0,9.0,55.0,0.0,0.0,0.0,91.0,0.0,0.0,0.0,0.0,0.0,0.0,0.0,0.0,0.0,0.0,0.0,0.0,0.0,0.0,0.0,0.0,0.0,0.0,0.0,0.0,0.0,0.0,0.0,0.0,0.0,0.0,0.0,0.0,0.0,0.0,0.0,0.0,0.0,0.0,0.0,5.0,0.0,0.0,0.0,0.0,0.0,0.0,0.0,0.0,0.0,0.0,0.0,0.0,0.0,0.0,0.0,0.0,0.0,0.0,0.0,0.0,0.0,0.0,0.0,0.0,0.0,0.0,0.0,0.0,0.0,0.0,0.0,0.0,0.0,0.0,0.0,0.0,0.0,0.0,0.0,0.0,0.0,0.0,0.0,0.0,0.0,0.0,0.0,0.0,0.0,0.0,0.0,0.0,0.0,0.0,0.0,0.0,0.0,0.0,0.0,0.0,0.0,0.0,0.0,0.0,0.0,0.0,0.0,10.0,0.0,0.0,0.0,0.0,0.0,0.0,0.0,0.0,0.0,0.0,0.0,0.0,0.0,0.0,0.0,0.0,0.0,0.0,0.0,0.0,0.0,0.0,0.0,0.0,0.0,0.0,0.0,0.0,0.0,0.0,0.0,0.0,0.0,0.0,0.0,0.0,0.0,0.0,5.0,0.0,5.0,0.0,0.0,0.0,0.0,0.0,0.0,0.0,0.0,0.0,0.0,0.0,0.0,0.0,0.0,0.0,0.0,0.0,0.0,0.0,0.0,0.0,0.0,0.0,0.0,0.0,0.0,0.0,0.0,0.0,0.0,0.0,0.0,0.0,0.0,0.0,0.0,0.0,0.0,0.0,5.0,0.0,0.0,0.0,0.0,0.0,0.0,0.0,0.0,0.0,0.0,0.0,11.0,0.0,0.0,6.0,0.0,0.0,6.0,0.0,0.0,0.0,0.0,0.0,0.0,0.0,0.0,8.0,0.0,0.0,0.0,0.0,0.0,0.0,0.0,0.0,7.0,0.0,0.0,0.0,0.0,0.0,0.0,0.0,0.0,0.0,0.0,0.0,0.0,0.0,0.0,0.0,0.0,0.0,0.0,0.0,0.0,0.0,0.0,13.0,0.0,0.0,0.0,0.0,0.0,0.0,0.0,0.0,0.0,0.0,0.0,0.0,0.0,0.0,7.0,0.0,0.0,0.0,0.0,0.0,0.0,0.0,0.0,0.0,0.0,0.0,7.0,0.0,0.0,0.0,0.0,0.0,0.0,0.0,0.0,0.0,0.0,5.0,0.0,0.0,0.0,0.0,0.0,0.0,0.0,0.0,0.0,0.0,0.0,0.0,0.0,0.0,0.0,0.0,0.0,10.0,0.0,6.0,0.0,0.0,0.0,0.0,0.0,0.0,0.0,14.0,0.0,0.0,0.0,0.0,0.0,0.0,0.0,7.0,0.0,0.0,0.0,0.0,0.0,0.0,0.0,0.0,0.0,0.0,0.0,0.0,0.0,0.0,0.0,0.0,0.0,0.0,0.0,0.0,5.0,0.0,6.0,0.0,0.0,0.0,0.0,0.0,0.0,0.0,0.0,0.0,10.0,0.0,0.0,0.0,0.0,0.0,0.0,0.0,0.0,0.0,0.0,0.0,0.0,0.0,0.0,0.0,0.0,0.0,0.0,0.0,0.0,0.0,0.0,0.0,0.0,7.0,0.0,0.0,11.0,0.0,0.0,0.0,0.0,0.0,0.0,0.0,0.0,0.0,0.0,0.0,0.0,0.0,0.0,0.0,0.0,0.0,0.0,0.0,0.0,0.0,8.0,0.0,0.0,0.0,0.0,0.0,0.0,0.0,0.0,0.0,0.0,0.0,0.0,0.0,0.0,0.0,0.0,0.0,0.0,0.0,0.0,0.0,0.0,0.0,0.0,0.0,0.0,0.0,0.0,0.0,0.0,5.0,0.0,0.0,0.0,0.0,0.0,0.0,0.0,0.0,6.0,0.0,0.0,0.0,0.0,0.0,0.0,0.0,0.0,6.0,0.0,0.0,0.0,0.0,0.0,0.0,0.0,0.0,0.0,0.0,6.0,0.0,0.0,0.0,0.0,0.0,0.0,0.0,0.0,5.0,0.0,0.0,0.0,0.0,0.0,0.0,0.0,0.0,0.0,0.0,0.0,0.0,0.0,0.0,0.0,0.0,0.0,0.0,0.0,0.0,0.0,0.0,0.0,0.0,0.0,0.0,0.0,0.0,0.0,0.0,0.0,0.0,0.0,0.0,0.0,0.0,0.0,0.0,0.0,0.0,0.0,0.0,0.0,0.0,6.0,0.0,0.0,0.0,0.0,0.0,0.0,0.0,0.0,0.0,0.0,0.0,0.0,0.0,5.0,0.0,5.0,0.0,0.0,0.0,0.0,0.0,0.0,0.0,0.0,0.0,0.0,0.0,0.0,0.0,0.0,0.0,0.0,0.0,0.0,0.0,0.0,0.0,0.0,0.0,0.0,0.0,0.0,0.0,0.0,0.0,0.0,0.0,0.0,0.0,0.0,0.0,0.0,0.0,0.0,0.0,0.0,0.0,0.0,8.0,0.0,0.0,0.0,0.0,0.0,0.0,0.0,0.0,0.0,0.0,0.0,0.0,0.0,0.0,0.0,0.0,0.0,0.0,0.0,7.0,0.0,0.0,0.0,0.0,0.0,0.0,0.0,0.0,0.0,0.0,0.0,0.0,0.0,0.0,0.0,0.0,0.0,0.0,0.0,0.0,0.0,0.0,0.0,0.0,0.0,0.0,0.0,0.0,0.0,13.0,0.0,0.0,0.0,0.0,0.0,0.0,0.0,0.0,0.0,0.0,0.0,0.0,0.0,0.0,20.0,0.0,0.0,0.0,0.0,0.0,0.0,0.0,0.0,0.0,0.0,0.0,0.0,0.0,0.0,0.0,0.0,0.0,0.0,0.0,0.0,0.0,0.0,0.0,0.0,0.0,0.0,0.0,0.0,0.0,0.0,0.0,0.0,0.0,0.0,0.0,0.0,0.0,0.0,0.0,0.0,0.0,0.0,0.0,0.0,0.0,0.0,0.0,0.0,0.0,0.0,0.0,0.0,0.0,0.0,0.0,0.0,0.0,0.0,0.0,0.0,0.0,0.0,0.0,0.0,0.0,0.0,0.0,0.0,0.0,0.0,0.0,0.0,0.0,0.0,0.0,0.0,0.0,0.0,0.0,0.0,0.0,0.0,0.0,0.0,0.0,0.0,0.0,0.0,0.0,0.0,0.0,0.0,0.0,0.0,0.0,0.0,0.0,0.0,0.0,0.0,0.0,0.0,0.0,0.0,0.0,0.0,0.0,0.0,0.0,0.0,0.0,0.0,0.0,0.0,0.0,0.0,0.0,0.0,0.0,0.0,0.0,0.0,0.0,0.0,0.0,0.0,0.0,0.0,0.0,0.0,0.0,0.0,0.0,0.0,0.0,0.0,0.0,0.0,0.0,0.0,0.0,0.0,0.0,0.0,0.0,0.0,0.0,0.0,0.0,0.0,0.0,0.0,0.0,0.0,0.0,0.0,0.0,0.0,0.0,0.0,0.0,0.0,0.0,0.0,0.0,0.0,0.0,0.0,0.0,0.0,0.0,0.0,0.0,0.0,0.0,0.0,0.0,0.0,0.0,0.0,0.0,0.0,0.0,0.0,0.0,0.0,0.0,0.0,0.0,0.0,0.0,0.0,0.0,0.0,0.0,0.0,0.0,0.0,0.0,0.0,0.0,0.0,0.0,0.0,0.0,0.0,0.0,0.0,0.0],"events":[{"best_kmer":4103649,"gene":["AC245884.1","TTYH1"],"id":41,"info":"","signatures":[665],"type":"splice_borders"}],"fc":[1146.5242537827803,111.5989341339209,null,-10.273612939769915,null,null],"graph":"complex","graph_id":268,"id":4103649,"kmer":"CTGGAGGCAGCCACGGCCGTGGGCCTCAGTG","means":[22.61365893517056,0.019723663813094466,0.20263328776987893,0.0],"pvalues":[5.182782141728888e-15,7.988119390405158e-15,4.940792539345715e-15,1.4311967478183263e-05,0.32028856181003285,5.845717888701731e-08],"stdevs":[36.5816846055463,0.17860537216271452,0.8713511465180992,0.0],"values":[87.158,80.071,84.11199999999998,53.12100000000001,50.0,53.628]},
{"alignments":[{"blocks":[{"q_end":670,"q_start":639,"t_end":153973410,"t_start":153973379}],"chromosome":"chr1","end":153973410,"genes":[636,1638],"id":39,"match":40,"query_index":39,"signatures":[],"start":153973379,"strand":"-"}],"counts":[10.0,8.0,46.0,9.0,27.0,11.0,13.0,35.0,9.0,6.0,20.0,31.0,26.0,17.0,7.0,29.0,14.0,16.0,13.0,6.0,10.0,15.0,21.0,40.0,23.0,49.0,32.0,0.0,0.0,17.0,44.0,18.0,60.0,16.0,13.0,0.0,5.0,36.0,7.0,9.0,0.0,39.0,0.0,13.0,31.0,24.0,35.0,15.0,0.0,38.0,0.0,19.0,22.0,0.0,20.0,0.0,28.0,15.0,12.0,15.0,15.0,8.0,16.0,25.0,27.0,113.0,32.0,17.0,5.0,39.0,19.0,13.0,17.0,6.0,104.0,23.0,0.0,55.0,0.0,6.0,25.0,17.0,6.0,14.0,28.0,8.0,24.0,27.0,25.0,51.0,22.0,23.0,32.0,21.0,18.0,19.0,7.0,53.0,0.0,13.0,106.0,103.0,17.0,10.0,0.0,18.0,49.0,13.0,28.0,39.0,11.0,0.0,49.0,29.0,7.0,42.0,27.0,12.0,10.0,27.0,8.0,23.0,29.0,12.0,0.0,13.0,10.0,18.0,20.0,9.0,25.0,8.0,6.0,8.0,14.0,20.0,25.0,37.0,10.0,16.0,0.0,5.0,8.0,32.0,7.0,21.0,18.0,35.0,44.0,16.0,21.0,38.0,25.0,6.0,26.0,18.0,6.0,36.0,6.0,0.0,77.0,41.0,29.0,47.0,29.0,99.0,44.0,7.0,16.0,15.0,42.0,69.0,38.0,9.0,11.0,15.0,40.0,0.0,9.0,22.0,88.0,25.0,13.0,25.0,27.0,9.0,0.0,0.0,51.0,39.0,34.0,145.0,72.0,92.0,36.0,60.0,20.0,105.0,105.0,35.0,245.0,227.0,177.0,64.0,80.0,90.0,109.0,17.0,60.0,86.0,40.0,57.0,112.0,75.0,49.0,30.0,49.0,21.0,129.0,26.0,37.0,240.0,48.0,53.0,65.0,141.0,109.0,135.0,52.0,59.0,109.0,31.0,170.0,102.0,246.0,105.0,70.0,142.0,156.0,47.0,85.0,77.0,142.0,182.0,275.0,47.0,120.0,117.0,128.0,20.0,47.0,101.0,75.0,63.0,109.0,98.0,62.0,40.0,59.0,69.0,110.0,84.0,76.0,25.0,81.0,39.0,36.0,98.0,45.0,31.0,82.0,194.0,23.0,26.0,35.0,11.0,73.0,25.0,0.0,44.0,136.0,41.0,19.0,61.0,42.0,42.0,53.0,62.0,15.0,40.0,99.0,60.0,59.0,90.0,34.0,35.0,37.0,52.0,178.0,118.0,101.0,62.0,20.0,198.0,79.0,164.0,82.0,116.0,68.0,90.0,21.0,42.0,71.0,13.0,23.0,20.0,53.0,57.0,38.0,63.0,22.0,65.0,17.0,51.0,65.0,38.0,81.0,13.0,62.0,33.0,47.0,39.0,203.0,209.0,40.0,49.0,84.0,82.0,39.0,70.0,29.0,82.0,100.0,39.0,25.0,41.0,43.0,93.0,170.0,59.0,127.0,52.0,106.0,23.0,106.0,21.0,241.0,148.0,153.0,100.0,121.0,46.0,23.0,104.0,110.0,44.0,43.0,43.0,63.0,38.0,10.0,46.0,205.0,29.0,45.0,196.0,35.0,244.0,86.0,67.0,30.0,115.0,178.0,25.0,79.0,226.0,42.0,83.0,33.0,54.0,127.0,19.0,143.0,68.0,33.0,53.0,144.0,73.0,29.0,112.0,55.0,202.0,55.0,100.0,25.0,61.0,103.0,128.0,88.0,52.0,101.0,30.0,73.0,47.0,24.0,24.0,161.0,52.0,126.0,87.0,88.0,55.0,37.0,84.0,51.0,63.0,162.0,79.0,112.0,87.0,145.0,32.0,27.0,41.0,87.0,29.0,84.0,74.0,66.0,63.0,31.0,87.0,82.0,74.0,180.0,99.0,95.0,127.0,85.0,14.0,100.0,72.0,59.0,121.0,56.0,74.0,46.0,158.0,207.0,63.0,90.0,78.0,15.0,52.0,56.0,60.0,85.0,45.0,413.0,60.0,38.0,39.0,44.0,31.0,33.0,16.0,117.0,65.0,29.0,34.0,28.0,53.0,26.0,18.0,129.0,127.0,110.0,30.0,44.0,231.0,103.0,65.0,23.0,39.0,25.0,33.0,111.0,61.0,132.0,53.0,71.0,47.0,29.0,30.0,43.0,108.0,30.0,93.0,175.0,166.0,47.0,55.0,47.0,48.0,56.0,44.0,432.0,46.0,45.0,24.0,152.0,96.0,52.0,51.0,101.0,72.0,67.0,105.0,32.0,77.0,15.0,65.0,45.0,77.0,25.0,42.0,7.0,104.0,29.0,48.0,49.0,43.0,10.0,88.0,46.0,74.0,92.0,47.0,131.0,88.0,24.0,102.0,81.0,18.0,39.0,33.0,37.0,180.0,49.0,33.0,43.0,65.0,7.0,55.0,188.0,108.0,43.0,127.0,102.0,61.0,39.0,40.0,64.0,43.0,55.0,32.0,29.0,52.0,63.0,70.0,28.0,72.0,20.0,38.0,71.0,98.0,39.0,55.0,26.0,66.0,17.0,41.0,43.0,85.0,87.0,39.0,43.0,62.0,29.0,43.0,113.0,371.0,62.0,137.0,53.0,73.0,23.0,89.0,16.0,21.0,9.0,45.0,36.0,49.0,43.0,40.0,30.0,63.0,242.0,41.0,109.0,65.0,61.0,44.0,22.0,78.0,15.0,106.0,69.0,34.0,75.0,54.0,108.0,142.0,37.0,21.0,228.0,39.0,109.0,13.0,69.0,69.0,48.0,81.0,26.0,36.0,100.0,245.0,90.0,103.0,79.0,72.0,62.0,48.0,32.0,118.0,65.0,108.0,145.0,66.0,64.0,10.0,34.0,47.0,65.0,69.0,66.0,180.0,14.0,579.0,73.0,23.0,92.0,54.0,29.0,57.0,66.0,45.0,95.0,74.0,143.0,33.0,8.0,230.0,39.0,28.0,7.0,25.0,83.0,27.0,16.0,205.0,159.0,45.0,66.0,57.0,92.0,26.0,61.0,116.0,168.0,14.0,93.0,107.0,74.0,84.0,13.0,54.0,30.0,127.0,103.0,43.0,37.0,188.0,198.0,91.0,0.0,170.0,240.0,56.0,76.0,81.0,90.0,32.0,67.0,136.0,53.0,78.0,16.0,93.0,79.0,27.0,49.0,130.0,84.0,64.0,117.0,120.0,91.0,85.0,115.0,34.0,56.0,62.0,94.0,109.0,56.0,54.0,23.0,18.0,126.0,59.0,124.0,56.0,52.0,165.0,112.0,51.0,166.0,29.0,34.0,13.0,119.0,74.0,44.0,146.0,10.0,30.0,20.0,29.0,192.0,62.0,231.0,72.0,30.0,0.0,11.0,223.0,62.0,78.0,113.0,41.0,91.0,43.0,52.0,39.0,24.0,144.0,107.0,60.0,179.0,38.0,24.0,53.0,48.0,54.0,90.0,9.0,79.0,28.0,156.0,63.0,130.0,20.0,43.0,113.0,28.0,75.0,86.0,70.0,51.0,95.0,124.0,49.0,97.0,119.0,97.0,25.0,47.0,49.0,166.0,154.0,66.0,39.0,61.0,54.0,32.0,51.0,162.0,153.0,99.0,146.0,23.0,38.0,91.0,108.0,44.0,141.0,53.0,57.0,132.0,240.0,119.0,92.0,89.0,16.0,68.0,68.0,74.0,51.0,90.0,28.0,111.0,40.0,150.0,146.0,197.0,56.0,47.0,135.0,90.0,63.0,29.0,30.0,82.0,38.0,196.0,32.0,173.0,84.0,35.0,33.0,58.0,77.0,159.0,68.0,135.0,18.0,50.0,14.0,44.0,56.0,140.0,40.0,23.0,48.0,45.0,47.0,11.0,39.0,40.0,22.0,144.0,111.0,25.0,110.0,70.0,38.0,55.0,48.0,187.0,41.0,85.0,23.0,47.0,55.0,164.0,22.0,67.0,113.0,86.0,18.0,78.0,34.0,118.0,173.0,81.0,48.0,190.0,34.0,53.0,55.0,30.0,28.0,52.0,65.0,8.0,177.0,90.0,133.0,138.0,119.0,60.0,37.0,82.0,57.0,57.0,141.0,74.0,68.0,94.0,16.0,43.0,103.0,54.0,21.0,201.0,34.0,78.0,123.0,110.0,71.0,104.0,48.0,92.0,43.0,63.0,34.0,258.0,159.0,89.0,94.0,45.0,20.0,70.0,35.0,77.0,14.0,71.0,33.0,109.0,28.0,26.0,74.0,61.0,243.0,46.0,32.0,49.0,80.0,23.0,39.0,50.0,50.0,52.0,5.0,50.0,17.0,87.0,26.0,64.0,37.0,17.0,35.0,113.0,58.0,28.0,58.0,18.0,40.0,113.0,106.0,165.0,29.0,7.0,65.0,75.0,29.0,29.0,30.0,29.0,30.0,19.0,157.0,138.0,18.0,64.0,42.0,31.0,43.0,144.0,99.0,26.0,48.0,57.0,127.0,27.0,28.0,101.0,15.0,187.0,36.0,74.0,36.0,49.0,67.0,42.0,142.0],"events":[{"best_kmer":4041237,"gene":["AL358472.7","CREB3L4"],"id":42,"info":"","signatures":[670],"type":"splice_borders"}],"fc":[-4.034039093616115,-3.485953858723111,-3.010361619787233,1.1572267611980855,1.340051330411671,1.157985085848089],"graph":"complex","graph_id":473,"id":4041237,"kmer":"CTGCAGCTGGCGGAGCTGAGCTACCAAGGAG","means":[8.618062510036678,34.76560107671538,30.042168261579338,25.943484617141642],"pvalues":[1.8462815088211043e-17,2.479709511849744e-63,3.4721335840002624e-29,0.07267270836588446,0.001463481510709073,0.010992352778640467],"stdevs":[7.902583707069328,21.781762063774934,23.74244641599026,18.02385362003851],"values":[87.227,75.293,73.639,51.588,57.158,49.687000000000005]},
{"alignments":[{"blocks":[{"q_end":145,"q_start":137,"t_end":153973464,"t_start":153973456},{"q_end":168,"q_start":145,"t_end":153973642,"t_start":153973619}],"chromosome":"chr1","end":153973642,"genes":[636,1638],"id":40,"match":3,"query_index":40,"signatures":[671],"start":153973456,"strand":"+"}],"counts":[24.0,19.0,79.0,44.0,82.0,38.0,63.0,148.0,52.0,19.0,104.0,88.0,115.0,39.0,9.0,142.0,68.0,83.0,39.0,21.0,14.0,79.0,52.0,144.0,64.0,144.0,63.0,32.0,31.0,26.0,139.0,38.0,246.0,89.0,72.0,12.0,18.0,110.0,13.0,45.0,15.0,176.0,12.0,37.0,73.0,58.0,118.0,30.0,14.0,142.0,11.0,74.0,100.0,23.0,123.0,13.0,98.0,45.0,16.0,60.0,57.0,47.0,51.0,80.0,43.0,303.0,59.0,37.0,9.0,81.0,44.0,41.0,53.0,18.0,507.0,49.0,0.0,318.0,5.0,37.0,58.0,75.0,41.0,15.0,63.0,36.0,106.0,112.0,59.0,140.0,46.0,73.0,88.0,100.0,87.0,88.0,54.0,119.0,26.0,51.0,424.0,253.0,61.0,44.0,10.0,45.0,99.0,55.0,79.0,169.0,68.0,0.0,130.0,74.0,31.0,160.0,118.0,49.0,29.0,48.0,39.0,45.0,39.0,40.0,19.0,27.0,25.0,57.0,50.0,13.0,47.0,28.0,42.0,17.0,18.0,75.0,54.0,116.0,30.0,43.0,19.0,28.0,15.0,102.0,47.0,66.0,47.0,71.0,71.0,60.0,39.0,131.0,69.0,22.0,67.0,69.0,32.0,85.0,40.0,39.0,302.0,84.0,70.0,167.0,77.0,262.0,105.0,49.0,38.0,81.0,133.0,263.0,56.0,43.0,44.0,21.0,98.0,0.0,33.0,65.0,168.0,60.0,24.0,47.0,68.0,29.0,10.0,32.0,81.0,148.0,60.0,507.0,271.0,322.0,103.0,224.0,71.0,330.0,450.0,241.0,837.0,511.0,809.0,205.0,304.0,256.0,480.0,111.0,270.0,189.0,95.0,92.0,468.0,323.0,135.0,102.0,201.0,101.0,298.0,91.0,67.0,878.0,302.0,81.0,132.0,294.0,303.0,344.0,217.0,232.0,420.0,142.0,386.0,343.0,832.0,255.0,268.0,329.0,329.0,113.0,150.0,213.0,247.0,576.0,752.0,272.0,535.0,299.0,394.0,97.0,154.0,215.0,311.0,178.0,353.0,316.0,201.0,131.0,283.0,209.0,319.0,147.0,231.0,119.0,233.0,148.0,63.0,425.0,84.0,149.0,226.0,621.0,71.0,63.0,119.0,101.0,116.0,96.0,33.0,131.0,475.0,98.0,68.0,180.0,127.0,145.0,136.0,177.0,34.0,120.0,372.0,188.0,115.0,208.0,155.0,199.0,164.0,124.0,329.0,466.0,304.0,120.0,84.0,461.0,148.0,506.0,228.0,250.0,232.0,417.0,49.0,144.0,264.0,97.0,52.0,88.0,192.0,184.0,202.0,248.0,107.0,218.0,73.0,94.0,224.0,215.0,219.0,76.0,136.0,64.0,219.0,132.0,494.0,558.0,135.0,116.0,205.0,229.0,113.0,223.0,150.0,210.0,243.0,140.0,52.0,129.0,179.0,278.0,197.0,250.0,395.0,202.0,235.0,141.0,295.0,157.0,822.0,383.0,320.0,264.0,434.0,246.0,75.0,214.0,289.0,135.0,87.0,112.0,202.0,169.0,210.0,142.0,549.0,99.0,146.0,557.0,149.0,634.0,213.0,142.0,167.0,287.0,590.0,147.0,176.0,851.0,119.0,182.0,199.0,175.0,466.0,159.0,287.0,195.0,96.0,183.0,265.0,189.0,157.0,336.0,152.0,472.0,215.0,246.0,182.0,140.0,289.0,349.0,266.0,122.0,188.0,73.0,344.0,119.0,88.0,146.0,448.0,163.0,422.0,216.0,178.0,281.0,109.0,266.0,165.0,223.0,490.0,195.0,438.0,266.0,400.0,108.0,87.0,121.0,330.0,90.0,216.0,291.0,170.0,240.0,100.0,323.0,232.0,185.0,380.0,292.0,210.0,447.0,184.0,32.0,245.0,293.0,150.0,390.0,207.0,170.0,190.0,586.0,445.0,290.0,305.0,449.0,41.0,146.0,122.0,209.0,190.0,90.0,783.0,178.0,168.0,143.0,128.0,66.0,93.0,57.0,319.0,207.0,67.0,144.0,162.0,233.0,171.0,79.0,449.0,332.0,207.0,89.0,202.0,321.0,275.0,169.0,96.0,112.0,119.0,163.0,285.0,211.0,238.0,178.0,147.0,131.0,155.0,95.0,85.0,313.0,118.0,258.0,632.0,553.0,157.0,280.0,180.0,108.0,109.0,177.0,1534.0,143.0,139.0,117.0,500.0,344.0,233.0,183.0,441.0,262.0,150.0,289.0,97.0,258.0,41.0,138.0,138.0,255.0,110.0,154.0,51.0,276.0,146.0,159.0,168.0,110.0,25.0,209.0,188.0,414.0,279.0,147.0,428.0,371.0,85.0,276.0,192.0,58.0,144.0,87.0,206.0,387.0,118.0,101.0,166.0,168.0,33.0,227.0,374.0,202.0,150.0,521.0,249.0,89.0,132.0,166.0,175.0,204.0,170.0,62.0,71.0,90.0,156.0,136.0,72.0,153.0,38.0,107.0,210.0,219.0,207.0,216.0,115.0,140.0,38.0,85.0,150.0,204.0,211.0,177.0,152.0,145.0,73.0,212.0,367.0,1065.0,155.0,478.0,125.0,232.0,93.0,319.0,85.0,67.0,25.0,183.0,202.0,140.0,176.0,54.0,115.0,190.0,495.0,103.0,313.0,269.0,225.0,49.0,97.0,316.0,44.0,275.0,192.0,145.0,256.0,236.0,188.0,394.0,158.0,49.0,646.0,179.0,316.0,46.0,142.0,219.0,100.0,208.0,59.0,129.0,266.0,814.0,357.0,376.0,261.0,295.0,114.0,174.0,91.0,298.0,159.0,499.0,322.0,340.0,207.0,48.0,200.0,265.0,281.0,283.0,233.0,426.0,51.0,1268.0,262.0,183.0,322.0,199.0,73.0,215.0,289.0,132.0,502.0,262.0,635.0,106.0,13.0,704.0,69.0,116.0,64.0,57.0,223.0,67.0,97.0,459.0,323.0,214.0,210.0,136.0,264.0,195.0,134.0,211.0,254.0,75.0,243.0,290.0,210.0,152.0,61.0,153.0,110.0,489.0,291.0,125.0,115.0,472.0,440.0,280.0,6.0,426.0,526.0,144.0,172.0,213.0,351.0,96.0,248.0,279.0,143.0,349.0,55.0,365.0,175.0,144.0,142.0,369.0,195.0,183.0,350.0,334.0,267.0,328.0,264.0,45.0,144.0,230.0,372.0,343.0,112.0,132.0,53.0,66.0,398.0,142.0,338.0,127.0,250.0,673.0,361.0,178.0,596.0,154.0,165.0,73.0,303.0,338.0,91.0,313.0,16.0,71.0,84.0,127.0,431.0,230.0,487.0,236.0,78.0,13.0,71.0,651.0,177.0,295.0,299.0,162.0,235.0,159.0,161.0,234.0,60.0,401.0,241.0,331.0,279.0,128.0,77.0,150.0,118.0,168.0,270.0,28.0,266.0,101.0,467.0,315.0,355.0,48.0,96.0,264.0,90.0,274.0,342.0,131.0,208.0,236.0,292.0,123.0,253.0,350.0,276.0,145.0,131.0,105.0,357.0,678.0,238.0,143.0,176.0,124.0,109.0,142.0,411.0,496.0,180.0,320.0,229.0,156.0,348.0,415.0,107.0,443.0,187.0,194.0,191.0,599.0,277.0,206.0,221.0,45.0,221.0,167.0,119.0,176.0,390.0,191.0,421.0,131.0,478.0,441.0,418.0,125.0,148.0,415.0,296.0,172.0,90.0,120.0,335.0,144.0,355.0,135.0,568.0,187.0,300.0,165.0,183.0,318.0,514.0,247.0,538.0,88.0,149.0,52.0,250.0,143.0,682.0,138.0,64.0,158.0,135.0,184.0,156.0,86.0,116.0,106.0,543.0,307.0,74.0,387.0,273.0,168.0,125.0,156.0,709.0,73.0,247.0,82.0,242.0,148.0,508.0,116.0,157.0,371.0,259.0,68.0,162.0,161.0,440.0,678.0,167.0,137.0,544.0,132.0,170.0,200.0,113.0,95.0,138.0,224.0,22.0,629.0,304.0,480.0,294.0,520.0,198.0,136.0,171.0,151.0,231.0,293.0,268.0,232.0,279.0,77.0,165.0,328.0,142.0,111.0,709.0,136.0,254.0,253.0,358.0,255.0,319.0,193.0,343.0,153.0,225.0,136.0,587.0,386.0,335.0,218.0,150.0,54.0,239.0,103.0,187.0,46.0,160.0,92.0,318.0,60.0,277.0,223.0,365.0,943.0,158.0,118.0,181.0,268.0,120.0,110.0,137.0,122.0,207.0,18.0,242.0,84.0,312.0,79.0,189.0,135.0,232.0,201.0,490.0,169.0,118.0,177.0,79.0,207.0,359.0,308.0,562.0,67.0,26.0,313.0,176.0,130.0,118.0,202.0,114.0,99.0,81.0,431.0,492.0,92.0,483.0,128.0,301.0,116.0,468.0,238.0,62.0,144.0,218.0,198.0,109.0,75.0,288.0,51.0,573.0,110.0,375.0,111.0,115.0,300.0,186.0,434.0],"events":[{"best_kmer":6345183,"gene":["AL358472.7","CREB3L4"],"id":43,"info":"","signatures":[671],"type":"splice_borders"}],"fc":[-3.9508158487569167,-3.24386234929625,-3.0706380615927524,1.2179357270243105,1.2866432870006217,1.0564131246434318],"graph":"complex","graph_id":267,"id":6345183,"kmer":"GTGTTTTGATTCTTCTTTTTTCCCTGGCTCT","means":[27.67130699470873,109.32423823051337,89.76191091595362,84.96856847197039],"pvalues":[3.352325576721729e-17,4.616152091847682e-66,1.1230226989033917e-33,0.016961647796127664,0.004745306908758038,0.2987623968293156],"stdevs":[25.2850004704344,68.78637266370727,63.64620328712297,53.79871277438094],"values":[86.483,76.998,72.954,57.629000000000005,57.93299999999999,51.098]},
{"alignments":[{"blocks":[{"q_end":32,"q_start":24,"t_end":54435873,"t_start":54435865},{"q_end":55,"q_start":32,"t_end":54436113,"t_start":54436090}],"chromosome":"chr19","end":54436113,"genes":[912],"id":41,"match":40,"query_index":41,"signatures":[675],"start":54435865,"strand":"-"}],"counts":[100.0,48.0,0.0,61.0,15.0,32.0,11.0,62.0,0.0,0.0,6.0,0.0,54.0,88.0,0.0,23.0,0.0,186.0,0.0,97.0,20.0,5.0,13.0,44.0,7.0,123.0,110.0,35.0,0.0,35.0,102.0,0.0,0.0,0.0,39.0,0.0,0.0,70.0,99.0,56.0,19.0,105.0,0.0,0.0,9.0,181.0,14.0,0.0,30.0,0.0,0.0,35.0,0.0,0.0,0.0,279.0,14.0,0.0,46.0,0.0,150.0,0.0,0.0,166.0,68.0,5.0,218.0,32.0,0.0,27.0,17.0,61.0,39.0,104.0,584.0,0.0,0.0,0.0,0.0,69.0,37.0,140.0,9.0,0.0,24.0,21.0,12.0,0.0,65.0,54.0,0.0,58.0,0.0,98.0,30.0,48.0,119.0,92.0,87.0,25.0,132.0,42.0,0.0,62.0,0.0,163.0,27.0,14.0,104.0,103.0,15.0,0.0,48.0,229.0,45.0,170.0,175.0,0.0,48.0,98.0,50.0,0.0,0.0,129.0,0.0,53.0,164.0,104.0,40.0,14.0,0.0,0.0,62.0,0.0,0.0,0.0,6.0,61.0,8.0,0.0,11.0,60.0,7.0,80.0,14.0,129.0,0.0,0.0,0.0,15.0,67.0,305.0,185.0,6.0,145.0,11.0,0.0,0.0,53.0,11.0,0.0,145.0,228.0,5.0,35.0,10.0,0.0,49.0,10.0,283.0,66.0,210.0,9.0,12.0,184.0,0.0,20.0,0.0,187.0,10.0,54.0,51.0,55.0,37.0,13.0,67.0,0.0,0.0,0.0,116.0,0.0,0.0,0.0,0.0,0.0,0.0,0.0,0.0,0.0,0.0,0.0,13.0,0.0,0.0,0.0,0.0,5.0,0.0,0.0,0.0,0.0,0.0,0.0,0.0,0.0,0.0,0.0,0.0,0.0,0.0,0.0,0.0,0.0,0.0,0.0,6.0,0.0,0.0,0.0,0.0,0.0,0.0,0.0,6.0,0.0,0.0,0.0,0.0,0.0,0.0,0.0,0.0,0.0,0.0,0.0,0.0,0.0,0.0,0.0,8.0,0.0,0.0,5.0,0.0,7.0,0.0,0.0,0.0,0.0,0.0,0.0,0.0,0.0,0.0,0.0,0.0,0.0,0.0,0.0,13.0,0.0,0.0,5.0,0.0,0.0,6.0,0.0,0.0,0.0,0.0,0.0,0.0,0.0,0.0,0.0,0.0,0.0,0.0,0.0,0.0,0.0,0.0,0.0,0.0,0.0,0.0,0.0,0.0,0.0,0.0,0.0,0.0,0.0,0.0,0.0,0.0,0.0,0.0,0.0,0.0,0.0,0.0,0.0,6.0,0.0,0.0,0.0,0.0,0.0,0.0,0.0,0.0,0.0,0.0,0.0,0.0,0.0,0.0,0.0,0.0,0.0,0.0,7.0,0.0,11.0,0.0,0.0,0.0,0.0,0.0,0.0,0.0,0.0,0.0,0.0,0.0,0.0,0.0,0.0,0.0,0.0,0.0,0.0,0.0,0.0,0.0,10.0,0.0,0.0,0.0,0.0,0.0,0.0,0.0,0.0,0.0,0.0,0.0,0.0,0.0,0.0,0.0,0.0,0.0,0.0,0.0,0.0,0.0,0.0,0.0,0.0,0.0,0.0,0.0,0.0,0.0,0.0,0.0,0.0,5.0,0.0,0.0,0.0,0.0,6.0,0.0,0.0,0.0,11.0,0.0,0.0,6.0,0.0,0.0,0.0,0.0,0.0,0.0,0.0,0.0,0.0,0.0,0.0,0.0,0.0,0.0,0.0,0.0,0.0,0.0,0.0,0.0,0.0,0.0,0.0,0.0,0.0,0.0,0.0,0.0,0.0,0.0,0.0,7.0,6.0,0.0,0.0,0.0,0.0,0.0,0.0,0.0,0.0,0.0,0.0,0.0,0.0,0.0,0.0,0.0,0.0,0.0,0.0,0.0,0.0,0.0,0.0,0.0,0.0,0.0,0.0,0.0,0.0,0.0,0.0,0.0,0.0,0.0,0.0,0.0,0.0,0.0,0.0,0.0,0.0,0.0,0.0,0.0,0.0,0.0,0.0,0.0,0.0,0.0,0.0,0.0,0.0,0.0,0.0,5.0,0.0,9.0,0.0,0.0,0.0,0.0,0.0,0.0,0.0,6.0,0.0,0.0,0.0,0.0,0.0,0.0,0.0,0.0,0.0,0.0,0.0,0.0,0.0,0.0,0.0,0.0,23.0,0.0,0.0,0.0,0.0,0.0,0.0,0.0,0.0,0.0,0.0,0.0,5.0,0.0,0.0,6.0,0.0,0.0,0.0,0.0,0.0,0.0,9.0,0.0,12.0,0.0,0.0,0.0,0.0,0.0,0.0,8.0,0.0,0.0,0.0,0.0,0.0,0.0,0.0,0.0,0.0,0.0,5.0,0.0,0.0,0.0,0.0,7.0,0.0,0.0,0.0,0.0,5.0,0.0,0.0,0.0,0.0,0.0,0.0,0.0,5.0,0.0,0.0,0.0,0.0,0.0,0.0,0.0,0.0,0.0,0.0,5.0,0.0,0.0,0.0,0.0,0.0,0.0,0.0,0.0,0.0,0.0,0.0,0.0,0.0,0.0,0.0,0.0,0.0,0.0,0.0,0.0,0.0,0.0,0.0,0.0,0.0,0.0,0.0,0.0,0.0,0.0,0.0,0.0,0.0,8.0,0.0,0.0,0.0,0.0,0.0,0.0,0.0,0.0,0.0,0.0,0.0,0.0,0.0,0.0,5.0,0.0,0.0,0.0,0.0,0.0,0.0,0.0,0.0,0.0,5.0,9.0,0.0,0.0,5.0,0.0,0.0,0.0,0.0,0.0,0.0,0.0,0.0,0.0,0.0,0.0,0.0,0.0,0.0,0.0,0.0,0.0,0.0,0.0,0.0,0.0,0.0,0.0,0.0,0.0,0.0,0.0,0.0,0.0,0.0,0.0,0.0,0.0,13.0,0.0,8.0,0.0,0.0,0.0,0.0,0.0,0.0,0.0,0.0,0.0,0.0,0.0,0.0,7.0,0.0,0.0,0.0,0.0,6.0,0.0,0.0,0.0,0.0,0.0,0.0,5.0,0.0,0.0,0.0,0.0,0.0,9.0,0.0,0.0,8.0,0.0,0.0,0.0,0.0,0.0,0.0,0.0,0.0,0.0,0.0,0.0,0.0,0.0,0.0,0.0,0.0,0.0,0.0,0.0,0.0,0.0,0.0,0.0,0.0,0.0,0.0,0.0,0.0,0.0,5.0,0.0,0.0,0.0,0.0,0.0,0.0,0.0,0.0,0.0,0.0,0.0,0.0,5.0,0.0,0.0,0.0,0.0,0.0,0.0,0.0,0.0,0.0,0.0,0.0,0.0,0.0,0.0,0.0,0.0,0.0,0.0,0.0,7.0,0.0,0.0,0.0,0.0,0.0,0.0,0.0,0.0,0.0,0.0,0.0,0.0,0.0,0.0,0.0,0.0,0.0,5.0,0.0,0.0,0.0,0.0,0.0,0.0,0.0,0.0,0.0,0.0,0.0,8.0,6.0,0.0,0.0,0.0,0.0,0.0,0.0,0.0,0.0,0.0,0.0,0.0,0.0,0.0,6.0,0.0,0.0,0.0,0.0,0.0,0.0,0.0,0.0,0.0,0.0,0.0,0.0,0.0,0.0,0.0,0.0,0.0,0.0,0.0,0.0,0.0,0.0,0.0,5.0,0.0,0.0,0.0,0.0,0.0,6.0,0.0,0.0,0.0,0.0,0.0,0.0,0.0,0.0,0.0,0.0,0.0,0.0,0.0,0.0,0.0,0.0,0.0,0.0,0.0,0.0,0.0,0.0,0.0,0.0,0.0,0.0,0.0,0.0,8.0,0.0,0.0,0.0,0.0,0.0,0.0,0.0,0.0,0.0,0.0,0.0,0.0,0.0,0.0,0.0,0.0,0.0,0.0,0.0,0.0,0.0,0.0,0.0,0.0,0.0,0.0,0.0,0.0,0.0,0.0,0.0,0.0,0.0,0.0,0.0,0.0,0.0,5.0,0.0,0.0,0.0,0.0,0.0,0.0,0.0,0.0,0.0,0.0,0.0,0.0,6.0,0.0,0.0,0.0,0.0,0.0,0.0,0.0,0.0,0.0,0.0,0.0,0.0,0.0,0.0,0.0,0.0,0.0,0.0,0.0,0.0,0.0,0.0,0.0,0.0,0.0,0.0,0.0,0.0,0.0,0.0,0.0,0.0,0.0,0.0,5.0,7.0,0.0,0.0,0.0,0.0,0.0,0.0,0.0,0.0,0.0,10.0,0.0,0.0,0.0,0.0,0.0,0.0,0.0,0.0,5.0,0.0,0.0,0.0,0.0,0.0,0.0,0.0,0.0,0.0,0.0,0.0,0.0,0.0,0.0,0.0,0.0,0.0,0.0,0.0,5.0,0.0,0.0,7.0,0.0,0.0,0.0,0.0,0.0,0.0,0.0,0.0,0.0,0.0,0.0,0.0,0.0,0.0,0.0,0.0,0.0,0.0,0.0,0.0,0.0],"events":[{"best_kmer":2509474,"gene":["TTYH1"],"id":44,"info":"","signatures":[675],"type":"splice_borders"},{"best_kmer":2509474,"gene":["TTYH1"],"id":1812,"info":"ENSE00003559456.1-ENSE00003616069.1 -> ? OR ENSE00003559456.1-ENSE00003616069.1 -> ?","signatures":[675,1012],"type":"multiple_splice_junctions"},{"best_kmer":2509474,"gene":["TTYH1"],"id":1814,"info":"ENSE00003554862.1-ENSE00003633763.1 -> ? OR ENSE00003559456.1-ENSE00003616069.1 -> ?","signatures":[673,675],"type":"multiple_splice_junctions"}],"fc":[76.74962667439124,83.72370126232141,168.51703187978728,1.0908678633385092,2.1956723332963874,2.012775705553116],"graph":"complex","graph_id":433,"id":2509474,"kmer":"CACTGCACAAAGCGCTTGGATTCCTGAGGGT","means":[20.565788114157318,0.26795945472682575,0.24563878333234462,0.1220398192678118],"pvalues":[2.2580992481852075e-17,2.0170673594741363e-17,1.3928111289301694e-17,0.8273078679359538,0.15435858385296874,0.029519520153341555],"stdevs":[29.837096168526774,0.8485865832031195,0.956984269628114,0.5703596719236306],"values":[80.95599999999999,81.356,86.862,50.101000000000006,52.19100000000001,49.550000000000004]},
{"alignments":[{"blocks":[{"q_end":45,"q_start":14,"t_end":48247357,"t_start":48247326}],"chromosome":"chr16","end":48247357,"genes":[213,393],"id":42,"match":40,"query_index":42,"signatures":[677,678],"start":48247326,"strand":"-"}],"counts":[0.0,0.0,0.0,0.0,0.0,0.0,0.0,6.0,0.0,0.0,0.0,0.0,0.0,0.0,0.0,0.0,0.0,0.0,0.0,0.0,0.0,0.0,0.0,0.0,0.0,0.0,0.0,0.0,0.0,0.0,0.0,0.0,0.0,0.0,0.0,0.0,0.0,0.0,0.0,0.0,0.0,0.0,0.0,0.0,0.0,0.0,0.0,0.0,0.0,0.0,0.0,0.0,0.0,0.0,0.0,0.0,0.0,0.0,0.0,0.0,0.0,0.0,0.0,0.0,0.0,0.0,0.0,0.0,0.0,0.0,0.0,0.0,0.0,0.0,0.0,0.0,0.0,0.0,0.0,0.0,0.0,0.0,0.0,0.0,0.0,0.0,0.0,0.0,0.0,0.0,0.0,0.0,70.0,0.0,0.0,0.0,0.0,0.0,0.0,0.0,0.0,0.0,0.0,0.0,0.0,0.0,0.0,0.0,0.0,0.0,0.0,0.0,0.0,0.0,0.0,45.0,0.0,0.0,0.0,0.0,0.0,0.0,0.0,0.0,0.0,0.0,0.0,0.0,0.0,0.0,0.0,0.0,0.0,0.0,0.0,32.0,0.0,0.0,0.0,0.0,0.0,0.0,0.0,0.0,0.0,0.0,0.0,0.0,0.0,0.0,0.0,0.0,0.0,0.0,0.0,0.0,0.0,0.0,0.0,0.0,20.0,0.0,0.0,0.0,0.0,0.0,0.0,0.0,0.0,0.0,0.0,0.0,0.0,0.0,0.0,0.0,0.0,0.0,0.0,0.0,0.0,0.0,0.0,0.0,0.0,0.0,0.0,0.0,0.0,0.0,7.0,197.0,0.0,0.0,0.0,78.0,10.0,9.0,46.0,227.0,153.0,148.0,0.0,11.0,608.0,162.0,54.0,46.0,7.0,27.0,0.0,23.0,23.0,7.0,42.0,0.0,0.0,74.0,143.0,0.0,98.0,84.0,0.0,171.0,0.0,35.0,0.0,0.0,123.0,0.0,65.0,125.0,8.0,30.0,78.0,362.0,38.0,0.0,50.0,12.0,117.0,14.0,0.0,23.0,28.0,0.0,10.0,78.0,0.0,25.0,75.0,14.0,41.0,13.0,103.0,129.0,248.0,26.0,0.0,15.0,9.0,0.0,69.0,28.0,0.0,106.0,35.0,20.0,68.0,541.0,374.0,32.0,0.0,0.0,0.0,0.0,6.0,0.0,0.0,11.0,10.0,0.0,0.0,0.0,0.0,9.0,0.0,17.0,0.0,0.0,0.0,0.0,0.0,10.0,12.0,36.0,0.0,43.0,14.0,242.0,69.0,0.0,0.0,5.0,0.0,61.0,33.0,14.0,202.0,0.0,0.0,0.0,0.0,10.0,5.0,63.0,23.0,0.0,18.0,385.0,0.0,13.0,0.0,11.0,0.0,0.0,5.0,0.0,8.0,0.0,0.0,114.0,14.0,0.0,5.0,11.0,0.0,47.0,29.0,11.0,6.0,9.0,53.0,14.0,24.0,0.0,0.0,5.0,22.0,10.0,28.0,33.0,17.0,0.0,25.0,0.0,5.0,26.0,12.0,23.0,0.0,9.0,0.0,70.0,31.0,0.0,0.0,0.0,11.0,0.0,0.0,0.0,0.0,0.0,74.0,0.0,10.0,7.0,11.0,46.0,15.0,0.0,8.0,0.0,6.0,0.0,17.0,10.0,6.0,0.0,9.0,6.0,0.0,17.0,0.0,17.0,24.0,0.0,0.0,8.0,10.0,12.0,30.0,328.0,7.0,27.0,105.0,50.0,63.0,28.0,26.0,6.0,53.0,0.0,0.0,0.0,24.0,82.0,0.0,28.0,9.0,0.0,0.0,9.0,17.0,22.0,15.0,0.0,29.0,46.0,0.0,0.0,0.0,0.0,28.0,13.0,63.0,0.0,0.0,15.0,8.0,77.0,6.0,0.0,11.0,0.0,0.0,18.0,16.0,11.0,5.0,6.0,0.0,30.0,0.0,90.0,19.0,0.0,0.0,15.0,7.0,49.0,0.0,24.0,5.0,51.0,0.0,23.0,0.0,0.0,5.0,8.0,0.0,0.0,5.0,0.0,62.0,176.0,0.0,88.0,28.0,0.0,0.0,12.0,97.0,0.0,10.0,12.0,0.0,39.0,11.0,0.0,0.0,0.0,6.0,0.0,48.0,0.0,11.0,6.0,8.0,25.0,0.0,14.0,0.0,118.0,8.0,15.0,17.0,5.0,0.0,10.0,0.0,14.0,6.0,0.0,7.0,15.0,19.0,0.0,12.0,13.0,32.0,0.0,11.0,8.0,0.0,21.0,165.0,0.0,0.0,34.0,39.0,19.0,0.0,33.0,0.0,13.0,0.0,9.0,0.0,0.0,0.0,0.0,22.0,0.0,33.0,67.0,6.0,9.0,0.0,12.0,0.0,6.0,170.0,0.0,10.0,7.0,10.0,15.0,0.0,0.0,0.0,50.0,0.0,0.0,5.0,0.0,63.0,13.0,0.0,17.0,18.0,29.0,0.0,22.0,0.0,0.0,120.0,0.0,6.0,10.0,17.0,0.0,0.0,0.0,0.0,0.0,0.0,181.0,0.0,5.0,9.0,14.0,0.0,19.0,173.0,6.0,0.0,9.0,0.0,0.0,0.0,140.0,17.0,9.0,0.0,16.0,18.0,0.0,12.0,0.0,787.0,76.0,0.0,0.0,0.0,0.0,0.0,152.0,0.0,31.0,11.0,0.0,8.0,0.0,0.0,0.0,28.0,0.0,0.0,35.0,0.0,8.0,0.0,39.0,0.0,0.0,0.0,0.0,0.0,16.0,5.0,6.0,5.0,0.0,132.0,0.0,0.0,5.0,11.0,0.0,0.0,8.0,0.0,31.0,0.0,45.0,12.0,17.0,110.0,0.0,16.0,0.0,27.0,23.0,18.0,0.0,0.0,21.0,134.0,0.0,0.0,77.0,16.0,0.0,0.0,0.0,27.0,0.0,0.0,12.0,0.0,0.0,18.0,0.0,0.0,0.0,0.0,0.0,19.0,93.0,0.0,0.0,47.0,6.0,7.0,112.0,0.0,173.0,0.0,14.0,13.0,46.0,0.0,12.0,50.0,0.0,10.0,27.0,9.0,0.0,0.0,0.0,8.0,0.0,0.0,0.0,11.0,0.0,10.0,0.0,0.0,0.0,38.0,0.0,544.0,11.0,19.0,14.0,0.0,6.0,5.0,6.0,5.0,0.0,35.0,21.0,0.0,8.0,0.0,5.0,7.0,0.0,73.0,10.0,0.0,0.0,0.0,43.0,106.0,5.0,0.0,19.0,12.0,100.0,11.0,48.0,17.0,0.0,11.0,0.0,8.0,0.0,11.0,7.0,6.0,0.0,0.0,0.0,0.0,23.0,0.0,11.0,9.0,0.0,43.0,0.0,0.0,0.0,20.0,19.0,54.0,12.0,0.0,0.0,0.0,30.0,22.0,6.0,5.0,19.0,0.0,0.0,0.0,52.0,0.0,5.0,17.0,25.0,71.0,0.0,0.0,0.0,17.0,85.0,0.0,0.0,215.0,8.0,0.0,19.0,0.0,0.0,8.0,0.0,0.0,52.0,63.0,24.0,26.0,16.0,14.0,17.0,0.0,0.0,25.0,0.0,0.0,69.0,0.0,0.0,0.0,0.0,78.0,20.0,7.0,191.0,10.0,0.0,0.0,0.0,0.0,0.0,66.0,0.0,0.0,20.0,0.0,249.0,13.0,10.0,0.0,118.0,18.0,57.0,33.0,0.0,0.0,90.0,0.0,28.0,0.0,0.0,10.0,39.0,0.0,5.0,17.0,0.0,47.0,9.0,0.0,6.0,0.0,5.0,154.0,6.0,17.0,15.0,6.0,0.0,18.0,0.0,0.0,0.0,6.0,166.0,0.0,0.0,47.0,0.0,0.0,5.0,34.0,0.0,40.0,0.0,100.0,0.0,61.0,5.0,0.0,0.0,0.0,117.0,7.0,5.0,43.0,0.0,0.0,6.0,0.0,0.0,15.0,66.0,0.0,23.0,0.0,36.0,11.0,0.0,0.0,0.0,57.0,114.0,0.0,632.0,0.0,5.0,88.0,0.0,0.0,0.0,5.0,0.0,0.0,100.0,0.0,33.0,0.0,0.0,51.0,66.0,0.0,31.0,10.0,0.0,5.0,6.0,0.0,29.0,87.0,0.0,31.0,9.0,41.0,6.0,44.0,0.0,0.0,0.0,0.0,6.0,55.0,0.0,28.0,0.0,35.0,0.0,43.0,0.0,21.0,0.0,41.0,53.0,0.0,6.0,0.0,72.0,0.0,0.0,0.0,0.0,24.0,0.0,0.0,17.0,13.0,0.0,0.0,0.0,30.0,9.0,12.0,9.0,59.0,0.0,0.0,0.0,0.0,44.0,29.0,76.0,0.0,0.0,0.0,10.0,37.0,5.0,8.0,0.0,0.0,102.0,0.0,0.0,0.0,11.0,59.0,33.0,0.0,25.0,0.0,10.0,0.0,15.0,0.0,0.0,0.0,0.0,5.0,0.0,14.0,13.0,95.0,47.0,29.0,48.0],"events":[{"best_kmer":2567675,"gene":["ABCC11","LONP2"],"id":45,"info":"","signatures":[677],"type":"mutation_borders"},{"best_kmer":2567675,"gene":["ABCC11","LONP2"],"id":46,"info":"","signatures":[678],"type":"mutation_borders"}],"fc":[-73.21085876162357,-22.591371365946646,-22.502752099862516,3.2406558050733816,3.2534180013506373,1.003938152350915],"graph":"complex","graph_id":275,"id":2567675,"kmer":"CAGAGCCCCTCATCTCACCTCTGGGCTACCA","means":[0.33756789404761856,24.71363541357891,7.626121655650281,7.596206636626215],"pvalues":[8.465841455126808e-08,1.371352716140485e-18,2.8049431289151262e-11,0.00010714653205580086,0.00012044577694648122,0.981358330329031],"stdevs":[2.7173471283495587,37.438514494300456,18.389130982433883,14.61867263138986],"values":[88.83399999999999,72.086,70.99,63.14000000000001,62.444,47.568]},
{"alignments":[{"blocks":[{"q_end":22,"q_start":7,"t_end":183400305,"t_start":183400290},{"q_end":27,"q_start":22,"t_end":183408008,"t_start":183408003},{"q_end":30,"q_start":27,"t_end":183422557,"t_start":183422554},{"q_end":33,"q_start":30,"t_end":183461053,"t_start":183461050},{"q_end":35,"q_start":33,"t_end":183464939,"t_start":183464937},{"q_end":38,"q_start":35,"t_end":183471418,"t_start":183471415}],"chromosome":"chr4","end":183471418,"genes":[],"id":43,"match":19,"query_index":43,"signatures":[692,693,694,695,696],"start":183400290,"strand":"-"}],"counts":[10.0,0.0,0.0,0.0,0.0,0.0,0.0,0.0,0.0,0.0,0.0,15.0,0.0,0.0,0.0,0.0,11.0,0.0,0.0,0.0,0.0,6.0,0.0,0.0,0.0,0.0,0.0,0.0,0.0,0.0,0.0,0.0,18.0,0.0,0.0,0.0,0.0,0.0,0.0,0.0,0.0,13.0,0.0,0.0,0.0,0.0,0.0,6.0,0.0,19.0,0.0,0.0,18.0,0.0,0.0,0.0,0.0,0.0,0.0,0.0,0.0,0.0,0.0,6.0,0.0,16.0,0.0,0.0,0.0,8.0,0.0,0.0,0.0,0.0,17.0,5.0,0.0,41.0,0.0,0.0,7.0,0.0,0.0,0.0,0.0,0.0,40.0,9.0,0.0,0.0,0.0,0.0,16.0,0.0,0.0,0.0,0.0,8.0,0.0,10.0,29.0,0.0,8.0,0.0,0.0,0.0,0.0,8.0,0.0,0.0,0.0,0.0,0.0,0.0,0.0,0.0,0.0,0.0,0.0,0.0,17.0,0.0,0.0,0.0,0.0,0.0,0.0,0.0,0.0,0.0,7.0,7.0,0.0,0.0,0.0,0.0,0.0,0.0,0.0,0.0,0.0,0.0,0.0,0.0,0.0,0.0,7.0,0.0,0.0,0.0,0.0,10.0,0.0,0.0,0.0,0.0,0.0,0.0,0.0,7.0,26.0,0.0,0.0,0.0,0.0,0.0,0.0,0.0,0.0,0.0,0.0,0.0,0.0,0.0,0.0,0.0,0.0,0.0,0.0,0.0,0.0,0.0,0.0,0.0,5.0,0.0,0.0,5.0,0.0,0.0,12.0,85.0,73.0,34.0,42.0,12.0,7.0,5.0,13.0,123.0,130.0,93.0,36.0,25.0,59.0,55.0,11.0,37.0,48.0,37.0,0.0,30.0,45.0,68.0,8.0,25.0,0.0,31.0,32.0,0.0,38.0,46.0,0.0,27.0,9.0,36.0,18.0,77.0,75.0,49.0,75.0,47.0,39.0,21.0,157.0,105.0,63.0,42.0,16.0,27.0,161.0,25.0,11.0,39.0,28.0,26.0,45.0,20.0,42.0,5.0,18.0,20.0,49.0,11.0,35.0,85.0,42.0,9.0,16.0,26.0,144.0,34.0,39.0,19.0,41.0,5.0,11.0,34.0,31.0,136.0,133.0,20.0,12.0,9.0,34.0,9.0,27.0,27.0,80.0,33.0,100.0,36.0,20.0,12.0,59.0,8.0,20.0,30.0,0.0,5.0,0.0,38.0,11.0,37.0,0.0,16.0,5.0,23.0,28.0,19.0,11.0,15.0,35.0,26.0,14.0,66.0,66.0,35.0,15.0,29.0,8.0,17.0,22.0,9.0,0.0,38.0,11.0,26.0,18.0,52.0,17.0,47.0,0.0,23.0,39.0,42.0,35.0,0.0,5.0,10.0,0.0,23.0,87.0,34.0,10.0,12.0,5.0,23.0,15.0,27.0,0.0,6.0,48.0,15.0,10.0,11.0,22.0,70.0,16.0,35.0,53.0,39.0,42.0,8.0,42.0,0.0,0.0,25.0,16.0,20.0,31.0,29.0,22.0,75.0,11.0,0.0,10.0,17.0,0.0,27.0,58.0,6.0,39.0,8.0,28.0,30.0,17.0,13.0,35.0,31.0,10.0,0.0,49.0,9.0,11.0,90.0,22.0,31.0,20.0,13.0,100.0,20.0,9.0,24.0,14.0,62.0,39.0,8.0,0.0,24.0,35.0,40.0,28.0,20.0,15.0,15.0,55.0,36.0,12.0,5.0,31.0,22.0,36.0,28.0,8.0,14.0,58.0,54.0,29.0,94.0,22.0,9.0,0.0,0.0,23.0,23.0,53.0,21.0,16.0,12.0,46.0,24.0,0.0,23.0,32.0,8.0,15.0,19.0,56.0,15.0,0.0,65.0,30.0,16.0,19.0,11.0,64.0,45.0,25.0,0.0,15.0,32.0,36.0,64.0,20.0,79.0,36.0,16.0,21.0,40.0,12.0,47.0,0.0,79.0,44.0,0.0,23.0,11.0,14.0,5.0,13.0,37.0,20.0,11.0,25.0,5.0,78.0,24.0,9.0,14.0,25.0,30.0,33.0,10.0,82.0,16.0,5.0,10.0,18.0,19.0,33.0,23.0,5.0,40.0,14.0,9.0,17.0,47.0,25.0,10.0,16.0,95.0,7.0,19.0,26.0,34.0,14.0,51.0,19.0,92.0,32.0,65.0,44.0,23.0,29.0,13.0,13.0,28.0,14.0,23.0,93.0,18.0,11.0,41.0,30.0,34.0,10.0,30.0,28.0,20.0,0.0,19.0,31.0,37.0,6.0,18.0,14.0,95.0,0.0,44.0,10.0,54.0,11.0,0.0,28.0,11.0,78.0,32.0,33.0,45.0,7.0,42.0,61.0,5.0,19.0,11.0,22.0,36.0,8.0,41.0,0.0,35.0,9.0,9.0,19.0,16.0,12.0,44.0,58.0,43.0,57.0,14.0,14.0,19.0,17.0,0.0,5.0,0.0,38.0,9.0,13.0,19.0,8.0,10.0,23.0,13.0,34.0,0.0,6.0,30.0,6.0,10.0,58.0,32.0,12.0,19.0,45.0,26.0,0.0,30.0,18.0,45.0,0.0,41.0,16.0,41.0,7.0,29.0,0.0,69.0,13.0,9.0,43.0,48.0,21.0,12.0,22.0,14.0,9.0,54.0,11.0,14.0,0.0,11.0,16.0,59.0,8.0,20.0,11.0,11.0,22.0,13.0,67.0,18.0,17.0,20.0,25.0,23.0,5.0,11.0,12.0,23.0,26.0,12.0,11.0,0.0,35.0,24.0,29.0,21.0,29.0,52.0,0.0,13.0,28.0,28.0,22.0,40.0,20.0,34.0,31.0,12.0,30.0,24.0,0.0,19.0,25.0,19.0,9.0,40.0,59.0,0.0,48.0,33.0,25.0,18.0,17.0,13.0,107.0,16.0,6.0,87.0,0.0,45.0,29.0,8.0,0.0,7.0,35.0,24.0,13.0,67.0,21.0,44.0,19.0,20.0,22.0,60.0,24.0,33.0,23.0,0.0,44.0,36.0,22.0,54.0,5.0,25.0,41.0,84.0,18.0,0.0,8.0,65.0,27.0,31.0,0.0,16.0,31.0,28.0,46.0,10.0,0.0,19.0,41.0,9.0,35.0,24.0,12.0,40.0,34.0,12.0,11.0,0.0,39.0,16.0,46.0,35.0,18.0,44.0,21.0,15.0,48.0,15.0,26.0,18.0,55.0,5.0,6.0,19.0,54.0,14.0,25.0,50.0,10.0,26.0,11.0,7.0,55.0,11.0,16.0,0.0,94.0,29.0,21.0,36.0,0.0,13.0,0.0,29.0,41.0,14.0,10.0,9.0,7.0,53.0,14.0,53.0,27.0,11.0,90.0,24.0,42.0,40.0,14.0,29.0,16.0,53.0,31.0,21.0,19.0,16.0,46.0,96.0,0.0,43.0,40.0,0.0,23.0,39.0,102.0,29.0,15.0,0.0,0.0,59.0,30.0,28.0,39.0,38.0,30.0,38.0,12.0,15.0,0.0,52.0,15.0,26.0,22.0,14.0,79.0,24.0,37.0,16.0,76.0,14.0,43.0,43.0,95.0,99.0,22.0,21.0,22.0,0.0,23.0,26.0,6.0,131.0,33.0,0.0,35.0,32.0,0.0,9.0,15.0,13.0,15.0,85.0,11.0,53.0,9.0,57.0,32.0,0.0,19.0,29.0,70.0,44.0,5.0,96.0,26.0,51.0,7.0,6.0,26.0,68.0,17.0,15.0,118.0,6.0,51.0,54.0,13.0,158.0,31.0,43.0,62.0,5.0,15.0,7.0,62.0,16.0,43.0,7.0,0.0,29.0,6.0,57.0,27.0,18.0,19.0,37.0,13.0,15.0,59.0,11.0,0.0,16.0,38.0,20.0,95.0,0.0,30.0,37.0,84.0,18.0,41.0,26.0,15.0,39.0,14.0,7.0,16.0,11.0,9.0,84.0,14.0,20.0,24.0,32.0,18.0,12.0,9.0,0.0,126.0,66.0,0.0,48.0,56.0,39.0,79.0,41.0,9.0,68.0,30.0,30.0,99.0,72.0,9.0,34.0,17.0,0.0,5.0,47.0,0.0,80.0,19.0,0.0,11.0,0.0,9.0,46.0,30.0,17.0,40.0,10.0,26.0,7.0,62.0,59.0,11.0,16.0,17.0,0.0,37.0,13.0,17.0,5.0,15.0,5.0,32.0,0.0,72.0,8.0,35.0,59.0,27.0,25.0,8.0,23.0,89.0,19.0,14.0,9.0,30.0,0.0,54.0,6.0,71.0,36.0,58.0,10.0,59.0,11.0,80.0,5.0,21.0,90.0,0.0,30.0,14.0,49.0,26.0,12.0,0.0,0.0,51.0,0.0,8.0,43.0,6.0,0.0,0.0,17.0,23.0,0.0,62.0,0.0,148.0,41.0,14.0,13.0,0.0,17.0,0.0,11.0,30.0,0.0,18.0,7.0,40.0,35.0,0.0,7.0,80.0,22.0,15.0,38.0],"events":[{"best_kmer":4701984,"gene":[""],"id":47,"info":"","signatures":[692],"type":"splice_borders"},{"best_kmer":4701984,"gene":[""],"id":48,"info":"","signatures":[693],"type":"splice_borders"},{"best_kmer":4701984,"gene":[""],"id":49,"info":"","signatures":[694],"type":"splice_borders"},{"best_kmer":4701984,"gene":[""],"id":50,"info":"","signatures":[695],"type":"splice_borders"},{"best_kmer":4701984,"gene":[""],"id":51,"info":"","signatures":[696],"type":"splice_borders"}],"fc":[-18.95858316878484,-12.391371526852952,-12.258959241208489,1.5299826276453974,1.5465083777304331,1.0108012664891943],"graph":"linear","graph_id":204,"id":4701984,"kmer":"GAGAGACAGAAGGAAGGAAGGAAGGAAGGAA","means":[0.825334657801702,15.647175752014144,10.227028378808935,10.117743930347821],"pvalues":[6.482511549512891e-17,6.988507058982342e-106,2.1437383132697798e-32,0.00029217867177706717,0.0004957179915173041,0.879984100132018],"stdevs":[2.2941737590415485,12.684007584601764,7.618781767152786,9.315017520283382],"values":[89.626,84.229,78.625,59.006,56.294000000000004,52.262]},
{"alignments":[{"blocks":[{"q_end":22,"q_start":11,"t_end":183400305,"t_start":183400294},{"q_end":27,"q_start":22,"t_end":183408008,"t_start":183408003},{"q_end":30,"q_start":27,"t_end":183422557,"t_start":183422554},{"q_end":33,"q_start":30,"t_end":183461053,"t_start":183461050},{"q_end":35,"q_start":33,"t_end":183464939,"t_start":183464937},{"q_end":39,"q_start":35,"t_end":183471419,"t_start":183471415},{"q_end":42,"q_start":39,"t_end":183478152,"t_start":183478149}],"chromosome":"chr4","end":183478152,"genes":[],"id":44,"match":19,"query_index":44,"signatures":[692,693,694,695,696,697],"start":183400294,"strand":"-"}],"counts":[6.0,0.0,0.0,0.0,0.0,0.0,0.0,0.0,0.0,0.0,0.0,11.0,0.0,0.0,0.0,0.0,8.0,0.0,0.0,0.0,0.0,7.0,0.0,0.0,0.0,0.0,0.0,0.0,0.0,0.0,0.0,0.0,8.0,0.0,0.0,0.0,0.0,0.0,0.0,0.0,0.0,8.0,0.0,0.0,0.0,0.0,0.0,0.0,0.0,12.0,0.0,0.0,13.0,0.0,0.0,0.0,0.0,0.0,0.0,0.0,0.0,0.0,0.0,0.0,0.0,8.0,0.0,0.0,0.0,6.0,0.0,0.0,0.0,0.0,11.0,0.0,0.0,31.0,0.0,0.0,0.0,0.0,0.0,0.0,0.0,0.0,23.0,5.0,0.0,0.0,0.0,0.0,10.0,0.0,0.0,0.0,0.0,0.0,0.0,5.0,15.0,0.0,6.0,0.0,0.0,0.0,0.0,5.0,0.0,0.0,0.0,0.0,0.0,0.0,0.0,0.0,0.0,0.0,0.0,0.0,11.0,0.0,0.0,0.0,0.0,0.0,0.0,0.0,0.0,0.0,0.0,0.0,0.0,0.0,0.0,0.0,0.0,0.0,0.0,0.0,0.0,0.0,0.0,0.0,0.0,0.0,5.0,0.0,0.0,0.0,0.0,0.0,0.0,0.0,0.0,0.0,0.0,0.0,0.0,0.0,14.0,0.0,0.0,0.0,0.0,0.0,0.0,0.0,0.0,0.0,0.0,0.0,0.0,0.0,0.0,0.0,0.0,0.0,0.0,0.0,0.0,0.0,0.0,0.0,0.0,0.0,0.0,0.0,0.0,0.0,7.0,60.0,50.0,24.0,26.0,9.0,5.0,0.0,9.0,80.0,81.0,57.0,24.0,19.0,48.0,37.0,8.0,36.0,41.0,26.0,0.0,20.0,22.0,42.0,6.0,13.0,0.0,14.0,17.0,0.0,29.0,41.0,0.0,20.0,0.0,25.0,16.0,53.0,50.0,35.0,42.0,37.0,22.0,15.0,110.0,60.0,45.0,23.0,10.0,13.0,91.0,17.0,5.0,25.0,21.0,15.0,34.0,11.0,27.0,0.0,7.0,16.0,27.0,6.0,27.0,52.0,34.0,10.0,12.0,19.0,107.0,27.0,31.0,10.0,31.0,0.0,8.0,21.0,23.0,77.0,83.0,15.0,0.0,0.0,21.0,5.0,18.0,19.0,32.0,21.0,63.0,33.0,15.0,10.0,30.0,5.0,13.0,17.0,0.0,0.0,0.0,25.0,8.0,22.0,0.0,9.0,0.0,18.0,17.0,19.0,12.0,10.0,27.0,15.0,14.0,43.0,51.0,24.0,0.0,21.0,6.0,16.0,13.0,0.0,0.0,19.0,6.0,16.0,8.0,38.0,11.0,29.0,0.0,20.0,25.0,19.0,30.0,0.0,0.0,7.0,0.0,14.0,53.0,21.0,9.0,10.0,0.0,21.0,10.0,16.0,0.0,0.0,37.0,12.0,7.0,8.0,14.0,48.0,11.0,20.0,35.0,22.0,17.0,0.0,32.0,0.0,0.0,14.0,8.0,11.0,17.0,20.0,20.0,55.0,9.0,0.0,6.0,12.0,0.0,16.0,36.0,0.0,25.0,5.0,18.0,17.0,13.0,8.0,18.0,24.0,0.0,0.0,37.0,8.0,7.0,64.0,21.0,26.0,14.0,11.0,67.0,12.0,8.0,18.0,11.0,44.0,32.0,5.0,0.0,12.0,23.0,25.0,13.0,8.0,9.0,10.0,27.0,21.0,7.0,0.0,20.0,8.0,24.0,18.0,8.0,8.0,44.0,37.0,19.0,71.0,20.0,5.0,0.0,0.0,15.0,15.0,32.0,13.0,8.0,10.0,31.0,14.0,0.0,10.0,23.0,0.0,6.0,7.0,32.0,8.0,0.0,38.0,19.0,14.0,14.0,11.0,46.0,27.0,17.0,0.0,12.0,23.0,28.0,48.0,8.0,51.0,13.0,13.0,12.0,29.0,8.0,22.0,0.0,53.0,31.0,0.0,17.0,6.0,13.0,0.0,7.0,25.0,11.0,6.0,17.0,0.0,51.0,19.0,5.0,15.0,17.0,20.0,17.0,0.0,45.0,8.0,0.0,0.0,12.0,9.0,18.0,22.0,0.0,22.0,10.0,9.0,9.0,25.0,15.0,5.0,14.0,67.0,6.0,15.0,11.0,20.0,11.0,33.0,7.0,64.0,30.0,44.0,26.0,16.0,20.0,11.0,10.0,17.0,9.0,14.0,70.0,12.0,8.0,29.0,27.0,29.0,7.0,14.0,21.0,11.0,0.0,12.0,17.0,26.0,5.0,13.0,8.0,57.0,0.0,23.0,8.0,39.0,5.0,0.0,17.0,7.0,56.0,16.0,29.0,34.0,5.0,24.0,47.0,5.0,13.0,10.0,14.0,23.0,0.0,26.0,0.0,17.0,0.0,5.0,13.0,13.0,12.0,30.0,30.0,29.0,38.0,13.0,11.0,10.0,13.0,0.0,0.0,0.0,22.0,6.0,0.0,19.0,8.0,5.0,18.0,8.0,26.0,0.0,0.0,19.0,0.0,8.0,43.0,18.0,10.0,12.0,34.0,16.0,0.0,21.0,14.0,25.0,0.0,27.0,12.0,22.0,6.0,15.0,0.0,42.0,0.0,6.0,16.0,31.0,17.0,9.0,16.0,13.0,6.0,30.0,9.0,10.0,0.0,10.0,14.0,35.0,0.0,13.0,8.0,0.0,9.0,8.0,41.0,7.0,9.0,8.0,11.0,13.0,5.0,6.0,9.0,13.0,17.0,10.0,7.0,0.0,20.0,13.0,20.0,11.0,21.0,32.0,0.0,12.0,21.0,24.0,15.0,17.0,14.0,25.0,19.0,9.0,17.0,25.0,0.0,19.0,13.0,13.0,0.0,38.0,38.0,0.0,33.0,22.0,18.0,12.0,12.0,7.0,65.0,9.0,6.0,67.0,0.0,30.0,29.0,7.0,0.0,7.0,24.0,13.0,10.0,42.0,15.0,30.0,13.0,14.0,9.0,35.0,15.0,24.0,15.0,0.0,32.0,22.0,16.0,35.0,6.0,18.0,33.0,48.0,11.0,0.0,0.0,40.0,19.0,22.0,0.0,12.0,16.0,20.0,21.0,6.0,0.0,10.0,22.0,6.0,20.0,16.0,10.0,29.0,23.0,5.0,9.0,0.0,22.0,16.0,29.0,24.0,10.0,27.0,12.0,10.0,27.0,9.0,18.0,13.0,34.0,0.0,6.0,11.0,39.0,5.0,14.0,31.0,6.0,19.0,8.0,0.0,37.0,7.0,10.0,0.0,60.0,37.0,13.0,23.0,0.0,8.0,0.0,14.0,25.0,8.0,9.0,0.0,5.0,28.0,9.0,38.0,15.0,10.0,58.0,19.0,34.0,27.0,13.0,16.0,7.0,35.0,21.0,13.0,12.0,9.0,30.0,68.0,0.0,30.0,28.0,0.0,15.0,32.0,79.0,14.0,7.0,0.0,0.0,40.0,19.0,13.0,28.0,24.0,18.0,27.0,9.0,12.0,0.0,35.0,9.0,18.0,9.0,9.0,59.0,18.0,28.0,14.0,53.0,7.0,22.0,27.0,59.0,60.0,12.0,9.0,13.0,0.0,14.0,17.0,0.0,76.0,26.0,0.0,26.0,24.0,0.0,8.0,14.0,11.0,9.0,80.0,9.0,32.0,8.0,29.0,24.0,0.0,12.0,20.0,43.0,23.0,0.0,70.0,18.0,43.0,5.0,0.0,15.0,54.0,9.0,8.0,83.0,5.0,27.0,33.0,5.0,99.0,22.0,28.0,38.0,0.0,6.0,6.0,39.0,10.0,26.0,9.0,0.0,17.0,5.0,36.0,20.0,12.0,12.0,26.0,13.0,16.0,40.0,0.0,0.0,14.0,28.0,11.0,56.0,0.0,18.0,32.0,59.0,13.0,23.0,16.0,10.0,23.0,9.0,5.0,14.0,0.0,5.0,45.0,6.0,13.0,14.0,22.0,11.0,8.0,0.0,0.0,97.0,43.0,0.0,35.0,40.0,18.0,48.0,33.0,0.0,51.0,18.0,22.0,58.0,40.0,12.0,18.0,10.0,0.0,0.0,30.0,0.0,61.0,13.0,0.0,0.0,0.0,6.0,30.0,21.0,9.0,29.0,5.0,19.0,5.0,35.0,38.0,6.0,13.0,16.0,0.0,26.0,9.0,9.0,6.0,11.0,0.0,17.0,0.0,51.0,6.0,23.0,37.0,18.0,23.0,0.0,13.0,51.0,12.0,11.0,0.0,19.0,0.0,41.0,0.0,59.0,24.0,40.0,9.0,39.0,0.0,49.0,0.0,13.0,62.0,0.0,26.0,8.0,40.0,19.0,8.0,0.0,0.0,40.0,0.0,7.0,29.0,0.0,0.0,0.0,18.0,15.0,0.0,33.0,0.0,106.0,24.0,11.0,10.0,0.0,8.0,0.0,8.0,19.0,0.0,7.0,6.0,30.0,14.0,0.0,5.0,56.0,13.0,11.0,29.0],"events":[{"best_kmer":4787901,"gene":[""],"id":52,"info":"","signatures":[697],"type":"splice_borders"}],"fc":[-23.757681550179026,-15.061498529921565,-15.30476474856735,1.5773783400756172,1.5523062223091626,-1.016151528226923],"graph":"linear","graph_id":204,"id":4787901,"kmer":"GAGGGAGAGACAGAAGGAAGGAAGGAAGGAA","means":[0.4352495823442902,10.34052097218407,6.5555109446275015,6.661392464691555],"pvalues":[4.6358194772041664e-17,1.705293699834545e-102,2.0769166060075413e-30,0.00014839805553805468,0.0005402875224648842,0.8334031107498951],"stdevs":[1.4728064693932277,8.421309083588389,5.111598062866404,6.533575892634543],"values":[89.403,84.62100000000001,79.608,58.43800000000001,59.902,52.437]},
{"alignments":[{"blocks":[{"q_end":37,"q_start":6,"t_end":52835942,"t_start":52835911}],"chromosome":"chr20","end":52835942,"genes":[],"id":45,"match":40,"query_index":45,"signatures":[700],"start":52835911,"strand":"-"}],"counts":[0.0,0.0,19.0,5.0,5.0,0.0,7.0,0.0,13.0,19.0,0.0,16.0,0.0,0.0,0.0,0.0,8.0,17.0,0.0,0.0,13.0,6.0,0.0,9.0,5.0,0.0,5.0,0.0,0.0,0.0,0.0,0.0,7.0,0.0,9.0,0.0,11.0,0.0,0.0,0.0,0.0,0.0,0.0,0.0,7.0,0.0,0.0,0.0,5.0,20.0,0.0,0.0,5.0,0.0,0.0,0.0,8.0,0.0,0.0,0.0,5.0,0.0,0.0,0.0,0.0,5.0,0.0,6.0,0.0,0.0,0.0,0.0,15.0,0.0,0.0,6.0,0.0,6.0,0.0,0.0,10.0,0.0,0.0,0.0,0.0,5.0,7.0,7.0,6.0,0.0,0.0,12.0,12.0,9.0,7.0,0.0,0.0,9.0,0.0,7.0,0.0,0.0,11.0,0.0,0.0,0.0,6.0,10.0,0.0,5.0,0.0,0.0,9.0,0.0,0.0,10.0,0.0,0.0,8.0,0.0,7.0,7.0,0.0,0.0,0.0,0.0,0.0,9.0,5.0,0.0,15.0,0.0,0.0,7.0,7.0,0.0,5.0,0.0,0.0,0.0,0.0,0.0,0.0,8.0,0.0,0.0,8.0,0.0,0.0,11.0,5.0,0.0,0.0,9.0,0.0,0.0,0.0,0.0,0.0,0.0,10.0,0.0,0.0,5.0,8.0,0.0,0.0,5.0,0.0,0.0,0.0,5.0,0.0,0.0,5.0,5.0,9.0,0.0,0.0,0.0,0.0,9.0,0.0,0.0,5.0,0.0,0.0,21.0,0.0,0.0,0.0,19.0,10.0,9.0,14.0,28.0,10.0,14.0,22.0,20.0,32.0,34.0,40.0,12.0,9.0,22.0,18.0,25.0,0.0,11.0,0.0,7.0,39.0,26.0,14.0,12.0,7.0,14.0,46.0,0.0,0.0,35.0,10.0,0.0,5.0,10.0,15.0,7.0,16.0,8.0,38.0,20.0,9.0,13.0,45.0,23.0,25.0,9.0,19.0,10.0,13.0,13.0,9.0,8.0,23.0,0.0,22.0,16.0,30.0,12.0,30.0,0.0,0.0,22.0,0.0,20.0,16.0,0.0,8.0,6.0,0.0,6.0,28.0,37.0,31.0,7.0,13.0,16.0,23.0,11.0,58.0,26.0,17.0,19.0,42.0,14.0,26.0,29.0,6.0,16.0,48.0,22.0,10.0,9.0,13.0,14.0,9.0,9.0,5.0,16.0,0.0,25.0,18.0,9.0,27.0,43.0,23.0,13.0,6.0,31.0,41.0,8.0,23.0,22.0,12.0,23.0,18.0,19.0,22.0,19.0,8.0,29.0,18.0,28.0,13.0,11.0,40.0,0.0,0.0,11.0,40.0,29.0,13.0,15.0,30.0,9.0,29.0,15.0,28.0,10.0,5.0,6.0,11.0,9.0,25.0,14.0,13.0,14.0,45.0,35.0,26.0,18.0,30.0,34.0,13.0,10.0,35.0,5.0,24.0,22.0,32.0,27.0,37.0,8.0,31.0,0.0,5.0,35.0,37.0,17.0,20.0,31.0,38.0,11.0,25.0,19.0,11.0,10.0,16.0,12.0,67.0,11.0,32.0,8.0,37.0,40.0,31.0,22.0,24.0,37.0,14.0,0.0,33.0,30.0,22.0,36.0,9.0,12.0,40.0,14.0,50.0,13.0,0.0,24.0,20.0,17.0,40.0,7.0,0.0,18.0,26.0,56.0,49.0,23.0,7.0,34.0,37.0,41.0,26.0,9.0,16.0,0.0,20.0,29.0,11.0,40.0,47.0,34.0,12.0,38.0,20.0,11.0,0.0,20.0,23.0,34.0,18.0,11.0,37.0,16.0,33.0,16.0,28.0,6.0,52.0,19.0,15.0,6.0,25.0,25.0,46.0,82.0,34.0,34.0,26.0,0.0,10.0,44.0,24.0,54.0,21.0,22.0,15.0,25.0,23.0,54.0,21.0,31.0,21.0,70.0,21.0,69.0,8.0,20.0,18.0,17.0,27.0,30.0,0.0,0.0,26.0,33.0,21.0,8.0,5.0,30.0,35.0,37.0,0.0,24.0,66.0,40.0,15.0,16.0,72.0,18.0,22.0,9.0,37.0,7.0,17.0,18.0,23.0,24.0,18.0,13.0,54.0,25.0,13.0,19.0,17.0,34.0,20.0,27.0,14.0,53.0,14.0,33.0,32.0,24.0,20.0,28.0,0.0,10.0,6.0,12.0,6.0,19.0,21.0,13.0,36.0,48.0,27.0,19.0,35.0,27.0,27.0,25.0,52.0,0.0,5.0,23.0,11.0,53.0,24.0,24.0,11.0,56.0,20.0,31.0,69.0,32.0,9.0,36.0,28.0,14.0,35.0,26.0,31.0,39.0,6.0,25.0,43.0,23.0,17.0,26.0,6.0,32.0,14.0,61.0,24.0,43.0,12.0,20.0,17.0,33.0,22.0,27.0,20.0,28.0,29.0,22.0,24.0,17.0,27.0,12.0,6.0,20.0,7.0,19.0,0.0,28.0,19.0,6.0,21.0,28.0,19.0,0.0,0.0,28.0,0.0,7.0,50.0,13.0,7.0,12.0,23.0,7.0,16.0,40.0,24.0,83.0,34.0,44.0,9.0,32.0,6.0,32.0,13.0,12.0,0.0,12.0,6.0,39.0,42.0,11.0,9.0,25.0,0.0,5.0,9.0,25.0,8.0,7.0,13.0,30.0,9.0,14.0,18.0,10.0,22.0,23.0,32.0,29.0,13.0,19.0,51.0,34.0,0.0,12.0,13.0,20.0,9.0,0.0,8.0,0.0,31.0,13.0,32.0,33.0,29.0,31.0,17.0,16.0,15.0,18.0,31.0,17.0,49.0,14.0,24.0,5.0,26.0,26.0,55.0,29.0,12.0,7.0,22.0,16.0,6.0,0.0,20.0,44.0,18.0,18.0,38.0,15.0,81.0,28.0,28.0,17.0,5.0,28.0,26.0,17.0,9.0,13.0,32.0,23.0,22.0,59.0,22.0,51.0,28.0,13.0,11.0,24.0,16.0,50.0,8.0,5.0,37.0,28.0,18.0,37.0,15.0,0.0,43.0,47.0,8.0,12.0,14.0,40.0,28.0,32.0,0.0,10.0,43.0,21.0,11.0,13.0,26.0,10.0,29.0,15.0,42.0,11.0,0.0,28.0,16.0,16.0,24.0,13.0,11.0,26.0,37.0,43.0,22.0,19.0,13.0,6.0,38.0,0.0,30.0,41.0,0.0,17.0,16.0,20.0,46.0,30.0,14.0,41.0,23.0,52.0,33.0,10.0,52.0,12.0,24.0,8.0,43.0,59.0,20.0,54.0,0.0,20.0,34.0,34.0,22.0,50.0,6.0,36.0,12.0,0.0,9.0,9.0,22.0,0.0,44.0,28.0,39.0,43.0,22.0,24.0,8.0,36.0,18.0,24.0,15.0,35.0,0.0,5.0,7.0,38.0,51.0,15.0,20.0,43.0,41.0,27.0,35.0,12.0,35.0,36.0,8.0,27.0,37.0,6.0,25.0,23.0,5.0,0.0,24.0,93.0,6.0,27.0,23.0,8.0,26.0,43.0,25.0,14.0,32.0,27.0,17.0,32.0,72.0,68.0,7.0,13.0,42.0,0.0,18.0,41.0,7.0,23.0,14.0,0.0,12.0,22.0,39.0,17.0,28.0,0.0,15.0,26.0,7.0,46.0,42.0,144.0,17.0,20.0,16.0,38.0,40.0,90.0,14.0,36.0,29.0,43.0,11.0,46.0,32.0,19.0,5.0,30.0,31.0,21.0,17.0,38.0,12.0,55.0,0.0,22.0,87.0,17.0,13.0,13.0,50.0,26.0,26.0,20.0,0.0,8.0,10.0,50.0,33.0,20.0,8.0,11.0,0.0,0.0,17.0,16.0,12.0,5.0,51.0,17.0,47.0,7.0,26.0,7.0,97.0,20.0,16.0,15.0,11.0,15.0,20.0,45.0,6.0,14.0,32.0,43.0,10.0,41.0,49.0,29.0,15.0,14.0,6.0,22.0,28.0,22.0,6.0,19.0,26.0,14.0,28.0,7.0,7.0,11.0,38.0,26.0,9.0,47.0,12.0,26.0,24.0,11.0,49.0,18.0,24.0,33.0,12.0,11.0,15.0,13.0,14.0,37.0,16.0,30.0,39.0,24.0,10.0,5.0,12.0,18.0,15.0,11.0,19.0,7.0,18.0,13.0,16.0,11.0,13.0,13.0,27.0,28.0,91.0,14.0,16.0,44.0,11.0,12.0,8.0,22.0,11.0,15.0,58.0,5.0,26.0,6.0,34.0,10.0,28.0,0.0,16.0,0.0,58.0,18.0,59.0,14.0,29.0,41.0,5.0,6.0,29.0,8.0,17.0,8.0,0.0,0.0,9.0,25.0,13.0,31.0,21.0,9.0,29.0,32.0,104.0,0.0,31.0,21.0,39.0,28.0,12.0,13.0,0.0,9.0,26.0,31.0,9.0,6.0,5.0,0.0,53.0,13.0,0.0,16.0,35.0,0.0,6.0,48.0],"events":[{"best_kmer":3410061,"gene":[""],"id":53,"info":"","signatures":[700],"type":"mutation_borders"}],"fc":[-5.40310690716336,-7.91004410880768,-7.043189677169536,-1.4639806771768036,-1.3035443862552079,1.1230769681594759],"graph":"complex","graph_id":278,"id":3410061,"kmer":"CCTGACCTCAGGTGATCCACCCGCTATGGCC","means":[1.126934987583924,6.088950215338755,8.914105459547475,7.937216871392273],"pvalues":[1.1701176320623086e-15,2.1529263136836623e-135,4.325284322476179e-34,8.565307269087e-07,0.006674632387893879,0.054620964114209025],"stdevs":[1.7426244352720364,4.4966006259227145,5.163692277917928,6.5724950939564835],"values":[78.14700000000002,91.78299999999999,85.67999999999999,62.573,55.76499999999999,55.99300000000001]},
{"alignments":[{"blocks":[{"q_end":46,"q_start":15,"t_end":17083943,"t_start":17083912}],"chromosome":"chr19","end":17083943,"genes":[175],"id":46,"match":6,"query_index":46,"signatures":[702],"start":17083912,"strand":"-"}],"counts":[0.0,0.0,19.0,11.0,0.0,0.0,0.0,0.0,6.0,7.0,0.0,5.0,0.0,0.0,0.0,0.0,0.0,9.0,0.0,0.0,15.0,0.0,0.0,8.0,9.0,8.0,6.0,0.0,0.0,0.0,5.0,6.0,14.0,5.0,7.0,0.0,9.0,14.0,5.0,0.0,0.0,0.0,0.0,0.0,0.0,0.0,0.0,10.0,0.0,15.0,0.0,6.0,0.0,7.0,0.0,0.0,9.0,0.0,0.0,0.0,6.0,0.0,0.0,6.0,0.0,13.0,0.0,5.0,0.0,0.0,0.0,6.0,11.0,0.0,0.0,0.0,0.0,5.0,0.0,0.0,0.0,0.0,0.0,0.0,8.0,0.0,5.0,14.0,8.0,0.0,0.0,13.0,20.0,6.0,7.0,5.0,0.0,0.0,0.0,0.0,6.0,15.0,8.0,0.0,6.0,0.0,0.0,0.0,0.0,8.0,0.0,0.0,0.0,0.0,0.0,8.0,0.0,7.0,16.0,5.0,5.0,6.0,0.0,0.0,0.0,0.0,0.0,0.0,6.0,0.0,7.0,0.0,0.0,10.0,5.0,8.0,0.0,0.0,0.0,0.0,0.0,7.0,0.0,12.0,0.0,0.0,8.0,0.0,7.0,13.0,6.0,5.0,0.0,9.0,0.0,5.0,5.0,5.0,0.0,6.0,0.0,0.0,13.0,0.0,8.0,0.0,0.0,5.0,11.0,0.0,0.0,7.0,0.0,0.0,0.0,7.0,11.0,0.0,0.0,0.0,5.0,6.0,0.0,0.0,0.0,7.0,0.0,11.0,0.0,0.0,0.0,21.0,18.0,7.0,14.0,48.0,17.0,11.0,11.0,16.0,13.0,49.0,21.0,0.0,9.0,32.0,18.0,8.0,11.0,17.0,0.0,8.0,29.0,22.0,11.0,8.0,5.0,8.0,53.0,0.0,0.0,25.0,8.0,0.0,9.0,23.0,18.0,9.0,18.0,9.0,28.0,0.0,16.0,12.0,45.0,22.0,23.0,15.0,26.0,11.0,17.0,23.0,9.0,39.0,52.0,5.0,28.0,23.0,37.0,11.0,43.0,9.0,12.0,24.0,0.0,27.0,0.0,7.0,16.0,15.0,0.0,23.0,29.0,28.0,29.0,0.0,9.0,17.0,14.0,8.0,72.0,39.0,0.0,18.0,30.0,0.0,35.0,25.0,0.0,0.0,42.0,7.0,15.0,9.0,10.0,42.0,7.0,10.0,9.0,11.0,0.0,33.0,29.0,0.0,18.0,50.0,44.0,15.0,16.0,48.0,39.0,8.0,14.0,16.0,19.0,18.0,30.0,22.0,18.0,17.0,0.0,33.0,23.0,20.0,17.0,10.0,39.0,0.0,9.0,12.0,32.0,21.0,12.0,34.0,39.0,22.0,13.0,9.0,31.0,6.0,0.0,7.0,11.0,16.0,24.0,0.0,16.0,12.0,49.0,28.0,9.0,11.0,37.0,32.0,24.0,20.0,25.0,23.0,27.0,21.0,16.0,19.0,30.0,6.0,18.0,0.0,0.0,46.0,41.0,15.0,33.0,30.0,37.0,14.0,34.0,0.0,11.0,17.0,20.0,15.0,35.0,8.0,19.0,12.0,30.0,41.0,13.0,18.0,27.0,26.0,0.0,0.0,32.0,9.0,37.0,39.0,13.0,20.0,14.0,21.0,37.0,25.0,0.0,26.0,25.0,19.0,57.0,9.0,0.0,14.0,16.0,56.0,43.0,18.0,0.0,40.0,41.0,41.0,8.0,11.0,17.0,7.0,21.0,33.0,7.0,22.0,63.0,28.0,22.0,32.0,29.0,0.0,6.0,28.0,14.0,26.0,19.0,25.0,38.0,16.0,25.0,11.0,22.0,0.0,42.0,31.0,27.0,0.0,27.0,16.0,39.0,54.0,44.0,50.0,23.0,9.0,14.0,43.0,10.0,44.0,9.0,23.0,21.0,30.0,39.0,85.0,19.0,20.0,14.0,66.0,13.0,59.0,5.0,15.0,27.0,16.0,18.0,19.0,11.0,0.0,28.0,16.0,23.0,7.0,15.0,27.0,37.0,30.0,5.0,10.0,47.0,24.0,11.0,11.0,73.0,15.0,12.0,7.0,33.0,13.0,15.0,16.0,39.0,19.0,18.0,11.0,37.0,32.0,23.0,12.0,10.0,22.0,13.0,25.0,18.0,58.0,15.0,25.0,36.0,31.0,25.0,12.0,0.0,26.0,10.0,6.0,13.0,27.0,19.0,14.0,49.0,23.0,34.0,11.0,39.0,17.0,22.0,18.0,38.0,0.0,6.0,15.0,8.0,50.0,18.0,12.0,0.0,51.0,11.0,30.0,80.0,38.0,9.0,39.0,39.0,6.0,29.0,14.0,38.0,35.0,7.0,33.0,33.0,23.0,29.0,29.0,15.0,18.0,15.0,66.0,33.0,29.0,21.0,12.0,11.0,21.0,26.0,16.0,29.0,48.0,12.0,11.0,31.0,26.0,21.0,0.0,12.0,31.0,25.0,18.0,0.0,47.0,10.0,8.0,29.0,25.0,16.0,0.0,0.0,33.0,0.0,17.0,39.0,14.0,19.0,17.0,22.0,16.0,7.0,25.0,35.0,83.0,34.0,45.0,9.0,28.0,0.0,21.0,15.0,17.0,0.0,13.0,0.0,46.0,27.0,14.0,5.0,33.0,7.0,10.0,8.0,25.0,5.0,5.0,24.0,16.0,8.0,19.0,7.0,0.0,19.0,33.0,46.0,34.0,0.0,40.0,52.0,20.0,0.0,17.0,30.0,21.0,17.0,0.0,29.0,0.0,23.0,16.0,30.0,25.0,36.0,26.0,17.0,22.0,13.0,21.0,33.0,15.0,76.0,19.0,17.0,0.0,19.0,32.0,53.0,22.0,13.0,8.0,14.0,40.0,8.0,0.0,25.0,51.0,21.0,14.0,31.0,16.0,78.0,22.0,20.0,13.0,0.0,51.0,0.0,21.0,5.0,22.0,47.0,31.0,13.0,56.0,14.0,77.0,30.0,8.0,24.0,27.0,10.0,94.0,24.0,5.0,37.0,15.0,18.0,39.0,18.0,5.0,16.0,60.0,11.0,6.0,13.0,31.0,18.0,24.0,0.0,13.0,69.0,22.0,13.0,15.0,23.0,12.0,23.0,26.0,38.0,25.0,13.0,32.0,16.0,0.0,29.0,18.0,14.0,49.0,48.0,46.0,8.0,25.0,15.0,0.0,27.0,0.0,58.0,37.0,17.0,25.0,31.0,23.0,66.0,24.0,16.0,46.0,18.0,52.0,39.0,21.0,34.0,0.0,9.0,17.0,53.0,60.0,15.0,62.0,0.0,27.0,27.0,28.0,17.0,42.0,23.0,21.0,10.0,0.0,9.0,19.0,20.0,10.0,73.0,42.0,63.0,65.0,27.0,9.0,0.0,27.0,34.0,12.0,27.0,33.0,5.0,10.0,14.0,38.0,34.0,0.0,20.0,30.0,54.0,20.0,31.0,10.0,39.0,32.0,23.0,34.0,43.0,14.0,27.0,20.0,10.0,5.0,12.0,40.0,7.0,15.0,19.0,16.0,43.0,33.0,29.0,26.0,36.0,22.0,14.0,9.0,92.0,49.0,9.0,24.0,36.0,10.0,16.0,36.0,15.0,20.0,11.0,0.0,7.0,29.0,78.0,15.0,32.0,17.0,29.0,65.0,10.0,41.0,78.0,130.0,22.0,19.0,25.0,17.0,47.0,111.0,16.0,28.0,23.0,56.0,10.0,54.0,29.0,23.0,24.0,41.0,20.0,16.0,25.0,43.0,23.0,40.0,0.0,29.0,95.0,34.0,43.0,12.0,65.0,33.0,24.0,22.0,10.0,6.0,12.0,30.0,12.0,18.0,7.0,13.0,0.0,0.0,9.0,17.0,11.0,8.0,62.0,16.0,27.0,12.0,31.0,8.0,119.0,16.0,45.0,15.0,9.0,33.0,23.0,52.0,18.0,6.0,21.0,34.0,9.0,41.0,60.0,22.0,27.0,21.0,0.0,17.0,27.0,29.0,8.0,35.0,33.0,11.0,28.0,8.0,6.0,13.0,57.0,30.0,12.0,65.0,22.0,28.0,29.0,11.0,40.0,0.0,25.0,37.0,8.0,14.0,12.0,7.0,8.0,31.0,30.0,31.0,40.0,32.0,8.0,0.0,17.0,36.0,19.0,8.0,25.0,6.0,11.0,10.0,29.0,13.0,28.0,21.0,33.0,34.0,49.0,16.0,11.0,66.0,12.0,15.0,10.0,15.0,16.0,10.0,40.0,7.0,33.0,5.0,60.0,12.0,33.0,0.0,16.0,9.0,30.0,14.0,47.0,15.0,21.0,36.0,11.0,0.0,28.0,21.0,17.0,18.0,0.0,0.0,16.0,11.0,20.0,25.0,17.0,11.0,25.0,28.0,69.0,0.0,17.0,25.0,45.0,34.0,8.0,23.0,6.0,11.0,18.0,35.0,10.0,10.0,0.0,0.0,72.0,11.0,0.0,7.0,22.0,10.0,6.0,40.0],"events":[{"best_kmer":2487226,"gene":["MYO9B"],"id":54,"info":"","signatures":[702],"type":"mutation_borders"}],"fc":[-5.253185737388794,-7.013214895659898,-6.821736046942716,-1.3350403443275096,-1.298590300813084,1.0280689325121275],"graph":"complex","graph_id":284,"id":2487226,"kmer":"CACGGTGGCTCACATCTGCAATCCCAGCACC","means":[1.273255709812728,6.688648734837067,8.92961591004264,8.68581437260512],"pvalues":[4.001808352934636e-15,2.755172859192077e-116,8.265241090201999e-35,0.0003563133900750744,0.00774968609051796,0.6564019190812848],"stdevs":[1.8110638927009157,5.051669755850893,5.762011185551417,7.05348362441211],"values":[79.014,87.67400000000002,83.129,55.419,54.507000000000005,52.269]},
{"alignments":[{"blocks":[{"q_end":78,"q_start":47,"t_end":67883044,"t_start":67883013}],"chromosome":"chr14","end":67883044,"genes":[1077],"id":47,"match":40,"query_index":47,"signatures":[710,711],"start":67883013,"strand":"+"}],"counts":[5.0,5.0,41.0,17.0,7.0,5.0,0.0,0.0,23.0,16.0,0.0,14.0,11.0,10.0,0.0,0.0,8.0,18.0,10.0,0.0,22.0,6.0,8.0,15.0,9.0,12.0,10.0,6.0,0.0,0.0,0.0,6.0,18.0,5.0,0.0,8.0,18.0,16.0,15.0,8.0,0.0,12.0,0.0,0.0,6.0,7.0,0.0,11.0,21.0,67.0,0.0,8.0,11.0,8.0,7.0,0.0,12.0,13.0,0.0,0.0,11.0,7.0,0.0,7.0,0.0,22.0,0.0,7.0,0.0,0.0,5.0,9.0,17.0,11.0,6.0,10.0,5.0,6.0,0.0,7.0,13.0,6.0,6.0,0.0,14.0,5.0,19.0,13.0,6.0,0.0,0.0,22.0,24.0,0.0,14.0,14.0,11.0,9.0,9.0,22.0,12.0,13.0,14.0,0.0,5.0,7.0,6.0,0.0,0.0,6.0,9.0,0.0,0.0,0.0,0.0,25.0,9.0,9.0,16.0,9.0,10.0,11.0,0.0,0.0,0.0,0.0,0.0,0.0,0.0,0.0,15.0,8.0,0.0,17.0,11.0,10.0,10.0,5.0,7.0,0.0,0.0,12.0,0.0,16.0,6.0,0.0,13.0,5.0,10.0,16.0,0.0,13.0,0.0,10.0,5.0,6.0,11.0,6.0,0.0,6.0,23.0,0.0,9.0,15.0,22.0,5.0,5.0,0.0,17.0,0.0,12.0,15.0,0.0,0.0,18.0,10.0,11.0,0.0,6.0,5.0,0.0,16.0,0.0,0.0,51.0,10.0,0.0,25.0,5.0,0.0,0.0,48.0,12.0,26.0,44.0,82.0,35.0,44.0,20.0,35.0,40.0,82.0,28.0,12.0,18.0,53.0,38.0,8.0,9.0,49.0,0.0,18.0,69.0,50.0,48.0,34.0,11.0,33.0,63.0,0.0,6.0,61.0,26.0,0.0,12.0,54.0,28.0,22.0,69.0,14.0,47.0,12.0,47.0,31.0,61.0,88.0,33.0,15.0,24.0,19.0,35.0,51.0,14.0,54.0,77.0,0.0,83.0,25.0,54.0,23.0,75.0,6.0,8.0,46.0,0.0,37.0,0.0,15.0,18.0,58.0,11.0,43.0,61.0,110.0,53.0,13.0,13.0,38.0,28.0,38.0,124.0,30.0,29.0,31.0,97.0,19.0,66.0,61.0,6.0,12.0,121.0,44.0,13.0,12.0,32.0,23.0,28.0,36.0,33.0,11.0,0.0,41.0,42.0,17.0,46.0,57.0,45.0,26.0,35.0,62.0,63.0,21.0,25.0,22.0,27.0,73.0,30.0,42.0,61.0,50.0,17.0,57.0,38.0,78.0,29.0,18.0,60.0,7.0,7.0,30.0,80.0,75.0,37.0,48.0,33.0,30.0,69.0,13.0,18.0,8.0,0.0,37.0,27.0,19.0,54.0,17.0,26.0,70.0,92.0,43.0,40.0,13.0,117.0,72.0,24.0,24.0,50.0,31.0,53.0,49.0,62.0,49.0,87.0,22.0,30.0,0.0,17.0,102.0,44.0,18.0,91.0,64.0,95.0,37.0,70.0,24.0,17.0,48.0,69.0,21.0,127.0,29.0,69.0,33.0,68.0,76.0,37.0,26.0,28.0,44.0,27.0,0.0,70.0,32.0,39.0,98.0,15.0,53.0,45.0,30.0,94.0,46.0,0.0,57.0,31.0,39.0,74.0,18.0,7.0,33.0,46.0,83.0,109.0,20.0,38.0,64.0,105.0,59.0,36.0,12.0,23.0,10.0,51.0,47.0,14.0,50.0,91.0,105.0,26.0,66.0,21.0,17.0,19.0,43.0,53.0,48.0,64.0,23.0,55.0,29.0,67.0,33.0,58.0,6.0,89.0,68.0,37.0,23.0,50.0,36.0,63.0,129.0,75.0,82.0,50.0,6.0,21.0,74.0,17.0,85.0,46.0,36.0,41.0,36.0,32.0,92.0,54.0,40.0,26.0,163.0,37.0,52.0,36.0,44.0,30.0,39.0,17.0,59.0,9.0,0.0,51.0,38.0,41.0,16.0,22.0,35.0,63.0,49.0,12.0,14.0,113.0,50.0,21.0,37.0,106.0,18.0,18.0,15.0,37.0,10.0,34.0,19.0,73.0,31.0,44.0,11.0,77.0,45.0,20.0,29.0,29.0,76.0,13.0,41.0,18.0,90.0,55.0,47.0,73.0,44.0,52.0,25.0,50.0,21.0,41.0,31.0,7.0,44.0,53.0,40.0,78.0,51.0,37.0,38.0,53.0,28.0,37.0,70.0,73.0,0.0,8.0,34.0,24.0,66.0,31.0,30.0,14.0,140.0,9.0,41.0,166.0,42.0,19.0,42.0,45.0,8.0,46.0,50.0,59.0,41.0,29.0,56.0,72.0,45.0,59.0,56.0,46.0,47.0,36.0,94.0,76.0,50.0,29.0,26.0,28.0,39.0,21.0,35.0,45.0,88.0,47.0,43.0,58.0,46.0,35.0,12.0,0.0,22.0,23.0,33.0,16.0,93.0,28.0,7.0,25.0,47.0,20.0,0.0,0.0,38.0,0.0,20.0,49.0,25.0,32.0,14.0,35.0,18.0,17.0,60.0,46.0,195.0,70.0,95.0,14.0,48.0,31.0,58.0,24.0,40.0,0.0,21.0,80.0,69.0,63.0,18.0,14.0,87.0,0.0,34.0,15.0,55.0,15.0,12.0,71.0,41.0,16.0,17.0,10.0,8.0,37.0,58.0,77.0,44.0,21.0,80.0,74.0,35.0,0.0,29.0,29.0,21.0,25.0,0.0,49.0,13.0,38.0,33.0,64.0,79.0,35.0,56.0,7.0,33.0,23.0,39.0,89.0,19.0,66.0,16.0,45.0,0.0,58.0,31.0,112.0,59.0,19.0,0.0,20.0,42.0,32.0,0.0,74.0,63.0,33.0,61.0,50.0,41.0,178.0,62.0,7.0,52.0,14.0,60.0,9.0,49.0,27.0,32.0,26.0,37.0,38.0,132.0,25.0,106.0,46.0,10.0,58.0,87.0,5.0,93.0,21.0,9.0,63.0,58.0,33.0,90.0,10.0,23.0,39.0,120.0,32.0,30.0,20.0,70.0,23.0,66.0,0.0,15.0,81.0,84.0,14.0,42.0,34.0,24.0,28.0,30.0,91.0,16.0,28.0,55.0,24.0,21.0,52.0,49.0,17.0,83.0,57.0,65.0,52.0,25.0,24.0,21.0,51.0,6.0,46.0,82.0,31.0,20.0,90.0,49.0,126.0,28.0,17.0,96.0,60.0,96.0,133.0,28.0,61.0,46.0,41.0,51.0,106.0,150.0,32.0,94.0,7.0,44.0,89.0,46.0,32.0,67.0,17.0,40.0,16.0,0.0,13.0,37.0,41.0,0.0,118.0,120.0,81.0,101.0,17.0,44.0,15.0,66.0,34.0,46.0,33.0,28.0,20.0,16.0,5.0,56.0,79.0,17.0,36.0,76.0,69.0,35.0,26.0,44.0,47.0,105.0,29.0,60.0,58.0,30.0,44.0,31.0,35.0,0.0,11.0,60.0,25.0,24.0,70.0,19.0,56.0,34.0,45.0,28.0,90.0,36.0,15.0,45.0,123.0,117.0,21.0,45.0,63.0,16.0,20.0,48.0,12.0,69.0,46.0,0.0,27.0,43.0,65.0,36.0,48.0,42.0,48.0,204.0,22.0,110.0,69.0,259.0,40.0,30.0,65.0,66.0,84.0,74.0,23.0,40.0,41.0,72.0,32.0,81.0,80.0,63.0,35.0,84.0,53.0,16.0,30.0,82.0,40.0,60.0,19.0,40.0,163.0,32.0,26.0,17.0,91.0,54.0,142.0,32.0,9.0,22.0,41.0,83.0,32.0,42.0,19.0,40.0,5.0,29.0,35.0,20.0,16.0,10.0,109.0,33.0,64.0,17.0,54.0,12.0,162.0,70.0,34.0,25.0,31.0,31.0,62.0,146.0,51.0,12.0,63.0,64.0,13.0,84.0,136.0,56.0,43.0,27.0,14.0,33.0,74.0,48.0,34.0,51.0,33.0,35.0,56.0,16.0,0.0,26.0,102.0,62.0,27.0,108.0,27.0,51.0,52.0,26.0,104.0,0.0,35.0,60.0,37.0,38.0,27.0,9.0,54.0,81.0,41.0,50.0,54.0,47.0,23.0,27.0,34.0,53.0,38.0,13.0,26.0,20.0,51.0,21.0,69.0,37.0,19.0,32.0,39.0,75.0,123.0,26.0,20.0,120.0,29.0,29.0,14.0,38.0,72.0,27.0,66.0,15.0,56.0,8.0,43.0,18.0,41.0,27.0,40.0,9.0,84.0,31.0,83.0,15.0,29.0,71.0,20.0,27.0,31.0,18.0,46.0,20.0,10.0,7.0,19.0,35.0,27.0,63.0,36.0,14.0,76.0,79.0,240.0,0.0,53.0,52.0,162.0,55.0,29.0,27.0,6.0,20.0,40.0,74.0,14.0,37.0,40.0,6.0,125.0,29.0,29.0,23.0,59.0,39.0,25.0,110.0],"events":[{"best_kmer":5608579,"gene":["RAD51B"],"id":55,"info":"","signatures":[710],"type":"mutation_borders"},{"best_kmer":5608579,"gene":["RAD51B"],"id":56,"info":"","signatures":[711],"type":"mutation_borders"}],"fc":[-4.357134784425884,-5.616202910416472,-5.600005520052657,-1.2889669905303354,-1.2852495497888392,1.0028923882852998],"graph":"complex","graph_id":278,"id":5608579,"kmer":"GGATTGCAGATGTGAGCCACCGTGCCTGGCC","means":[2.991653365835559,13.035036943226887,16.801732340162904,16.753275362763244],"pvalues":[2.2504063326602096e-16,1.7494161127198692e-121,4.7339304207908844e-40,0.0005337803686896412,0.0038527260671853344,0.9579381221792197],"stdevs":[3.474991501563945,8.800592627519762,9.777004306860052,11.792454715972315],"values":[82.762,90.655,88.64899999999999,55.184999999999995,51.696,50.904]},
{"alignments":[{"blocks":[{"q_end":102,"q_start":71,"t_end":23574221,"t_start":23574190}],"chromosome":"chr8","end":23574221,"genes":[679],"id":48,"match":3,"query_index":48,"signatures":[714],"start":23574190,"strand":"+"}],"counts":[18.0,45.0,64.0,23.0,23.0,28.0,23.0,20.0,151.0,131.0,18.0,117.0,37.0,41.0,74.0,28.0,49.0,61.0,19.0,9.0,58.0,36.0,31.0,31.0,49.0,43.0,40.0,10.0,23.0,16.0,43.0,22.0,52.0,26.0,32.0,17.0,26.0,71.0,38.0,42.0,23.0,40.0,31.0,47.0,58.0,28.0,59.0,41.0,47.0,72.0,13.0,24.0,29.0,37.0,25.0,9.0,49.0,50.0,17.0,6.0,27.0,15.0,34.0,24.0,54.0,30.0,34.0,47.0,34.0,17.0,14.0,48.0,41.0,33.0,54.0,24.0,32.0,25.0,35.0,22.0,38.0,24.0,22.0,21.0,41.0,34.0,84.0,50.0,32.0,43.0,29.0,55.0,27.0,47.0,37.0,39.0,36.0,52.0,15.0,43.0,63.0,18.0,50.0,32.0,6.0,35.0,44.0,40.0,27.0,32.0,34.0,15.0,42.0,52.0,44.0,101.0,45.0,44.0,21.0,34.0,28.0,23.0,34.0,13.0,14.0,55.0,28.0,20.0,48.0,13.0,61.0,14.0,16.0,46.0,17.0,15.0,38.0,8.0,13.0,35.0,22.0,39.0,26.0,65.0,15.0,20.0,29.0,38.0,27.0,34.0,62.0,28.0,33.0,27.0,39.0,15.0,22.0,28.0,32.0,16.0,61.0,23.0,65.0,38.0,40.0,32.0,26.0,32.0,32.0,41.0,29.0,45.0,12.0,19.0,23.0,55.0,54.0,17.0,46.0,33.0,33.0,57.0,13.0,41.0,80.0,28.0,45.0,42.0,15.0,15.0,17.0,89.0,27.0,38.0,59.0,142.0,65.0,46.0,71.0,84.0,76.0,70.0,68.0,27.0,56.0,148.0,52.0,41.0,32.0,32.0,31.0,52.0,89.0,38.0,87.0,94.0,30.0,36.0,83.0,29.0,16.0,105.0,44.0,25.0,50.0,40.0,80.0,58.0,124.0,55.0,88.0,56.0,88.0,34.0,128.0,70.0,74.0,46.0,95.0,75.0,62.0,87.0,66.0,68.0,78.0,28.0,105.0,60.0,85.0,62.0,89.0,39.0,39.0,48.0,56.0,85.0,56.0,24.0,51.0,74.0,65.0,72.0,75.0,82.0,84.0,28.0,62.0,55.0,50.0,69.0,88.0,41.0,69.0,80.0,96.0,75.0,69.0,86.0,46.0,78.0,172.0,137.0,55.0,91.0,74.0,58.0,55.0,54.0,71.0,37.0,22.0,62.0,86.0,147.0,113.0,79.0,52.0,80.0,32.0,98.0,87.0,77.0,56.0,76.0,52.0,101.0,96.0,72.0,68.0,82.0,36.0,63.0,76.0,73.0,34.0,46.0,106.0,95.0,29.0,107.0,194.0,119.0,63.0,101.0,72.0,78.0,81.0,70.0,61.0,94.0,44.0,79.0,63.0,99.0,125.0,59.0,97.0,75.0,197.0,89.0,117.0,66.0,142.0,111.0,57.0,55.0,109.0,63.0,73.0,88.0,82.0,60.0,82.0,72.0,121.0,12.0,61.0,127.0,148.0,59.0,98.0,127.0,103.0,71.0,73.0,77.0,72.0,95.0,186.0,31.0,213.0,51.0,82.0,63.0,158.0,163.0,141.0,87.0,77.0,128.0,86.0,39.0,134.0,89.0,79.0,133.0,90.0,232.0,154.0,63.0,197.0,134.0,50.0,96.0,52.0,76.0,136.0,38.0,50.0,70.0,123.0,165.0,263.0,232.0,138.0,161.0,137.0,123.0,122.0,45.0,73.0,21.0,73.0,101.0,79.0,100.0,112.0,226.0,79.0,254.0,80.0,34.0,33.0,88.0,136.0,114.0,153.0,34.0,92.0,86.0,94.0,44.0,64.0,77.0,222.0,124.0,65.0,31.0,69.0,105.0,92.0,195.0,142.0,133.0,74.0,45.0,74.0,93.0,60.0,94.0,93.0,79.0,87.0,65.0,47.0,99.0,56.0,91.0,92.0,209.0,115.0,178.0,27.0,68.0,41.0,63.0,87.0,134.0,72.0,31.0,107.0,105.0,76.0,53.0,95.0,69.0,86.0,79.0,58.0,42.0,240.0,78.0,97.0,119.0,124.0,131.0,70.0,93.0,82.0,98.0,85.0,84.0,121.0,63.0,78.0,50.0,115.0,80.0,194.0,102.0,72.0,135.0,80.0,65.0,107.0,150.0,140.0,109.0,145.0,42.0,134.0,91.0,144.0,71.0,57.0,112.0,49.0,66.0,114.0,77.0,102.0,126.0,72.0,111.0,117.0,144.0,71.0,107.0,144.0,80.0,37.0,114.0,67.0,101.0,49.0,113.0,60.0,161.0,80.0,85.0,140.0,55.0,51.0,75.0,90.0,87.0,86.0,83.0,80.0,174.0,68.0,115.0,117.0,66.0,104.0,122.0,51.0,82.0,52.0,151.0,77.0,105.0,57.0,70.0,79.0,122.0,45.0,103.0,77.0,131.0,141.0,107.0,86.0,95.0,81.0,62.0,61.0,75.0,79.0,84.0,14.0,156.0,56.0,46.0,67.0,98.0,99.0,24.0,35.0,54.0,31.0,55.0,127.0,98.0,138.0,77.0,76.0,55.0,47.0,138.0,74.0,276.0,108.0,95.0,41.0,81.0,44.0,83.0,82.0,39.0,47.0,92.0,129.0,105.0,160.0,56.0,81.0,136.0,60.0,33.0,85.0,152.0,60.0,53.0,89.0,125.0,47.0,84.0,121.0,34.0,79.0,95.0,65.0,60.0,106.0,73.0,141.0,126.0,53.0,82.0,67.0,54.0,90.0,27.0,54.0,48.0,70.0,125.0,140.0,227.0,85.0,134.0,102.0,79.0,87.0,71.0,155.0,51.0,92.0,171.0,182.0,66.0,107.0,102.0,129.0,150.0,98.0,83.0,61.0,65.0,65.0,11.0,118.0,122.0,51.0,108.0,119.0,118.0,158.0,160.0,151.0,60.0,60.0,120.0,50.0,61.0,104.0,81.0,85.0,148.0,123.0,174.0,100.0,123.0,93.0,69.0,71.0,120.0,76.0,92.0,38.0,38.0,122.0,120.0,123.0,138.0,79.0,45.0,171.0,136.0,60.0,73.0,73.0,151.0,99.0,99.0,35.0,58.0,110.0,132.0,132.0,48.0,83.0,76.0,103.0,77.0,115.0,74.0,43.0,104.0,77.0,143.0,71.0,58.0,76.0,145.0,89.0,91.0,160.0,80.0,80.0,65.0,116.0,49.0,121.0,127.0,30.0,58.0,102.0,48.0,126.0,159.0,59.0,121.0,57.0,137.0,122.0,37.0,126.0,133.0,140.0,75.0,97.0,178.0,49.0,120.0,24.0,67.0,232.0,133.0,93.0,135.0,115.0,74.0,62.0,26.0,55.0,61.0,46.0,39.0,155.0,146.0,104.0,190.0,75.0,127.0,81.0,171.0,49.0,117.0,67.0,83.0,40.0,69.0,69.0,76.0,149.0,59.0,108.0,100.0,131.0,60.0,98.0,165.0,94.0,152.0,49.0,125.0,87.0,37.0,117.0,44.0,72.0,64.0,105.0,133.0,99.0,95.0,147.0,43.0,43.0,140.0,102.0,61.0,85.0,106.0,51.0,91.0,201.0,125.0,52.0,75.0,99.0,39.0,60.0,107.0,43.0,88.0,57.0,25.0,37.0,92.0,64.0,85.0,89.0,75.0,76.0,108.0,31.0,96.0,112.0,412.0,123.0,132.0,69.0,118.0,74.0,112.0,46.0,80.0,43.0,97.0,62.0,82.0,142.0,114.0,28.0,198.0,120.0,75.0,70.0,300.0,30.0,108.0,44.0,58.0,209.0,86.0,64.0,35.0,189.0,124.0,148.0,93.0,15.0,61.0,70.0,151.0,69.0,67.0,47.0,55.0,26.0,90.0,191.0,351.0,59.0,41.0,86.0,65.0,82.0,26.0,51.0,60.0,148.0,108.0,65.0,115.0,43.0,76.0,103.0,217.0,54.0,26.0,75.0,138.0,33.0,145.0,156.0,88.0,62.0,70.0,28.0,51.0,149.0,96.0,55.0,84.0,74.0,64.0,54.0,78.0,66.0,56.0,144.0,90.0,93.0,85.0,79.0,98.0,82.0,37.0,177.0,29.0,55.0,87.0,80.0,66.0,86.0,82.0,81.0,115.0,68.0,163.0,96.0,93.0,75.0,110.0,119.0,59.0,62.0,112.0,39.0,32.0,102.0,29.0,127.0,73.0,59.0,72.0,109.0,87.0,194.0,94.0,53.0,100.0,65.0,75.0,38.0,79.0,52.0,104.0,108.0,52.0,87.0,29.0,74.0,67.0,90.0,31.0,210.0,72.0,184.0,79.0,192.0,65.0,147.0,60.0,74.0,70.0,97.0,38.0,65.0,44.0,16.0,19.0,47.0,94.0,39.0,100.0,136.0,31.0,96.0,118.0,227.0,20.0,86.0,73.0,196.0,60.0,46.0,29.0,32.0,52.0,88.0,93.0,48.0,70.0,114.0,38.0,113.0,45.0,41.0,62.0,82.0,89.0,54.0,103.0],"events":[{"best_kmer":7896857,"gene":["SLC25A37"],"id":57,"info":"","signatures":[714],"type":"mutation_borders"}],"fc":[-1.729193905128209,-2.6543805527347772,-2.211893470375519,-1.5350392716876777,-1.2791471585782168,1.2000490024884136],"graph":"complex","graph_id":278,"id":7896857,"kmer":"TGGTGGCTCATGCCTGTAATCCCAGCAATTT","means":[13.967979787147591,24.153345514889633,37.07633390799702,30.89568328552899],"pvalues":[4.0083756718295685e-14,4.582058920784395e-125,2.8780057596717454e-31,2.016004589108198e-19,3.2354672580234334e-05,3.785123530828106e-06],"stdevs":[6.9127612862609045,9.70501979903178,13.70604259960778,16.949741318925224],"values":[77.197,93.336,76.17799999999998,71.357,59.151999999999994,63.053]},
{"alignments":[{"blocks":[{"q_end":75,"q_start":66,"t_end":13543070,"t_start":13543061},{"q_end":97,"q_start":75,"t_end":13543336,"t_start":13543314}],"chromosome":"chr18","end":13543336,"genes":[931],"id":49,"match":40,"query_index":49,"signatures":[721],"start":13543061,"strand":"+"}],"counts":[0.0,0.0,0.0,0.0,0.0,0.0,0.0,0.0,0.0,0.0,0.0,0.0,0.0,0.0,0.0,0.0,0.0,0.0,0.0,0.0,0.0,0.0,0.0,0.0,0.0,0.0,0.0,0.0,0.0,0.0,0.0,0.0,0.0,0.0,0.0,0.0,0.0,0.0,0.0,0.0,0.0,0.0,0.0,0.0,0.0,0.0,0.0,0.0,0.0,17.0,0.0,0.0,0.0,0.0,0.0,0.0,0.0,0.0,0.0,0.0,0.0,0.0,0.0,0.0,0.0,0.0,0.0,0.0,0.0,0.0,0.0,0.0,0.0,0.0,0.0,0.0,0.0,0.0,0.0,0.0,0.0,0.0,0.0,0.0,0.0,0.0,55.0,0.0,0.0,0.0,0.0,0.0,38.0,0.0,0.0,0.0,0.0,0.0,0.0,0.0,0.0,0.0,0.0,0.0,0.0,0.0,0.0,0.0,0.0,0.0,0.0,0.0,0.0,0.0,0.0,0.0,0.0,0.0,0.0,0.0,0.0,0.0,0.0,0.0,0.0,0.0,0.0,0.0,0.0,0.0,0.0,0.0,0.0,0.0,0.0,0.0,0.0,0.0,0.0,0.0,0.0,0.0,0.0,0.0,0.0,0.0,0.0,0.0,0.0,0.0,0.0,0.0,0.0,0.0,0.0,0.0,0.0,6.0,0.0,0.0,22.0,0.0,0.0,0.0,0.0,0.0,0.0,0.0,0.0,0.0,0.0,0.0,0.0,0.0,0.0,0.0,0.0,0.0,0.0,0.0,0.0,0.0,0.0,0.0,0.0,0.0,0.0,0.0,0.0,0.0,0.0,45.0,6.0,65.0,0.0,13.0,11.0,18.0,10.0,6.0,30.0,47.0,21.0,0.0,61.0,24.0,0.0,117.0,9.0,0.0,69.0,31.0,21.0,6.0,49.0,0.0,6.0,0.0,7.0,0.0,0.0,15.0,62.0,45.0,0.0,0.0,21.0,0.0,65.0,28.0,49.0,10.0,0.0,126.0,109.0,41.0,154.0,15.0,0.0,0.0,110.0,7.0,25.0,76.0,9.0,8.0,297.0,31.0,8.0,16.0,0.0,9.0,0.0,35.0,1233.0,213.0,23.0,17.0,0.0,49.0,36.0,53.0,17.0,5.0,33.0,21.0,14.0,235.0,0.0,42.0,112.0,12.0,14.0,26.0,30.0,36.0,70.0,32.0,0.0,0.0,21.0,17.0,8.0,108.0,12.0,7.0,8.0,15.0,31.0,12.0,10.0,167.0,37.0,114.0,0.0,110.0,31.0,7.0,30.0,12.0,6.0,0.0,41.0,20.0,26.0,22.0,17.0,7.0,63.0,47.0,0.0,363.0,6.0,24.0,5.0,30.0,99.0,14.0,68.0,73.0,53.0,81.0,0.0,177.0,19.0,0.0,59.0,15.0,0.0,0.0,0.0,27.0,67.0,123.0,11.0,10.0,0.0,10.0,130.0,26.0,14.0,321.0,25.0,17.0,5.0,0.0,33.0,5.0,51.0,9.0,11.0,165.0,6.0,150.0,6.0,29.0,42.0,0.0,23.0,51.0,323.0,9.0,11.0,0.0,10.0,21.0,24.0,19.0,19.0,34.0,40.0,56.0,184.0,28.0,7.0,123.0,0.0,84.0,26.0,12.0,37.0,83.0,23.0,27.0,21.0,0.0,0.0,24.0,41.0,35.0,72.0,107.0,0.0,38.0,45.0,12.0,39.0,12.0,10.0,125.0,5.0,54.0,18.0,0.0,0.0,23.0,259.0,56.0,8.0,0.0,33.0,0.0,5.0,76.0,10.0,67.0,22.0,409.0,11.0,58.0,76.0,85.0,56.0,0.0,26.0,0.0,116.0,43.0,27.0,7.0,39.0,97.0,126.0,53.0,46.0,24.0,0.0,65.0,0.0,79.0,0.0,22.0,9.0,98.0,0.0,11.0,12.0,15.0,38.0,122.0,7.0,114.0,73.0,0.0,10.0,16.0,42.0,43.0,27.0,121.0,153.0,26.0,17.0,0.0,17.0,33.0,5.0,45.0,8.0,51.0,25.0,7.0,17.0,32.0,5.0,0.0,83.0,13.0,52.0,23.0,65.0,139.0,21.0,88.0,20.0,21.0,0.0,0.0,44.0,62.0,62.0,0.0,94.0,17.0,339.0,0.0,29.0,6.0,7.0,0.0,7.0,99.0,12.0,9.0,72.0,23.0,34.0,5.0,55.0,83.0,67.0,19.0,46.0,18.0,36.0,21.0,5.0,74.0,45.0,127.0,22.0,16.0,5.0,14.0,32.0,0.0,46.0,0.0,0.0,12.0,0.0,29.0,35.0,43.0,11.0,6.0,25.0,23.0,0.0,20.0,48.0,83.0,0.0,24.0,94.0,66.0,5.0,69.0,75.0,15.0,39.0,54.0,30.0,0.0,11.0,25.0,13.0,0.0,0.0,0.0,10.0,34.0,31.0,85.0,18.0,85.0,0.0,20.0,133.0,30.0,8.0,16.0,32.0,34.0,174.0,0.0,7.0,72.0,1034.0,12.0,57.0,68.0,14.0,35.0,94.0,25.0,64.0,32.0,228.0,31.0,8.0,36.0,0.0,5.0,272.0,0.0,58.0,43.0,0.0,16.0,24.0,0.0,9.0,49.0,25.0,20.0,321.0,26.0,12.0,5.0,0.0,13.0,13.0,39.0,8.0,10.0,63.0,33.0,31.0,42.0,38.0,41.0,10.0,54.0,20.0,7.0,0.0,0.0,0.0,5.0,0.0,41.0,87.0,14.0,9.0,0.0,68.0,10.0,60.0,6.0,8.0,9.0,0.0,90.0,145.0,68.0,15.0,32.0,39.0,0.0,5.0,36.0,22.0,14.0,37.0,61.0,5.0,46.0,117.0,15.0,112.0,14.0,8.0,30.0,22.0,73.0,15.0,149.0,0.0,37.0,46.0,30.0,37.0,6.0,8.0,28.0,25.0,22.0,68.0,0.0,30.0,50.0,0.0,38.0,12.0,20.0,0.0,86.0,5.0,27.0,0.0,21.0,25.0,20.0,26.0,23.0,0.0,158.0,10.0,22.0,56.0,6.0,0.0,0.0,0.0,126.0,73.0,35.0,0.0,21.0,13.0,120.0,54.0,67.0,0.0,144.0,5.0,12.0,61.0,0.0,75.0,66.0,0.0,241.0,16.0,73.0,134.0,32.0,12.0,26.0,57.0,0.0,102.0,31.0,7.0,57.0,20.0,36.0,182.0,104.0,55.0,28.0,16.0,12.0,27.0,12.0,69.0,0.0,306.0,39.0,67.0,19.0,28.0,24.0,15.0,82.0,0.0,70.0,47.0,60.0,22.0,0.0,224.0,50.0,26.0,213.0,0.0,0.0,12.0,53.0,10.0,98.0,21.0,19.0,0.0,0.0,9.0,83.0,389.0,0.0,47.0,12.0,25.0,0.0,0.0,43.0,0.0,60.0,53.0,91.0,8.0,0.0,14.0,53.0,0.0,139.0,57.0,16.0,24.0,7.0,61.0,7.0,31.0,6.0,0.0,31.0,18.0,57.0,43.0,240.0,227.0,168.0,19.0,22.0,38.0,68.0,84.0,39.0,13.0,0.0,5.0,63.0,85.0,12.0,16.0,58.0,40.0,0.0,50.0,30.0,23.0,24.0,189.0,18.0,53.0,29.0,49.0,42.0,23.0,28.0,8.0,50.0,12.0,31.0,69.0,12.0,20.0,26.0,12.0,134.0,76.0,9.0,68.0,27.0,40.0,18.0,10.0,10.0,46.0,60.0,15.0,33.0,13.0,11.0,83.0,190.0,19.0,113.0,0.0,59.0,0.0,24.0,0.0,22.0,27.0,23.0,57.0,12.0,108.0,107.0,11.0,12.0,13.0,6.0,13.0,185.0,64.0,14.0,74.0,25.0,72.0,9.0,87.0,236.0,0.0,43.0,72.0,99.0,18.0,29.0,22.0,9.0,76.0,24.0,174.0,81.0,113.0,242.0,29.0,96.0,0.0,54.0,277.0,26.0,111.0,110.0,58.0,29.0,84.0,99.0,32.0,11.0,38.0,272.0,38.0,134.0,50.0,61.0,78.0,51.0,208.0,13.0,30.0,38.0,5.0,165.0,122.0,327.0,56.0,65.0,0.0,20.0,66.0,23.0,16.0,121.0,50.0,260.0,15.0,9.0,242.0,64.0,8.0,49.0,81.0,28.0,51.0,183.0,93.0,25.0,21.0,63.0,28.0,26.0,71.0,39.0,668.0,57.0,9.0,0.0,16.0,79.0,34.0,37.0,185.0,114.0,45.0,22.0,14.0,65.0,55.0,370.0,5.0,152.0,23.0,7.0,25.0,39.0,99.0,31.0,481.0,0.0,141.0,7.0,13.0,11.0,73.0,23.0,13.0,154.0,18.0,19.0,123.0,36.0,44.0,6.0,0.0,124.0,6.0,65.0,166.0,7.0,23.0,87.0,45.0,0.0,63.0,69.0,29.0,29.0,57.0,14.0,63.0,61.0,77.0,14.0,44.0,83.0,0.0,18.0,28.0,68.0,37.0,68.0,246.0,115.0,60.0,47.0],"events":[{"best_kmer":4275031,"gene":["LDLRAD4"],"id":58,"info":"","signatures":[721],"type":"splice_borders"}],"fc":[-68.91563631873957,-64.50659713399702,-87.72288144253316,1.0683502057252194,-1.2729024373628184,-1.3599055808247003],"graph":"complex","graph_id":283,"id":4275031,"kmer":"CTTCGGAAGCCTTCTCCTGCCACGGCATGCA","means":[0.2669440103640372,18.396616335713833,17.219649733886474,23.41709777295878],"pvalues":[0.001703780359190508,2.4462165483680517e-41,2.518917331986295e-26,0.8369324284927302,0.3963327834248469,0.005300074070369972],"stdevs":[1.8449870499611485,50.564576200494486,27.24043420187901,27.12557384562633],"values":[77.195,88.384,93.698,49.195,49.153000000000006,53.44199999999999]},
{"alignments":[{"blocks":[{"q_end":32,"q_start":17,"t_end":88899532,"t_start":88899517},{"q_end":48,"q_start":32,"t_end":88901566,"t_start":88901550}],"chromosome":"chr15","end":88901566,"genes":[602],"id":50,"match":40,"query_index":50,"signatures":[803],"start":88899517,"strand":"+"}],"counts":[31.0,32.0,59.0,349.0,0.0,49.0,84.0,56.0,8.0,13.0,45.0,106.0,31.0,354.0,0.0,58.0,43.0,376.0,7.0,33.0,356.0,10.0,27.0,122.0,34.0,35.0,61.0,60.0,20.0,20.0,138.0,6.0,32.0,22.0,106.0,6.0,50.0,129.0,17.0,31.0,6.0,148.0,11.0,7.0,0.0,195.0,92.0,5.0,22.0,0.0,21.0,148.0,24.0,34.0,29.0,25.0,78.0,81.0,82.0,11.0,465.0,49.0,26.0,325.0,44.0,208.0,42.0,194.0,0.0,19.0,45.0,1019.0,113.0,10.0,33.0,17.0,0.0,10.0,0.0,19.0,28.0,32.0,47.0,0.0,24.0,164.0,11.0,500.0,9.0,33.0,55.0,1051.0,6.0,231.0,56.0,206.0,332.0,124.0,27.0,13.0,36.0,59.0,46.0,155.0,21.0,84.0,28.0,17.0,14.0,99.0,104.0,12.0,25.0,60.0,53.0,533.0,157.0,9.0,39.0,30.0,0.0,147.0,59.0,8.0,30.0,145.0,7.0,100.0,18.0,11.0,48.0,12.0,29.0,74.0,11.0,71.0,47.0,102.0,21.0,10.0,12.0,202.0,54.0,95.0,51.0,32.0,37.0,132.0,45.0,0.0,51.0,6.0,8.0,115.0,17.0,61.0,39.0,6.0,16.0,0.0,23.0,58.0,49.0,35.0,910.0,44.0,75.0,50.0,73.0,31.0,10.0,222.0,72.0,6.0,14.0,12.0,46.0,0.0,50.0,5.0,49.0,265.0,202.0,51.0,303.0,5.0,6.0,84.0,69.0,33.0,0.0,0.0,24.0,0.0,45.0,0.0,8.0,8.0,8.0,6.0,11.0,0.0,11.0,10.0,9.0,0.0,0.0,7.0,0.0,5.0,0.0,7.0,0.0,5.0,10.0,0.0,0.0,0.0,6.0,5.0,0.0,15.0,0.0,7.0,0.0,20.0,6.0,7.0,7.0,0.0,6.0,0.0,9.0,7.0,0.0,0.0,14.0,5.0,5.0,0.0,0.0,0.0,0.0,0.0,0.0,0.0,5.0,8.0,0.0,0.0,12.0,0.0,0.0,8.0,0.0,0.0,14.0,0.0,0.0,9.0,0.0,7.0,5.0,15.0,6.0,0.0,11.0,0.0,0.0,0.0,6.0,0.0,0.0,0.0,12.0,0.0,0.0,7.0,0.0,11.0,5.0,12.0,12.0,6.0,0.0,0.0,0.0,7.0,0.0,6.0,0.0,14.0,0.0,0.0,8.0,6.0,12.0,0.0,0.0,5.0,6.0,0.0,0.0,0.0,0.0,0.0,6.0,16.0,6.0,0.0,0.0,8.0,0.0,7.0,0.0,0.0,5.0,0.0,0.0,0.0,9.0,0.0,0.0,0.0,0.0,0.0,0.0,9.0,0.0,0.0,0.0,0.0,6.0,0.0,8.0,0.0,0.0,5.0,0.0,9.0,5.0,5.0,0.0,0.0,0.0,0.0,0.0,0.0,0.0,8.0,0.0,20.0,0.0,0.0,8.0,0.0,7.0,7.0,0.0,0.0,13.0,0.0,0.0,0.0,0.0,0.0,0.0,7.0,0.0,0.0,0.0,0.0,0.0,0.0,11.0,0.0,9.0,0.0,5.0,5.0,0.0,0.0,0.0,0.0,5.0,33.0,0.0,6.0,14.0,9.0,6.0,10.0,0.0,7.0,0.0,5.0,11.0,0.0,0.0,9.0,7.0,6.0,0.0,7.0,0.0,0.0,7.0,0.0,0.0,0.0,7.0,6.0,5.0,0.0,0.0,0.0,6.0,0.0,7.0,0.0,0.0,0.0,0.0,0.0,15.0,0.0,9.0,9.0,6.0,5.0,5.0,0.0,12.0,0.0,9.0,0.0,5.0,0.0,5.0,0.0,25.0,9.0,7.0,10.0,0.0,0.0,5.0,11.0,12.0,9.0,0.0,0.0,0.0,5.0,0.0,0.0,0.0,0.0,0.0,0.0,0.0,0.0,0.0,5.0,0.0,0.0,0.0,5.0,0.0,0.0,9.0,9.0,0.0,5.0,0.0,0.0,0.0,0.0,0.0,0.0,0.0,0.0,0.0,7.0,0.0,0.0,6.0,6.0,6.0,8.0,0.0,5.0,0.0,19.0,6.0,0.0,5.0,0.0,10.0,12.0,9.0,6.0,0.0,0.0,0.0,0.0,0.0,0.0,0.0,0.0,0.0,7.0,5.0,12.0,0.0,0.0,6.0,0.0,0.0,0.0,0.0,6.0,9.0,0.0,0.0,0.0,5.0,0.0,6.0,5.0,0.0,0.0,0.0,10.0,0.0,5.0,6.0,6.0,0.0,0.0,5.0,7.0,0.0,0.0,0.0,0.0,5.0,0.0,9.0,7.0,0.0,0.0,10.0,5.0,0.0,0.0,7.0,0.0,0.0,0.0,0.0,0.0,5.0,0.0,0.0,0.0,0.0,0.0,8.0,6.0,0.0,7.0,7.0,15.0,6.0,0.0,7.0,0.0,5.0,0.0,8.0,0.0,0.0,7.0,0.0,6.0,0.0,0.0,0.0,0.0,0.0,0.0,5.0,0.0,5.0,11.0,19.0,0.0,0.0,8.0,5.0,0.0,0.0,0.0,0.0,0.0,8.0,5.0,8.0,0.0,0.0,0.0,0.0,0.0,5.0,7.0,0.0,0.0,12.0,7.0,0.0,5.0,0.0,6.0,0.0,7.0,0.0,5.0,0.0,0.0,5.0,11.0,0.0,0.0,0.0,9.0,0.0,6.0,0.0,9.0,0.0,0.0,6.0,0.0,5.0,0.0,0.0,0.0,0.0,0.0,0.0,0.0,7.0,0.0,7.0,0.0,6.0,0.0,0.0,0.0,0.0,9.0,0.0,14.0,0.0,0.0,0.0,0.0,0.0,0.0,5.0,5.0,9.0,8.0,0.0,0.0,13.0,9.0,23.0,6.0,6.0,11.0,0.0,0.0,0.0,0.0,5.0,0.0,9.0,0.0,0.0,7.0,0.0,0.0,5.0,9.0,0.0,0.0,9.0,11.0,7.0,23.0,0.0,0.0,9.0,0.0,13.0,0.0,6.0,0.0,0.0,0.0,0.0,0.0,0.0,6.0,0.0,5.0,0.0,0.0,0.0,5.0,0.0,0.0,5.0,6.0,0.0,8.0,0.0,0.0,0.0,0.0,9.0,6.0,0.0,8.0,6.0,6.0,5.0,0.0,8.0,0.0,6.0,0.0,6.0,5.0,0.0,0.0,0.0,12.0,0.0,6.0,0.0,8.0,5.0,0.0,0.0,0.0,0.0,6.0,6.0,0.0,0.0,10.0,0.0,0.0,0.0,0.0,0.0,12.0,0.0,0.0,7.0,12.0,0.0,0.0,0.0,0.0,0.0,0.0,5.0,11.0,5.0,5.0,13.0,7.0,0.0,0.0,0.0,0.0,0.0,8.0,0.0,0.0,5.0,0.0,0.0,0.0,6.0,0.0,6.0,0.0,0.0,0.0,5.0,0.0,0.0,0.0,7.0,0.0,0.0,0.0,0.0,9.0,0.0,6.0,5.0,6.0,0.0,0.0,0.0,0.0,5.0,11.0,12.0,0.0,0.0,0.0,7.0,5.0,0.0,12.0,0.0,6.0,0.0,16.0,0.0,7.0,14.0,0.0,6.0,0.0,6.0,0.0,0.0,0.0,20.0,0.0,7.0,9.0,0.0,0.0,6.0,0.0,0.0,9.0,0.0,0.0,0.0,0.0,0.0,0.0,14.0,0.0,0.0,0.0,0.0,0.0,0.0,0.0,0.0,0.0,0.0,6.0,0.0,6.0,9.0,0.0,5.0,27.0,0.0,0.0,0.0,6.0,10.0,0.0,0.0,0.0,0.0,0.0,14.0,0.0,0.0,6.0,0.0,5.0,14.0,7.0,13.0,0.0,0.0,15.0,0.0,0.0,0.0,8.0,0.0,0.0,6.0,0.0,0.0,0.0,9.0,0.0,9.0,0.0,7.0,0.0,0.0,0.0,8.0,0.0,13.0,0.0,7.0,6.0,0.0,10.0,0.0,0.0,15.0,0.0,0.0,0.0,0.0,10.0,0.0,0.0,0.0,8.0,10.0,11.0,0.0,6.0,0.0,0.0,0.0,0.0,6.0,11.0,5.0,0.0,21.0,0.0,0.0,0.0,0.0,7.0,0.0,0.0,0.0,0.0,0.0,19.0,0.0,0.0,0.0,0.0,0.0,7.0,0.0,0.0,5.0,0.0,0.0,0.0,8.0,0.0,10.0,0.0,0.0,0.0,0.0,0.0,0.0,0.0,0.0,0.0,5.0,0.0,0.0,0.0,0.0,0.0,0.0,7.0,0.0,0.0,0.0,7.0,0.0,0.0,0.0,6.0,0.0,0.0,5.0,0.0,8.0,0.0,9.0,6.0,0.0,5.0,0.0,0.0,5.0,0.0,6.0,0.0,0.0,16.0,0.0,0.0,0.0,0.0,9.0,0.0,0.0,6.0,8.0,0.0,0.0,9.0,6.0,6.0,6.0,12.0],"events":[{"best_kmer":6405114,"gene":["MFGE8"],"id":59,"info":"","signatures":[803],"type":"splice_borders"}],"fc":[17.33166678291102,24.225146558047985,25.92377979968869,1.3977389977248995,1.4957464924983133,1.0701185950545422],"graph":"complex","graph_id":403,"id":6405114,"kmer":"GTTGCCAGGGAAGATCTGCAGCCACTGATCG","means":[29.733239500880448,1.7155441466366836,1.227370882138279,1.146948467030163],"pvalues":[1.9752002421074145e-14,7.386278535261013e-15,6.567227103099653e-15,0.06730114373961738,0.050369387595901816,0.6083359265440813],"stdevs":[46.45396002449981,2.2896821313379787,1.7746736612538825,1.9805020989558952],"values":[81.66900000000001,86.331,90.68699999999998,52.253,53.163,48.269000000000005]},
{"alignments":[{"blocks":[{"q_end":318,"q_start":308,"t_end":30751251,"t_start":30751241},{"q_end":339,"q_start":318,"t_end":30753073,"t_start":30753052}],"chromosome":"chr2","end":30753073,"genes":[804],"id":51,"match":3,"query_index":51,"signatures":[812],"start":30751241,"strand":"+"}],"counts":[0.0,0.0,0.0,0.0,0.0,0.0,6.0,0.0,67.0,0.0,0.0,0.0,11.0,0.0,0.0,0.0,0.0,0.0,18.0,0.0,0.0,0.0,0.0,0.0,0.0,0.0,0.0,6.0,0.0,7.0,8.0,0.0,5.0,0.0,0.0,0.0,7.0,0.0,0.0,0.0,0.0,0.0,0.0,0.0,0.0,0.0,0.0,0.0,19.0,13.0,0.0,0.0,0.0,11.0,0.0,0.0,0.0,0.0,5.0,0.0,0.0,0.0,0.0,15.0,0.0,23.0,14.0,0.0,0.0,0.0,0.0,0.0,0.0,0.0,0.0,0.0,0.0,0.0,0.0,0.0,7.0,0.0,0.0,0.0,0.0,0.0,77.0,0.0,0.0,6.0,0.0,15.0,7.0,0.0,6.0,0.0,0.0,6.0,0.0,9.0,0.0,0.0,0.0,0.0,0.0,0.0,0.0,0.0,7.0,0.0,0.0,0.0,0.0,0.0,0.0,0.0,0.0,0.0,0.0,0.0,0.0,0.0,0.0,0.0,0.0,0.0,0.0,0.0,5.0,0.0,23.0,0.0,0.0,0.0,0.0,0.0,14.0,0.0,0.0,0.0,0.0,0.0,0.0,0.0,0.0,0.0,0.0,0.0,0.0,0.0,0.0,0.0,0.0,0.0,0.0,0.0,0.0,0.0,0.0,0.0,8.0,0.0,0.0,0.0,6.0,0.0,0.0,0.0,0.0,0.0,0.0,5.0,0.0,0.0,0.0,0.0,12.0,0.0,0.0,0.0,0.0,10.0,0.0,0.0,0.0,0.0,0.0,0.0,0.0,0.0,0.0,15.0,74.0,39.0,13.0,14.0,12.0,40.0,25.0,147.0,5.0,15.0,51.0,5.0,54.0,48.0,27.0,101.0,15.0,23.0,0.0,54.0,21.0,11.0,26.0,27.0,7.0,24.0,55.0,0.0,0.0,0.0,0.0,107.0,5.0,33.0,15.0,19.0,56.0,16.0,24.0,0.0,16.0,42.0,17.0,54.0,51.0,45.0,15.0,59.0,27.0,21.0,15.0,11.0,51.0,17.0,16.0,55.0,77.0,12.0,28.0,6.0,6.0,13.0,11.0,118.0,41.0,35.0,12.0,16.0,44.0,0.0,15.0,23.0,21.0,9.0,87.0,7.0,36.0,34.0,46.0,12.0,0.0,15.0,0.0,6.0,0.0,9.0,5.0,10.0,37.0,13.0,11.0,0.0,9.0,12.0,5.0,15.0,0.0,21.0,0.0,20.0,29.0,27.0,0.0,7.0,14.0,25.0,7.0,31.0,27.0,5.0,16.0,11.0,0.0,8.0,11.0,27.0,7.0,6.0,0.0,21.0,8.0,19.0,0.0,29.0,42.0,28.0,43.0,22.0,0.0,10.0,8.0,0.0,13.0,13.0,18.0,0.0,6.0,9.0,0.0,9.0,26.0,8.0,19.0,15.0,5.0,29.0,9.0,68.0,17.0,49.0,37.0,14.0,12.0,5.0,23.0,12.0,32.0,9.0,9.0,34.0,16.0,22.0,29.0,0.0,0.0,5.0,24.0,25.0,8.0,17.0,0.0,24.0,15.0,16.0,9.0,0.0,0.0,0.0,14.0,16.0,9.0,0.0,27.0,39.0,19.0,9.0,16.0,18.0,6.0,0.0,0.0,0.0,25.0,20.0,10.0,0.0,33.0,8.0,56.0,45.0,0.0,18.0,6.0,9.0,57.0,54.0,6.0,12.0,25.0,11.0,16.0,19.0,14.0,8.0,61.0,51.0,18.0,20.0,28.0,0.0,10.0,18.0,0.0,7.0,42.0,102.0,14.0,7.0,21.0,0.0,7.0,0.0,30.0,9.0,50.0,6.0,25.0,22.0,11.0,7.0,12.0,13.0,6.0,7.0,0.0,67.0,8.0,0.0,24.0,20.0,32.0,35.0,0.0,0.0,18.0,74.0,30.0,38.0,13.0,20.0,7.0,19.0,60.0,30.0,23.0,11.0,18.0,25.0,12.0,27.0,0.0,31.0,28.0,16.0,21.0,28.0,9.0,0.0,28.0,6.0,16.0,9.0,14.0,7.0,68.0,6.0,13.0,9.0,34.0,16.0,23.0,31.0,37.0,23.0,41.0,5.0,19.0,14.0,14.0,6.0,11.0,23.0,0.0,10.0,26.0,14.0,11.0,9.0,23.0,27.0,13.0,6.0,0.0,58.0,15.0,16.0,28.0,39.0,19.0,14.0,27.0,35.0,8.0,6.0,15.0,31.0,35.0,0.0,6.0,21.0,28.0,40.0,12.0,35.0,26.0,23.0,5.0,6.0,5.0,9.0,15.0,16.0,11.0,12.0,5.0,37.0,0.0,7.0,32.0,6.0,0.0,18.0,46.0,15.0,96.0,0.0,23.0,7.0,9.0,36.0,32.0,11.0,19.0,12.0,8.0,9.0,7.0,6.0,0.0,9.0,0.0,0.0,0.0,37.0,27.0,36.0,19.0,30.0,24.0,9.0,16.0,32.0,23.0,0.0,22.0,20.0,12.0,45.0,11.0,12.0,9.0,34.0,6.0,14.0,0.0,0.0,17.0,15.0,0.0,15.0,24.0,6.0,59.0,19.0,53.0,7.0,0.0,14.0,11.0,18.0,0.0,31.0,24.0,39.0,30.0,16.0,10.0,16.0,0.0,0.0,33.0,8.0,20.0,9.0,14.0,11.0,8.0,62.0,8.0,25.0,6.0,0.0,43.0,22.0,0.0,14.0,0.0,12.0,7.0,30.0,22.0,17.0,7.0,8.0,12.0,0.0,0.0,16.0,15.0,26.0,10.0,0.0,60.0,38.0,20.0,0.0,23.0,35.0,12.0,51.0,11.0,8.0,19.0,11.0,8.0,0.0,18.0,15.0,30.0,8.0,14.0,9.0,29.0,14.0,10.0,6.0,0.0,0.0,17.0,0.0,7.0,11.0,16.0,10.0,46.0,10.0,64.0,43.0,12.0,48.0,0.0,27.0,0.0,13.0,6.0,31.0,15.0,22.0,10.0,28.0,31.0,30.0,24.0,0.0,33.0,0.0,30.0,25.0,7.0,0.0,34.0,20.0,31.0,26.0,35.0,16.0,30.0,19.0,5.0,17.0,0.0,93.0,9.0,21.0,0.0,0.0,43.0,6.0,9.0,53.0,9.0,16.0,14.0,37.0,44.0,17.0,17.0,21.0,19.0,18.0,41.0,6.0,13.0,82.0,103.0,29.0,0.0,39.0,10.0,18.0,6.0,5.0,25.0,16.0,11.0,13.0,31.0,10.0,78.0,29.0,6.0,42.0,58.0,17.0,26.0,33.0,49.0,15.0,18.0,24.0,48.0,13.0,8.0,0.0,5.0,7.0,15.0,10.0,12.0,22.0,10.0,15.0,10.0,0.0,10.0,16.0,16.0,14.0,53.0,12.0,0.0,22.0,16.0,18.0,0.0,44.0,9.0,6.0,10.0,18.0,28.0,19.0,8.0,23.0,67.0,8.0,50.0,15.0,36.0,17.0,27.0,12.0,24.0,99.0,12.0,22.0,14.0,61.0,38.0,17.0,24.0,5.0,22.0,82.0,9.0,23.0,24.0,0.0,15.0,7.0,20.0,18.0,10.0,10.0,15.0,0.0,105.0,47.0,0.0,12.0,15.0,31.0,0.0,38.0,8.0,128.0,12.0,0.0,7.0,31.0,11.0,48.0,19.0,0.0,0.0,16.0,5.0,109.0,20.0,7.0,13.0,7.0,15.0,32.0,114.0,81.0,28.0,12.0,10.0,10.0,0.0,0.0,7.0,24.0,8.0,8.0,36.0,24.0,35.0,30.0,8.0,38.0,15.0,43.0,36.0,13.0,0.0,11.0,18.0,16.0,64.0,33.0,44.0,7.0,35.0,110.0,11.0,48.0,46.0,6.0,0.0,7.0,27.0,0.0,10.0,0.0,42.0,50.0,14.0,14.0,6.0,0.0,6.0,20.0,18.0,8.0,15.0,12.0,9.0,48.0,12.0,8.0,71.0,94.0,12.0,16.0,30.0,36.0,22.0,9.0,21.0,0.0,11.0,18.0,0.0,48.0,44.0,6.0,30.0,0.0,28.0,15.0,44.0,13.0,26.0,13.0,7.0,14.0,35.0,15.0,9.0,9.0,11.0,26.0,12.0,10.0,11.0,14.0,20.0,23.0,38.0,12.0,43.0,17.0,12.0,19.0,5.0,14.0,0.0,6.0,9.0,53.0,39.0,14.0,40.0,9.0,37.0,7.0,15.0,14.0,86.0,8.0,0.0,43.0,26.0,0.0,19.0,58.0,18.0,7.0,12.0,14.0,63.0,0.0,7.0,16.0,142.0,19.0,12.0,8.0,15.0,7.0,23.0,16.0,30.0,20.0,0.0,94.0,16.0,53.0,25.0,12.0,18.0,9.0,9.0,13.0,10.0,0.0,0.0,40.0,9.0,20.0,83.0,10.0,49.0,15.0,38.0,12.0,26.0,10.0,0.0,8.0,11.0,19.0,15.0,20.0,23.0,51.0,44.0,5.0,0.0,36.0,23.0,10.0,38.0,5.0],"events":[{"best_kmer":3547285,"gene":["CAPN13"],"id":60,"info":"","signatures":[812],"type":"splice_borders"}],"fc":[-14.956384248089957,-9.607765051389723,-10.505277039285088,1.5566975428824188,1.4237020301472962,-1.0934152722401913],"graph":"linear","graph_id":323,"id":3547285,"kmer":"CGAGGTCCTCCTGCAGTGTTTCCTAGAATCA","means":[0.7559814625349544,11.3067492381058,7.263292275241824,7.941794700493617],"pvalues":[4.846155154380962e-13,8.556552621399954e-76,2.739070277785937e-27,0.0017274833560304162,0.0137185824110072,0.2773887747369995],"stdevs":[2.182303134332908,11.06230768475566,6.4045479522145214,8.080433211219814],"values":[88.104,78.515,80.467,59.477000000000004,56.873000000000005,48.671]},
{"alignments":[{"blocks":[{"q_end":112,"q_start":99,"t_end":39726659,"t_start":39726646},{"q_end":130,"q_start":112,"t_end":39726832,"t_start":39726814}],"chromosome":"chr17","end":39726832,"genes":[615,1540],"id":52,"match":3,"query_index":52,"signatures":[916],"start":39726646,"strand":"+"}],"counts":[80.0,13.0,100.0,57.0,19.0,56.0,23.0,49.0,14.0,25.0,110.0,90.0,92.0,78.0,10.0,65.0,75.0,43.0,37.0,47.0,58.0,132.0,48.0,127.0,34.0,93.0,46.0,31.0,27.0,41.0,65.0,28.0,52.0,626.0,81.0,41.0,53.0,169.0,58.0,31.0,31.0,11.0,35.0,53.0,17.0,84.0,94.0,58.0,2650.0,61.0,24.0,61.0,76.0,55.0,108.0,62.0,106.0,40.0,24.0,49.0,65.0,47.0,17.0,156.0,38.0,142.0,51.0,240.0,12.0,52.0,103.0,117.0,67.0,52.0,184.0,122.0,0.0,35.0,7.0,58.0,95.0,0.0,36.0,27.0,82.0,44.0,42.0,43.0,77.0,85.0,49.0,82.0,56.0,59.0,69.0,88.0,93.0,69.0,24.0,0.0,106.0,72.0,106.0,46.0,53.0,109.0,104.0,47.0,51.0,456.0,56.0,0.0,72.0,126.0,75.0,91.0,113.0,43.0,90.0,60.0,217.0,59.0,60.0,6.0,39.0,65.0,40.0,54.0,72.0,18.0,18.0,30.0,67.0,12.0,65.0,34.0,63.0,109.0,52.0,57.0,57.0,35.0,40.0,47.0,17.0,94.0,73.0,29.0,78.0,87.0,47.0,74.0,68.0,58.0,98.0,89.0,13.0,60.0,19.0,1326.0,53.0,53.0,80.0,43.0,24.0,129.0,80.0,41.0,48.0,59.0,83.0,121.0,35.0,34.0,104.0,43.0,74.0,0.0,61.0,38.0,136.0,61.0,45.0,42.0,64.0,39.0,21.0,28.0,73.0,52.0,24.0,899.0,84.0,2119.0,93.0,3595.0,998.0,2330.0,328.0,728.0,1548.0,125.0,633.0,885.0,2729.0,2257.0,3737.0,1506.0,1457.0,2106.0,109.0,1274.0,153.0,1215.0,2279.0,84.0,2978.0,73.0,2890.0,1539.0,35.0,3468.0,102.0,1579.0,330.0,3321.0,1246.0,226.0,64.0,3391.0,1835.0,83.0,3363.0,1879.0,1548.0,505.0,212.0,3514.0,2720.0,2976.0,4504.0,1501.0,2949.0,4515.0,4143.0,586.0,4300.0,2724.0,724.0,846.0,2997.0,72.0,1170.0,264.0,222.0,4243.0,855.0,267.0,79.0,1231.0,3099.0,629.0,4568.0,81.0,158.0,1999.0,122.0,873.0,95.0,117.0,1761.0,2658.0,81.0,51.0,162.0,82.0,1930.0,114.0,37.0,70.0,204.0,111.0,158.0,179.0,82.0,82.0,71.0,102.0,143.0,123.0,34.0,163.0,144.0,189.0,123.0,84.0,101.0,216.0,144.0,297.0,288.0,100.0,94.0,254.0,114.0,115.0,102.0,281.0,490.0,129.0,216.0,95.0,100.0,171.0,104.0,313.0,250.0,164.0,182.0,53.0,64.0,199.0,176.0,55.0,78.0,101.0,338.0,68.0,455.0,99.0,80.0,111.0,2844.0,78.0,76.0,130.0,98.0,206.0,279.0,143.0,59.0,175.0,197.0,93.0,86.0,41.0,165.0,84.0,138.0,62.0,76.0,128.0,46.0,220.0,183.0,21.0,1902.0,2621.0,135.0,315.0,138.0,141.0,117.0,131.0,92.0,90.0,166.0,28.0,167.0,98.0,33.0,57.0,69.0,146.0,92.0,240.0,125.0,187.0,166.0,1408.0,71.0,216.0,81.0,125.0,170.0,294.0,110.0,220.0,87.0,116.0,124.0,166.0,101.0,119.0,135.0,165.0,170.0,55.0,82.0,107.0,41.0,260.0,164.0,146.0,32.0,136.0,135.0,246.0,186.0,193.0,214.0,52.0,2467.0,115.0,71.0,52.0,318.0,195.0,274.0,216.0,231.0,148.0,182.0,178.0,129.0,162.0,229.0,39.0,263.0,130.0,122.0,129.0,141.0,194.0,360.0,163.0,247.0,106.0,192.0,525.0,111.0,714.0,270.0,117.0,252.0,172.0,87.0,137.0,212.0,112.0,386.0,115.0,223.0,222.0,126.0,424.0,123.0,248.0,152.0,850.0,275.0,118.0,34.0,93.0,46.0,189.0,241.0,86.0,176.0,39.0,105.0,2132.0,280.0,73.0,196.0,122.0,194.0,114.0,194.0,78.0,125.0,31.0,109.0,22.0,293.0,230.0,207.0,36.0,155.0,130.0,141.0,129.0,269.0,114.0,117.0,67.0,262.0,170.0,118.0,67.0,128.0,181.0,79.0,79.0,375.0,142.0,84.0,90.0,149.0,179.0,189.0,98.0,220.0,170.0,92.0,94.0,132.0,32.0,56.0,10.0,89.0,137.0,111.0,69.0,232.0,145.0,173.0,165.0,236.0,108.0,39.0,100.0,134.0,76.0,75.0,131.0,47.0,158.0,121.0,101.0,352.0,81.0,15.0,244.0,115.0,163.0,152.0,676.0,129.0,148.0,60.0,129.0,88.0,109.0,276.0,100.0,150.0,164.0,87.0,185.0,88.0,163.0,58.0,2197.0,56.0,313.0,136.0,140.0,87.0,215.0,72.0,124.0,115.0,123.0,215.0,38.0,76.0,204.0,16.0,135.0,434.0,330.0,117.0,228.0,119.0,179.0,78.0,24.0,36.0,156.0,48.0,75.0,58.0,65.0,47.0,185.0,105.0,72.0,48.0,279.0,162.0,218.0,136.0,170.0,104.0,125.0,71.0,147.0,100.0,118.0,166.0,31.0,155.0,85.0,95.0,114.0,140.0,146.0,149.0,224.0,1250.0,128.0,137.0,48.0,228.0,174.0,28.0,196.0,52.0,69.0,117.0,227.0,132.0,152.0,59.0,61.0,157.0,40.0,126.0,164.0,88.0,129.0,85.0,71.0,127.0,108.0,171.0,315.0,150.0,358.0,245.0,187.0,89.0,564.0,85.0,1167.0,89.0,148.0,154.0,109.0,52.0,64.0,220.0,52.0,185.0,112.0,92.0,117.0,9.0,193.0,723.0,21.0,181.0,208.0,75.0,21.0,167.0,148.0,118.0,140.0,214.0,61.0,106.0,154.0,48.0,179.0,82.0,13.0,59.0,148.0,91.0,265.0,126.0,26.0,145.0,50.0,67.0,99.0,136.0,238.0,75.0,38.0,59.0,158.0,92.0,159.0,33.0,52.0,57.0,58.0,142.0,175.0,170.0,116.0,187.0,329.0,6.0,136.0,281.0,78.0,266.0,112.0,159.0,115.0,88.0,205.0,103.0,106.0,90.0,126.0,174.0,52.0,196.0,101.0,41.0,807.0,211.0,313.0,96.0,136.0,183.0,23.0,201.0,82.0,116.0,201.0,110.0,134.0,249.0,78.0,205.0,168.0,65.0,167.0,201.0,226.0,97.0,55.0,178.0,75.0,133.0,31.0,255.0,97.0,96.0,269.0,17.0,127.0,154.0,141.0,108.0,153.0,155.0,205.0,78.0,0.0,72.0,118.0,124.0,64.0,225.0,125.0,163.0,160.0,194.0,122.0,44.0,357.0,201.0,63.0,158.0,381.0,81.0,55.0,65.0,164.0,140.0,108.0,152.0,91.0,111.0,77.0,224.0,240.0,146.0,142.0,54.0,109.0,116.0,69.0,219.0,94.0,208.0,78.0,310.0,138.0,101.0,102.0,131.0,40.0,211.0,69.0,117.0,127.0,269.0,105.0,63.0,120.0,170.0,148.0,86.0,105.0,53.0,48.0,103.0,218.0,48.0,3933.0,58.0,26.0,107.0,91.0,358.0,527.0,99.0,55.0,37.0,64.0,78.0,95.0,103.0,59.0,131.0,74.0,1135.0,2691.0,224.0,183.0,242.0,1081.0,142.0,908.0,26.0,144.0,115.0,667.0,203.0,166.0,210.0,63.0,72.0,220.0,57.0,123.0,145.0,3040.0,46.0,75.0,110.0,58.0,42.0,301.0,155.0,113.0,96.0,299.0,109.0,344.0,11.0,223.0,62.0,47.0,149.0,69.0,57.0,128.0,146.0,87.0,77.0,248.0,117.0,230.0,84.0,79.0,36.0,182.0,236.0,53.0,608.0,137.0,273.0,293.0,130.0,80.0,1028.0,110.0,224.0,142.0,182.0,69.0,177.0,166.0,11.0,135.0,60.0,2676.0,10.0,5519.0,137.0,179.0,1124.0,331.0,124.0,114.0,609.0,90.0,58.0,267.0,146.0,140.0,109.0,16.0,558.0,678.0,10.0,39.0,120.0,106.0,2188.0,488.0,150.0,127.0,60.0,67.0,44.0,162.0,13.0,97.0,146.0,149.0,100.0,95.0,114.0,25.0,81.0,131.0,304.0,44.0,137.0,88.0,105.0,72.0,31.0,224.0,101.0,289.0,174.0,42.0,50.0,84.0,84.0,401.0,202.0,168.0,178.0,27.0,112.0,64.0,133.0,34.0,237.0,116.0,512.0,152.0,120.0,65.0,102.0,65.0,19.0,62.0,89.0,2185.0,255.0,83.0,82.0,131.0,217.0,82.0,199.0,58.0,90.0,97.0,48.0,1734.0,315.0,41.0,1922.0,88.0,20.0,37.0,97.0,143.0,100.0,103.0,123.0,389.0,149.0,151.0,76.0,37.0,128.0,180.0,5.0,36.0,2388.0,64.0,2207.0,1302.0],"events":[{"best_kmer":8009858,"gene":["ERBB2","MIR4728"],"id":61,"info":"","signatures":[916],"type":"splice_borders"},{"best_kmer":8009858,"gene":["ERBB2","MIR4728"],"id":1480,"info":"ENST00000269571.9 [ 152.000000% of coverage ]\nENST00000406381.6 [ 147.000000% of coverage ]\nENST00000445658.6 [ 121.000000% of coverage ]\nENST00000541774.5 [ 155.000000% of coverage ]\nENST00000578199.5 [ 81.000000% of coverage ]\nENST00000578373.5 [ 148.000000% of coverage ]\nENST00000578502.1 [ 91.000000% of coverage ]\nENST00000578709.5 [ 58.000000% of coverage ]\nENST00000580074.1 [ 137.000000% of coverage ]\nENST00000582648.5 [ 94.000000% of coverage ]\nENST00000582818.5 [ 116.000000% of coverage ]\nENST00000584099.1 [ 74.000000% of coverage ]\nENST00000584450.5 [ 118.000000% of coverage ]\nENST00000584601.5 [ 116.000000% of coverage ]\nENST00000584888.1 [ 84.000000% of coverage ]\n","signatures":[],"type":"DE"}],"fc":[-18.655008289372553,-2.128258361964444,-3.085723309355806,8.76538705204637,6.045586858942023,-1.4498819149511502],"graph":"complex","graph_id":527,"id":8009858,"kmer":"TGTGGTCATCCAGAATGAGGACTTGGGCCCA","means":[33.22971895522305,619.9006825632063,70.72142723218184,102.53771834347422],"pvalues":[2.8799673961028236e-14,8.266458453925313e-08,3.3124279708463603e-06,4.4058336926913606e-13,5.5089327810245196e-12,0.025998149377466397],"stdevs":[74.46387347070947,575.3743333090521,100.52646124359119,195.00989231867618],"values":[85.86500000000001,62.709,56.373,87.085,73.333,53.395]},
{"alignments":[{"blocks":[{"q_end":104,"q_start":76,"t_end":39715359,"t_start":39715331},{"q_end":107,"q_start":104,"t_end":39715448,"t_start":39715445}],"chromosome":"chr17","end":39715448,"genes":[615],"id":53,"match":3,"query_index":53,"signatures":[942],"start":39715331,"strand":"+"}],"counts":[33.0,10.0,53.0,26.0,13.0,29.0,0.0,18.0,46.0,15.0,69.0,49.0,43.0,44.0,22.0,5.0,9.0,37.0,27.0,33.0,33.0,92.0,6.0,53.0,21.0,46.0,20.0,6.0,15.0,11.0,15.0,8.0,40.0,448.0,63.0,23.0,25.0,95.0,23.0,12.0,17.0,0.0,0.0,10.0,0.0,43.0,34.0,11.0,2917.0,30.0,0.0,52.0,14.0,24.0,59.0,43.0,62.0,31.0,15.0,0.0,28.0,26.0,0.0,85.0,19.0,71.0,15.0,129.0,0.0,16.0,30.0,57.0,39.0,15.0,113.0,55.0,24.0,46.0,21.0,36.0,35.0,6.0,28.0,0.0,61.0,24.0,28.0,38.0,46.0,16.0,26.0,60.0,18.0,0.0,51.0,47.0,50.0,33.0,21.0,0.0,59.0,27.0,56.0,23.0,39.0,43.0,28.0,38.0,15.0,227.0,38.0,0.0,16.0,42.0,13.0,71.0,47.0,20.0,70.0,30.0,65.0,26.0,62.0,0.0,11.0,26.0,0.0,25.0,48.0,0.0,18.0,22.0,20.0,17.0,49.0,23.0,17.0,76.0,16.0,18.0,22.0,21.0,27.0,31.0,17.0,16.0,30.0,9.0,24.0,49.0,20.0,14.0,27.0,27.0,36.0,54.0,7.0,31.0,8.0,696.0,9.0,14.0,13.0,11.0,15.0,17.0,30.0,11.0,45.0,39.0,54.0,15.0,7.0,9.0,51.0,34.0,25.0,0.0,25.0,7.0,45.0,37.0,17.0,7.0,62.0,23.0,10.0,21.0,44.0,0.0,10.0,560.0,42.0,1194.0,68.0,2169.0,404.0,1999.0,145.0,1047.0,1519.0,44.0,146.0,376.0,1629.0,1712.0,2688.0,704.0,333.0,590.0,17.0,922.0,116.0,800.0,947.0,20.0,668.0,42.0,2165.0,1077.0,23.0,2828.0,20.0,1013.0,148.0,1304.0,432.0,110.0,19.0,1156.0,1128.0,61.0,2159.0,774.0,379.0,305.0,57.0,1518.0,913.0,566.0,2269.0,812.0,823.0,2687.0,2206.0,384.0,947.0,1281.0,183.0,432.0,1762.0,28.0,814.0,53.0,7.0,1291.0,525.0,200.0,26.0,452.0,521.0,288.0,2079.0,45.0,90.0,715.0,45.0,672.0,44.0,107.0,1307.0,1476.0,5.0,15.0,97.0,38.0,1211.0,87.0,139.0,34.0,121.0,72.0,70.0,22.0,46.0,27.0,19.0,90.0,42.0,44.0,0.0,76.0,71.0,97.0,74.0,65.0,62.0,132.0,57.0,187.0,166.0,66.0,42.0,61.0,43.0,57.0,98.0,99.0,294.0,31.0,58.0,49.0,45.0,98.0,62.0,174.0,187.0,24.0,171.0,34.0,26.0,107.0,83.0,27.0,37.0,47.0,186.0,33.0,184.0,56.0,7.0,44.0,766.0,11.0,47.0,75.0,22.0,136.0,123.0,51.0,25.0,100.0,105.0,21.0,36.0,18.0,120.0,26.0,79.0,41.0,25.0,66.0,17.0,76.0,85.0,0.0,122.0,1430.0,54.0,114.0,67.0,43.0,37.0,112.0,44.0,62.0,72.0,8.0,94.0,32.0,27.0,69.0,30.0,79.0,59.0,132.0,75.0,27.0,94.0,833.0,48.0,20.0,25.0,38.0,116.0,94.0,44.0,133.0,85.0,99.0,34.0,47.0,12.0,68.0,70.0,109.0,87.0,11.0,10.0,57.0,38.0,131.0,113.0,122.0,72.0,65.0,77.0,144.0,77.0,103.0,120.0,12.0,1451.0,47.0,16.0,11.0,196.0,87.0,36.0,161.0,158.0,22.0,23.0,114.0,74.0,88.0,89.0,18.0,108.0,66.0,30.0,57.0,45.0,45.0,228.0,93.0,159.0,60.0,118.0,158.0,91.0,437.0,166.0,72.0,104.0,19.0,53.0,100.0,64.0,73.0,231.0,41.0,43.0,98.0,69.0,231.0,26.0,123.0,56.0,366.0,107.0,93.0,26.0,57.0,21.0,123.0,122.0,40.0,34.0,6.0,69.0,1064.0,188.0,17.0,73.0,56.0,130.0,69.0,41.0,46.0,45.0,14.0,73.0,0.0,165.0,56.0,63.0,18.0,93.0,64.0,27.0,32.0,185.0,46.0,53.0,41.0,119.0,108.0,35.0,67.0,77.0,118.0,49.0,26.0,176.0,83.0,56.0,70.0,110.0,146.0,43.0,55.0,103.0,89.0,5.0,12.0,9.0,27.0,34.0,12.0,38.0,45.0,59.0,87.0,124.0,77.0,40.0,84.0,179.0,6.0,27.0,29.0,73.0,48.0,36.0,67.0,22.0,128.0,68.0,44.0,186.0,60.0,7.0,157.0,68.0,35.0,101.0,315.0,115.0,80.0,32.0,47.0,64.0,69.0,196.0,43.0,95.0,49.0,45.0,112.0,61.0,90.0,24.0,553.0,6.0,77.0,95.0,28.0,49.0,84.0,49.0,83.0,68.0,76.0,110.0,27.0,60.0,91.0,6.0,60.0,159.0,254.0,57.0,117.0,107.0,52.0,18.0,0.0,5.0,99.0,5.0,44.0,47.0,33.0,19.0,120.0,79.0,6.0,7.0,159.0,81.0,96.0,49.0,115.0,48.0,84.0,52.0,125.0,46.0,72.0,202.0,5.0,171.0,55.0,76.0,72.0,60.0,13.0,28.0,115.0,229.0,99.0,25.0,25.0,130.0,75.0,17.0,99.0,28.0,31.0,47.0,148.0,80.0,53.0,28.0,28.0,46.0,18.0,18.0,82.0,42.0,97.0,39.0,0.0,41.0,47.0,56.0,63.0,18.0,41.0,83.0,87.0,27.0,374.0,53.0,481.0,33.0,60.0,104.0,62.0,17.0,28.0,235.0,30.0,142.0,35.0,26.0,20.0,0.0,48.0,470.0,0.0,58.0,88.0,68.0,24.0,78.0,91.0,48.0,114.0,9.0,32.0,58.0,131.0,65.0,167.0,55.0,7.0,22.0,64.0,67.0,173.0,29.0,9.0,84.0,18.0,39.0,37.0,38.0,164.0,50.0,28.0,30.0,125.0,51.0,64.0,18.0,27.0,47.0,43.0,52.0,74.0,84.0,60.0,36.0,203.0,21.0,27.0,110.0,65.0,103.0,40.0,35.0,67.0,50.0,57.0,78.0,11.0,51.0,60.0,47.0,34.0,100.0,19.0,18.0,437.0,93.0,172.0,14.0,70.0,48.0,22.0,169.0,18.0,42.0,125.0,35.0,68.0,126.0,43.0,136.0,82.0,14.0,106.0,104.0,109.0,7.0,35.0,126.0,36.0,59.0,44.0,132.0,19.0,58.0,150.0,12.0,27.0,71.0,101.0,55.0,89.0,28.0,114.0,49.0,6.0,56.0,31.0,75.0,8.0,169.0,114.0,49.0,82.0,59.0,34.0,20.0,193.0,77.0,8.0,58.0,309.0,11.0,37.0,27.0,85.0,90.0,70.0,64.0,52.0,96.0,36.0,106.0,97.0,89.0,62.0,44.0,55.0,92.0,27.0,101.0,24.0,71.0,5.0,118.0,98.0,5.0,58.0,77.0,14.0,156.0,26.0,61.0,81.0,186.0,51.0,53.0,58.0,79.0,106.0,33.0,43.0,54.0,23.0,69.0,121.0,13.0,2702.0,33.0,6.0,84.0,38.0,162.0,250.0,54.0,17.0,24.0,49.0,41.0,82.0,69.0,48.0,65.0,55.0,616.0,1201.0,114.0,96.0,173.0,414.0,115.0,444.0,6.0,104.0,78.0,354.0,102.0,70.0,121.0,36.0,83.0,106.0,25.0,117.0,35.0,1644.0,33.0,57.0,62.0,14.0,14.0,90.0,92.0,95.0,61.0,51.0,81.0,215.0,17.0,161.0,16.0,31.0,9.0,39.0,61.0,14.0,76.0,67.0,39.0,166.0,72.0,115.0,16.0,55.0,38.0,109.0,121.0,34.0,364.0,110.0,102.0,187.0,84.0,49.0,601.0,59.0,115.0,86.0,106.0,55.0,86.0,57.0,7.0,54.0,71.0,1296.0,0.0,3848.0,60.0,27.0,541.0,96.0,100.0,44.0,151.0,59.0,68.0,156.0,67.0,80.0,47.0,23.0,452.0,286.0,0.0,49.0,49.0,62.0,1226.0,135.0,74.0,126.0,32.0,22.0,16.0,102.0,11.0,36.0,60.0,51.0,22.0,19.0,63.0,11.0,48.0,67.0,135.0,26.0,82.0,53.0,38.0,54.0,25.0,105.0,55.0,176.0,48.0,24.0,13.0,43.0,41.0,174.0,44.0,87.0,90.0,0.0,87.0,56.0,79.0,14.0,170.0,61.0,589.0,29.0,108.0,29.0,74.0,46.0,6.0,29.0,24.0,1613.0,156.0,60.0,22.0,35.0,63.0,34.0,95.0,39.0,52.0,36.0,30.0,894.0,176.0,6.0,1637.0,52.0,27.0,35.0,74.0,53.0,31.0,34.0,62.0,150.0,81.0,68.0,86.0,6.0,71.0,76.0,0.0,29.0,1333.0,49.0,1312.0,643.0],"events":[{"best_kmer":6343924,"gene":["ERBB2"],"id":62,"info":"","signatures":[942],"type":"splice_borders"}],"fc":[-16.031044899446336,-1.806310500649528,-3.067851660233954,8.875021705117565,5.225495452483453,-1.698407698527352],"graph":"complex","graph_id":385,"id":6343924,"kmer":"GTGTTTGAGACTCTGGAAGAGATCACAGGTT","means":[18.48456693969827,296.3269225571243,33.38886736313609,56.70790937465899],"pvalues":[6.115115794386557e-14,0.0036904915627358178,7.263484533030434e-05,5.122625101068918e-13,2.6247712616489853e-11,0.006759531743698777],"stdevs":[64.28591900363796,276.5480511407503,48.05610638099279,119.22092099783583],"values":[84.092,57.092,53.51899999999999,84.757,72.226,52.042]},
{"alignments":[{"blocks":[{"q_end":1191,"q_start":1171,"t_end":53985499,"t_start":53985479},{"q_end":1202,"q_start":1191,"t_end":53995022,"t_start":53995011}],"chromosome":"chr20","end":53995022,"genes":[72],"id":54,"match":1,"query_index":54,"signatures":[975],"start":53985479,"strand":"-"}],"counts":[0.0,0.0,0.0,0.0,0.0,0.0,0.0,0.0,0.0,0.0,0.0,0.0,0.0,0.0,0.0,0.0,0.0,0.0,0.0,0.0,9.0,0.0,0.0,0.0,0.0,0.0,0.0,0.0,0.0,0.0,0.0,0.0,0.0,0.0,0.0,0.0,0.0,0.0,0.0,0.0,0.0,0.0,0.0,0.0,0.0,6.0,0.0,0.0,0.0,10.0,0.0,0.0,0.0,0.0,0.0,0.0,0.0,0.0,0.0,0.0,0.0,0.0,0.0,0.0,0.0,0.0,0.0,0.0,0.0,0.0,0.0,0.0,0.0,0.0,0.0,0.0,0.0,0.0,0.0,0.0,0.0,0.0,0.0,0.0,0.0,0.0,9.0,0.0,0.0,0.0,0.0,0.0,0.0,0.0,0.0,0.0,0.0,0.0,0.0,0.0,0.0,0.0,0.0,0.0,0.0,0.0,0.0,0.0,0.0,0.0,0.0,0.0,0.0,0.0,0.0,6.0,0.0,0.0,0.0,0.0,0.0,0.0,0.0,0.0,0.0,0.0,0.0,0.0,0.0,0.0,0.0,0.0,0.0,0.0,0.0,0.0,0.0,0.0,0.0,0.0,0.0,0.0,0.0,0.0,0.0,0.0,0.0,0.0,0.0,6.0,0.0,0.0,0.0,0.0,0.0,0.0,0.0,0.0,0.0,0.0,0.0,0.0,0.0,0.0,0.0,11.0,0.0,0.0,0.0,0.0,0.0,0.0,0.0,0.0,0.0,0.0,0.0,0.0,0.0,0.0,0.0,0.0,0.0,0.0,0.0,0.0,0.0,0.0,0.0,0.0,0.0,23.0,0.0,106.0,25.0,7.0,50.0,0.0,53.0,50.0,97.0,35.0,0.0,71.0,14.0,13.0,19.0,45.0,0.0,18.0,0.0,25.0,0.0,27.0,38.0,0.0,0.0,9.0,37.0,14.0,25.0,37.0,16.0,0.0,0.0,70.0,9.0,20.0,0.0,0.0,30.0,32.0,355.0,7.0,285.0,62.0,0.0,20.0,8.0,0.0,48.0,37.0,0.0,0.0,141.0,18.0,0.0,11.0,6.0,66.0,0.0,0.0,9.0,0.0,0.0,42.0,0.0,0.0,0.0,0.0,30.0,40.0,65.0,0.0,6.0,73.0,0.0,123.0,0.0,33.0,17.0,13.0,29.0,10.0,47.0,0.0,5.0,37.0,0.0,69.0,57.0,24.0,24.0,43.0,94.0,18.0,0.0,18.0,21.0,7.0,0.0,14.0,20.0,0.0,18.0,64.0,12.0,9.0,0.0,22.0,32.0,10.0,6.0,15.0,19.0,19.0,100.0,0.0,25.0,14.0,8.0,20.0,0.0,57.0,25.0,10.0,17.0,5.0,53.0,0.0,16.0,41.0,5.0,5.0,22.0,20.0,114.0,19.0,14.0,0.0,0.0,0.0,31.0,0.0,11.0,9.0,0.0,12.0,32.0,7.0,0.0,21.0,9.0,9.0,23.0,7.0,38.0,47.0,5.0,8.0,6.0,72.0,0.0,0.0,31.0,0.0,5.0,15.0,10.0,11.0,46.0,10.0,76.0,167.0,6.0,23.0,34.0,0.0,47.0,19.0,19.0,0.0,23.0,0.0,0.0,21.0,8.0,23.0,44.0,0.0,0.0,6.0,18.0,6.0,20.0,89.0,0.0,0.0,14.0,12.0,36.0,0.0,0.0,6.0,60.0,0.0,6.0,13.0,0.0,29.0,8.0,27.0,9.0,104.0,26.0,14.0,19.0,37.0,14.0,20.0,0.0,12.0,11.0,0.0,0.0,0.0,0.0,349.0,10.0,15.0,20.0,11.0,161.0,17.0,22.0,36.0,34.0,6.0,5.0,22.0,42.0,0.0,56.0,0.0,0.0,10.0,12.0,17.0,11.0,0.0,13.0,193.0,8.0,23.0,16.0,9.0,12.0,32.0,0.0,5.0,93.0,35.0,11.0,20.0,0.0,6.0,0.0,58.0,7.0,35.0,16.0,131.0,0.0,140.0,0.0,51.0,34.0,5.0,8.0,0.0,0.0,45.0,90.0,21.0,0.0,64.0,19.0,16.0,0.0,0.0,20.0,0.0,15.0,0.0,47.0,38.0,0.0,0.0,8.0,6.0,10.0,16.0,21.0,9.0,75.0,22.0,62.0,10.0,7.0,33.0,18.0,51.0,61.0,18.0,33.0,0.0,34.0,9.0,17.0,244.0,14.0,7.0,0.0,23.0,9.0,17.0,0.0,5.0,12.0,0.0,233.0,17.0,35.0,41.0,19.0,37.0,6.0,69.0,18.0,0.0,0.0,0.0,14.0,14.0,9.0,20.0,0.0,8.0,45.0,5.0,30.0,14.0,0.0,94.0,111.0,0.0,16.0,6.0,37.0,34.0,10.0,27.0,38.0,12.0,5.0,0.0,38.0,6.0,14.0,15.0,30.0,15.0,57.0,0.0,5.0,6.0,21.0,0.0,21.0,67.0,31.0,14.0,21.0,0.0,6.0,0.0,33.0,0.0,134.0,11.0,0.0,9.0,12.0,12.0,111.0,56.0,34.0,0.0,0.0,7.0,0.0,0.0,37.0,5.0,15.0,17.0,10.0,0.0,0.0,30.0,167.0,0.0,16.0,76.0,20.0,0.0,34.0,42.0,10.0,87.0,26.0,0.0,24.0,49.0,13.0,0.0,31.0,7.0,0.0,0.0,0.0,10.0,0.0,0.0,55.0,42.0,0.0,26.0,5.0,0.0,0.0,9.0,9.0,5.0,0.0,5.0,0.0,22.0,0.0,14.0,0.0,0.0,9.0,7.0,0.0,0.0,127.0,14.0,8.0,0.0,8.0,93.0,0.0,6.0,20.0,31.0,14.0,79.0,6.0,0.0,9.0,298.0,24.0,9.0,481.0,42.0,40.0,6.0,0.0,32.0,94.0,0.0,22.0,14.0,8.0,278.0,5.0,24.0,0.0,16.0,6.0,37.0,0.0,66.0,6.0,28.0,89.0,154.0,11.0,127.0,79.0,0.0,0.0,67.0,18.0,11.0,9.0,57.0,0.0,28.0,23.0,7.0,17.0,74.0,7.0,6.0,0.0,50.0,63.0,77.0,23.0,47.0,10.0,181.0,24.0,28.0,10.0,11.0,9.0,6.0,0.0,6.0,5.0,11.0,58.0,0.0,73.0,13.0,0.0,39.0,0.0,0.0,22.0,9.0,8.0,17.0,12.0,64.0,38.0,0.0,0.0,0.0,16.0,15.0,0.0,0.0,0.0,20.0,12.0,0.0,11.0,9.0,7.0,21.0,0.0,64.0,0.0,8.0,0.0,38.0,19.0,36.0,207.0,34.0,8.0,80.0,0.0,9.0,0.0,10.0,5.0,17.0,0.0,106.0,27.0,0.0,0.0,27.0,7.0,5.0,6.0,32.0,44.0,24.0,11.0,12.0,8.0,7.0,15.0,11.0,0.0,6.0,89.0,0.0,0.0,42.0,35.0,7.0,0.0,74.0,49.0,25.0,6.0,82.0,6.0,60.0,23.0,30.0,66.0,54.0,95.0,25.0,0.0,0.0,22.0,226.0,0.0,43.0,156.0,10.0,22.0,5.0,33.0,10.0,53.0,0.0,31.0,55.0,79.0,29.0,0.0,13.0,0.0,0.0,64.0,9.0,22.0,172.0,49.0,0.0,26.0,0.0,51.0,16.0,213.0,0.0,16.0,38.0,18.0,8.0,55.0,5.0,89.0,0.0,167.0,11.0,27.0,7.0,6.0,40.0,23.0,11.0,0.0,20.0,93.0,107.0,38.0,86.0,15.0,0.0,38.0,130.0,0.0,100.0,19.0,108.0,44.0,14.0,55.0,0.0,10.0,21.0,106.0,144.0,5.0,38.0,456.0,76.0,12.0,112.0,0.0,6.0,0.0,29.0,18.0,0.0,133.0,23.0,31.0,48.0,41.0,36.0,7.0,10.0,37.0,26.0,169.0,72.0,130.0,54.0,206.0,200.0,15.0,43.0,11.0,170.0,19.0,0.0,285.0,30.0,336.0,92.0,0.0,13.0,7.0,6.0,0.0,101.0,14.0,17.0,70.0,7.0,30.0,16.0,9.0,11.0,107.0,38.0,37.0,51.0,7.0,0.0,64.0,5.0,75.0,100.0,11.0,27.0,371.0,0.0,49.0,114.0,7.0,90.0,5.0,11.0,44.0,0.0,16.0,17.0,25.0,0.0,12.0,0.0,9.0,44.0,95.0,16.0,22.0,9.0,41.0,13.0,0.0,96.0,37.0,77.0,9.0,16.0,23.0,9.0,0.0,77.0,0.0,28.0,0.0,0.0,44.0,7.0,19.0,0.0,64.0,34.0,34.0,30.0,13.0,28.0,7.0,53.0,0.0,0.0,8.0,14.0,58.0,14.0,0.0,17.0,25.0,0.0,0.0,60.0,14.0,24.0,5.0,5.0,192.0,0.0,122.0,154.0,91.0,18.0,0.0,45.0,5.0,0.0,24.0,9.0,12.0,9.0,18.0,0.0,6.0,154.0,15.0,0.0,0.0,88.0,8.0,95.0],"events":[{"best_kmer":2541600,"gene":["BCAS1"],"id":63,"info":"","signatures":[975],"type":"splice_borders"}],"fc":[-111.53485457983852,-97.46568643150538,-148.4942359998548,1.1443499621604813,-1.331370687299907,-1.5235539956332227],"graph":"complex","graph_id":391,"id":2541600,"kmer":"CAGAAGACACGGGTGCTGAAAAGTCACCCAC","means":[0.10141199224005583,11.31097180714634,9.884189436063538,15.059096308910293],"pvalues":[8.256575717974099e-07,1.3665403003507569e-44,2.9125869091617523e-18,0.5167758858414582,0.15330722762692262,0.002318234599216608],"stdevs":[0.5708780940985987,18.99939136397374,15.051938854620962,22.416633319542495],"values":[80.98699999999998,85.082,90.002,49.121,48.291,52.469]},
{"alignments":[{"blocks":[{"q_end":38,"q_start":7,"t_end":86405002,"t_start":86404971}],"chromosome":"chr10","end":86405002,"genes":[],"id":55,"match":0,"query_index":55,"signatures":[1112],"start":86404971,"strand":"+"}],"counts":[23.0,24.0,126.0,35.0,61.0,97.0,12.0,48.0,9.0,36.0,37.0,59.0,55.0,66.0,0.0,8.0,32.0,108.0,22.0,8.0,27.0,57.0,0.0,181.0,32.0,40.0,36.0,7.0,40.0,0.0,29.0,33.0,18.0,50.0,49.0,5.0,23.0,50.0,19.0,15.0,60.0,39.0,0.0,23.0,31.0,39.0,52.0,14.0,42.0,14.0,9.0,47.0,53.0,51.0,53.0,8.0,37.0,41.0,17.0,5.0,75.0,14.0,9.0,63.0,28.0,56.0,22.0,89.0,0.0,8.0,5.0,30.0,82.0,24.0,35.0,39.0,0.0,24.0,0.0,25.0,88.0,13.0,50.0,15.0,29.0,50.0,62.0,38.0,77.0,77.0,42.0,69.0,5.0,31.0,85.0,39.0,114.0,21.0,23.0,36.0,91.0,33.0,33.0,33.0,6.0,56.0,67.0,34.0,61.0,79.0,21.0,0.0,10.0,36.0,10.0,105.0,68.0,36.0,19.0,92.0,51.0,23.0,35.0,0.0,18.0,11.0,10.0,24.0,27.0,0.0,39.0,17.0,55.0,27.0,12.0,25.0,43.0,64.0,63.0,0.0,28.0,19.0,33.0,73.0,19.0,10.0,18.0,62.0,27.0,34.0,51.0,40.0,33.0,21.0,18.0,37.0,14.0,73.0,20.0,13.0,8.0,18.0,0.0,21.0,55.0,16.0,21.0,12.0,28.0,26.0,39.0,76.0,35.0,17.0,26.0,51.0,48.0,0.0,85.0,37.0,61.0,49.0,11.0,17.0,61.0,29.0,32.0,33.0,62.0,5.0,0.0,20.0,16.0,14.0,5.0,12.0,13.0,19.0,29.0,13.0,0.0,11.0,7.0,6.0,13.0,14.0,11.0,22.0,11.0,0.0,0.0,13.0,15.0,10.0,13.0,5.0,0.0,17.0,12.0,11.0,5.0,36.0,0.0,0.0,11.0,16.0,5.0,12.0,9.0,6.0,10.0,0.0,30.0,7.0,9.0,8.0,19.0,22.0,12.0,11.0,12.0,8.0,9.0,5.0,13.0,0.0,8.0,13.0,5.0,14.0,13.0,8.0,13.0,5.0,0.0,0.0,5.0,9.0,5.0,17.0,6.0,8.0,10.0,8.0,20.0,0.0,9.0,13.0,11.0,14.0,17.0,0.0,7.0,0.0,15.0,11.0,9.0,17.0,0.0,9.0,14.0,5.0,11.0,7.0,7.0,6.0,0.0,10.0,0.0,12.0,0.0,17.0,8.0,20.0,24.0,5.0,17.0,23.0,5.0,24.0,6.0,13.0,10.0,12.0,6.0,24.0,17.0,17.0,8.0,5.0,0.0,14.0,11.0,12.0,0.0,16.0,13.0,14.0,11.0,10.0,14.0,10.0,6.0,9.0,16.0,5.0,8.0,12.0,11.0,19.0,0.0,9.0,9.0,13.0,17.0,11.0,5.0,11.0,6.0,9.0,0.0,23.0,9.0,0.0,0.0,0.0,8.0,0.0,9.0,16.0,0.0,8.0,7.0,13.0,19.0,0.0,0.0,14.0,10.0,8.0,21.0,6.0,12.0,8.0,6.0,11.0,7.0,10.0,5.0,0.0,13.0,23.0,22.0,9.0,24.0,16.0,10.0,5.0,7.0,17.0,0.0,0.0,5.0,5.0,9.0,17.0,11.0,11.0,11.0,27.0,11.0,8.0,0.0,14.0,16.0,6.0,14.0,13.0,0.0,13.0,18.0,17.0,9.0,10.0,5.0,0.0,5.0,9.0,7.0,5.0,12.0,0.0,8.0,9.0,6.0,7.0,14.0,8.0,8.0,23.0,0.0,0.0,5.0,13.0,13.0,13.0,23.0,22.0,15.0,12.0,10.0,6.0,6.0,11.0,19.0,0.0,0.0,9.0,7.0,12.0,6.0,14.0,13.0,9.0,8.0,0.0,10.0,14.0,7.0,12.0,15.0,14.0,0.0,5.0,8.0,9.0,6.0,13.0,18.0,18.0,17.0,19.0,5.0,17.0,11.0,9.0,16.0,7.0,9.0,0.0,15.0,16.0,6.0,7.0,13.0,6.0,11.0,7.0,8.0,0.0,21.0,7.0,7.0,6.0,11.0,13.0,11.0,26.0,12.0,9.0,5.0,19.0,16.0,7.0,14.0,21.0,8.0,20.0,12.0,21.0,16.0,20.0,10.0,7.0,17.0,0.0,8.0,7.0,11.0,15.0,8.0,11.0,14.0,15.0,6.0,0.0,0.0,6.0,20.0,0.0,11.0,11.0,11.0,9.0,5.0,7.0,15.0,22.0,15.0,0.0,0.0,0.0,21.0,20.0,0.0,26.0,0.0,21.0,21.0,19.0,19.0,8.0,13.0,12.0,8.0,0.0,17.0,8.0,35.0,20.0,20.0,8.0,16.0,9.0,16.0,5.0,8.0,14.0,5.0,9.0,9.0,14.0,6.0,5.0,0.0,0.0,14.0,12.0,9.0,8.0,19.0,18.0,17.0,9.0,15.0,7.0,11.0,9.0,7.0,9.0,0.0,11.0,7.0,0.0,10.0,12.0,8.0,0.0,0.0,8.0,5.0,9.0,17.0,11.0,14.0,16.0,14.0,0.0,0.0,20.0,25.0,6.0,17.0,18.0,11.0,12.0,7.0,13.0,19.0,8.0,9.0,0.0,15.0,8.0,34.0,21.0,6.0,8.0,0.0,0.0,13.0,22.0,14.0,7.0,18.0,9.0,9.0,16.0,8.0,0.0,0.0,8.0,14.0,6.0,15.0,14.0,10.0,0.0,0.0,10.0,0.0,5.0,0.0,0.0,0.0,13.0,9.0,0.0,7.0,0.0,20.0,16.0,13.0,14.0,6.0,13.0,9.0,8.0,13.0,17.0,0.0,10.0,24.0,9.0,18.0,0.0,8.0,0.0,12.0,7.0,14.0,0.0,12.0,0.0,0.0,19.0,29.0,14.0,23.0,29.0,0.0,11.0,12.0,22.0,0.0,7.0,14.0,8.0,18.0,17.0,13.0,13.0,9.0,8.0,13.0,14.0,13.0,5.0,19.0,13.0,11.0,7.0,9.0,12.0,19.0,13.0,13.0,0.0,7.0,22.0,12.0,7.0,10.0,8.0,14.0,25.0,0.0,14.0,19.0,7.0,13.0,8.0,0.0,12.0,6.0,33.0,7.0,7.0,0.0,5.0,14.0,0.0,15.0,0.0,6.0,21.0,6.0,11.0,7.0,32.0,22.0,0.0,25.0,7.0,9.0,18.0,13.0,0.0,15.0,0.0,27.0,18.0,0.0,9.0,17.0,10.0,0.0,0.0,24.0,11.0,14.0,11.0,10.0,7.0,9.0,16.0,0.0,0.0,10.0,10.0,10.0,6.0,9.0,6.0,7.0,0.0,7.0,15.0,11.0,7.0,21.0,18.0,9.0,10.0,8.0,11.0,8.0,32.0,6.0,7.0,6.0,8.0,6.0,10.0,15.0,6.0,22.0,11.0,16.0,7.0,8.0,9.0,16.0,10.0,11.0,10.0,10.0,14.0,7.0,8.0,20.0,11.0,34.0,0.0,18.0,12.0,7.0,10.0,8.0,20.0,15.0,5.0,7.0,7.0,9.0,6.0,8.0,13.0,21.0,11.0,7.0,15.0,14.0,17.0,10.0,26.0,6.0,18.0,11.0,0.0,10.0,11.0,14.0,8.0,0.0,11.0,5.0,9.0,11.0,16.0,6.0,10.0,18.0,11.0,13.0,9.0,23.0,9.0,15.0,9.0,16.0,7.0,5.0,8.0,10.0,12.0,0.0,26.0,22.0,14.0,5.0,11.0,10.0,8.0,10.0,12.0,25.0,5.0,8.0,0.0,14.0,12.0,14.0,21.0,8.0,8.0,26.0,18.0,0.0,21.0,13.0,0.0,0.0,10.0,0.0,0.0,14.0,16.0,12.0,18.0,6.0,10.0,0.0,12.0,17.0,10.0,10.0,11.0,6.0,7.0,14.0,10.0,9.0,10.0,19.0,5.0,17.0,8.0,41.0,11.0,6.0,10.0,11.0,0.0,14.0,0.0,8.0,9.0,8.0,0.0,8.0,13.0,14.0,16.0,12.0,28.0,20.0,7.0,7.0,24.0,30.0,18.0,12.0,0.0,14.0,22.0,7.0,23.0,12.0,18.0,17.0,12.0,11.0,10.0,5.0,16.0,12.0,23.0,8.0,14.0,0.0,8.0,7.0,12.0,18.0,15.0,17.0,9.0,6.0,11.0,9.0,7.0,17.0,13.0,7.0,19.0,7.0,9.0,42.0,21.0,17.0,0.0,7.0,0.0,9.0,0.0,20.0,5.0,15.0,13.0,13.0,7.0,8.0,0.0,9.0,6.0,11.0,7.0,0.0,9.0,0.0,8.0,18.0,7.0,0.0,0.0,9.0,10.0,0.0,0.0,0.0,11.0,0.0,9.0,22.0,0.0,11.0,21.0,26.0,7.0,15.0,11.0,0.0,5.0,11.0,9.0,12.0,8.0,0.0,9.0,18.0,18.0,0.0,33.0,18.0,6.0,14.0,15.0],"events":[{"best_kmer":5302460,"gene":[""],"id":64,"info":"","signatures":[1112],"type":"mutation_borders"}],"fc":[3.5500323547123855,3.268667508147549,3.4861801299740685,-1.0860793720571154,-1.0183158133996915,1.066544737659717],"graph":"complex","graph_id":207,"id":5302460,"kmer":"GCTACTTGGGAGGGAGGCTGAGGCACAAGAA","means":[13.377505663969623,3.7682771105485977,4.092648037961822,3.8372961709437345],"pvalues":[6.2675476200173395e-30,7.967825740093356e-30,9.508603393905604e-31,0.28070240274670877,0.8314006907776719,0.2062945571327467],"stdevs":[9.371468734682221,2.5089807086414146,2.670032273086165,2.4048722727933853],"values":[86.286,81.618,83.83900000000001,49.217,45.362,49.989]},
{"alignments":[{"blocks":[{"q_end":244,"q_start":216,"t_end":46184668,"t_start":46184640},{"q_end":247,"q_start":244,"t_end":46184787,"t_start":46184784}],"chromosome":"chr1","end":46184787,"genes":[355],"id":56,"match":40,"query_index":56,"signatures":[1120],"start":46184640,"strand":"-"}],"counts":[0.0,0.0,11.0,7.0,0.0,0.0,9.0,0.0,0.0,0.0,14.0,0.0,0.0,0.0,0.0,8.0,0.0,0.0,16.0,0.0,0.0,0.0,0.0,0.0,8.0,0.0,0.0,0.0,0.0,5.0,0.0,0.0,18.0,0.0,7.0,0.0,0.0,0.0,11.0,0.0,0.0,0.0,0.0,5.0,0.0,0.0,0.0,5.0,31.0,0.0,17.0,6.0,0.0,9.0,5.0,0.0,0.0,0.0,0.0,8.0,0.0,0.0,0.0,0.0,0.0,15.0,0.0,0.0,6.0,0.0,0.0,0.0,0.0,0.0,0.0,0.0,0.0,29.0,0.0,0.0,0.0,0.0,0.0,0.0,10.0,17.0,0.0,0.0,0.0,7.0,0.0,0.0,0.0,0.0,0.0,0.0,0.0,5.0,0.0,0.0,0.0,5.0,8.0,0.0,15.0,6.0,0.0,7.0,0.0,0.0,0.0,0.0,0.0,0.0,0.0,0.0,0.0,0.0,0.0,0.0,11.0,0.0,5.0,0.0,40.0,0.0,0.0,0.0,10.0,0.0,5.0,6.0,0.0,0.0,5.0,0.0,0.0,0.0,0.0,0.0,6.0,0.0,9.0,0.0,0.0,0.0,47.0,0.0,0.0,0.0,0.0,0.0,0.0,8.0,0.0,0.0,0.0,8.0,0.0,0.0,30.0,0.0,14.0,0.0,0.0,0.0,14.0,0.0,0.0,13.0,0.0,0.0,6.0,0.0,0.0,6.0,0.0,0.0,0.0,0.0,0.0,5.0,0.0,0.0,0.0,5.0,0.0,7.0,0.0,0.0,22.0,0.0,330.0,76.0,29.0,47.0,275.0,7.0,31.0,943.0,24.0,24.0,50.0,9.0,16.0,24.0,36.0,144.0,0.0,15.0,0.0,8.0,69.0,21.0,102.0,107.0,0.0,445.0,171.0,0.0,225.0,61.0,101.0,15.0,194.0,76.0,16.0,34.0,6.0,11.0,150.0,5.0,242.0,36.0,142.0,29.0,64.0,116.0,14.0,55.0,72.0,95.0,26.0,76.0,307.0,46.0,21.0,5.0,521.0,23.0,6.0,8.0,5.0,8.0,17.0,34.0,47.0,95.0,45.0,44.0,9.0,50.0,478.0,29.0,28.0,31.0,35.0,248.0,83.0,0.0,192.0,8.0,30.0,64.0,70.0,33.0,103.0,88.0,0.0,154.0,477.0,57.0,46.0,39.0,316.0,48.0,180.0,63.0,137.0,69.0,0.0,33.0,80.0,47.0,13.0,106.0,74.0,95.0,91.0,36.0,14.0,17.0,98.0,50.0,108.0,16.0,333.0,62.0,1054.0,108.0,8.0,110.0,13.0,59.0,155.0,26.0,83.0,41.0,18.0,20.0,89.0,27.0,8.0,161.0,65.0,11.0,269.0,54.0,22.0,11.0,9.0,56.0,271.0,173.0,102.0,0.0,25.0,30.0,43.0,25.0,0.0,42.0,108.0,355.0,132.0,50.0,78.0,912.0,18.0,152.0,39.0,212.0,259.0,20.0,296.0,0.0,26.0,123.0,159.0,107.0,68.0,106.0,83.0,716.0,53.0,53.0,46.0,67.0,39.0,60.0,68.0,16.0,122.0,13.0,32.0,63.0,27.0,141.0,51.0,34.0,200.0,468.0,29.0,21.0,70.0,36.0,13.0,9.0,83.0,106.0,139.0,18.0,27.0,23.0,121.0,37.0,73.0,254.0,31.0,203.0,210.0,85.0,42.0,220.0,0.0,23.0,85.0,68.0,41.0,7.0,51.0,54.0,67.0,250.0,17.0,30.0,89.0,23.0,41.0,417.0,12.0,433.0,30.0,13.0,48.0,149.0,6.0,99.0,11.0,14.0,157.0,25.0,116.0,69.0,42.0,17.0,200.0,283.0,119.0,85.0,13.0,345.0,108.0,131.0,63.0,54.0,32.0,45.0,37.0,25.0,152.0,86.0,49.0,278.0,13.0,46.0,82.0,122.0,9.0,49.0,15.0,541.0,17.0,388.0,112.0,83.0,34.0,13.0,17.0,10.0,26.0,85.0,57.0,143.0,17.0,34.0,85.0,84.0,35.0,218.0,124.0,120.0,22.0,9.0,109.0,76.0,34.0,70.0,18.0,50.0,74.0,17.0,39.0,200.0,36.0,9.0,55.0,52.0,54.0,211.0,25.0,372.0,38.0,31.0,8.0,49.0,167.0,62.0,446.0,98.0,35.0,267.0,29.0,142.0,127.0,99.0,32.0,267.0,12.0,87.0,58.0,173.0,66.0,7.0,61.0,365.0,0.0,40.0,94.0,22.0,0.0,12.0,9.0,368.0,10.0,7.0,77.0,50.0,160.0,53.0,206.0,70.0,11.0,191.0,149.0,9.0,41.0,10.0,41.0,68.0,5.0,90.0,28.0,44.0,13.0,262.0,90.0,100.0,16.0,14.0,43.0,32.0,85.0,41.0,33.0,151.0,40.0,52.0,235.0,203.0,36.0,94.0,73.0,55.0,12.0,39.0,7.0,49.0,800.0,39.0,61.0,35.0,35.0,48.0,371.0,0.0,58.0,14.0,52.0,0.0,0.0,139.0,0.0,127.0,29.0,45.0,109.0,124.0,12.0,203.0,196.0,148.0,0.0,48.0,142.0,19.0,50.0,87.0,124.0,39.0,7.0,7.0,152.0,69.0,62.0,31.0,80.0,54.0,17.0,10.0,7.0,19.0,18.0,22.0,63.0,0.0,31.0,17.0,23.0,69.0,63.0,65.0,168.0,22.0,235.0,96.0,17.0,95.0,34.0,72.0,96.0,31.0,78.0,286.0,6.0,192.0,145.0,16.0,46.0,5.0,42.0,28.0,5.0,32.0,67.0,182.0,230.0,258.0,69.0,32.0,12.0,124.0,178.0,92.0,18.0,407.0,14.0,300.0,7.0,124.0,257.0,21.0,28.0,33.0,15.0,168.0,53.0,80.0,137.0,44.0,25.0,89.0,84.0,421.0,0.0,97.0,5.0,62.0,186.0,232.0,40.0,33.0,8.0,93.0,50.0,112.0,51.0,593.0,112.0,19.0,37.0,5.0,58.0,270.0,101.0,64.0,77.0,370.0,34.0,212.0,25.0,0.0,79.0,76.0,338.0,160.0,0.0,8.0,120.0,116.0,60.0,38.0,16.0,62.0,371.0,50.0,352.0,83.0,5.0,156.0,12.0,74.0,66.0,39.0,233.0,43.0,64.0,125.0,65.0,35.0,23.0,153.0,9.0,432.0,97.0,26.0,114.0,45.0,63.0,95.0,159.0,27.0,60.0,245.0,0.0,82.0,37.0,100.0,62.0,33.0,59.0,0.0,146.0,50.0,76.0,261.0,0.0,33.0,14.0,89.0,15.0,16.0,40.0,41.0,42.0,0.0,12.0,51.0,165.0,44.0,24.0,49.0,103.0,186.0,120.0,35.0,23.0,6.0,157.0,36.0,36.0,20.0,223.0,24.0,33.0,214.0,40.0,17.0,26.0,149.0,515.0,126.0,53.0,13.0,12.0,821.0,28.0,167.0,58.0,204.0,181.0,274.0,6.0,166.0,59.0,197.0,55.0,529.0,625.0,26.0,151.0,47.0,136.0,32.0,131.0,30.0,54.0,16.0,143.0,426.0,124.0,114.0,37.0,22.0,129.0,54.0,0.0,583.0,37.0,0.0,30.0,73.0,440.0,93.0,73.0,96.0,213.0,22.0,35.0,117.0,342.0,13.0,66.0,36.0,644.0,8.0,166.0,255.0,0.0,154.0,12.0,99.0,16.0,36.0,620.0,21.0,71.0,174.0,68.0,0.0,93.0,631.0,15.0,334.0,51.0,16.0,121.0,28.0,49.0,75.0,14.0,6.0,98.0,34.0,16.0,203.0,36.0,90.0,56.0,22.0,14.0,51.0,18.0,212.0,10.0,35.0,63.0,11.0,33.0,195.0,163.0,10.0,73.0,29.0,51.0,96.0,52.0,127.0,125.0,102.0,22.0,327.0,20.0,63.0,7.0,271.0,13.0,18.0,0.0,15.0,373.0,0.0,205.0,37.0,34.0,0.0,0.0,42.0,278.0,118.0,388.0,18.0,41.0,16.0,88.0,115.0,135.0,158.0,172.0,159.0,23.0,67.0,43.0,103.0,14.0,621.0,15.0,142.0,244.0,0.0,56.0,114.0,300.0,67.0,146.0,113.0,34.0,7.0,23.0,47.0,45.0,0.0,37.0,5.0,51.0,124.0,378.0,126.0,30.0,0.0,425.0,134.0,678.0,59.0,63.0,40.0,13.0,108.0,0.0,123.0,36.0,0.0,71.0,157.0,110.0,0.0,31.0,5.0,51.0,0.0,82.0,16.0,51.0,47.0,210.0,13.0,70.0,280.0,10.0,34.0,0.0,199.0,60.0,88.0,21.0,5.0,997.0,62.0,0.0,196.0,80.0,115.0,48.0,10.0,5.0,0.0,81.0,10.0,150.0,124.0,83.0,20.0,12.0,25.0,20.0,0.0,50.0,28.0,6.0,0.0,181.0,0.0,10.0,5.0,39.0,240.0,57.0,203.0],"events":[{"best_kmer":1341627,"gene":["TSPAN1"],"id":65,"info":"","signatures":[1120],"type":"splice_borders"}],"fc":[-26.762060955720518,-30.21565402988399,-28.686163545943476,-1.1290480983462992,-1.0718966522573319,1.053318056333706],"graph":"complex","graph_id":959,"id":1341627,"kmer":"AGCCATTGTGGTGTACACCAAGGCGACCACA","means":[1.2568521048304422,33.63595264179793,37.976608366288126,36.05426503222936],"pvalues":[1.2375952171748672e-07,3.4797671258000263e-59,6.725061560778833e-17,0.465490793590455,0.7208369636976272,0.6551527547722513],"stdevs":[2.9715854641226787,50.5209573294199,47.17096611988294,54.80838945640878],"values":[82.80100000000002,91.647,84.411,51.730000000000004,49.58700000000001,46.351000000000006]},
{"alignments":[{"blocks":[{"q_end":45,"q_start":18,"t_end":46185308,"t_start":46185281},{"q_end":49,"q_start":45,"t_end":46185489,"t_start":46185485}],"chromosome":"chr1","end":46185489,"genes":[355],"id":57,"match":40,"query_index":57,"signatures":[1124],"start":46185281,"strand":"-"}],"counts":[0.0,7.0,10.0,7.0,0.0,0.0,18.0,0.0,0.0,0.0,17.0,15.0,0.0,7.0,0.0,17.0,7.0,0.0,37.0,0.0,6.0,0.0,0.0,6.0,0.0,0.0,0.0,9.0,0.0,21.0,6.0,0.0,27.0,0.0,12.0,0.0,0.0,0.0,23.0,0.0,11.0,0.0,0.0,18.0,0.0,0.0,0.0,23.0,58.0,10.0,49.0,6.0,0.0,11.0,8.0,5.0,0.0,0.0,0.0,17.0,0.0,14.0,0.0,5.0,0.0,6.0,0.0,0.0,30.0,11.0,0.0,0.0,6.0,6.0,0.0,9.0,0.0,69.0,0.0,0.0,7.0,0.0,0.0,8.0,27.0,53.0,0.0,0.0,5.0,19.0,0.0,0.0,16.0,0.0,0.0,0.0,0.0,17.0,5.0,6.0,6.0,20.0,0.0,7.0,18.0,7.0,0.0,15.0,0.0,0.0,9.0,0.0,0.0,0.0,0.0,8.0,0.0,0.0,7.0,0.0,30.0,7.0,0.0,0.0,96.0,0.0,11.0,0.0,15.0,0.0,17.0,0.0,5.0,0.0,0.0,0.0,6.0,0.0,0.0,0.0,8.0,0.0,10.0,20.0,0.0,0.0,81.0,0.0,0.0,0.0,0.0,5.0,0.0,11.0,11.0,5.0,5.0,6.0,0.0,9.0,101.0,0.0,17.0,10.0,0.0,15.0,20.0,12.0,5.0,0.0,0.0,0.0,20.0,0.0,0.0,6.0,8.0,0.0,0.0,0.0,0.0,10.0,14.0,0.0,0.0,23.0,0.0,5.0,0.0,11.0,86.0,7.0,830.0,134.0,69.0,142.0,602.0,14.0,84.0,1326.0,133.0,36.0,116.0,19.0,38.0,50.0,70.0,233.0,12.0,54.0,5.0,11.0,118.0,33.0,196.0,233.0,13.0,889.0,330.0,0.0,673.0,138.0,370.0,27.0,337.0,250.0,19.0,64.0,19.0,44.0,338.0,12.0,436.0,75.0,312.0,54.0,148.0,313.0,31.0,127.0,113.0,254.0,54.0,169.0,651.0,88.0,26.0,5.0,1220.0,37.0,16.0,19.0,14.0,17.0,47.0,52.0,314.0,328.0,107.0,85.0,19.0,117.0,994.0,50.0,59.0,50.0,67.0,438.0,231.0,6.0,408.0,20.0,67.0,128.0,155.0,66.0,201.0,181.0,0.0,407.0,1174.0,111.0,146.0,112.0,612.0,161.0,510.0,127.0,363.0,144.0,0.0,65.0,139.0,94.0,42.0,214.0,152.0,185.0,177.0,72.0,41.0,52.0,207.0,117.0,272.0,26.0,726.0,116.0,1624.0,306.0,46.0,203.0,27.0,159.0,249.0,47.0,171.0,152.0,60.0,69.0,211.0,76.0,11.0,347.0,99.0,19.0,426.0,288.0,74.0,19.0,22.0,119.0,597.0,501.0,290.0,10.0,67.0,84.0,59.0,40.0,6.0,61.0,219.0,611.0,293.0,112.0,188.0,2389.0,38.0,385.0,149.0,398.0,795.0,84.0,570.0,0.0,78.0,224.0,385.0,236.0,96.0,228.0,210.0,1465.0,161.0,124.0,141.0,182.0,85.0,157.0,50.0,28.0,249.0,21.0,56.0,109.0,39.0,299.0,122.0,45.0,645.0,2232.0,65.0,77.0,135.0,99.0,18.0,34.0,611.0,204.0,368.0,43.0,93.0,50.0,259.0,106.0,126.0,632.0,102.0,411.0,400.0,208.0,81.0,559.0,6.0,60.0,161.0,119.0,71.0,0.0,108.0,177.0,178.0,583.0,40.0,146.0,144.0,32.0,93.0,713.0,29.0,1182.0,62.0,37.0,151.0,439.0,15.0,147.0,15.0,29.0,385.0,44.0,267.0,176.0,76.0,41.0,432.0,375.0,228.0,134.0,17.0,709.0,253.0,315.0,98.0,154.0,78.0,76.0,96.0,39.0,317.0,246.0,105.0,585.0,31.0,103.0,141.0,251.0,42.0,92.0,37.0,1257.0,33.0,715.0,234.0,153.0,54.0,18.0,50.0,63.0,114.0,193.0,128.0,406.0,34.0,127.0,170.0,247.0,71.0,466.0,211.0,308.0,52.0,53.0,239.0,296.0,74.0,212.0,71.0,144.0,177.0,38.0,61.0,492.0,93.0,15.0,99.0,105.0,140.0,374.0,26.0,748.0,104.0,88.0,10.0,94.0,311.0,132.0,1003.0,232.0,84.0,525.0,78.0,371.0,342.0,453.0,141.0,501.0,37.0,209.0,94.0,404.0,162.0,16.0,105.0,752.0,9.0,106.0,150.0,91.0,18.0,14.0,18.0,942.0,22.0,21.0,152.0,82.0,402.0,114.0,417.0,164.0,22.0,282.0,269.0,40.0,89.0,15.0,120.0,287.0,48.0,242.0,44.0,59.0,33.0,458.0,113.0,206.0,36.0,32.0,99.0,62.0,149.0,78.0,116.0,321.0,122.0,111.0,625.0,470.0,92.0,284.0,139.0,137.0,37.0,86.0,16.0,80.0,1431.0,83.0,116.0,69.0,67.0,122.0,624.0,0.0,294.0,45.0,182.0,17.0,32.0,314.0,11.0,217.0,67.0,89.0,218.0,407.0,17.0,342.0,531.0,444.0,0.0,105.0,219.0,34.0,67.0,251.0,322.0,56.0,12.0,33.0,110.0,138.0,104.0,68.0,572.0,161.0,97.0,30.0,14.0,39.0,33.0,30.0,76.0,9.0,71.0,50.0,99.0,118.0,146.0,204.0,373.0,62.0,493.0,201.0,60.0,649.0,195.0,164.0,185.0,49.0,212.0,2005.0,12.0,371.0,280.0,42.0,73.0,40.0,73.0,47.0,17.0,49.0,144.0,489.0,487.0,520.0,119.0,89.0,18.0,305.0,310.0,191.0,20.0,843.0,29.0,1009.0,16.0,515.0,443.0,94.0,62.0,71.0,60.0,311.0,86.0,171.0,264.0,101.0,59.0,143.0,166.0,952.0,0.0,203.0,101.0,135.0,338.0,430.0,175.0,65.0,28.0,153.0,93.0,235.0,60.0,1176.0,234.0,45.0,107.0,6.0,157.0,433.0,255.0,152.0,193.0,545.0,65.0,344.0,43.0,0.0,125.0,103.0,864.0,282.0,0.0,33.0,284.0,225.0,105.0,76.0,46.0,105.0,1122.0,122.0,688.0,248.0,0.0,337.0,32.0,94.0,187.0,105.0,516.0,46.0,94.0,210.0,193.0,68.0,45.0,298.0,16.0,1246.0,280.0,40.0,236.0,86.0,133.0,148.0,259.0,43.0,200.0,515.0,7.0,158.0,92.0,189.0,101.0,87.0,163.0,18.0,247.0,94.0,178.0,542.0,0.0,86.0,15.0,153.0,54.0,31.0,106.0,69.0,112.0,0.0,15.0,108.0,392.0,141.0,51.0,98.0,252.0,485.0,277.0,57.0,65.0,8.0,360.0,63.0,84.0,29.0,485.0,63.0,57.0,405.0,99.0,38.0,53.0,248.0,1082.0,378.0,114.0,14.0,36.0,1818.0,57.0,305.0,205.0,350.0,430.0,639.0,20.0,495.0,133.0,384.0,149.0,984.0,1216.0,28.0,303.0,85.0,314.0,62.0,215.0,85.0,108.0,105.0,285.0,899.0,275.0,176.0,42.0,48.0,393.0,113.0,8.0,1192.0,107.0,0.0,87.0,148.0,778.0,201.0,123.0,243.0,434.0,132.0,95.0,193.0,448.0,34.0,199.0,95.0,1008.0,32.0,331.0,485.0,5.0,447.0,16.0,160.0,69.0,66.0,1157.0,56.0,182.0,264.0,174.0,0.0,121.0,1793.0,29.0,1750.0,108.0,52.0,348.0,78.0,125.0,138.0,36.0,11.0,152.0,45.0,47.0,602.0,69.0,209.0,90.0,32.0,32.0,125.0,96.0,317.0,122.0,132.0,89.0,31.0,60.0,298.0,349.0,14.0,296.0,299.0,98.0,160.0,91.0,406.0,299.0,221.0,58.0,537.0,39.0,100.0,11.0,379.0,23.0,56.0,15.0,28.0,896.0,5.0,472.0,61.0,97.0,15.0,0.0,97.0,674.0,280.0,819.0,34.0,145.0,43.0,214.0,198.0,270.0,321.0,307.0,284.0,30.0,107.0,73.0,384.0,44.0,1294.0,19.0,299.0,435.0,0.0,94.0,162.0,686.0,156.0,377.0,205.0,91.0,16.0,35.0,110.0,79.0,36.0,82.0,9.0,156.0,185.0,565.0,267.0,54.0,6.0,837.0,231.0,970.0,143.0,80.0,90.0,42.0,212.0,6.0,259.0,46.0,0.0,172.0,452.0,275.0,12.0,46.0,23.0,103.0,0.0,156.0,48.0,60.0,100.0,413.0,51.0,197.0,491.0,32.0,98.0,0.0,284.0,85.0,97.0,41.0,16.0,2600.0,93.0,9.0,395.0,250.0,242.0,178.0,17.0,9.0,7.0,90.0,15.0,209.0,231.0,139.0,90.0,34.0,72.0,34.0,0.0,102.0,54.0,6.0,11.0,300.0,0.0,117.0,20.0,77.0,195.0,129.0,486.0],"events":[{"best_kmer":3030146,"gene":["TSPAN1"],"id":66,"info":"","signatures":[1124],"type":"splice_borders"}],"fc":[-22.268016631318368,-26.529845225628446,-23.58998434382541,-1.1913878844654768,-1.059366208243611,1.1246232654907435],"graph":"complex","graph_id":959,"id":3030146,"kmer":"CCAGCTCGAGGCCCCCAATTCCAGCTGCCAC","means":[3.2912377483531126,73.28933691794992,87.31602806455393,77.64024695545712],"pvalues":[8.475998957837119e-09,5.39630289420972e-52,8.922457483763662e-15,0.2432845688423243,0.7570403756968414,0.3419704179081735],"stdevs":[6.857758757728106,98.55313591474838,117.2899659206361,127.69726865939424],"values":[81.898,91.322,87.896,51.561,47.595,49.657]},
[truncated: 31,291,072 more chars]
