# Supplementary material for: iMOKA: k-mer based software to analyze large collections of sequencing data
Source: Genome Biol. 2020 Oct 13;21:261. doi: 10.1186/s13059-020-02165-2 (PMC7552494; doi:10.1186/s13059-020-02165-2)
Supplement: Supplementary file 2 — Additional file 2. TCGA_OV_aggregated.json - iMOKA results for the dataset TCGA_OV. [file 13059_2020_2165_MOESM2_ESM.zip]

Archive with 1 entries (1 files):
- TCGA_OV_aggregated.json
