# Supplementary material for: iMOKA: k-mer based software to analyze large collections of sequencing data
Source: Genome Biol. 2020 Oct 13;21:261. doi: 10.1186/s13059-020-02165-2 (PMC7552494; doi:10.1186/s13059-020-02165-2)
Supplement: Supplementary file 3 — Additional file 3. BEAUTY_aggregated.json - iMOKA results for the dataset BEAUTY. [file 13059_2020_2165_MOESM3_ESM.zip]

Archive with 1 entries (1 files):
- BEAUTY_aggregated.json
