# Supplementary material for: iMOKA: k-mer based software to analyze large collections of sequencing data
Source: Genome Biol. 2020 Oct 13;21:261. doi: 10.1186/s13059-020-02165-2 (PMC7552494; doi:10.1186/s13059-020-02165-2)
Supplement: Supplementary file 3 — Additional file 3. BEAUTY_aggregated.json - iMOKA results for the dataset BEAUTY. [file 13059_2020_2165_MOESM3_ESM.zip › BEAUTY_aggregated.json]

{ "info" : {"correlation_thr":1.0,"count_normalization":[6.957122706,11.570065894,10.788895819,11.112519186,9.145999643,7.812821338,7.794396039,9.16399438,12.700630328,9.521701732,9.607093034,10.031832458,11.219099195,11.131296614,8.401697073,10.500090793,11.519962228,21.509786574,12.660895175,12.544108991,11.716857196,10.890543344,11.641742233,11.648990006,12.729569058,11.308410295,20.301316726,14.079545498,8.312856428,12.131200688,12.271977466,11.070189698,12.276198409,9.528254718,12.574723445,11.707462566,10.378328465,14.361816869,9.868350111,13.540859126,11.202723272,11.208004489,8.948027267,11.71189231,13.586079,11.298114901,14.035425687,8.673317372,13.231906438,10.938839927,14.463648264,13.305927339,14.253046349,7.391170249,8.793716232,12.511535998,13.382410593,12.127623188,12.918332429,9.529492329,11.728450182,12.010179845,10.404605724,11.89281798,12.670685638,9.672657669,12.837947118,8.546516954,12.61314046,11.648055766,10.557917203,9.578610978,8.282544699,12.150381749,10.342327397,8.951879552,9.792639058,11.982651634,11.668201357,10.377771876,9.914969662,11.337118435,11.631172989,11.090555301,10.864941047,10.875402669,9.72894974,12.765778658,12.652740172,14.035047512,9.439807464,11.821794667,9.613064662,10.546169813,8.478690905,12.823170907,9.118750397,15.164396013,13.103300432,11.885807391,6.041573153,10.120042615,9.018079419,13.334914852,5.602663046,15.846232429,12.818123795,7.686992805,12.455926625,9.879072315,15.056269468,9.348693929,10.846721275,10.251230319,11.026548549,13.403714886,13.531426694,11.024039894],"graphs":{"complex":[7,223],"linear":[44072,176173]},"groups":[0,0,0,1,1,0,1,1,0,1,1,1,0,1,1,0,0,1,0,0,0,0,0,0,0,1,1,1,0,0,0,1,0,0,0,0,0,0,0,0,0,0,0,0,1,0,1,0,0,0,0,0,0,0,1,0,1,1,0,0,1,0,0,0,1,0,0,0,0,1,0,1,0,1,1,0,0,0,1,1,0,0,0,0,0,0,0,0,1,0,0,0,0,0,0,1,0,0,0,0,1,1,0,1,1,1,0,0,1,0,0,0,1,0,0,0,0,0],"groups_names":["no","yes"],"initial_kmers":288058,"input_infos":null,"k_len":31,"n_sequences":8746,"predictors":["no_x_yes"],"samples_names":["SRR3069822","SRR3069823","SRR3069824","SRR3069825","SRR3069826","SRR3069827","SRR3069828","SRR3069829","SRR3069830","SRR3069831","SRR3069832","SRR3069833","SRR3069834","SRR3069835","SRR3069836","SRR3069837","SRR3069838","SRR3069839","SRR3069840","SRR3069841","SRR3069842","SRR3069843","SRR3069844","SRR3069845","SRR3069846","SRR3069847","SRR3069848","SRR3069849","SRR3069850","SRR3069851","SRR3069852","SRR3069853","SRR3069854","SRR3069855","SRR3069856","SRR3069857","SRR3069858","SRR3069859","SRR3069860","SRR3069861","SRR3069862","SRR3069863","SRR3069864","SRR3069865","SRR3069866","SRR3069867","SRR3069868","SRR3069869","SRR3069870","SRR3069871","SRR3069872","SRR3069873","SRR3069874","SRR3069875","SRR3069876","SRR3069877","SRR3069878","SRR3069879","SRR3069880","SRR3069881","SRR3069882","SRR3069883","SRR3069884","SRR3069885","SRR3069886","SRR3069887","SRR3069888","SRR3069889","SRR3069890","SRR3069891","SRR3069892","SRR3069893","SRR3069894","SRR3069895","SRR3069896","SRR3069897","SRR3069898","SRR3069899","SRR3069900","SRR3069901","SRR3069902","SRR3069903","SRR3069904","SRR3069905","SRR3069906","SRR3069907","SRR3069908","SRR3069909","SRR3069910","SRR3069911","SRR3069912","SRR3069913","SRR3069914","SRR3069915","SRR3069916","SRR3069917","SRR3069918","SRR3069919","SRR3069920","SRR3069921","SRR3069922","SRR3069923","SRR3069924","SRR3069925","SRR3069926","SRR3069927","SRR3069928","SRR3069929","SRR3069930","SRR3069931","SRR3069932","SRR3069933","SRR3069934","SRR3069935","SRR3070012","SRR3070015","SRR3070020","SRR3070023"],"threshold":80.0,"version":"0.0.1"}, 
 "kmers" : [
{"alignments":[{"blocks":[{"q_end":40,"q_start":23,"t_end":5150450,"t_start":5150433},{"q_end":54,"q_start":40,"t_end":5151348,"t_start":5151334}],"chromosome":"chr19","end":5151348,"genes":[234],"id":0,"match":3,"query_index":0,"signatures":[3],"start":5150433,"strand":"+"}],"counts":[32.0,151.0,6.0,31.0,55.0,134.0,35.0,47.0,329.0,19.0,31.0,25.0,102.0,61.0,25.0,46.0,355.0,118.0,52.0,203.0,41.0,76.0,152.0,125.0,75.0,37.0,57.0,55.0,73.0,63.0,31.0,47.0,56.0,37.0,302.0,75.0,123.0,205.0,69.0,49.0,186.0,159.0,51.0,56.0,63.0,58.0,27.0,44.0,101.0,47.0,248.0,152.0,261.0,26.0,44.0,206.0,42.0,48.0,63.0,17.0,33.0,0.0,77.0,42.0,78.0,55.0,202.0,121.0,84.0,40.0,61.0,27.0,22.0,44.0,39.0,35.0,17.0,230.0,24.0,33.0,39.0,79.0,155.0,83.0,55.0,73.0,83.0,180.0,52.0,24.0,68.0,10.0,47.0,34.0,45.0,58.0,24.0,154.0,219.0,20.0,8.0,38.0,63.0,109.0,23.0,55.0,60.0,36.0,80.0,213.0,118.0,39.0,24.0,47.0,41.0,138.0,183.0,98.0],"events":[{"best_kmer":195172,"gene":["KDM4B"],"id":0,"info":"","signatures":[3],"type":"splice_borders"}],"fc":[2.1897355191317405],"graph":"linear","graph_id":99,"id":195172,"kmer":"GGGTCCGCTCTCGGCTGTCACTGAGCACGGG","means":[8.449897843820871,3.8588668677080094],"pvalues":[8.00656092328023e-09],"stdevs":[6.2099881201660745,1.4525066172508998],"values":[79.39600000000002]},
{"alignments":[{"blocks":[{"q_end":23,"q_start":16,"t_end":18222341,"t_start":18222334},{"q_end":47,"q_start":24,"t_end":18222364,"t_start":18222341}],"chromosome":"chr8","end":18222364,"genes":[491],"id":1,"match":40,"query_index":1,"signatures":[5],"start":18222334,"strand":"-"}],"counts":[0.0,0.0,5.0,0.0,0.0,41.0,0.0,0.0,13.0,0.0,0.0,0.0,9.0,0.0,0.0,0.0,19.0,0.0,17.0,56.0,0.0,11.0,13.0,119.0,6.0,0.0,0.0,0.0,19.0,0.0,0.0,0.0,12.0,0.0,25.0,8.0,24.0,82.0,0.0,0.0,10.0,28.0,0.0,0.0,0.0,0.0,0.0,5.0,0.0,5.0,28.0,0.0,0.0,8.0,0.0,49.0,0.0,0.0,0.0,0.0,0.0,0.0,157.0,0.0,0.0,17.0,16.0,15.0,101.0,0.0,6.0,0.0,0.0,0.0,0.0,0.0,0.0,7.0,0.0,0.0,6.0,0.0,0.0,0.0,15.0,0.0,0.0,12.0,0.0,0.0,8.0,0.0,0.0,0.0,0.0,0.0,0.0,0.0,37.0,0.0,0.0,0.0,10.0,0.0,0.0,0.0,0.0,0.0,0.0,9.0,10.0,0.0,0.0,0.0,0.0,0.0,19.0,6.0],"events":[{"best_kmer":62944,"gene":["NAT1"],"id":1,"info":"","signatures":[5],"type":"insertion_borders"}],"fc":[null],"graph":"linear","graph_id":207,"id":62944,"kmer":"ATCATGCCAGTGCTGTATTTTTTTGGCTGGA","means":[1.1385409356227596,0.0],"pvalues":[3.448445880932327e-05],"stdevs":[2.3508507783145824,0.0],"values":[78.633]},
{"alignments":[{"blocks":[{"q_end":23,"q_start":3,"t_end":23403834,"t_start":23403814},{"q_end":34,"q_start":23,"t_end":23406086,"t_start":23406075}],"chromosome":"chr16","end":23406086,"genes":[463],"id":2,"match":40,"query_index":2,"signatures":[7],"start":23403814,"strand":"-"}],"counts":[51.0,79.0,43.0,44.0,0.0,42.0,20.0,29.0,59.0,16.0,32.0,33.0,58.0,33.0,10.0,33.0,79.0,77.0,75.0,62.0,37.0,40.0,66.0,90.0,35.0,68.0,22.0,33.0,43.0,23.0,47.0,33.0,56.0,34.0,83.0,51.0,53.0,53.0,32.0,58.0,75.0,68.0,41.0,63.0,59.0,56.0,35.0,33.0,66.0,78.0,67.0,36.0,79.0,60.0,31.0,101.0,41.0,37.0,59.0,17.0,28.0,37.0,66.0,55.0,55.0,65.0,79.0,55.0,96.0,60.0,52.0,12.0,45.0,37.0,34.0,28.0,54.0,55.0,0.0,22.0,36.0,57.0,98.0,49.0,48.0,43.0,56.0,44.0,57.0,37.0,51.0,61.0,28.0,42.0,19.0,27.0,0.0,58.0,43.0,36.0,0.0,0.0,51.0,0.0,26.0,65.0,55.0,35.0,42.0,72.0,73.0,41.0,36.0,42.0,24.0,74.0,88.0,50.0],"events":[{"best_kmer":59837,"gene":["COG7"],"id":2,"info":"","signatures":[7],"type":"splice_borders"}],"fc":[1.7537065551971267],"graph":"linear","graph_id":95,"id":59837,"kmer":"ATACCCTTAAGGAAAAAGGGTCAAGCAACCA","means":[4.786243665103985,2.7292158148807193],"pvalues":[6.7429921318884946e-09],"stdevs":[1.6142390322445388,1.5352161335257148],"values":[79.18699999999998]},
{"alignments":[{"blocks":[{"q_end":27,"q_start":8,"t_end":245059458,"t_start":245059439},{"q_end":39,"q_start":27,"t_end":245082094,"t_start":245082082}],"chromosome":"chr1","end":245082094,"genes":[625],"id":3,"match":40,"query_index":3,"signatures":[13],"start":245059439,"strand":"+"}],"counts":[6.0,79.0,23.0,8.0,0.0,33.0,13.0,16.0,29.0,6.0,14.0,8.0,34.0,13.0,11.0,29.0,160.0,21.0,35.0,107.0,29.0,55.0,14.0,22.0,29.0,20.0,0.0,20.0,21.0,18.0,22.0,18.0,60.0,16.0,52.0,44.0,51.0,40.0,26.0,12.0,139.0,25.0,16.0,27.0,14.0,28.0,10.0,27.0,32.0,16.0,39.0,30.0,19.0,22.0,6.0,17.0,31.0,13.0,42.0,32.0,8.0,14.0,20.0,86.0,18.0,13.0,15.0,24.0,66.0,18.0,17.0,0.0,30.0,24.0,15.0,10.0,10.0,9.0,28.0,18.0,27.0,33.0,35.0,44.0,25.0,5.0,21.0,56.0,13.0,32.0,15.0,29.0,7.0,13.0,6.0,13.0,5.0,48.0,40.0,29.0,0.0,13.0,23.0,35.0,10.0,13.0,27.0,0.0,10.0,20.0,56.0,22.0,10.0,11.0,0.0,19.0,36.0,31.0],"events":[{"best_kmer":167265,"gene":["EFCAB2"],"id":3,"info":"","signatures":[13],"type":"splice_borders"}],"fc":[2.3393794912569223],"graph":"linear","graph_id":266,"id":167265,"kmer":"GCATGATCTGATTGCAGAGGTAGAGGAAGAA","means":[2.767556322975347,1.1830300869605255],"pvalues":[5.1497534130788656e-08],"stdevs":[2.2361575923905006,0.6570733396009649],"values":[78.41699999999999]},
{"alignments":[{"blocks":[{"q_end":33,"q_start":9,"t_end":86458025,"t_start":86458001},{"q_end":40,"q_start":33,"t_end":86461230,"t_start":86461223}],"chromosome":"chr8","end":86461230,"genes":[212],"id":4,"match":40,"query_index":4,"signatures":[20],"start":86458001,"strand":"+"}],"counts":[25.0,1072.0,440.0,72.0,140.0,293.0,169.0,174.0,231.0,51.0,37.0,91.0,337.0,248.0,89.0,233.0,244.0,434.0,1403.0,1053.0,126.0,659.0,437.0,441.0,386.0,209.0,0.0,234.0,226.0,231.0,215.0,299.0,592.0,231.0,649.0,381.0,853.0,468.0,160.0,187.0,416.0,259.0,200.0,229.0,63.0,221.0,167.0,165.0,160.0,130.0,1094.0,712.0,1610.0,84.0,26.0,105.0,217.0,179.0,330.0,47.0,201.0,14.0,205.0,678.0,262.0,77.0,661.0,281.0,148.0,133.0,129.0,0.0,248.0,133.0,134.0,114.0,463.0,390.0,163.0,76.0,159.0,694.0,287.0,505.0,318.0,166.0,359.0,447.0,151.0,58.0,216.0,99.0,66.0,121.0,590.0,293.0,51.0,786.0,204.0,374.0,0.0,72.0,491.0,264.0,47.0,226.0,378.0,41.0,84.0,906.0,258.0,418.0,160.0,89.0,175.0,148.0,800.0,207.0],"events":[{"best_kmer":13511,"gene":["WWP1"],"id":4,"info":"","signatures":[20],"type":"splice_borders"}],"fc":[2.580035512959914],"graph":"linear","graph_id":408,"id":13511,"kmer":"AAGCAAATCATTTGGTTTTGGCAGTTTGTGA","means":[32.00914890567329,12.406476091079533],"pvalues":[1.9698513975130383e-09],"stdevs":[24.82970390740706,7.049306314385153],"values":[77.92]},
{"alignments":[{"blocks":[{"q_end":36,"q_start":5,"t_end":90317160,"t_start":90317129}],"chromosome":"chr6","end":90317160,"genes":[],"id":5,"match":9,"query_index":5,"signatures":[21,22],"start":90317129,"strand":"+"}],"counts":[21.0,12.0,17.0,0.0,9.0,13.0,0.0,0.0,9.0,0.0,0.0,0.0,5.0,0.0,0.0,0.0,15.0,0.0,7.0,9.0,0.0,8.0,5.0,12.0,0.0,0.0,0.0,0.0,5.0,5.0,0.0,0.0,0.0,0.0,7.0,10.0,6.0,10.0,0.0,0.0,16.0,7.0,0.0,0.0,0.0,0.0,0.0,0.0,0.0,0.0,9.0,8.0,18.0,6.0,0.0,28.0,0.0,0.0,10.0,0.0,0.0,0.0,7.0,0.0,0.0,10.0,5.0,0.0,9.0,9.0,0.0,0.0,10.0,0.0,0.0,0.0,0.0,23.0,0.0,0.0,9.0,15.0,11.0,18.0,8.0,0.0,13.0,5.0,12.0,0.0,8.0,0.0,0.0,7.0,0.0,0.0,16.0,12.0,24.0,0.0,0.0,0.0,9.0,0.0,0.0,0.0,0.0,0.0,0.0,26.0,9.0,0.0,0.0,0.0,0.0,7.0,36.0,11.0],"events":[{"best_kmer":21089,"gene":[""],"id":5,"info":"","signatures":[21],"type":"mutation_borders"}],"fc":[8.565114040157736],"graph":"linear","graph_id":319,"id":21089,"kmer":"AATTATAGGTGTGAGCCACCATGCCCGGCTT","means":[0.6435991028236429,0.07514191869554959],"pvalues":[3.9366547893943285e-09],"stdevs":[0.7084815702517535,0.25419622633796435],"values":[75.069]},
{"alignments":[{"blocks":[{"q_end":28,"q_start":9,"t_end":42672212,"t_start":42672193},{"q_end":40,"q_start":28,"t_end":42673187,"t_start":42673175}],"chromosome":"chr17","end":42673187,"genes":[41],"id":6,"match":40,"query_index":6,"signatures":[23],"start":42672193,"strand":"+"}],"counts":[0.0,13.0,6.0,0.0,0.0,0.0,0.0,0.0,0.0,0.0,0.0,0.0,9.0,0.0,0.0,0.0,8.0,8.0,7.0,8.0,0.0,0.0,5.0,10.0,5.0,0.0,0.0,11.0,0.0,11.0,10.0,0.0,5.0,0.0,10.0,9.0,13.0,8.0,0.0,6.0,7.0,8.0,0.0,0.0,0.0,14.0,0.0,6.0,5.0,5.0,8.0,19.0,10.0,0.0,0.0,7.0,0.0,0.0,12.0,8.0,0.0,8.0,0.0,8.0,0.0,5.0,7.0,0.0,0.0,7.0,0.0,0.0,0.0,0.0,0.0,0.0,0.0,0.0,0.0,0.0,0.0,5.0,5.0,12.0,0.0,0.0,0.0,0.0,0.0,0.0,0.0,0.0,0.0,6.0,6.0,0.0,0.0,10.0,0.0,0.0,0.0,0.0,0.0,7.0,0.0,0.0,0.0,5.0,0.0,6.0,7.0,6.0,0.0,5.0,0.0,10.0,0.0,8.0],"events":[{"best_kmer":171354,"gene":["PLEKHH3"],"id":6,"info":"","signatures":[23],"type":"splice_borders"}],"fc":[6.110700725655074],"graph":"linear","graph_id":444,"id":171354,"kmer":"GCCGGGAGCCCGGGGGGACCTGGGGCGCTGA","means":[0.3868574880250327,0.06330820398401382],"pvalues":[1.5099423756952718e-08],"stdevs":[0.38744789711041566,0.18831157563680603],"values":[77.821]},
{"alignments":[{"blocks":[{"q_end":22,"q_start":14,"t_end":46394543,"t_start":46394535},{"q_end":45,"q_start":22,"t_end":46402113,"t_start":46402090}],"chromosome":"chr1","end":46402113,"genes":[190],"id":7,"match":40,"query_index":7,"signatures":[25],"start":46394535,"strand":"+"}],"counts":[25.0,94.0,32.0,18.0,0.0,42.0,5.0,10.0,41.0,13.0,12.0,9.0,17.0,16.0,10.0,20.0,67.0,5.0,33.0,28.0,14.0,68.0,75.0,44.0,17.0,46.0,0.0,21.0,34.0,23.0,15.0,14.0,14.0,19.0,67.0,21.0,40.0,31.0,14.0,33.0,71.0,32.0,11.0,38.0,24.0,30.0,31.0,15.0,28.0,0.0,69.0,18.0,75.0,14.0,6.0,46.0,8.0,14.0,75.0,0.0,0.0,11.0,39.0,18.0,19.0,36.0,36.0,31.0,37.0,0.0,8.0,0.0,27.0,22.0,8.0,0.0,19.0,77.0,15.0,9.0,22.0,59.0,35.0,44.0,27.0,17.0,22.0,19.0,0.0,6.0,35.0,17.0,25.0,25.0,0.0,29.0,20.0,59.0,48.0,0.0,5.0,0.0,9.0,28.0,7.0,8.0,25.0,0.0,21.0,58.0,54.0,22.0,13.0,0.0,11.0,33.0,105.0,0.0],"events":[{"best_kmer":188920,"gene":["FAAH"],"id":7,"info":"","signatures":[25],"type":"splice_borders"}],"fc":[2.550927860354572],"graph":"linear","graph_id":454,"id":188920,"kmer":"GGCTCCAGAACCCAGACCTGGACTCAGAGGC","means":[2.7650526474629036,1.0839399617825995],"pvalues":[9.452023572712533e-10],"stdevs":[1.8924193768587916,0.8460491279420371],"values":[77.796]},
{"alignments":[{"blocks":[{"q_end":26,"q_start":24,"t_end":37719607,"t_start":37719605},{"q_end":55,"q_start":26,"t_end":37719937,"t_start":37719908}],"chromosome":"chr1","end":37719937,"genes":[552],"id":8,"match":40,"query_index":8,"signatures":[30],"start":37719605,"strand":"-"}],"counts":[9.0,10.0,0.0,0.0,11.0,6.0,0.0,8.0,13.0,0.0,0.0,0.0,10.0,0.0,0.0,0.0,22.0,17.0,33.0,23.0,0.0,8.0,15.0,12.0,0.0,5.0,0.0,9.0,8.0,14.0,0.0,0.0,0.0,0.0,16.0,0.0,13.0,13.0,5.0,12.0,38.0,20.0,10.0,0.0,0.0,47.0,0.0,0.0,15.0,0.0,7.0,19.0,39.0,0.0,0.0,13.0,0.0,0.0,16.0,0.0,6.0,0.0,11.0,12.0,0.0,16.0,13.0,7.0,16.0,6.0,0.0,0.0,6.0,0.0,8.0,0.0,9.0,27.0,12.0,0.0,10.0,0.0,12.0,57.0,15.0,0.0,0.0,18.0,6.0,13.0,8.0,6.0,7.0,11.0,11.0,0.0,16.0,30.0,17.0,6.0,0.0,0.0,5.0,5.0,0.0,5.0,18.0,13.0,6.0,7.0,17.0,0.0,0.0,0.0,0.0,5.0,38.0,9.0],"events":[{"best_kmer":187980,"gene":["EPHA10"],"id":8,"info":"","signatures":[30],"type":"splice_borders"}],"fc":[4.209374683343303],"graph":"linear","graph_id":550,"id":187980,"kmer":"GGCCTTACTGGGACATGTCTGGCCAAGACGT","means":[0.9848109887045021,0.2339565999200419],"pvalues":[7.88335324287298e-09],"stdevs":[0.9512003186556077,0.3524195279677138],"values":[77.575]},
{"alignments":[{"blocks":[{"q_end":38,"q_start":7,"t_end":36109721,"t_start":36109690}],"chromosome":"chr18","end":36109721,"genes":[323],"id":9,"match":3,"query_index":9,"signatures":[32],"start":36109690,"strand":"-"}],"counts":[0.0,20.0,23.0,0.0,0.0,27.0,0.0,7.0,15.0,0.0,0.0,0.0,8.0,0.0,0.0,5.0,77.0,8.0,9.0,19.0,0.0,7.0,78.0,51.0,6.0,0.0,0.0,0.0,24.0,6.0,0.0,0.0,8.0,7.0,41.0,0.0,190.0,5.0,0.0,0.0,22.0,23.0,0.0,0.0,0.0,0.0,0.0,0.0,0.0,0.0,46.0,0.0,41.0,0.0,0.0,0.0,0.0,0.0,39.0,0.0,0.0,0.0,24.0,20.0,0.0,0.0,10.0,17.0,32.0,0.0,0.0,0.0,5.0,0.0,0.0,0.0,0.0,33.0,0.0,0.0,0.0,0.0,0.0,6.0,7.0,0.0,0.0,8.0,0.0,0.0,7.0,0.0,0.0,6.0,0.0,5.0,0.0,12.0,8.0,0.0,0.0,0.0,30.0,10.0,0.0,0.0,0.0,0.0,0.0,18.0,16.0,0.0,0.0,0.0,0.0,7.0,39.0,7.0],"events":[{"best_kmer":175062,"gene":["SLC39A6"],"id":9,"info":"","signatures":[32],"type":"mutation_borders"}],"fc":[18.904867146062607],"graph":"linear","graph_id":604,"id":175062,"kmer":"GCTAGTGACCATGGATGTAGCCGCTGGGGGC","means":[1.1950044744235229,0.06321147169089793],"pvalues":[5.385413273495374e-05],"stdevs":[2.3889484717228076,0.19215816310103798],"values":[77.473]},
{"alignments":[{"blocks":[{"q_end":27,"q_start":2,"t_end":16878645,"t_start":16878620},{"q_end":33,"q_start":27,"t_end":16881949,"t_start":16881943}],"chromosome":"chr7","end":16881949,"genes":[508],"id":10,"match":40,"query_index":10,"signatures":[33],"start":16878620,"strand":"+"}],"counts":[13.0,63.0,38.0,0.0,0.0,54.0,0.0,7.0,24.0,0.0,5.0,0.0,33.0,5.0,0.0,6.0,31.0,7.0,58.0,52.0,0.0,110.0,41.0,137.0,9.0,0.0,0.0,0.0,50.0,0.0,0.0,0.0,37.0,6.0,116.0,107.0,49.0,111.0,0.0,0.0,123.0,69.0,0.0,0.0,0.0,0.0,0.0,0.0,10.0,0.0,218.0,0.0,66.0,8.0,0.0,81.0,0.0,0.0,86.0,0.0,0.0,0.0,49.0,46.0,12.0,39.0,133.0,41.0,65.0,49.0,10.0,0.0,0.0,0.0,0.0,0.0,0.0,103.0,0.0,0.0,9.0,5.0,43.0,137.0,35.0,6.0,33.0,85.0,0.0,0.0,43.0,0.0,0.0,0.0,0.0,71.0,0.0,207.0,118.0,0.0,0.0,0.0,33.0,48.0,0.0,0.0,0.0,0.0,13.0,161.0,120.0,25.0,0.0,0.0,8.0,0.0,65.0,484.0],"events":[{"best_kmer":141313,"gene":["AGR3"],"id":10,"info":"","signatures":[33],"type":"splice_borders"},{"best_kmer":141313,"gene":["AGR3"],"id":529,"info":"ENST00000310398.6 [ 109.000000% of coverage ]\nENST00000402239.7 [ 115.000000% of coverage ]\nENST00000414935.1 [ 116.000000% of coverage ]\n","signatures":[],"type":"DE"}],"fc":[8.427402109717685],"graph":"linear","graph_id":644,"id":141313,"kmer":"CTTCTAGAGACTCTCTCAGAAGAAGCTGACT","means":[4.071560883615652,0.48313357196053475],"pvalues":[1.4795824706467951e-06],"stdevs":[6.029134415017259,1.2655348632876264],"values":[77.409]},
{"alignments":[{"blocks":[{"q_end":28,"q_start":5,"t_end":134308466,"t_start":134308443},{"q_end":36,"q_start":28,"t_end":134308581,"t_start":134308573}],"chromosome":"chr5","end":134308581,"genes":[7,819],"id":11,"match":3,"query_index":11,"signatures":[35],"start":134308443,"strand":"-"}],"counts":[5.0,18.0,6.0,0.0,0.0,7.0,0.0,0.0,6.0,0.0,0.0,0.0,5.0,7.0,0.0,0.0,8.0,15.0,0.0,24.0,8.0,15.0,13.0,10.0,0.0,0.0,0.0,0.0,0.0,0.0,0.0,0.0,9.0,0.0,5.0,6.0,8.0,0.0,7.0,0.0,13.0,13.0,0.0,7.0,0.0,5.0,6.0,7.0,5.0,0.0,13.0,0.0,39.0,0.0,0.0,6.0,0.0,0.0,0.0,5.0,0.0,6.0,0.0,8.0,0.0,0.0,9.0,11.0,9.0,0.0,12.0,0.0,0.0,0.0,0.0,7.0,9.0,10.0,0.0,0.0,10.0,19.0,7.0,7.0,5.0,0.0,7.0,0.0,0.0,5.0,0.0,5.0,0.0,0.0,0.0,21.0,5.0,8.0,0.0,0.0,0.0,6.0,8.0,9.0,0.0,0.0,6.0,5.0,0.0,11.0,9.0,0.0,0.0,0.0,7.0,7.0,6.0,0.0],"events":[{"best_kmer":258312,"gene":["AC104109.4","CDKL3"],"id":11,"info":"","signatures":[35],"type":"splice_borders"}],"fc":[4.0905746694676655],"graph":"linear","graph_id":665,"id":258312,"kmer":"TGGGAAAGGAAATAGAAAAAGAGAAAAAGCC","means":[0.5294075754494595,0.12942132053009436],"pvalues":[2.539317857902572e-06],"stdevs":[0.518499701951065,0.335962551578489],"values":[77.375]},
{"alignments":[{"blocks":[{"q_end":32,"q_start":1,"t_end":43342173,"t_start":43342142}],"chromosome":"chr1","end":43342173,"genes":[189],"id":12,"match":0,"query_index":12,"signatures":[44],"start":43342142,"strand":"-"}],"counts":[14.0,15.0,0.0,0.0,0.0,16.0,0.0,0.0,9.0,0.0,0.0,0.0,7.0,7.0,0.0,0.0,15.0,19.0,0.0,14.0,0.0,0.0,0.0,17.0,16.0,0.0,0.0,0.0,17.0,0.0,0.0,0.0,18.0,0.0,26.0,14.0,16.0,25.0,6.0,0.0,28.0,25.0,0.0,0.0,0.0,0.0,7.0,11.0,7.0,0.0,39.0,17.0,23.0,15.0,0.0,42.0,0.0,16.0,48.0,0.0,0.0,0.0,33.0,6.0,0.0,47.0,19.0,7.0,28.0,8.0,8.0,0.0,0.0,0.0,0.0,0.0,0.0,26.0,0.0,5.0,0.0,20.0,32.0,13.0,40.0,0.0,8.0,0.0,0.0,0.0,23.0,0.0,10.0,0.0,0.0,0.0,10.0,24.0,31.0,18.0,0.0,0.0,14.0,20.0,0.0,0.0,6.0,0.0,0.0,0.0,40.0,17.0,0.0,0.0,10.0,9.0,22.0,0.0],"events":[{"best_kmer":119561,"gene":["MPL"],"id":12,"info":"","signatures":[44],"type":"mutation_borders"}],"fc":[6.558671186275712],"graph":"linear","graph_id":349,"id":119561,"kmer":"CGCCTGTAATACCGGCACTTTGGGAGGCCGA","means":[1.0928654756010867,0.166629099792036],"pvalues":[8.995207021050126e-10],"stdevs":[1.1109022742526284,0.3824271022362889],"values":[78.087]},
{"alignments":[{"blocks":[{"q_end":42,"q_start":11,"t_end":27761588,"t_start":27761557}],"chromosome":"chr16","end":27761588,"genes":[26],"id":13,"match":40,"query_index":13,"signatures":[51],"start":27761557,"strand":"+"}],"counts":[11.0,12.0,0.0,0.0,25.0,21.0,9.0,0.0,26.0,0.0,9.0,5.0,32.0,19.0,7.0,19.0,34.0,39.0,48.0,42.0,17.0,38.0,30.0,36.0,27.0,11.0,8.0,10.0,24.0,16.0,29.0,5.0,20.0,14.0,41.0,32.0,25.0,33.0,13.0,33.0,21.0,49.0,13.0,19.0,18.0,27.0,24.0,23.0,21.0,45.0,48.0,29.0,38.0,10.0,10.0,6.0,17.0,7.0,32.0,0.0,28.0,7.0,24.0,36.0,14.0,6.0,39.0,24.0,52.0,26.0,22.0,0.0,29.0,12.0,13.0,12.0,10.0,21.0,18.0,10.0,23.0,31.0,27.0,27.0,33.0,7.0,31.0,25.0,22.0,12.0,28.0,23.0,15.0,14.0,7.0,18.0,15.0,36.0,28.0,21.0,0.0,14.0,0.0,0.0,18.0,6.0,23.0,10.0,13.0,47.0,32.0,19.0,19.0,13.0,27.0,40.0,78.0,32.0],"events":[{"best_kmer":118325,"gene":["KIAA0556"],"id":13,"info":"","signatures":[51],"type":"mutation_borders"}],"fc":[2.00730483434045],"graph":"linear","graph_id":1006,"id":118325,"kmer":"CGAGTACTCTGACGACTCCCGGACCCTGGAC","means":[2.2087395443552578,1.1003508319059043],"pvalues":[1.5005201538164586e-08],"stdevs":[1.0645371850229466,0.7975717337540454],"values":[76.85700000000001]},
{"alignments":[{"blocks":[{"q_end":47,"q_start":16,"t_end":68742348,"t_start":68742317}],"chromosome":"chr11","end":68742348,"genes":[254],"id":14,"match":3,"query_index":14,"signatures":[],"start":68742317,"strand":"-"}],"counts":[0.0,0.0,6.0,0.0,0.0,7.0,0.0,0.0,14.0,0.0,0.0,0.0,15.0,0.0,0.0,0.0,58.0,12.0,0.0,21.0,7.0,13.0,16.0,0.0,10.0,0.0,0.0,9.0,16.0,0.0,0.0,0.0,25.0,0.0,5.0,8.0,22.0,35.0,8.0,0.0,62.0,43.0,13.0,15.0,7.0,0.0,0.0,9.0,10.0,0.0,18.0,0.0,40.0,0.0,0.0,23.0,0.0,0.0,11.0,0.0,0.0,9.0,15.0,17.0,0.0,17.0,12.0,0.0,16.0,0.0,8.0,0.0,6.0,0.0,0.0,6.0,7.0,7.0,0.0,0.0,19.0,6.0,9.0,21.0,12.0,5.0,19.0,26.0,0.0,0.0,25.0,0.0,5.0,0.0,0.0,0.0,0.0,20.0,0.0,0.0,0.0,0.0,22.0,13.0,6.0,10.0,0.0,0.0,0.0,85.0,14.0,5.0,0.0,0.0,0.0,5.0,30.0,21.0],"events":[{"best_kmer":62046,"gene":["TESMIN"],"id":14,"info":"","signatures":[59],"type":"splice_borders"}],"fc":[8.881038376345371],"graph":"linear","graph_id":1141,"id":62046,"kmer":"ATCAACAAAATTAAATCTCATTACACAACAA","means":[1.0827990296664316,0.12192257073795162],"pvalues":[3.16118756426746e-08],"stdevs":[1.3756224546977673,0.29010721734578204],"values":[76.696]},
{"alignments":[{"blocks":[{"q_end":32,"q_start":1,"t_end":139396314,"t_start":139396283}],"chromosome":"chr5","end":139396314,"genes":[],"id":15,"match":40,"query_index":15,"signatures":[78],"start":139396283,"strand":"+"}],"counts":[18.0,9.0,0.0,0.0,15.0,37.0,7.0,6.0,22.0,0.0,6.0,0.0,0.0,8.0,7.0,9.0,49.0,27.0,16.0,48.0,8.0,37.0,5.0,31.0,21.0,0.0,13.0,16.0,20.0,0.0,6.0,8.0,31.0,13.0,23.0,7.0,34.0,26.0,20.0,6.0,0.0,38.0,0.0,5.0,0.0,0.0,22.0,9.0,19.0,5.0,76.0,14.0,111.0,31.0,15.0,31.0,13.0,9.0,16.0,0.0,5.0,16.0,57.0,30.0,9.0,48.0,38.0,25.0,73.0,13.0,15.0,0.0,16.0,0.0,0.0,0.0,5.0,76.0,7.0,0.0,26.0,68.0,50.0,46.0,22.0,7.0,16.0,11.0,15.0,0.0,26.0,11.0,0.0,9.0,0.0,0.0,33.0,31.0,23.0,16.0,10.0,5.0,20.0,39.0,8.0,5.0,7.0,0.0,9.0,43.0,128.0,41.0,0.0,0.0,7.0,11.0,52.0,35.0],"events":[{"best_kmer":163083,"gene":[""],"id":15,"info":"","signatures":[78],"type":"mutation_borders"}],"fc":[2.9834357872807864],"graph":"linear","graph_id":1961,"id":163083,"kmer":"GCAAATCGAGGTCCCTTCCCAGATTGTTTCT","means":[2.1289051677977793,0.713574991918342],"pvalues":[4.643424680525071e-08],"stdevs":[1.9352309031806643,0.6708279133846168],"values":[76.059]},
{"alignments":[{"blocks":[{"q_end":36,"q_start":5,"t_end":1937192,"t_start":1937161}],"chromosome":"chr17","end":1937192,"genes":[571],"id":16,"match":40,"query_index":16,"signatures":[83],"start":1937161,"strand":"+"}],"counts":[17.0,55.0,32.0,20.0,29.0,26.0,5.0,8.0,35.0,0.0,0.0,0.0,17.0,9.0,0.0,21.0,114.0,0.0,46.0,0.0,0.0,9.0,60.0,59.0,8.0,0.0,10.0,6.0,20.0,63.0,34.0,0.0,25.0,6.0,40.0,73.0,0.0,58.0,0.0,34.0,15.0,70.0,5.0,0.0,0.0,58.0,0.0,19.0,45.0,19.0,75.0,0.0,46.0,10.0,22.0,31.0,14.0,14.0,71.0,9.0,0.0,0.0,18.0,28.0,20.0,90.0,202.0,28.0,41.0,16.0,16.0,8.0,29.0,15.0,17.0,0.0,7.0,31.0,5.0,5.0,22.0,32.0,58.0,41.0,67.0,0.0,33.0,79.0,16.0,0.0,29.0,0.0,9.0,15.0,27.0,0.0,0.0,56.0,0.0,0.0,11.0,0.0,12.0,46.0,0.0,25.0,336.0,6.0,9.0,78.0,45.0,22.0,0.0,0.0,20.0,48.0,0.0,6.0],"events":[{"best_kmer":158076,"gene":["RTN4RL1"],"id":16,"info":"","signatures":[83],"type":"mutation_borders"}],"fc":[3.690363358355565],"graph":"linear","graph_id":2096,"id":158076,"kmer":"GAGGTCGTGGAATGCCTTGTGGTGGACCCAC","means":[3.0061609269094984,0.8145975436546311],"pvalues":[2.2734527565730005e-06],"stdevs":[3.7007800916063602,0.9240364312497252],"values":[75.97]},
{"alignments":[{"blocks":[{"q_end":35,"q_start":10,"t_end":54813024,"t_start":54812999},{"q_end":41,"q_start":35,"t_end":54813123,"t_start":54813117}],"chromosome":"chrX","end":54813123,"genes":[114],"id":17,"match":40,"query_index":17,"signatures":[85],"start":54812999,"strand":"+"}],"counts":[207.0,7050.0,4195.0,610.0,722.0,1257.0,363.0,344.0,1279.0,446.0,334.0,339.0,899.0,572.0,194.0,547.0,1384.0,464.0,995.0,1110.0,365.0,1964.0,2320.0,1013.0,471.0,579.0,203.0,469.0,486.0,318.0,360.0,214.0,713.0,483.0,1361.0,472.0,1365.0,1088.0,712.0,335.0,1160.0,1279.0,547.0,594.0,237.0,862.0,311.0,205.0,414.0,225.0,2240.0,411.0,1789.0,259.0,80.0,291.0,473.0,401.0,2249.0,251.0,222.0,158.0,938.0,1690.0,725.0,632.0,1351.0,643.0,629.0,459.0,1123.0,119.0,787.0,291.0,461.0,793.0,270.0,1461.0,565.0,354.0,909.0,493.0,618.0,1060.0,1399.0,266.0,911.0,2280.0,778.0,409.0,635.0,188.0,186.0,530.0,45.0,792.0,797.0,1139.0,1093.0,149.0,32.0,357.0,635.0,898.0,131.0,192.0,182.0,268.0,524.0,1158.0,814.0,546.0,204.0,393.0,360.0,620.0,3302.0,1143.0],"events":[{"best_kmer":65787,"gene":["MAGED2"],"id":17,"info":"","signatures":[85],"type":"splice_borders"}],"fc":[2.3980440048729035],"graph":"linear","graph_id":2115,"id":65787,"kmer":"ATGAATGGAAATCGGTCCAGTGAGGCTGTCA","means":[84.39244433993234,35.19220004655634],"pvalues":[1.9582244169586454e-06],"stdevs":[83.57441650757647,18.106566709484884],"values":[75.959]},
{"alignments":[{"blocks":[{"q_end":34,"q_start":3,"t_end":23116076,"t_start":23116045}],"chromosome":"chr1","end":23116076,"genes":[477],"id":18,"match":0,"query_index":18,"signatures":[96],"start":23116045,"strand":"+"}],"counts":[0.0,64.0,8.0,5.0,0.0,14.0,0.0,0.0,25.0,0.0,0.0,0.0,15.0,0.0,0.0,7.0,19.0,16.0,20.0,43.0,0.0,0.0,0.0,25.0,15.0,0.0,15.0,0.0,7.0,0.0,0.0,0.0,25.0,5.0,56.0,39.0,9.0,63.0,0.0,5.0,36.0,34.0,0.0,0.0,7.0,5.0,0.0,9.0,8.0,0.0,27.0,21.0,43.0,8.0,0.0,15.0,0.0,0.0,6.0,0.0,5.0,0.0,8.0,19.0,6.0,33.0,43.0,20.0,21.0,0.0,17.0,0.0,0.0,0.0,0.0,0.0,6.0,48.0,0.0,0.0,16.0,0.0,19.0,38.0,34.0,0.0,13.0,26.0,8.0,0.0,11.0,5.0,0.0,5.0,0.0,8.0,0.0,13.0,13.0,0.0,0.0,8.0,0.0,11.0,0.0,0.0,6.0,0.0,38.0,17.0,30.0,0.0,0.0,0.0,0.0,5.0,42.0,6.0],"events":[{"best_kmer":247817,"gene":["LUZP1"],"id":18,"info":"","signatures":[96],"type":"mutation_borders"}],"fc":[4.784263495393723],"graph":"linear","graph_id":2291,"id":247817,"kmer":"TGAGACCAGCCTGGGCGACATAGCAAGACCC","means":[1.231954997754847,0.257501494000272],"pvalues":[1.2833970492264767e-07],"stdevs":[1.31908123342714,0.5602944593172615],"values":[75.859]},
{"alignments":[{"blocks":[{"q_end":16,"q_start":6,"t_end":215620874,"t_start":215620864},{"q_end":37,"q_start":17,"t_end":215620894,"t_start":215620874}],"chromosome":"chr1","end":215620894,"genes":[285],"id":19,"match":40,"query_index":19,"signatures":[101],"start":215620864,"strand":"-"}],"counts":[0.0,8.0,10.0,0.0,0.0,5.0,0.0,0.0,6.0,0.0,0.0,0.0,8.0,9.0,0.0,5.0,25.0,26.0,0.0,21.0,6.0,7.0,0.0,13.0,15.0,0.0,0.0,10.0,8.0,6.0,0.0,0.0,17.0,6.0,7.0,0.0,14.0,9.0,0.0,0.0,20.0,7.0,0.0,11.0,0.0,6.0,7.0,0.0,9.0,0.0,14.0,8.0,18.0,0.0,0.0,30.0,0.0,0.0,11.0,0.0,0.0,0.0,16.0,7.0,0.0,9.0,7.0,9.0,14.0,0.0,0.0,0.0,7.0,0.0,0.0,5.0,5.0,8.0,0.0,0.0,0.0,0.0,8.0,15.0,5.0,0.0,6.0,12.0,0.0,7.0,0.0,0.0,0.0,0.0,0.0,5.0,0.0,0.0,0.0,0.0,0.0,0.0,7.0,0.0,0.0,0.0,0.0,0.0,0.0,10.0,6.0,0.0,0.0,0.0,0.0,11.0,10.0,5.0],"events":[{"best_kmer":70122,"gene":["KCTD3"],"id":19,"info":"","signatures":[101],"type":"insertion_borders"}],"fc":[5.458619681568896],"graph":"linear","graph_id":2600,"id":70122,"kmer":"ATGTTTCCAAACCAAAAAAAAGTCGGTAAGT","means":[0.5483169228095961,0.10044973909081735],"pvalues":[4.335903357258084e-08],"stdevs":[0.5515214284055417,0.27551462301698176],"values":[75.707]},
{"alignments":[{"blocks":[{"q_end":30,"q_start":10,"t_end":46402204,"t_start":46402184},{"q_end":41,"q_start":30,"t_end":46405024,"t_start":46405013}],"chromosome":"chr1","end":46405024,"genes":[190],"id":20,"match":40,"query_index":20,"signatures":[113],"start":46402184,"strand":"+"}],"counts":[30.0,173.0,53.0,21.0,19.0,68.0,11.0,28.0,122.0,19.0,18.0,18.0,30.0,31.0,16.0,28.0,86.0,16.0,50.0,60.0,23.0,103.0,71.0,68.0,20.0,52.0,8.0,43.0,60.0,46.0,17.0,13.0,29.0,19.0,65.0,29.0,61.0,58.0,22.0,54.0,138.0,45.0,17.0,45.0,47.0,27.0,44.0,30.0,29.0,9.0,90.0,656.0,112.0,28.0,16.0,51.0,23.0,23.0,109.0,0.0,6.0,14.0,75.0,23.0,31.0,45.0,59.0,34.0,48.0,16.0,25.0,0.0,36.0,26.0,19.0,26.0,18.0,106.0,15.0,9.0,30.0,95.0,45.0,63.0,68.0,22.0,57.0,21.0,14.0,18.0,49.0,29.0,35.0,28.0,0.0,50.0,44.0,88.0,79.0,0.0,0.0,8.0,27.0,41.0,15.0,20.0,25.0,9.0,31.0,75.0,56.0,12.0,16.0,7.0,16.0,39.0,113.0,0.0],"events":[{"best_kmer":243882,"gene":["FAAH"],"id":20,"info":"","signatures":[113],"type":"splice_borders"}],"fc":[2.507490664918061],"graph":"linear","graph_id":3379,"id":243882,"kmer":"TCTTCACCTATGTGGGAAAGGCCTGGGAAGT","means":[4.737475478112257,1.889329258287415],"pvalues":[3.7395896879744826e-05],"stdevs":[5.733247544957066,1.0576314551218464],"values":[75.36999999999999]},
{"alignments":[{"blocks":[{"q_end":36,"q_start":5,"t_end":786503,"t_start":786472}],"chromosome":"chr4","end":786503,"genes":[468],"id":21,"match":40,"query_index":21,"signatures":[114],"start":786472,"strand":"+"}],"counts":[11.0,75.0,22.0,9.0,10.0,19.0,0.0,11.0,39.0,0.0,0.0,0.0,6.0,14.0,0.0,16.0,93.0,12.0,23.0,35.0,0.0,21.0,6.0,93.0,34.0,5.0,0.0,0.0,42.0,0.0,15.0,6.0,15.0,0.0,72.0,13.0,37.0,11.0,9.0,0.0,109.0,26.0,0.0,0.0,0.0,6.0,0.0,38.0,20.0,0.0,73.0,21.0,63.0,8.0,6.0,240.0,0.0,0.0,15.0,0.0,0.0,0.0,0.0,59.0,10.0,0.0,6.0,20.0,40.0,14.0,13.0,0.0,6.0,0.0,0.0,5.0,0.0,34.0,0.0,0.0,38.0,27.0,0.0,0.0,36.0,9.0,17.0,22.0,6.0,0.0,24.0,0.0,12.0,8.0,6.0,16.0,15.0,50.0,22.0,15.0,0.0,0.0,19.0,16.0,20.0,0.0,54.0,0.0,10.0,16.0,32.0,41.0,5.0,0.0,0.0,30.0,52.0,16.0],"events":[{"best_kmer":129097,"gene":["CPLX1"],"id":21,"info":"","signatures":[114],"type":"mutation_borders"}],"fc":[4.817131395232329],"graph":"linear","graph_id":3419,"id":129097,"kmer":"CTCCGCGGGGCCGCTGTCCCGCGCGGGGCTA","means":[2.185391767182674,0.4536707820230162],"pvalues":[8.335207005609522e-07],"stdevs":[2.7864618606579743,0.70951849303657],"values":[75.356]},
{"alignments":[{"blocks":[{"q_end":42,"q_start":11,"t_end":53174212,"t_start":53174181}],"chromosome":"chr12","end":53174212,"genes":[309],"id":22,"match":30,"query_index":22,"signatures":[116],"start":53174181,"strand":"+"}],"counts":[8.0,0.0,0.0,0.0,0.0,5.0,0.0,0.0,0.0,0.0,0.0,0.0,0.0,0.0,0.0,6.0,17.0,14.0,6.0,6.0,0.0,0.0,0.0,5.0,9.0,0.0,0.0,5.0,6.0,7.0,0.0,0.0,0.0,5.0,11.0,0.0,0.0,18.0,0.0,0.0,6.0,14.0,0.0,0.0,11.0,6.0,0.0,16.0,15.0,5.0,10.0,13.0,32.0,37.0,8.0,21.0,11.0,0.0,6.0,0.0,5.0,0.0,12.0,0.0,0.0,9.0,0.0,9.0,14.0,5.0,7.0,0.0,5.0,5.0,0.0,0.0,9.0,13.0,0.0,0.0,12.0,0.0,8.0,19.0,17.0,5.0,11.0,11.0,0.0,8.0,10.0,0.0,7.0,13.0,0.0,0.0,10.0,23.0,15.0,0.0,0.0,0.0,7.0,5.0,0.0,7.0,8.0,0.0,0.0,17.0,12.0,0.0,0.0,0.0,0.0,5.0,9.0,6.0],"events":[{"best_kmer":91299,"gene":["CSAD"],"id":22,"info":"","signatures":[116],"type":"mutation_borders"}],"fc":[4.263447264841808],"graph":"linear","graph_id":3467,"id":91299,"kmer":"CAGTCCCAGCTAGCTACTCTGGAGGCTGAGG","means":[0.6668907307953772,0.15642054172801448],"pvalues":[3.3451226103149914e-07],"stdevs":[0.7424877077382209,0.2776841503873267],"values":[75.334]},
{"alignments":[{"blocks":[{"q_end":40,"q_start":9,"t_end":99153609,"t_start":99153578}],"chromosome":"chr2","end":99153609,"genes":[282,702],"id":23,"match":40,"query_index":23,"signatures":[131],"start":99153578,"strand":"+"}],"counts":[0.0,26.0,6.0,0.0,0.0,9.0,0.0,0.0,14.0,0.0,0.0,0.0,0.0,0.0,0.0,0.0,16.0,9.0,0.0,20.0,0.0,16.0,7.0,0.0,6.0,7.0,0.0,9.0,0.0,7.0,6.0,0.0,11.0,6.0,7.0,0.0,13.0,6.0,0.0,9.0,7.0,0.0,5.0,6.0,0.0,6.0,5.0,0.0,8.0,18.0,16.0,0.0,29.0,7.0,0.0,0.0,5.0,7.0,22.0,0.0,0.0,0.0,11.0,0.0,0.0,7.0,9.0,7.0,8.0,0.0,0.0,0.0,0.0,0.0,0.0,0.0,9.0,11.0,5.0,0.0,6.0,8.0,15.0,7.0,10.0,0.0,8.0,10.0,7.0,0.0,6.0,7.0,7.0,11.0,0.0,10.0,0.0,8.0,27.0,6.0,0.0,0.0,0.0,6.0,0.0,5.0,0.0,0.0,0.0,14.0,10.0,6.0,0.0,0.0,13.0,0.0,20.0,6.0],"events":[{"best_kmer":47559,"gene":["AC079447.1","TSGA10"],"id":23,"info":"","signatures":[131],"type":"mutation_borders"}],"fc":[3.9737842589863104],"graph":"linear","graph_id":4419,"id":47559,"kmer":"AGCTGTACCATCTCAGATTTCAGAGAAAGGG","means":[0.60829595021821,0.15307724591303878],"pvalues":[1.8155211492507817e-08],"stdevs":[0.570467190731223,0.24627467322799015],"values":[75.008]},
{"alignments":[{"blocks":[{"q_end":33,"q_start":2,"t_end":25237374,"t_start":25237343}],"chromosome":"chr16","end":25237374,"genes":[377],"id":24,"match":3,"query_index":24,"signatures":[140],"start":25237343,"strand":"-"}],"counts":[5.0,24.0,17.0,0.0,0.0,0.0,0.0,0.0,0.0,0.0,0.0,0.0,10.0,0.0,0.0,6.0,0.0,0.0,10.0,23.0,0.0,0.0,30.0,19.0,0.0,0.0,0.0,0.0,0.0,6.0,9.0,0.0,5.0,0.0,7.0,10.0,0.0,7.0,8.0,0.0,0.0,7.0,8.0,12.0,0.0,0.0,0.0,0.0,12.0,0.0,0.0,14.0,10.0,0.0,0.0,0.0,0.0,7.0,0.0,0.0,0.0,7.0,6.0,13.0,0.0,7.0,5.0,5.0,6.0,0.0,0.0,0.0,10.0,0.0,8.0,8.0,6.0,0.0,0.0,0.0,8.0,0.0,0.0,0.0,0.0,6.0,0.0,9.0,6.0,0.0,0.0,0.0,0.0,5.0,5.0,0.0,0.0,0.0,15.0,10.0,0.0,0.0,0.0,0.0,0.0,9.0,6.0,0.0,0.0,11.0,6.0,9.0,0.0,5.0,8.0,7.0,26.0,0.0],"events":[{"best_kmer":30677,"gene":["ZKSCAN2"],"id":24,"info":"","signatures":[140],"type":"mutation_borders"}],"fc":[7.534110715460096],"graph":"linear","graph_id":5130,"id":30677,"kmer":"ACCTCTACTCCTAATTGTAAATGGGCTGTCT","means":[0.5007837430202685,0.06646885902441725],"pvalues":[1.0403141733892302e-08],"stdevs":[0.5638111414823385,0.19419305934903466],"values":[74.79800000000002]},
{"alignments":[{"blocks":[{"q_end":7,"q_start":1,"t_end":151469422,"t_start":151469416},{"q_end":32,"q_start":8,"t_end":151469446,"t_start":151469422}],"chromosome":"chr6","end":151469446,"genes":[352],"id":25,"match":40,"query_index":25,"signatures":[142],"start":151469416,"strand":"+"}],"counts":[0.0,88.0,165.0,0.0,0.0,0.0,5.0,0.0,16.0,0.0,0.0,0.0,12.0,7.0,5.0,0.0,40.0,23.0,59.0,113.0,0.0,25.0,10.0,31.0,21.0,15.0,0.0,12.0,0.0,21.0,12.0,6.0,39.0,0.0,0.0,14.0,22.0,55.0,10.0,15.0,8.0,29.0,8.0,19.0,12.0,0.0,12.0,10.0,12.0,19.0,56.0,75.0,40.0,18.0,5.0,13.0,16.0,22.0,71.0,6.0,17.0,11.0,35.0,49.0,20.0,28.0,44.0,21.0,57.0,0.0,13.0,0.0,0.0,5.0,0.0,0.0,0.0,22.0,11.0,5.0,36.0,0.0,41.0,23.0,25.0,6.0,37.0,67.0,13.0,0.0,26.0,5.0,7.0,0.0,0.0,6.0,0.0,30.0,63.0,20.0,0.0,9.0,33.0,26.0,0.0,8.0,16.0,0.0,0.0,204.0,48.0,20.0,6.0,0.0,0.0,10.0,120.0,42.0],"events":[{"best_kmer":191040,"gene":["ARMT1"],"id":25,"info":"","signatures":[142],"type":"insertion_borders"}],"fc":[4.11756930701865],"graph":"linear","graph_id":5157,"id":191040,"kmer":"GGGAGCAAAAAAATAAGTGAGTTCTGCTTTT","means":[2.4280346123229313,0.5896766833248434],"pvalues":[2.584041438903713e-06],"stdevs":[3.2065183292563875,0.5715014416801146],"values":[74.79]},
{"alignments":[{"blocks":[{"q_end":24,"q_start":8,"t_end":33869061,"t_start":33869045},{"q_end":39,"q_start":25,"t_end":33869075,"t_start":33869061}],"chromosome":"chr3","end":33869075,"genes":[480],"id":26,"match":3,"query_index":26,"signatures":[157],"start":33869045,"strand":"-"}],"counts":[0.0,16.0,7.0,0.0,0.0,0.0,0.0,0.0,12.0,0.0,0.0,5.0,5.0,0.0,0.0,8.0,0.0,8.0,7.0,16.0,0.0,17.0,8.0,7.0,7.0,0.0,0.0,0.0,0.0,0.0,7.0,0.0,0.0,0.0,11.0,11.0,14.0,0.0,7.0,0.0,0.0,0.0,0.0,0.0,0.0,0.0,0.0,6.0,0.0,0.0,7.0,10.0,16.0,10.0,6.0,8.0,0.0,0.0,13.0,0.0,0.0,0.0,0.0,10.0,0.0,0.0,6.0,8.0,8.0,0.0,0.0,0.0,0.0,0.0,0.0,0.0,6.0,6.0,0.0,0.0,8.0,9.0,6.0,5.0,6.0,0.0,6.0,0.0,0.0,0.0,6.0,9.0,0.0,0.0,0.0,0.0,5.0,8.0,0.0,0.0,0.0,0.0,0.0,5.0,0.0,0.0,5.0,0.0,0.0,6.0,0.0,0.0,0.0,7.0,0.0,10.0,0.0,15.0],"events":[{"best_kmer":6729,"gene":["PDCD6IP"],"id":26,"info":"","signatures":[157],"type":"insertion_borders"}],"fc":[7.718952636222469],"graph":"linear","graph_id":6107,"id":6729,"kmer":"AAATCCATTTTTTTTCTGCAACTCCTTAGTT","means":[0.4133066172078379,0.05354439088903433],"pvalues":[2.5400321589951568e-09],"stdevs":[0.4418329967020742,0.15943323123627232],"values":[74.563]},
{"alignments":[{"blocks":[{"q_end":12,"q_start":5,"t_end":109204352,"t_start":109204345},{"q_end":36,"q_start":13,"t_end":109204375,"t_start":109204352}],"chromosome":"chr1","end":109204375,"genes":[186],"id":27,"match":3,"query_index":27,"signatures":[160],"start":109204345,"strand":"-"}],"counts":[6.0,7.0,6.0,0.0,0.0,0.0,0.0,0.0,0.0,0.0,0.0,0.0,0.0,10.0,0.0,7.0,15.0,10.0,0.0,12.0,0.0,10.0,13.0,9.0,0.0,0.0,0.0,0.0,16.0,7.0,0.0,0.0,0.0,8.0,17.0,0.0,6.0,10.0,9.0,0.0,5.0,20.0,0.0,0.0,0.0,6.0,0.0,0.0,9.0,0.0,10.0,0.0,33.0,14.0,0.0,0.0,7.0,0.0,20.0,0.0,0.0,0.0,0.0,0.0,11.0,5.0,14.0,10.0,6.0,5.0,0.0,0.0,5.0,0.0,0.0,0.0,6.0,8.0,0.0,0.0,7.0,8.0,11.0,5.0,7.0,0.0,10.0,15.0,0.0,0.0,11.0,0.0,16.0,15.0,0.0,0.0,6.0,15.0,9.0,0.0,0.0,0.0,0.0,9.0,0.0,0.0,0.0,0.0,0.0,10.0,21.0,0.0,0.0,0.0,5.0,11.0,56.0,0.0],"events":[{"best_kmer":159677,"gene":["KIAA1324"],"id":27,"info":"","signatures":[160],"type":"insertion_borders"}],"fc":[5.657560171865148],"graph":"linear","graph_id":6117,"id":159677,"kmer":"GATAGTGGAAGGTTTAAAAAAAAAGATAGGG","means":[0.6064070015879527,0.10718525003120494],"pvalues":[1.0798695905955267e-07],"stdevs":[0.6972073157219121,0.25504456729455977],"values":[74.56]},
{"alignments":[{"blocks":[{"q_end":14,"q_start":11,"t_end":122675144,"t_start":122675141},{"q_end":42,"q_start":14,"t_end":122717814,"t_start":122717786}],"chromosome":"chr6","end":122717814,"genes":[278],"id":28,"match":40,"query_index":28,"signatures":[170],"start":122675141,"strand":"-"}],"counts":[0.0,38.0,40.0,10.0,15.0,83.0,0.0,19.0,57.0,18.0,16.0,17.0,86.0,28.0,12.0,10.0,57.0,22.0,99.0,213.0,12.0,12.0,849.0,465.0,15.0,23.0,14.0,19.0,74.0,46.0,12.0,11.0,47.0,22.0,113.0,119.0,141.0,77.0,13.0,8.0,93.0,97.0,0.0,12.0,5.0,53.0,33.0,5.0,59.0,15.0,275.0,23.0,469.0,0.0,0.0,17.0,12.0,10.0,220.0,0.0,0.0,0.0,69.0,52.0,28.0,37.0,31.0,130.0,272.0,25.0,10.0,0.0,45.0,0.0,15.0,10.0,0.0,158.0,36.0,0.0,21.0,6.0,16.0,7.0,13.0,21.0,54.0,21.0,11.0,0.0,48.0,5.0,0.0,24.0,7.0,0.0,0.0,50.0,58.0,20.0,0.0,0.0,66.0,54.0,0.0,0.0,0.0,29.0,14.0,295.0,21.0,10.0,22.0,15.0,16.0,30.0,670.0,5.0],"events":[{"best_kmer":284284,"gene":["PKIB"],"id":28,"info":"","signatures":[170],"type":"splice_borders"}],"fc":[5.780415345060976],"graph":"linear","graph_id":7244,"id":284284,"kmer":"TTTGATGAATCTGTCCTCATAGCAACATAAA","means":[6.63145948336225,1.1472288905724468],"pvalues":[5.559786781944994e-05],"stdevs":[11.580525847879256,1.0318122891186676],"values":[74.312]},
{"alignments":[{"blocks":[{"q_end":38,"q_start":7,"t_end":20305569,"t_start":20305538}],"chromosome":"chr16","end":20305569,"genes":[],"id":29,"match":40,"query_index":29,"signatures":[174],"start":20305538,"strand":"+"}],"counts":[9.0,0.0,9.0,0.0,0.0,9.0,0.0,0.0,6.0,0.0,0.0,0.0,0.0,0.0,0.0,0.0,37.0,12.0,6.0,6.0,0.0,11.0,0.0,25.0,0.0,0.0,0.0,0.0,124.0,0.0,0.0,0.0,8.0,0.0,0.0,10.0,23.0,6.0,0.0,0.0,22.0,33.0,0.0,0.0,0.0,0.0,0.0,0.0,0.0,0.0,6.0,10.0,0.0,11.0,0.0,114.0,0.0,0.0,80.0,0.0,0.0,0.0,124.0,0.0,0.0,11.0,6.0,0.0,0.0,0.0,0.0,0.0,0.0,0.0,0.0,0.0,0.0,11.0,0.0,0.0,31.0,142.0,0.0,5.0,15.0,15.0,13.0,10.0,0.0,0.0,95.0,0.0,0.0,0.0,0.0,0.0,0.0,38.0,6.0,0.0,0.0,0.0,18.0,0.0,0.0,0.0,0.0,0.0,0.0,68.0,63.0,0.0,0.0,0.0,0.0,0.0,8.0,0.0],"events":[{"best_kmer":267773,"gene":[""],"id":29,"info":"","signatures":[174],"type":"mutation_borders"}],"fc":[90.57768344362948],"graph":"linear","graph_id":7516,"id":267773,"kmer":"TTAATACAAAACAATGACGACAACAACAAAC","means":[1.4036662355530676,0.01549682197852445],"pvalues":[6.447770147837791e-05],"stdevs":[2.978922680073612,0.09298093187114671],"values":[73.47999999999999]},
{"alignments":[{"blocks":[{"q_end":32,"q_start":1,"t_end":131632829,"t_start":131632798}],"chromosome":"chr2","end":131632829,"genes":[],"id":30,"match":3,"query_index":30,"signatures":[239],"start":131632798,"strand":"-"}],"counts":[6.0,0.0,0.0,0.0,0.0,31.0,0.0,0.0,0.0,0.0,0.0,0.0,7.0,0.0,0.0,0.0,59.0,9.0,15.0,11.0,0.0,0.0,11.0,30.0,0.0,0.0,0.0,0.0,30.0,0.0,0.0,0.0,5.0,7.0,63.0,14.0,49.0,0.0,0.0,0.0,0.0,42.0,0.0,0.0,0.0,0.0,0.0,8.0,5.0,0.0,64.0,0.0,47.0,9.0,0.0,47.0,0.0,0.0,59.0,0.0,0.0,0.0,66.0,47.0,0.0,20.0,9.0,0.0,48.0,0.0,0.0,0.0,0.0,0.0,0.0,0.0,0.0,50.0,0.0,0.0,13.0,473.0,18.0,0.0,26.0,0.0,17.0,0.0,0.0,0.0,12.0,0.0,0.0,0.0,0.0,0.0,0.0,21.0,32.0,0.0,0.0,0.0,37.0,30.0,0.0,0.0,0.0,0.0,0.0,51.0,10.0,17.0,0.0,0.0,0.0,9.0,47.0,0.0],"events":[{"best_kmer":67551,"gene":[""],"id":30,"info":"","signatures":[239],"type":"mutation_borders"}],"fc":[23.842363225227427],"graph":"linear","graph_id":24270,"id":67551,"kmer":"ATGCTGTTTACATTACTGTGGCCTTGTAGAA","means":[1.7670816141455394,0.07411520399436762],"pvalues":[0.0020743106835147624],"stdevs":[4.7875543134064245,0.3794213413866827],"values":[72.201]},
{"alignments":[{"blocks":[{"q_end":37,"q_start":6,"t_end":169816195,"t_start":169816164}],"chromosome":"chr1","end":169816195,"genes":[0],"id":31,"match":0,"query_index":31,"signatures":[],"start":169816164,"strand":"-"}],"counts":[5.0,0.0,0.0,0.0,0.0,14.0,0.0,0.0,0.0,0.0,0.0,0.0,9.0,9.0,0.0,5.0,25.0,11.0,0.0,29.0,7.0,9.0,0.0,9.0,12.0,0.0,0.0,0.0,7.0,9.0,10.0,0.0,9.0,0.0,13.0,6.0,10.0,15.0,10.0,6.0,18.0,10.0,10.0,6.0,0.0,9.0,5.0,0.0,7.0,7.0,13.0,6.0,9.0,15.0,0.0,14.0,0.0,0.0,0.0,0.0,5.0,0.0,12.0,10.0,6.0,10.0,0.0,8.0,11.0,0.0,0.0,0.0,7.0,0.0,0.0,9.0,5.0,25.0,0.0,0.0,6.0,0.0,8.0,0.0,0.0,0.0,0.0,6.0,6.0,0.0,12.0,0.0,7.0,0.0,0.0,11.0,8.0,0.0,0.0,6.0,0.0,0.0,0.0,9.0,0.0,9.0,0.0,0.0,0.0,24.0,15.0,9.0,0.0,0.0,8.0,18.0,7.0,0.0],"events":[{"best_kmer":14198,"gene":["C1orf112"],"id":31,"info":"Best k-mer in gene C1orf112","signatures":[],"type":"gene"}],"fc":[4.447328322721726],"graph":"linear","graph_id":3591,"id":14198,"kmer":"AAGCCTTCTTATTTAGTTTACTTGGGATAAT","means":[0.63632885871551,0.14308115177025704],"pvalues":[1.1253608381716673e-08],"stdevs":[0.6058754343520452,0.2645728097419826],"values":[75.28200000000001]},
{"alignments":[{"blocks":[{"q_end":30,"q_start":3,"t_end":50174351,"t_start":50174324}],"chromosome":"chr3","end":50174351,"genes":[1],"id":32,"match":40,"query_index":32,"signatures":[132],"start":50174324,"strand":"+"}],"counts":[0.0,84.0,15.0,17.0,17.0,42.0,15.0,15.0,63.0,0.0,21.0,13.0,45.0,21.0,11.0,16.0,159.0,84.0,14.0,79.0,19.0,43.0,69.0,62.0,48.0,14.0,24.0,6.0,25.0,47.0,23.0,9.0,47.0,15.0,50.0,48.0,79.0,49.0,18.0,6.0,10.0,56.0,0.0,5.0,16.0,31.0,39.0,21.0,45.0,8.0,59.0,64.0,53.0,8.0,15.0,23.0,19.0,28.0,92.0,15.0,10.0,18.0,44.0,35.0,26.0,48.0,48.0,0.0,58.0,24.0,27.0,54.0,16.0,10.0,7.0,8.0,9.0,101.0,15.0,8.0,13.0,64.0,40.0,33.0,50.0,15.0,45.0,48.0,24.0,7.0,36.0,0.0,0.0,15.0,14.0,29.0,9.0,35.0,46.0,17.0,30.0,17.0,15.0,30.0,9.0,13.0,58.0,17.0,21.0,35.0,54.0,45.0,8.0,20.0,10.0,22.0,73.0,41.0],"events":[{"best_kmer":69489,"gene":["SEMA3F"],"id":32,"info":"Best k-mer in gene SEMA3F","signatures":[],"type":"gene"}],"fc":[1.7919439391726455],"graph":"linear","graph_id":4440,"id":69489,"kmer":"ATGTGAACCGCGGACGCCGCGCCCAGGCCAC","means":[3.1182464827763696,1.7401473420067417],"pvalues":[2.798838178851021e-05],"stdevs":[2.2806071564219437,1.140474670020791],"values":[75.001]},
{"alignments":[{"blocks":[{"q_end":32,"q_start":1,"t_end":92202284,"t_start":92202253}],"chromosome":"chr7","end":92202284,"genes":[2,624,707,853],"id":33,"match":2,"query_index":33,"signatures":[],"start":92202253,"strand":"-"}],"counts":[5.0,6.0,0.0,0.0,0.0,7.0,0.0,0.0,5.0,0.0,0.0,0.0,0.0,0.0,0.0,6.0,5.0,0.0,0.0,0.0,0.0,0.0,0.0,0.0,0.0,0.0,0.0,0.0,0.0,8.0,0.0,0.0,0.0,0.0,6.0,0.0,0.0,0.0,0.0,5.0,0.0,6.0,5.0,0.0,0.0,6.0,0.0,0.0,5.0,8.0,0.0,0.0,8.0,0.0,0.0,0.0,0.0,0.0,5.0,0.0,0.0,0.0,0.0,5.0,0.0,5.0,0.0,5.0,8.0,8.0,0.0,0.0,0.0,0.0,0.0,7.0,6.0,5.0,0.0,0.0,9.0,0.0,7.0,6.0,0.0,0.0,0.0,0.0,0.0,5.0,7.0,0.0,0.0,0.0,0.0,0.0,0.0,6.0,8.0,0.0,0.0,0.0,7.0,0.0,0.0,0.0,5.0,0.0,0.0,12.0,8.0,0.0,0.0,0.0,0.0,9.0,0.0,7.0],"events":[{"best_kmer":92091,"gene":["AC000120.1","AC000120.3","KRIT1","RF00019"],"id":33,"info":"Best k-mer in gene KRIT1","signatures":[],"type":"gene"}],"fc":[13.463818154082094],"graph":"linear","graph_id":13720,"id":92091,"kmer":"CAGTTCTTCTCCACTCCCACTGCTTCACTTG","means":[0.2568634328253628,0.019078052740001124],"pvalues":[2.620818859897588e-08],"stdevs":[0.3156608890873902,0.11446831644000674],"values":[73.30000000000001]},
{"alignments":[{"blocks":[{"q_end":52,"q_start":21,"t_end":23592238,"t_start":23592207}],"chromosome":"chr16","end":23592238,"genes":[3],"id":34,"match":40,"query_index":34,"signatures":[],"start":23592207,"strand":"+"}],"counts":[5.0,0.0,0.0,0.0,0.0,0.0,0.0,0.0,0.0,0.0,0.0,0.0,5.0,0.0,0.0,0.0,5.0,0.0,8.0,0.0,0.0,0.0,0.0,0.0,0.0,7.0,0.0,0.0,0.0,0.0,5.0,5.0,0.0,6.0,6.0,9.0,7.0,7.0,6.0,8.0,5.0,9.0,0.0,6.0,0.0,7.0,0.0,6.0,8.0,8.0,23.0,5.0,6.0,0.0,0.0,0.0,0.0,0.0,5.0,0.0,0.0,0.0,7.0,0.0,5.0,7.0,7.0,0.0,6.0,0.0,6.0,0.0,7.0,0.0,0.0,0.0,7.0,0.0,0.0,0.0,7.0,7.0,16.0,0.0,0.0,6.0,12.0,0.0,0.0,9.0,6.0,6.0,5.0,11.0,0.0,0.0,0.0,7.0,5.0,0.0,0.0,0.0,0.0,0.0,0.0,0.0,5.0,0.0,0.0,6.0,10.0,7.0,0.0,0.0,0.0,0.0,8.0,0.0],"events":[{"best_kmer":201461,"gene":["NDUFAB1"],"id":34,"info":"Best k-mer in gene NDUFAB1","signatures":[],"type":"gene"}],"fc":[9.072132035624211],"graph":"linear","graph_id":1645,"id":201461,"kmer":"GTAGCGCAGGCCAGTTATCCCAGCTAGTCAA","means":[0.36925678976436643,0.040702316535339046],"pvalues":[2.013988334051307e-10],"stdevs":[0.3699976045172907,0.13971901143453816],"values":[76.253]},
{"alignments":[{"blocks":[{"q_end":37,"q_start":6,"t_end":50345193,"t_start":50345162}],"chromosome":"chr3","end":50345193,"genes":[4,684],"id":35,"match":40,"query_index":35,"signatures":[],"start":50345162,"strand":"+"}],"counts":[0.0,60.0,46.0,17.0,12.0,29.0,0.0,0.0,88.0,5.0,0.0,0.0,8.0,6.0,0.0,0.0,34.0,14.0,16.0,125.0,0.0,20.0,85.0,116.0,18.0,0.0,0.0,0.0,9.0,0.0,5.0,0.0,39.0,7.0,39.0,20.0,36.0,26.0,0.0,0.0,181.0,34.0,6.0,9.0,0.0,0.0,10.0,17.0,20.0,0.0,40.0,24.0,108.0,5.0,0.0,19.0,7.0,19.0,87.0,0.0,0.0,6.0,52.0,23.0,12.0,8.0,23.0,32.0,58.0,11.0,15.0,0.0,9.0,0.0,0.0,0.0,6.0,32.0,0.0,13.0,15.0,7.0,46.0,5.0,19.0,10.0,17.0,57.0,13.0,0.0,31.0,0.0,0.0,0.0,0.0,14.0,0.0,23.0,11.0,0.0,0.0,0.0,0.0,14.0,6.0,0.0,38.0,0.0,8.0,18.0,0.0,11.0,0.0,0.0,13.0,13.0,30.0,14.0],"events":[{"best_kmer":136505,"gene":["ZMYND10","ZMYND10-AS1"],"id":35,"info":"Best k-mer in gene ZMYND10","signatures":[],"type":"gene"}],"fc":[4.936541918660811],"graph":"linear","graph_id":12444,"id":136505,"kmer":"CTGGCTGACTGTGGCATCGAGGATGGCTTGC","means":[2.109751152765383,0.4273743011864707],"pvalues":[6.128629988883532e-07],"stdevs":[2.730198708075872,0.5339669257751483],"values":[73.459]},
{"alignments":[{"blocks":[{"q_end":34,"q_start":3,"t_end":2857158,"t_start":2857127}],"chromosome":"chr16","end":2857158,"genes":[5],"id":36,"match":40,"query_index":36,"signatures":[],"start":2857127,"strand":"+"}],"counts":[5.0,23.0,8.0,10.0,0.0,17.0,0.0,0.0,8.0,0.0,0.0,0.0,13.0,0.0,0.0,0.0,6.0,24.0,0.0,0.0,0.0,8.0,0.0,12.0,5.0,0.0,0.0,0.0,21.0,13.0,11.0,0.0,10.0,0.0,15.0,10.0,7.0,0.0,0.0,35.0,5.0,5.0,0.0,0.0,0.0,9.0,10.0,5.0,11.0,0.0,21.0,0.0,8.0,11.0,11.0,23.0,0.0,0.0,8.0,0.0,0.0,0.0,0.0,0.0,0.0,11.0,9.0,0.0,6.0,0.0,11.0,0.0,16.0,0.0,0.0,0.0,7.0,13.0,5.0,0.0,0.0,7.0,21.0,8.0,15.0,0.0,7.0,0.0,6.0,0.0,8.0,0.0,8.0,15.0,0.0,0.0,28.0,11.0,6.0,0.0,0.0,0.0,0.0,0.0,0.0,0.0,8.0,0.0,5.0,11.0,7.0,10.0,5.0,6.0,0.0,16.0,12.0,7.0],"events":[{"best_kmer":29152,"gene":["PRSS22"],"id":36,"info":"Best k-mer in gene PRSS22","signatures":[],"type":"gene"}],"fc":[4.281790751473314],"graph":"linear","graph_id":10087,"id":29152,"kmer":"ACCCAGTGAGAAGGGGTCCAGTGCCCAGTGG","means":[0.6831999126643822,0.159559388190397],"pvalues":[2.1157833282047728e-07],"stdevs":[0.6906148847379961,0.33775295993826715],"values":[73.796]},
{"alignments":[{"blocks":[{"q_end":33,"q_start":2,"t_end":3286357,"t_start":3286326}],"chromosome":"chr16","end":3286357,"genes":[6],"id":37,"match":40,"query_index":37,"signatures":[],"start":3286326,"strand":"+"}],"counts":[12.0,0.0,6.0,5.0,0.0,12.0,0.0,7.0,0.0,0.0,0.0,7.0,6.0,7.0,0.0,7.0,17.0,25.0,16.0,21.0,12.0,6.0,8.0,13.0,11.0,7.0,0.0,9.0,7.0,8.0,10.0,5.0,0.0,9.0,15.0,7.0,8.0,12.0,13.0,11.0,0.0,11.0,0.0,16.0,6.0,7.0,12.0,8.0,6.0,6.0,10.0,7.0,16.0,14.0,5.0,8.0,7.0,0.0,0.0,0.0,0.0,7.0,9.0,11.0,9.0,9.0,17.0,0.0,15.0,15.0,7.0,0.0,9.0,0.0,5.0,6.0,0.0,15.0,0.0,5.0,12.0,7.0,15.0,7.0,11.0,7.0,6.0,0.0,7.0,8.0,8.0,6.0,7.0,9.0,7.0,0.0,7.0,10.0,15.0,9.0,0.0,6.0,16.0,11.0,0.0,0.0,8.0,0.0,5.0,0.0,10.0,6.0,0.0,0.0,14.0,12.0,8.0,0.0],"events":[{"best_kmer":80925,"gene":["ZNF263"],"id":37,"info":"Best k-mer in gene ZNF263","signatures":[],"type":"gene"}],"fc":[2.0673049237174856],"graph":"linear","graph_id":7063,"id":80925,"kmer":"CACAGGCAGCCCGGGACTGGAGTCCCAGCTG","means":[0.7543725612280878,0.36490628575079964],"pvalues":[6.2485515157568e-06],"stdevs":[0.4647736576236888,0.37309966930506216],"values":[74.34700000000001]},
{"alignments":[{"blocks":[{"q_end":36,"q_start":5,"t_end":50364542,"t_start":50364511}],"chromosome":"chr3","end":50364542,"genes":[8,808],"id":38,"match":3,"query_index":38,"signatures":[],"start":50364511,"strand":"-"}],"counts":[11.0,63.0,7.0,0.0,19.0,11.0,6.0,6.0,12.0,0.0,6.0,5.0,10.0,9.0,0.0,8.0,75.0,22.0,15.0,15.0,6.0,16.0,7.0,40.0,14.0,6.0,6.0,7.0,17.0,8.0,0.0,0.0,0.0,0.0,49.0,24.0,28.0,33.0,14.0,0.0,45.0,14.0,0.0,0.0,5.0,15.0,10.0,5.0,8.0,0.0,53.0,25.0,58.0,9.0,0.0,9.0,6.0,5.0,45.0,0.0,7.0,0.0,9.0,8.0,6.0,27.0,20.0,6.0,0.0,10.0,0.0,8.0,0.0,0.0,0.0,0.0,0.0,29.0,5.0,6.0,11.0,6.0,18.0,5.0,17.0,0.0,13.0,11.0,5.0,12.0,8.0,7.0,8.0,11.0,18.0,8.0,17.0,46.0,36.0,0.0,0.0,0.0,10.0,14.0,0.0,0.0,11.0,0.0,0.0,28.0,0.0,5.0,0.0,7.0,10.0,11.0,27.0,9.0],"events":[{"best_kmer":50577,"gene":["CACNA2D2","Z84492.1"],"id":38,"info":"Best k-mer in gene CACNA2D2","signatures":[],"type":"gene"}],"fc":[3.0038793043751917],"graph":"linear","graph_id":30216,"id":50577,"kmer":"AGGCCCTGAGAGTCTGGTCTGCGCCTTGGGA","means":[1.298369662531894,0.4322309690142345],"pvalues":[4.6426851562611445e-07],"stdevs":[1.3054227673967387,0.4394861507421834],"values":[71.686]},
{"alignments":[{"blocks":[{"q_end":40,"q_start":9,"t_end":578819,"t_start":578788}],"chromosome":"chr16","end":578819,"genes":[9],"id":39,"match":3,"query_index":39,"signatures":[],"start":578788,"strand":"-"}],"counts":[38.0,105.0,65.0,51.0,41.0,61.0,27.0,38.0,116.0,21.0,45.0,46.0,62.0,40.0,17.0,60.0,136.0,123.0,55.0,80.0,26.0,86.0,73.0,156.0,50.0,30.0,34.0,38.0,60.0,29.0,36.0,47.0,55.0,29.0,93.0,95.0,58.0,82.0,39.0,47.0,79.0,83.0,26.0,41.0,43.0,71.0,59.0,44.0,65.0,19.0,78.0,47.0,111.0,24.0,17.0,27.0,47.0,30.0,130.0,12.0,29.0,20.0,74.0,71.0,35.0,118.0,114.0,58.0,76.0,59.0,35.0,29.0,44.0,28.0,37.0,33.0,16.0,68.0,51.0,29.0,55.0,97.0,98.0,42.0,88.0,0.0,78.0,52.0,60.0,30.0,42.0,69.0,31.0,0.0,54.0,63.0,46.0,0.0,52.0,51.0,16.0,37.0,51.0,61.0,16.0,40.0,77.0,24.0,45.0,0.0,118.0,38.0,38.0,33.0,20.0,63.0,117.0,0.0],"events":[{"best_kmer":207891,"gene":["PIGQ"],"id":39,"info":"Best k-mer in gene PIGQ","signatures":[],"type":"gene"}],"fc":[1.4933177900459482],"graph":"linear","graph_id":179,"id":207891,"kmer":"GTGCTCCACGAAGGGGGACATGAGGTGGATG","means":[5.20412880362996,3.4849439538718903],"pvalues":[3.972609994187256e-06],"stdevs":[2.8087135679968136,1.0292849288160297],"values":[78.747]},
{"alignments":[{"blocks":[{"q_end":35,"q_start":4,"t_end":578482,"t_start":578451}],"chromosome":"chr16","end":578482,"genes":[9],"id":40,"match":40,"query_index":40,"signatures":[],"start":578451,"strand":"-"}],"counts":[43.0,153.0,64.0,68.0,34.0,83.0,34.0,57.0,152.0,33.0,41.0,46.0,102.0,68.0,20.0,58.0,208.0,174.0,80.0,106.0,40.0,101.0,110.0,164.0,67.0,36.0,47.0,38.0,66.0,37.0,46.0,53.0,70.0,48.0,143.0,118.0,80.0,88.0,71.0,92.0,114.0,92.0,39.0,61.0,67.0,83.0,81.0,51.0,84.0,45.0,116.0,61.0,124.0,18.0,18.0,46.0,71.0,46.0,160.0,21.0,45.0,26.0,99.0,105.0,47.0,131.0,148.0,76.0,97.0,57.0,32.0,42.0,75.0,44.0,38.0,42.0,17.0,82.0,54.0,39.0,72.0,115.0,151.0,58.0,141.0,0.0,101.0,76.0,74.0,31.0,63.0,86.0,37.0,0.0,68.0,83.0,65.0,0.0,89.0,56.0,22.0,33.0,56.0,77.0,54.0,56.0,110.0,44.0,64.0,28.0,178.0,54.0,52.0,31.0,43.0,79.0,144.0,0.0],"events":[{"best_kmer":48257,"gene":["PIGQ"],"id":40,"info":"ENST00000638143.1 [ 51.000000% of coverage ]\n","signatures":[],"type":"DE"}],"fc":[1.515558650475569],"graph":"linear","graph_id":1352,"id":48257,"kmer":"AGGAAGAAGCGGCCCAGCACCTGGTCCAGTG","means":[6.936111844483415,4.576604041227256],"pvalues":[2.4705254285883375e-06],"stdevs":[3.5958557228204207,1.572863203020226],"values":[76.496]},
{"alignments":[{"blocks":[{"q_end":32,"q_start":1,"t_end":574553,"t_start":574522}],"chromosome":"chr16","end":574553,"genes":[9,837],"id":41,"match":40,"query_index":41,"signatures":[],"start":574522,"strand":"-"}],"counts":[21.0,72.0,25.0,19.0,0.0,54.0,16.0,25.0,75.0,12.0,25.0,22.0,53.0,30.0,20.0,20.0,97.0,107.0,45.0,53.0,28.0,58.0,48.0,103.0,25.0,23.0,27.0,31.0,34.0,22.0,29.0,30.0,38.0,27.0,74.0,50.0,43.0,68.0,32.0,47.0,66.0,51.0,34.0,50.0,44.0,45.0,51.0,26.0,69.0,25.0,67.0,40.0,71.0,14.0,6.0,23.0,30.0,27.0,55.0,0.0,19.0,21.0,50.0,51.0,32.0,47.0,0.0,0.0,47.0,22.0,22.0,22.0,47.0,14.0,27.0,35.0,7.0,79.0,0.0,22.0,32.0,50.0,78.0,29.0,63.0,0.0,59.0,43.0,40.0,17.0,37.0,45.0,18.0,23.0,38.0,48.0,25.0,66.0,50.0,33.0,11.0,30.0,26.0,38.0,15.0,45.0,85.0,22.0,52.0,83.0,108.0,38.0,29.0,15.0,29.0,31.0,74.0,48.0],"events":[{"best_kmer":107615,"gene":["PIGQ"],"id":41,"info":"ENST00000636657.1_intron_1_cov_108.880000","signatures":[],"type":"intron"}],"fc":[1.637669015905751],"graph":"linear","graph_id":5418,"id":107615,"kmer":"CCCGTGCTGGCAGTGGTGGCTCCAGCCTGGC","means":[3.8218220894762096,2.3336962795027674],"pvalues":[2.3793725605854533e-07],"stdevs":[1.9068438637814304,1.0158849186859282],"values":[74.728]},
{"alignments":[{"blocks":[{"q_end":38,"q_start":7,"t_end":1676174,"t_start":1676143}],"chromosome":"chr16","end":1676174,"genes":[10,776],"id":42,"match":40,"query_index":42,"signatures":[],"start":1676143,"strand":"+"}],"counts":[39.0,106.0,27.0,48.0,56.0,44.0,28.0,37.0,52.0,17.0,19.0,32.0,63.0,57.0,14.0,59.0,82.0,89.0,78.0,45.0,57.0,36.0,90.0,56.0,61.0,45.0,8.0,31.0,67.0,37.0,49.0,43.0,37.0,34.0,108.0,61.0,52.0,85.0,38.0,54.0,62.0,76.0,44.0,73.0,41.0,51.0,34.0,50.0,60.0,51.0,68.0,64.0,71.0,42.0,35.0,99.0,49.0,31.0,58.0,7.0,34.0,28.0,69.0,60.0,47.0,58.0,109.0,33.0,88.0,42.0,42.0,16.0,54.0,0.0,44.0,66.0,29.0,61.0,55.0,32.0,47.0,33.0,123.0,64.0,78.0,40.0,88.0,32.0,49.0,39.0,53.0,44.0,37.0,52.0,23.0,50.0,54.0,56.0,53.0,33.0,0.0,26.0,53.0,81.0,20.0,70.0,61.0,16.0,20.0,99.0,53.0,61.0,23.0,23.0,25.0,74.0,91.0,60.0],"events":[{"best_kmer":170243,"gene":["AL031708.1","CRAMP1"],"id":42,"info":"Best k-mer in gene CRAMP1","signatures":[],"type":"gene"}],"fc":[1.6073681886657651],"graph":"linear","graph_id":20791,"id":170243,"kmer":"GCCCCTGACAACTCAGTGGGGTGAAGTTTTG","means":[5.094996394405192,3.169775556298907],"pvalues":[5.323353024493875e-08],"stdevs":[1.9224849847049597,1.4592739283430693],"values":[72.528]},
{"alignments":[{"blocks":[{"q_end":41,"q_start":10,"t_end":6910323,"t_start":6910292}],"chromosome":"chr12","end":6910323,"genes":[11],"id":43,"match":3,"query_index":43,"signatures":[],"start":6910292,"strand":"-"}],"counts":[9.0,0.0,0.0,0.0,0.0,10.0,0.0,0.0,8.0,0.0,0.0,0.0,5.0,5.0,0.0,7.0,12.0,5.0,0.0,15.0,7.0,0.0,9.0,6.0,6.0,5.0,10.0,0.0,0.0,8.0,5.0,0.0,0.0,0.0,8.0,6.0,5.0,0.0,8.0,0.0,13.0,9.0,15.0,0.0,8.0,0.0,0.0,5.0,7.0,0.0,15.0,0.0,14.0,10.0,0.0,12.0,0.0,0.0,6.0,0.0,0.0,0.0,8.0,5.0,0.0,8.0,7.0,5.0,8.0,7.0,8.0,0.0,0.0,7.0,0.0,0.0,7.0,6.0,0.0,0.0,5.0,6.0,7.0,7.0,8.0,5.0,8.0,6.0,6.0,0.0,9.0,9.0,0.0,7.0,6.0,6.0,5.0,14.0,7.0,5.0,0.0,0.0,7.0,0.0,0.0,0.0,0.0,5.0,0.0,6.0,11.0,0.0,0.0,0.0,6.0,6.0,9.0,0.0],"events":[{"best_kmer":167196,"gene":["LRRC23"],"id":43,"info":"Best k-mer in gene LRRC23","signatures":[],"type":"gene"}],"fc":[4.304827955071832],"graph":"linear","graph_id":1234,"id":167196,"kmer":"GCATGAACCACCATGCCCAGCCTCTGATTGC","means":[0.517103447130473,0.12012174528862081],"pvalues":[2.1694917490230302e-10],"stdevs":[0.3951481986394665,0.217654376879057],"values":[76.60499999999999]},
{"alignments":[{"blocks":[{"q_end":37,"q_start":6,"t_end":6621464,"t_start":6621433}],"chromosome":"chr4","end":6621464,"genes":[12],"id":44,"match":40,"query_index":44,"signatures":[],"start":6621433,"strand":"-"}],"counts":[37.0,85.0,69.0,19.0,50.0,53.0,34.0,72.0,53.0,31.0,38.0,51.0,83.0,49.0,34.0,87.0,50.0,104.0,115.0,99.0,90.0,82.0,98.0,74.0,69.0,67.0,0.0,34.0,103.0,21.0,51.0,72.0,76.0,77.0,104.0,101.0,88.0,112.0,61.0,48.0,110.0,78.0,50.0,34.0,66.0,85.0,54.0,62.0,79.0,73.0,97.0,90.0,132.0,39.0,30.0,118.0,72.0,67.0,131.0,22.0,61.0,28.0,74.0,66.0,86.0,29.0,50.0,67.0,109.0,92.0,64.0,12.0,43.0,34.0,53.0,34.0,39.0,107.0,65.0,42.0,49.0,93.0,96.0,54.0,72.0,0.0,58.0,119.0,49.0,24.0,79.0,49.0,42.0,47.0,47.0,63.0,21.0,61.0,198.0,55.0,0.0,38.0,54.0,56.0,32.0,36.0,104.0,25.0,56.0,61.0,103.0,40.0,13.0,39.0,51.0,117.0,89.0,85.0],"events":[{"best_kmer":74985,"gene":["MAN2B2"],"id":44,"info":"Best k-mer in gene MAN2B2","signatures":[],"type":"gene"}],"fc":[1.4898343441531006],"graph":"linear","graph_id":17529,"id":74985,"kmer":"ATTTTTGTTTAAAAAAATTAGGGAAAAACCC","means":[6.287826804334808,4.220487216589933],"pvalues":[3.6167001442251517e-06],"stdevs":[2.478281577548517,1.8910343149602347],"values":[72.856]},
{"alignments":[{"blocks":[{"q_end":36,"q_start":5,"t_end":42087910,"t_start":42087879}],"chromosome":"chr4","end":42087910,"genes":[13],"id":45,"match":3,"query_index":45,"signatures":[],"start":42087879,"strand":"-"}],"counts":[0.0,6.0,5.0,0.0,0.0,6.0,0.0,0.0,10.0,0.0,0.0,7.0,6.0,0.0,0.0,0.0,0.0,7.0,6.0,8.0,9.0,11.0,11.0,0.0,7.0,11.0,9.0,0.0,0.0,0.0,8.0,0.0,0.0,0.0,10.0,7.0,0.0,9.0,10.0,0.0,9.0,9.0,0.0,6.0,0.0,5.0,0.0,6.0,5.0,0.0,5.0,0.0,7.0,5.0,0.0,8.0,0.0,9.0,16.0,0.0,0.0,5.0,7.0,10.0,0.0,6.0,6.0,8.0,6.0,0.0,6.0,0.0,6.0,9.0,0.0,0.0,10.0,9.0,0.0,0.0,9.0,8.0,0.0,6.0,0.0,5.0,5.0,7.0,11.0,0.0,11.0,0.0,6.0,6.0,0.0,0.0,0.0,10.0,0.0,0.0,0.0,0.0,7.0,5.0,0.0,7.0,10.0,0.0,5.0,10.0,11.0,0.0,0.0,0.0,9.0,8.0,8.0,9.0],"events":[{"best_kmer":263754,"gene":["SLC30A9"],"id":45,"info":"Best k-mer in gene SLC30A9","signatures":[],"type":"gene"}],"fc":[2.810561010900356],"graph":"linear","graph_id":8593,"id":263754,"kmer":"TGTGAAATTTTTCAGAGTAATATCACTAGGA","means":[0.46917464042214707,0.16693273641899992],"pvalues":[8.500919107082697e-06],"stdevs":[0.3605455529955094,0.2968600280291627],"values":[74.048]},
{"alignments":[{"blocks":[{"q_end":32,"q_start":1,"t_end":53813066,"t_start":53813035}],"chromosome":"chr3","end":53813066,"genes":[14,384],"id":46,"match":40,"query_index":46,"signatures":[],"start":53813035,"strand":"+"}],"counts":[14.0,5.0,27.0,0.0,0.0,9.0,0.0,0.0,30.0,5.0,5.0,5.0,0.0,5.0,0.0,12.0,10.0,8.0,0.0,16.0,0.0,28.0,10.0,12.0,10.0,5.0,0.0,13.0,6.0,5.0,5.0,0.0,0.0,0.0,12.0,6.0,11.0,9.0,0.0,0.0,28.0,6.0,0.0,0.0,7.0,0.0,0.0,0.0,13.0,0.0,50.0,6.0,28.0,8.0,0.0,50.0,6.0,0.0,13.0,0.0,0.0,0.0,9.0,0.0,5.0,27.0,14.0,7.0,12.0,0.0,8.0,0.0,0.0,5.0,0.0,0.0,10.0,15.0,0.0,0.0,20.0,14.0,16.0,10.0,11.0,0.0,19.0,20.0,0.0,0.0,21.0,0.0,8.0,0.0,0.0,0.0,0.0,16.0,7.0,0.0,0.0,0.0,0.0,21.0,0.0,0.0,9.0,0.0,0.0,27.0,13.0,0.0,0.0,0.0,0.0,8.0,6.0,0.0],"events":[{"best_kmer":211062,"gene":["CACNA1D","CHDH"],"id":46,"info":"Best k-mer in gene CHDH","signatures":[],"type":"gene"}],"fc":[4.173442070054967],"graph":"linear","graph_id":7107,"id":211062,"kmer":"GTTACCTTGGCAGGGATTCCCTGCAATCAAA","means":[0.8202063073047383,0.1965299370488053],"pvalues":[3.3826791527070795e-07],"stdevs":[0.9064209791969138,0.3407664451443824],"values":[74.33900000000001]},
{"alignments":[{"blocks":[{"q_end":36,"q_start":5,"t_end":24901169,"t_start":24901138}],"chromosome":"chr1","end":24901169,"genes":[15],"id":47,"match":40,"query_index":47,"signatures":[],"start":24901138,"strand":"+"}],"counts":[0.0,0.0,7.0,6.0,14.0,0.0,36.0,55.0,29.0,52.0,50.0,58.0,65.0,56.0,66.0,42.0,38.0,74.0,38.0,10.0,78.0,0.0,17.0,27.0,33.0,49.0,180.0,31.0,15.0,80.0,63.0,89.0,58.0,50.0,28.0,35.0,16.0,79.0,21.0,113.0,0.0,6.0,91.0,49.0,112.0,39.0,69.0,11.0,49.0,143.0,16.0,54.0,25.0,11.0,9.0,7.0,81.0,80.0,21.0,28.0,119.0,46.0,15.0,17.0,59.0,0.0,15.0,6.0,12.0,22.0,41.0,28.0,18.0,64.0,66.0,26.0,103.0,18.0,50.0,25.0,11.0,5.0,24.0,35.0,23.0,66.0,23.0,37.0,21.0,13.0,11.0,32.0,37.0,58.0,23.0,38.0,16.0,40.0,12.0,27.0,37.0,34.0,19.0,31.0,23.0,135.0,65.0,64.0,110.0,10.0,19.0,37.0,114.0,21.0,17.0,21.0,0.0,29.0],"events":[{"best_kmer":157465,"gene":["RUNX3"],"id":47,"info":"Best k-mer in gene RUNX3","signatures":[],"type":"gene"}],"fc":[-1.7748916862151636],"graph":"linear","graph_id":5827,"id":157465,"kmer":"GAGGCTTGGGGGATGGGGCACAGCTTGGCTG","means":[2.849839886784451,5.058157122098085],"pvalues":[6.793844949945304e-05],"stdevs":[2.5121878031711478,2.625766014913194],"values":[74.632]},
{"alignments":[{"blocks":[{"q_end":36,"q_start":5,"t_end":3106835,"t_start":3106804}],"chromosome":"chr11","end":3106835,"genes":[16],"id":48,"match":40,"query_index":48,"signatures":[],"start":3106804,"strand":"+"}],"counts":[0.0,17.0,0.0,5.0,14.0,6.0,0.0,0.0,38.0,0.0,0.0,0.0,0.0,0.0,6.0,8.0,14.0,0.0,11.0,11.0,0.0,19.0,0.0,8.0,5.0,0.0,0.0,5.0,0.0,10.0,0.0,0.0,0.0,0.0,19.0,0.0,0.0,16.0,0.0,0.0,23.0,23.0,0.0,0.0,5.0,0.0,5.0,9.0,7.0,0.0,11.0,9.0,12.0,0.0,0.0,26.0,0.0,0.0,0.0,0.0,0.0,0.0,18.0,5.0,7.0,13.0,8.0,9.0,23.0,0.0,8.0,5.0,9.0,0.0,0.0,0.0,6.0,17.0,0.0,5.0,12.0,0.0,11.0,25.0,13.0,0.0,11.0,9.0,5.0,0.0,8.0,5.0,10.0,6.0,8.0,0.0,19.0,0.0,0.0,10.0,0.0,0.0,0.0,14.0,0.0,5.0,14.0,6.0,8.0,10.0,13.0,7.0,0.0,0.0,0.0,5.0,11.0,0.0],"events":[{"best_kmer":53464,"gene":["OSBPL5"],"id":48,"info":"Best k-mer in gene OSBPL5","signatures":[],"type":"gene"}],"fc":[3.1790430057039227],"graph":"linear","graph_id":18484,"id":53464,"kmer":"AGGTCTGTCTCATTCATGGCTCTCCCAGGGC","means":[0.6829020573794984,0.2148137210330963],"pvalues":[3.7586380050480136e-06],"stdevs":[0.6896447759337484,0.35307181032544976],"values":[72.756]},
{"alignments":[{"blocks":[{"q_end":35,"q_start":4,"t_end":502473,"t_start":502442}],"chromosome":"chr11","end":502473,"genes":[17],"id":49,"match":40,"query_index":49,"signatures":[],"start":502442,"strand":"+"}],"counts":[10.0,15.0,0.0,10.0,16.0,11.0,0.0,0.0,0.0,0.0,0.0,0.0,0.0,8.0,0.0,0.0,11.0,0.0,5.0,0.0,14.0,10.0,0.0,0.0,19.0,0.0,0.0,0.0,5.0,0.0,0.0,0.0,6.0,6.0,15.0,7.0,5.0,16.0,6.0,7.0,7.0,11.0,5.0,5.0,6.0,0.0,10.0,12.0,15.0,0.0,12.0,8.0,13.0,0.0,10.0,22.0,0.0,0.0,0.0,5.0,0.0,0.0,8.0,5.0,7.0,9.0,8.0,6.0,12.0,0.0,8.0,0.0,0.0,0.0,5.0,7.0,15.0,14.0,0.0,5.0,10.0,7.0,17.0,0.0,8.0,14.0,6.0,5.0,5.0,9.0,10.0,6.0,11.0,0.0,7.0,0.0,13.0,12.0,0.0,0.0,0.0,6.0,8.0,5.0,5.0,9.0,10.0,10.0,0.0,6.0,24.0,6.0,0.0,0.0,6.0,8.0,11.0,0.0],"events":[{"best_kmer":105201,"gene":["RNH1"],"id":49,"info":"Best k-mer in gene RNH1","signatures":[],"type":"gene"}],"fc":[2.3697619065110156],"graph":"linear","graph_id":21915,"id":105201,"kmer":"CCCATCTCCTGGCTATCACCACCCAGCCTCT","means":[0.6582917049802833,0.27778812005189235],"pvalues":[4.9425724169164876e-05],"stdevs":[0.4930789020036267,0.41894087137334746],"values":[72.417]},
{"alignments":[{"blocks":[{"q_end":32,"q_start":1,"t_end":64132909,"t_start":64132878}],"chromosome":"chr15","end":64132909,"genes":[18],"id":50,"match":40,"query_index":50,"signatures":[],"start":64132878,"strand":"+"}],"counts":[5.0,0.0,0.0,0.0,0.0,6.0,0.0,0.0,0.0,0.0,0.0,0.0,7.0,11.0,0.0,0.0,6.0,5.0,0.0,0.0,5.0,0.0,0.0,5.0,5.0,0.0,0.0,0.0,5.0,5.0,6.0,0.0,7.0,6.0,13.0,0.0,8.0,7.0,7.0,5.0,5.0,5.0,0.0,0.0,0.0,6.0,0.0,7.0,0.0,8.0,13.0,0.0,5.0,5.0,0.0,0.0,7.0,6.0,7.0,0.0,13.0,0.0,0.0,8.0,8.0,6.0,0.0,0.0,10.0,0.0,5.0,0.0,0.0,0.0,0.0,9.0,0.0,9.0,0.0,0.0,0.0,5.0,9.0,5.0,8.0,10.0,0.0,5.0,0.0,0.0,7.0,0.0,5.0,5.0,0.0,0.0,8.0,10.0,12.0,0.0,0.0,0.0,5.0,0.0,0.0,0.0,8.0,0.0,0.0,10.0,9.0,6.0,0.0,0.0,8.0,6.0,5.0,0.0],"events":[{"best_kmer":160819,"gene":["SNX1"],"id":50,"info":"Best k-mer in gene SNX1","signatures":[],"type":"gene"}],"fc":[3.5946716989790213],"graph":"linear","graph_id":3961,"id":160819,"kmer":"GATGAGTCTACCTGCTATGTAATTCTTAGAA","means":[0.39723763571756926,0.11050734781437618],"pvalues":[7.090896632397877e-06],"stdevs":[0.3365431022565663,0.27961979201953235],"values":[75.153]},
{"alignments":[{"blocks":[{"q_end":38,"q_start":7,"t_end":5382588,"t_start":5382557}],"chromosome":"chr17","end":5382588,"genes":[19,146],"id":51,"match":3,"query_index":51,"signatures":[],"start":5382557,"strand":"+"}],"counts":[6.0,5.0,11.0,0.0,0.0,7.0,0.0,0.0,5.0,0.0,0.0,0.0,7.0,0.0,0.0,6.0,11.0,6.0,10.0,5.0,0.0,6.0,0.0,10.0,0.0,0.0,0.0,5.0,7.0,5.0,0.0,0.0,0.0,5.0,22.0,0.0,6.0,8.0,15.0,0.0,20.0,24.0,8.0,8.0,0.0,5.0,0.0,10.0,9.0,0.0,20.0,5.0,8.0,13.0,0.0,7.0,0.0,5.0,8.0,0.0,9.0,0.0,11.0,0.0,9.0,0.0,21.0,6.0,11.0,5.0,7.0,0.0,0.0,0.0,0.0,6.0,8.0,9.0,0.0,6.0,0.0,0.0,26.0,5.0,13.0,5.0,6.0,11.0,8.0,8.0,8.0,0.0,6.0,8.0,6.0,0.0,10.0,26.0,7.0,0.0,0.0,0.0,9.0,16.0,0.0,0.0,0.0,0.0,0.0,16.0,11.0,0.0,0.0,0.0,7.0,5.0,7.0,0.0],"events":[{"best_kmer":151449,"gene":["NUP88","RABEP1"],"id":51,"info":"Best k-mer in gene RABEP1","signatures":[],"type":"gene"}],"fc":[4.2799589989705416],"graph":"linear","graph_id":1017,"id":151449,"kmer":"GACCAACAATATGGTGAAACCCCGTCTCTAC","means":[0.6376618604039029,0.14898784323804964],"pvalues":[7.179554288753335e-09],"stdevs":[0.5491124118642857,0.29404214367165166],"values":[76.843]},
{"alignments":[{"blocks":[{"q_end":35,"q_start":4,"t_end":137939108,"t_start":137939077}],"chromosome":"chr5","end":137939108,"genes":[20,56],"id":52,"match":3,"query_index":52,"signatures":[],"start":137939077,"strand":"-"}],"counts":[47.0,99.0,66.0,31.0,0.0,52.0,52.0,0.0,83.0,40.0,29.0,51.0,69.0,106.0,39.0,112.0,93.0,127.0,102.0,135.0,77.0,140.0,127.0,87.0,120.0,58.0,32.0,50.0,74.0,56.0,75.0,84.0,79.0,70.0,109.0,44.0,76.0,77.0,65.0,75.0,79.0,90.0,52.0,44.0,36.0,62.0,43.0,54.0,83.0,85.0,145.0,102.0,140.0,85.0,58.0,110.0,75.0,78.0,71.0,37.0,93.0,24.0,81.0,125.0,105.0,59.0,96.0,76.0,127.0,51.0,65.0,23.0,49.0,50.0,81.0,63.0,68.0,118.0,30.0,53.0,81.0,63.0,93.0,86.0,90.0,72.0,88.0,99.0,0.0,62.0,97.0,45.0,91.0,86.0,29.0,76.0,48.0,88.0,67.0,72.0,0.0,30.0,46.0,82.0,29.0,78.0,77.0,19.0,45.0,81.0,118.0,73.0,36.0,31.0,50.0,80.0,79.0,71.0],"events":[{"best_kmer":56835,"gene":["FAM13B","PKD2L2"],"id":52,"info":"Best k-mer in gene FAM13B","signatures":[],"type":"gene"}],"fc":[1.60082223405609],"graph":"linear","graph_id":1816,"id":56835,"kmer":"AGTGGTATGCCCCTTGTCATATACTCTTAGC","means":[7.057597797326567,4.408732991822801],"pvalues":[5.216261388343737e-07],"stdevs":[2.141488201156684,2.4388785854402864],"values":[76.141]},
{"alignments":[{"blocks":[{"q_end":36,"q_start":5,"t_end":78224479,"t_start":78224448}],"chromosome":"chr11","end":78224479,"genes":[21],"id":53,"match":40,"query_index":53,"signatures":[],"start":78224448,"strand":"+"}],"counts":[0.0,7.0,6.0,5.0,0.0,6.0,0.0,0.0,0.0,5.0,0.0,0.0,9.0,0.0,0.0,0.0,0.0,0.0,5.0,5.0,5.0,33.0,0.0,9.0,5.0,0.0,0.0,0.0,0.0,0.0,0.0,0.0,0.0,0.0,0.0,0.0,7.0,5.0,5.0,0.0,6.0,19.0,6.0,0.0,7.0,5.0,0.0,10.0,5.0,8.0,5.0,0.0,63.0,19.0,0.0,7.0,0.0,0.0,0.0,0.0,0.0,0.0,0.0,0.0,0.0,0.0,0.0,10.0,0.0,0.0,5.0,0.0,0.0,0.0,0.0,5.0,5.0,44.0,0.0,0.0,13.0,0.0,0.0,0.0,5.0,0.0,6.0,0.0,0.0,7.0,0.0,0.0,5.0,0.0,0.0,0.0,22.0,7.0,0.0,7.0,0.0,0.0,0.0,0.0,0.0,0.0,5.0,0.0,0.0,12.0,18.0,0.0,0.0,0.0,0.0,6.0,0.0,0.0],"events":[{"best_kmer":188819,"gene":["GAB2"],"id":53,"info":"Best k-mer in gene GAB2","signatures":[],"type":"gene"}],"fc":[11.689642494343865],"graph":"linear","graph_id":5205,"id":188819,"kmer":"GGCTCACTCCAGGCACCTAGGGGACCACCAA","means":[0.4839162844428586,0.04139701318299561],"pvalues":[8.094060278636543e-06],"stdevs":[0.8201021057609958,0.13958790366279436],"values":[74.77699999999999]},
{"alignments":[{"blocks":[{"q_end":35,"q_start":4,"t_end":80479133,"t_start":80479102}],"chromosome":"chr5","end":80479133,"genes":[22],"id":54,"match":40,"query_index":54,"signatures":[],"start":80479102,"strand":"+"}],"counts":[43.0,54.0,54.0,33.0,43.0,44.0,30.0,25.0,57.0,20.0,20.0,31.0,48.0,30.0,5.0,28.0,101.0,69.0,35.0,84.0,15.0,61.0,113.0,49.0,48.0,12.0,0.0,11.0,18.0,13.0,17.0,18.0,36.0,17.0,54.0,18.0,35.0,62.0,30.0,8.0,33.0,58.0,9.0,19.0,24.0,26.0,24.0,28.0,37.0,16.0,75.0,25.0,77.0,50.0,55.0,94.0,18.0,30.0,74.0,17.0,17.0,18.0,55.0,32.0,37.0,33.0,67.0,39.0,63.0,36.0,24.0,24.0,32.0,30.0,14.0,25.0,5.0,55.0,11.0,15.0,17.0,75.0,59.0,69.0,29.0,25.0,52.0,48.0,40.0,28.0,50.0,26.0,36.0,32.0,5.0,24.0,18.0,55.0,30.0,15.0,0.0,16.0,31.0,32.0,13.0,13.0,47.0,18.0,24.0,63.0,70.0,37.0,10.0,14.0,22.0,31.0,58.0,42.0],"events":[{"best_kmer":149916,"gene":["ZFYVE16"],"id":54,"info":"Best k-mer in gene ZFYVE16","signatures":[],"type":"gene"}],"fc":[1.708477605942601],"graph":"linear","graph_id":32149,"id":149916,"kmer":"GAATTATGTGCCTGAAGTTTGGAGGCACATT","means":[3.6170623532471273,2.117125996071527],"pvalues":[2.0576392847905297e-06],"stdevs":[1.9089713887684199,1.2562228874547505],"values":[71.51799999999999]},
{"alignments":[{"blocks":[{"q_end":34,"q_start":3,"t_end":19327240,"t_start":19327209}],"chromosome":"chr1","end":19327240,"genes":[23],"id":55,"match":40,"query_index":55,"signatures":[],"start":19327209,"strand":"+"}],"counts":[10.0,10.0,0.0,0.0,7.0,5.0,0.0,0.0,6.0,0.0,5.0,0.0,11.0,0.0,0.0,0.0,0.0,0.0,10.0,7.0,0.0,0.0,0.0,6.0,9.0,0.0,0.0,0.0,5.0,6.0,0.0,0.0,0.0,5.0,9.0,0.0,0.0,7.0,5.0,0.0,5.0,0.0,5.0,8.0,7.0,6.0,0.0,6.0,6.0,0.0,7.0,9.0,10.0,0.0,0.0,5.0,0.0,0.0,9.0,5.0,0.0,0.0,5.0,0.0,0.0,7.0,5.0,0.0,7.0,0.0,9.0,0.0,5.0,5.0,7.0,6.0,8.0,8.0,6.0,7.0,11.0,0.0,9.0,5.0,11.0,6.0,11.0,7.0,0.0,0.0,5.0,10.0,8.0,9.0,0.0,9.0,9.0,12.0,0.0,0.0,0.0,5.0,0.0,11.0,0.0,6.0,14.0,5.0,7.0,5.0,7.0,0.0,0.0,6.0,0.0,19.0,9.0,5.0],"events":[{"best_kmer":30605,"gene":["PQLC2"],"id":55,"info":"Best k-mer in gene PQLC2","signatures":[],"type":"gene"}],"fc":[2.4418481546667152],"graph":"linear","graph_id":18083,"id":30605,"kmer":"ACCTCCTCCTGCCCCAGTTCCTCCGGAAGTC","means":[0.47748758167644706,0.1955435192658893],"pvalues":[2.8302622879805007e-05],"stdevs":[0.3729013027199922,0.2912418047471889],"values":[72.797]},
{"alignments":[{"blocks":[{"q_end":36,"q_start":5,"t_end":51943019,"t_start":51942988}],"chromosome":"chr3","end":51943019,"genes":[24],"id":56,"match":40,"query_index":56,"signatures":[],"start":51942988,"strand":"+"}],"counts":[6.0,11.0,0.0,0.0,15.0,10.0,0.0,0.0,11.0,0.0,0.0,0.0,10.0,14.0,0.0,8.0,18.0,8.0,6.0,7.0,7.0,10.0,0.0,7.0,14.0,0.0,0.0,0.0,11.0,7.0,0.0,0.0,0.0,8.0,6.0,0.0,7.0,8.0,9.0,10.0,21.0,6.0,0.0,0.0,7.0,0.0,6.0,8.0,8.0,9.0,0.0,8.0,13.0,0.0,5.0,13.0,0.0,0.0,0.0,0.0,0.0,0.0,10.0,5.0,7.0,6.0,6.0,5.0,0.0,5.0,0.0,0.0,5.0,5.0,0.0,5.0,7.0,8.0,0.0,0.0,8.0,0.0,15.0,0.0,0.0,7.0,14.0,6.0,6.0,0.0,6.0,7.0,11.0,5.0,0.0,0.0,8.0,10.0,9.0,11.0,0.0,0.0,6.0,8.0,9.0,5.0,14.0,0.0,5.0,12.0,9.0,5.0,0.0,0.0,7.0,6.0,5.0,0.0],"events":[{"best_kmer":106335,"gene":["PARP3"],"id":56,"info":"Best k-mer in gene PARP3","signatures":[],"type":"gene"}],"fc":[2.1389741034233096],"graph":"linear","graph_id":7074,"id":106335,"kmer":"CCCCGAAGTGGAAGAGAGAGAGCCTCCTTTC","means":[0.5687112816131223,0.26588039598185476],"pvalues":[0.0009779342737359581],"stdevs":[0.44135592832753145,0.4382203484058216],"values":[74.344]},
{"alignments":[{"blocks":[{"q_end":34,"q_start":3,"t_end":18984487,"t_start":18984456}],"chromosome":"chrX","end":18984487,"genes":[25],"id":57,"match":3,"query_index":57,"signatures":[],"start":18984456,"strand":"-"}],"counts":[0.0,0.0,0.0,0.0,11.0,6.0,0.0,0.0,0.0,0.0,0.0,0.0,9.0,13.0,0.0,7.0,14.0,22.0,11.0,11.0,0.0,15.0,7.0,6.0,6.0,0.0,0.0,0.0,11.0,11.0,9.0,0.0,0.0,11.0,8.0,0.0,9.0,6.0,6.0,10.0,5.0,11.0,0.0,8.0,0.0,11.0,0.0,8.0,9.0,9.0,9.0,8.0,10.0,7.0,0.0,5.0,0.0,7.0,5.0,0.0,0.0,0.0,0.0,0.0,8.0,7.0,6.0,5.0,9.0,5.0,0.0,0.0,9.0,0.0,0.0,6.0,6.0,8.0,21.0,5.0,7.0,6.0,6.0,7.0,0.0,0.0,5.0,0.0,0.0,20.0,5.0,7.0,5.0,5.0,6.0,0.0,8.0,12.0,10.0,16.0,0.0,0.0,6.0,10.0,0.0,16.0,6.0,5.0,0.0,12.0,12.0,9.0,10.0,0.0,6.0,10.0,6.0,5.0],"events":[{"best_kmer":199161,"gene":["PHKA2"],"id":57,"info":"Best k-mer in gene PHKA2","signatures":[],"type":"gene"}],"fc":[2.113437266507462],"graph":"linear","graph_id":108,"id":199161,"kmer":"GGTTCCCGCCCGTTGCTGATTTCGCAGCGGC","means":[0.5867327069519042,0.27762011972160544],"pvalues":[0.001063335919627872],"stdevs":[0.37643402277933435,0.4751269934443196],"values":[79.30000000000001]},
{"alignments":[{"blocks":[{"q_end":39,"q_start":8,"t_end":12509688,"t_start":12509657}],"chromosome":"chr1","end":12509688,"genes":[27],"id":58,"match":40,"query_index":58,"signatures":[],"start":12509657,"strand":"+"}],"counts":[27.0,49.0,49.0,68.0,44.0,31.0,30.0,34.0,91.0,27.0,25.0,31.0,43.0,55.0,16.0,46.0,40.0,41.0,52.0,45.0,33.0,43.0,50.0,43.0,53.0,35.0,14.0,38.0,20.0,84.0,51.0,31.0,47.0,40.0,78.0,47.0,49.0,60.0,32.0,31.0,35.0,45.0,41.0,16.0,28.0,41.0,31.0,44.0,58.0,36.0,47.0,47.0,58.0,45.0,33.0,69.0,32.0,29.0,69.0,19.0,30.0,32.0,49.0,42.0,43.0,36.0,44.0,32.0,46.0,32.0,28.0,16.0,36.0,25.0,20.0,25.0,37.0,57.0,22.0,19.0,42.0,43.0,44.0,38.0,46.0,46.0,33.0,39.0,37.0,37.0,38.0,24.0,39.0,47.0,26.0,31.0,28.0,63.0,41.0,43.0,0.0,24.0,34.0,51.0,22.0,44.0,71.0,21.0,23.0,36.0,6.0,33.0,27.0,26.0,22.0,52.0,61.0,41.0],"events":[{"best_kmer":49039,"gene":["VPS13D"],"id":58,"info":"Best k-mer in gene VPS13D","signatures":[],"type":"gene"}],"fc":[1.3900845312204562],"graph":"linear","graph_id":479,"id":49039,"kmer":"AGGAGAGGGGCTTGGGAGCCCACTTTTAATT","means":[3.803856848665616,2.736421248660277],"pvalues":[1.2791639422606424e-05],"stdevs":[1.078705925289108,1.147918415487838],"values":[77.728]},
{"alignments":[{"blocks":[{"q_end":35,"q_start":4,"t_end":75239314,"t_start":75239283}],"chromosome":"chr16","end":75239314,"genes":[28],"id":59,"match":3,"query_index":59,"signatures":[],"start":75239283,"strand":"-"}],"counts":[12.0,0.0,0.0,0.0,0.0,21.0,9.0,0.0,0.0,0.0,0.0,0.0,9.0,6.0,0.0,7.0,7.0,34.0,7.0,17.0,12.0,8.0,0.0,7.0,16.0,5.0,0.0,0.0,15.0,10.0,8.0,0.0,11.0,9.0,12.0,9.0,0.0,9.0,10.0,12.0,0.0,10.0,6.0,7.0,7.0,9.0,12.0,24.0,14.0,13.0,22.0,10.0,20.0,0.0,11.0,11.0,0.0,0.0,0.0,0.0,6.0,0.0,11.0,11.0,12.0,12.0,0.0,9.0,18.0,17.0,13.0,0.0,5.0,0.0,0.0,9.0,5.0,19.0,8.0,7.0,14.0,10.0,12.0,8.0,22.0,11.0,8.0,10.0,16.0,5.0,11.0,19.0,10.0,0.0,7.0,0.0,19.0,18.0,9.0,13.0,0.0,14.0,15.0,0.0,6.0,8.0,13.0,7.0,0.0,13.0,24.0,11.0,0.0,5.0,13.0,17.0,14.0,0.0],"events":[{"best_kmer":111170,"gene":["BCAR1"],"id":59,"info":"Best k-mer in gene BCAR1","signatures":[],"type":"gene"}],"fc":[2.2167400717029935],"graph":"linear","graph_id":7983,"id":111170,"kmer":"CCGTGTGGGTCTTATGTCAGTGACTGTGCCT","means":[0.9137647648520001,0.41221105555691395],"pvalues":[1.8889443965622188e-05],"stdevs":[0.5837534453676118,0.5315840580103325],"values":[74.166]},
{"alignments":[{"blocks":[{"q_end":34,"q_start":3,"t_end":25413525,"t_start":25413494}],"chromosome":"chr4","end":25413525,"genes":[29],"id":60,"match":3,"query_index":60,"signatures":[],"start":25413494,"strand":"-"}],"counts":[5.0,5.0,0.0,0.0,0.0,11.0,0.0,0.0,8.0,0.0,0.0,0.0,6.0,6.0,0.0,13.0,0.0,8.0,7.0,7.0,0.0,5.0,0.0,7.0,7.0,0.0,0.0,0.0,5.0,0.0,7.0,6.0,6.0,9.0,14.0,7.0,9.0,8.0,0.0,0.0,11.0,5.0,6.0,0.0,0.0,0.0,0.0,14.0,11.0,10.0,9.0,15.0,13.0,5.0,0.0,8.0,5.0,11.0,0.0,0.0,7.0,0.0,11.0,16.0,9.0,0.0,0.0,7.0,12.0,10.0,5.0,0.0,9.0,0.0,11.0,0.0,0.0,5.0,0.0,0.0,14.0,0.0,10.0,6.0,9.0,6.0,0.0,6.0,0.0,0.0,11.0,5.0,6.0,8.0,0.0,0.0,8.0,13.0,6.0,6.0,0.0,0.0,0.0,13.0,0.0,5.0,11.0,0.0,0.0,9.0,10.0,11.0,0.0,0.0,7.0,14.0,5.0,7.0],"events":[{"best_kmer":247044,"gene":["ANAPC4"],"id":60,"info":"Best k-mer in gene ANAPC4","signatures":[],"type":"gene"}],"fc":[2.7621430232618995],"graph":"linear","graph_id":13925,"id":247044,"kmer":"TGACCACTTCATTGGATTTTCACACAACCTC","means":[0.5565139247154852,0.20147904001664652],"pvalues":[6.16479721751114e-06],"stdevs":[0.4273363996866249,0.3381676494514802],"values":[73.274]},
{"alignments":[{"blocks":[{"q_end":35,"q_start":4,"t_end":243306262,"t_start":243306231}],"chromosome":"chr1","end":243306262,"genes":[30],"id":61,"match":3,"query_index":61,"signatures":[],"start":243306231,"strand":"-"}],"counts":[0.0,9.0,0.0,0.0,0.0,0.0,0.0,7.0,22.0,0.0,0.0,0.0,7.0,6.0,0.0,5.0,12.0,0.0,14.0,10.0,6.0,9.0,15.0,6.0,0.0,0.0,5.0,0.0,0.0,0.0,5.0,0.0,13.0,0.0,0.0,0.0,5.0,8.0,6.0,0.0,10.0,6.0,0.0,8.0,0.0,5.0,6.0,6.0,8.0,8.0,12.0,6.0,13.0,0.0,0.0,10.0,5.0,7.0,0.0,5.0,0.0,5.0,15.0,5.0,0.0,0.0,8.0,6.0,15.0,9.0,5.0,0.0,5.0,0.0,0.0,11.0,11.0,8.0,0.0,0.0,6.0,5.0,0.0,7.0,10.0,7.0,6.0,11.0,11.0,7.0,6.0,7.0,0.0,0.0,0.0,14.0,0.0,11.0,14.0,0.0,0.0,0.0,9.0,5.0,0.0,6.0,12.0,0.0,0.0,8.0,11.0,0.0,0.0,0.0,0.0,0.0,5.0,0.0],"events":[{"best_kmer":7552,"gene":["SDCCAG8"],"id":61,"info":"Best k-mer in gene SDCCAG8","signatures":[],"type":"gene"}],"fc":[2.866331713323014],"graph":"linear","graph_id":4346,"id":7552,"kmer":"AAATTAGAGTATTTTTTAAATGTTAACATTT","means":[0.5107551940006164,0.1781912371225466],"pvalues":[5.7917631016934354e-06],"stdevs":[0.4208906858950105,0.30593431239228197],"values":[75.029]},
{"alignments":[{"blocks":[{"q_end":35,"q_start":4,"t_end":10220082,"t_start":10220051}],"chromosome":"chr1","end":10220082,"genes":[31],"id":62,"match":0,"query_index":62,"signatures":[],"start":10220051,"strand":"+"}],"counts":[50.0,111.0,86.0,27.0,0.0,76.0,30.0,65.0,56.0,28.0,25.0,28.0,91.0,62.0,13.0,57.0,85.0,109.0,134.0,85.0,28.0,114.0,101.0,82.0,70.0,31.0,12.0,37.0,30.0,29.0,36.0,25.0,48.0,32.0,67.0,57.0,44.0,73.0,53.0,49.0,116.0,78.0,20.0,13.0,33.0,40.0,49.0,29.0,49.0,61.0,85.0,60.0,132.0,72.0,37.0,132.0,19.0,29.0,72.0,51.0,25.0,28.0,43.0,60.0,40.0,90.0,73.0,5.0,7.0,37.0,29.0,26.0,46.0,32.0,21.0,37.0,28.0,112.0,29.0,0.0,47.0,58.0,57.0,64.0,78.0,34.0,58.0,89.0,72.0,11.0,65.0,29.0,49.0,41.0,20.0,19.0,30.0,71.0,56.0,39.0,14.0,23.0,40.0,52.0,20.0,40.0,45.0,396.0,22.0,19.0,86.0,40.0,23.0,46.0,40.0,39.0,104.0,98.0],"events":[{"best_kmer":70942,"gene":["KIF1B"],"id":62,"info":"Best k-mer in gene KIF1B","signatures":[],"type":"gene"}],"fc":[2.087826835371248],"graph":"linear","graph_id":6827,"id":70942,"kmer":"ATTAGTTGGGTGTGGTGGCACATGCCTGTAA","means":[5.800611281388392,2.778300950594379],"pvalues":[1.9407070700711316e-05],"stdevs":[5.689173206803683,1.4648267697930708],"values":[74.4]},
{"alignments":[{"blocks":[{"q_end":32,"q_start":1,"t_end":73396063,"t_start":73396032}],"chromosome":"chr11","end":73396063,"genes":[32,751],"id":63,"match":40,"query_index":63,"signatures":[],"start":73396032,"strand":"+"}],"counts":[16.0,0.0,21.0,17.0,27.0,14.0,26.0,14.0,24.0,43.0,20.0,33.0,31.0,12.0,52.0,12.0,21.0,56.0,39.0,15.0,47.0,6.0,13.0,22.0,30.0,36.0,41.0,52.0,8.0,13.0,22.0,48.0,24.0,21.0,9.0,26.0,19.0,24.0,15.0,43.0,18.0,16.0,0.0,51.0,63.0,26.0,41.0,12.0,22.0,76.0,17.0,35.0,30.0,0.0,15.0,23.0,44.0,56.0,22.0,21.0,44.0,47.0,6.0,21.0,22.0,5.0,18.0,19.0,22.0,18.0,48.0,37.0,6.0,41.0,51.0,0.0,0.0,29.0,45.0,48.0,13.0,26.0,23.0,21.0,32.0,69.0,20.0,22.0,31.0,23.0,18.0,43.0,24.0,23.0,24.0,35.0,34.0,0.0,45.0,22.0,9.0,26.0,13.0,14.0,20.0,58.0,30.0,29.0,51.0,0.0,36.0,20.0,31.0,22.0,16.0,28.0,5.0,31.0],"events":[{"best_kmer":241920,"gene":["AP000763.4","RELT"],"id":63,"info":"Best k-mer in gene RELT","signatures":[],"type":"gene"}],"fc":[-1.556982119339048],"graph":"linear","graph_id":2862,"id":241920,"kmer":"TCTGACTGTGAAGTAAGGAGAGACGTCTCAG","means":[1.9920877163920505,3.101644954577379],"pvalues":[2.877852829310333e-05],"stdevs":[1.264656956459249,1.2251148610389582],"values":[75.594]},
{"alignments":[{"blocks":[{"q_end":32,"q_start":1,"t_end":153992185,"t_start":153992154}],"chromosome":"chr5","end":153992185,"genes":[33],"id":64,"match":3,"query_index":64,"signatures":[],"start":153992154,"strand":"-"}],"counts":[11.0,47.0,42.0,31.0,22.0,29.0,29.0,0.0,45.0,25.0,28.0,22.0,32.0,27.0,16.0,59.0,46.0,51.0,50.0,41.0,29.0,63.0,28.0,49.0,53.0,19.0,22.0,31.0,12.0,21.0,42.0,32.0,44.0,29.0,47.0,35.0,30.0,43.0,28.0,33.0,50.0,38.0,0.0,26.0,30.0,25.0,40.0,38.0,36.0,49.0,63.0,32.0,52.0,10.0,12.0,54.0,36.0,26.0,53.0,14.0,34.0,25.0,32.0,46.0,26.0,0.0,71.0,38.0,78.0,29.0,41.0,29.0,0.0,25.0,19.0,20.0,37.0,94.0,30.0,29.0,40.0,20.0,39.0,42.0,24.0,0.0,39.0,42.0,0.0,0.0,47.0,24.0,29.0,35.0,27.0,28.0,20.0,0.0,34.0,28.0,7.0,14.0,36.0,29.0,13.0,29.0,46.0,18.0,55.0,0.0,67.0,22.0,30.0,19.0,20.0,46.0,34.0,27.0],"events":[{"best_kmer":92927,"gene":["FAM114A2"],"id":64,"info":"Best k-mer in gene FAM114A2","signatures":[],"type":"gene"}],"fc":[1.3645604466934598],"graph":"linear","graph_id":2863,"id":92927,"kmer":"CATATATGCAGGATAAATTCTTTAACAGCAA","means":[3.0483968709228773,2.233977159685093],"pvalues":[0.0002741326816412163],"stdevs":[1.4742780608389117,0.855429752673217],"values":[75.594]},
{"alignments":[{"blocks":[{"q_end":35,"q_start":4,"t_end":131722698,"t_start":131722667}],"chromosome":"chr12","end":131722698,"genes":[34],"id":65,"match":3,"query_index":65,"signatures":[],"start":131722667,"strand":"+"}],"counts":[0.0,0.0,0.0,0.0,0.0,0.0,0.0,0.0,0.0,0.0,0.0,0.0,6.0,0.0,0.0,0.0,0.0,5.0,7.0,15.0,0.0,0.0,8.0,0.0,0.0,5.0,0.0,0.0,0.0,0.0,5.0,0.0,11.0,0.0,12.0,14.0,9.0,9.0,0.0,6.0,7.0,0.0,0.0,0.0,0.0,5.0,0.0,0.0,0.0,5.0,8.0,0.0,143.0,6.0,0.0,0.0,0.0,9.0,7.0,5.0,0.0,0.0,5.0,7.0,0.0,7.0,6.0,8.0,9.0,8.0,0.0,0.0,0.0,0.0,0.0,0.0,0.0,17.0,0.0,0.0,0.0,7.0,0.0,19.0,8.0,8.0,8.0,16.0,0.0,0.0,6.0,0.0,10.0,0.0,0.0,0.0,12.0,14.0,0.0,10.0,0.0,0.0,5.0,7.0,0.0,0.0,0.0,0.0,0.0,8.0,11.0,9.0,0.0,0.0,0.0,0.0,8.0,8.0],"events":[{"best_kmer":101794,"gene":["SFSWAP"],"id":65,"info":"Best k-mer in gene SFSWAP","signatures":[],"type":"gene"}],"fc":[7.129995204291674],"graph":"linear","graph_id":26721,"id":101794,"kmer":"CCAGGTGCAGCGGCTCATGTCTGTGATCCCA","means":[0.5205800125808439,0.07301267359443625],"pvalues":[0.0009738580269489452],"stdevs":[1.1512377312800277,0.19680374664671624],"values":[71.986]},
{"alignments":[{"blocks":[{"q_end":35,"q_start":4,"t_end":1820230,"t_start":1820199}],"chromosome":"chr16","end":1820230,"genes":[35],"id":66,"match":3,"query_index":66,"signatures":[],"start":1820199,"strand":"-"}],"counts":[7.0,21.0,13.0,7.0,16.0,17.0,0.0,9.0,13.0,0.0,5.0,7.0,15.0,9.0,0.0,6.0,19.0,15.0,13.0,8.0,18.0,0.0,0.0,8.0,11.0,9.0,0.0,9.0,10.0,0.0,7.0,5.0,9.0,9.0,6.0,21.0,10.0,13.0,9.0,13.0,12.0,8.0,0.0,7.0,14.0,10.0,6.0,10.0,7.0,14.0,20.0,11.0,16.0,7.0,0.0,32.0,8.0,18.0,11.0,0.0,8.0,6.0,14.0,8.0,9.0,21.0,15.0,6.0,12.0,8.0,13.0,0.0,7.0,0.0,11.0,14.0,0.0,10.0,6.0,5.0,14.0,0.0,13.0,10.0,13.0,13.0,19.0,6.0,6.0,0.0,9.0,14.0,8.0,18.0,0.0,0.0,10.0,19.0,10.0,8.0,0.0,6.0,7.0,8.0,0.0,9.0,12.0,0.0,10.0,13.0,26.0,7.0,0.0,0.0,0.0,17.0,14.0,7.0],"events":[{"best_kmer":9921,"gene":["HAGH"],"id":66,"info":"Best k-mer in gene HAGH","signatures":[],"type":"gene"}],"fc":[1.7865439209779812],"graph":"linear","graph_id":8588,"id":9921,"kmer":"AACCCCAGGCCCCCACGCTCGGAACCCTGGC","means":[0.9274591207051797,0.5191359192543525],"pvalues":[4.630546636067568e-05],"stdevs":[0.5551786009172742,0.43559499145722025],"values":[74.04899999999999]},
{"alignments":[{"blocks":[{"q_end":36,"q_start":5,"t_end":123007892,"t_start":123007861}],"chromosome":"chr5","end":123007892,"genes":[36],"id":67,"match":3,"query_index":67,"signatures":[],"start":123007861,"strand":"-"}],"counts":[7.0,26.0,19.0,0.0,7.0,17.0,12.0,23.0,37.0,9.0,5.0,13.0,20.0,8.0,11.0,27.0,52.0,33.0,29.0,66.0,32.0,33.0,36.0,21.0,35.0,9.0,0.0,12.0,9.0,13.0,25.0,13.0,24.0,21.0,9.0,10.0,48.0,19.0,23.0,28.0,14.0,26.0,23.0,30.0,16.0,0.0,7.0,8.0,17.0,9.0,29.0,28.0,110.0,20.0,0.0,14.0,13.0,7.0,25.0,0.0,12.0,0.0,17.0,0.0,18.0,0.0,28.0,15.0,35.0,21.0,0.0,0.0,5.0,8.0,13.0,7.0,22.0,33.0,31.0,9.0,29.0,0.0,35.0,22.0,12.0,5.0,16.0,39.0,11.0,45.0,25.0,15.0,12.0,8.0,5.0,19.0,6.0,8.0,49.0,23.0,0.0,22.0,13.0,19.0,5.0,14.0,13.0,8.0,12.0,24.0,29.0,15.0,17.0,10.0,14.0,28.0,32.0,17.0],"events":[{"best_kmer":170685,"gene":["SNX24"],"id":67,"info":"Best k-mer in gene SNX24","signatures":[],"type":"gene"}],"fc":[1.805655849966886],"graph":"linear","graph_id":5064,"id":170685,"kmer":"GCCCTGAATTAAGCTGGGACTGTGCACTTTA","means":[1.8622540104958363,1.0313449323856416],"pvalues":[7.316462764193916e-06],"stdevs":[1.2615142504049752,0.6513852581536685],"values":[74.815]},
{"alignments":[{"blocks":[{"q_end":35,"q_start":4,"t_end":56098581,"t_start":56098550}],"chromosome":"chr12","end":56098581,"genes":[37],"id":68,"match":40,"query_index":68,"signatures":[],"start":56098550,"strand":"+"}],"counts":[10.0,0.0,0.0,0.0,15.0,13.0,0.0,0.0,0.0,0.0,0.0,0.0,0.0,0.0,0.0,0.0,10.0,18.0,9.0,0.0,0.0,10.0,5.0,8.0,7.0,0.0,0.0,0.0,5.0,0.0,0.0,0.0,14.0,6.0,14.0,10.0,6.0,17.0,7.0,0.0,11.0,24.0,0.0,7.0,5.0,0.0,5.0,0.0,5.0,0.0,6.0,8.0,0.0,0.0,0.0,20.0,0.0,0.0,6.0,0.0,0.0,7.0,10.0,6.0,0.0,12.0,0.0,0.0,9.0,11.0,8.0,0.0,9.0,0.0,0.0,6.0,13.0,15.0,0.0,0.0,11.0,15.0,20.0,10.0,9.0,0.0,16.0,0.0,5.0,9.0,12.0,0.0,14.0,13.0,6.0,0.0,6.0,21.0,5.0,5.0,0.0,0.0,6.0,14.0,0.0,0.0,10.0,0.0,0.0,17.0,16.0,13.0,8.0,7.0,0.0,15.0,14.0,6.0],"events":[{"best_kmer":81762,"gene":["ERBB3"],"id":68,"info":"Best k-mer in gene ERBB3","signatures":[],"type":"gene"}],"fc":[3.8178360204973902],"graph":"linear","graph_id":885,"id":81762,"kmer":"CACCAGAGTGATGTCTGGAGCTATGGTCAGT","means":[0.6711029630168472,0.17578098153346447],"pvalues":[2.4023195704349417e-07],"stdevs":[0.553648662785395,0.38671774560168204],"values":[77.02999999999999]},
{"alignments":[{"blocks":[{"q_end":33,"q_start":2,"t_end":93874602,"t_start":93874571}],"chromosome":"chr1","end":93874602,"genes":[38],"id":69,"match":40,"query_index":69,"signatures":[],"start":93874571,"strand":"+"}],"counts":[7.0,8.0,0.0,0.0,0.0,10.0,0.0,0.0,8.0,0.0,0.0,0.0,0.0,0.0,0.0,6.0,9.0,8.0,0.0,0.0,7.0,0.0,7.0,7.0,0.0,13.0,0.0,0.0,5.0,0.0,5.0,7.0,7.0,6.0,17.0,6.0,0.0,7.0,0.0,8.0,6.0,7.0,11.0,0.0,10.0,14.0,10.0,6.0,7.0,22.0,0.0,9.0,0.0,7.0,0.0,9.0,6.0,6.0,7.0,7.0,5.0,0.0,5.0,0.0,0.0,0.0,0.0,0.0,13.0,0.0,9.0,0.0,6.0,0.0,8.0,7.0,9.0,9.0,0.0,0.0,0.0,0.0,7.0,10.0,10.0,8.0,11.0,6.0,0.0,16.0,8.0,8.0,12.0,6.0,0.0,5.0,6.0,0.0,9.0,0.0,0.0,0.0,0.0,0.0,0.0,0.0,15.0,0.0,0.0,0.0,0.0,7.0,0.0,10.0,5.0,14.0,0.0,0.0],"events":[{"best_kmer":12292,"gene":["DNTTIP2"],"id":69,"info":"Best k-mer in gene DNTTIP2","signatures":[],"type":"gene"}],"fc":[3.070561216932026],"graph":"linear","graph_id":5338,"id":12292,"kmer":"AAGAATAGAGCAGATGACAGCTGGGTGGGGT","means":[0.5232928101494768,0.17042252968736726],"pvalues":[2.8861706607203993e-06],"stdevs":[0.4487851026921531,0.30432285765178285],"values":[74.746]},
{"alignments":[{"blocks":[{"q_end":36,"q_start":5,"t_end":8648956,"t_start":8648925}],"chromosome":"chr16","end":8648956,"genes":[39],"id":70,"match":40,"query_index":70,"signatures":[],"start":8648925,"strand":"+"}],"counts":[0.0,0.0,0.0,0.0,0.0,0.0,0.0,0.0,0.0,0.0,0.0,0.0,6.0,0.0,0.0,7.0,7.0,0.0,0.0,0.0,6.0,0.0,0.0,7.0,6.0,0.0,5.0,0.0,6.0,5.0,0.0,5.0,0.0,9.0,6.0,7.0,5.0,5.0,8.0,6.0,5.0,0.0,6.0,0.0,0.0,6.0,0.0,7.0,9.0,6.0,6.0,0.0,7.0,6.0,0.0,11.0,0.0,0.0,0.0,0.0,0.0,0.0,5.0,0.0,0.0,12.0,5.0,0.0,0.0,0.0,5.0,0.0,7.0,0.0,0.0,0.0,5.0,0.0,0.0,0.0,0.0,5.0,0.0,6.0,0.0,0.0,11.0,0.0,5.0,0.0,0.0,18.0,10.0,8.0,0.0,0.0,5.0,9.0,0.0,0.0,0.0,5.0,10.0,5.0,0.0,9.0,5.0,0.0,0.0,9.0,10.0,7.0,6.0,7.0,0.0,6.0,5.0,5.0],"events":[{"best_kmer":274202,"gene":["METTL22"],"id":70,"info":"Best k-mer in gene METTL22","signatures":[],"type":"gene"}],"fc":[4.443059609490323],"graph":"linear","graph_id":10145,"id":274202,"kmer":"TTCTAAAATTCCTACACAAACTCCGTTCCTG","means":[0.38053197336175437,0.08564638037917442],"pvalues":[8.025589020047899e-08],"stdevs":[0.374741480014789,0.18283554023665358],"values":[73.787]},
{"alignments":[{"blocks":[{"q_end":34,"q_start":3,"t_end":4801538,"t_start":4801507}],"chromosome":"chr16","end":4801538,"genes":[40],"id":71,"match":40,"query_index":71,"signatures":[],"start":4801507,"strand":"+"}],"counts":[144.0,335.0,196.0,405.0,102.0,138.0,55.0,47.0,255.0,84.0,113.0,90.0,117.0,69.0,40.0,68.0,218.0,283.0,150.0,189.0,72.0,155.0,254.0,233.0,157.0,56.0,69.0,57.0,99.0,38.0,118.0,62.0,109.0,74.0,104.0,159.0,140.0,124.0,139.0,122.0,128.0,136.0,71.0,354.0,129.0,118.0,96.0,41.0,150.0,62.0,193.0,114.0,334.0,62.0,38.0,149.0,89.0,74.0,188.0,39.0,50.0,91.0,149.0,91.0,58.0,180.0,226.0,102.0,466.0,88.0,115.0,39.0,111.0,42.0,36.0,60.0,57.0,215.0,82.0,62.0,57.0,188.0,268.0,133.0,212.0,86.0,154.0,137.0,112.0,52.0,105.0,167.0,112.0,79.0,66.0,108.0,145.0,230.0,124.0,131.0,9.0,51.0,123.0,48.0,65.0,85.0,113.0,54.0,128.0,269.0,187.0,130.0,54.0,109.0,44.0,123.0,458.0,164.0],"events":[{"best_kmer":177162,"gene":["ROGDI"],"id":71,"info":"Best k-mer in gene ROGDI","signatures":[],"type":"gene"}],"fc":[1.7785693206614253],"graph":"linear","graph_id":3814,"id":177162,"kmer":"GCTGCCTAGGATGAAGTTCTCTTGCTTGGCG","means":[13.086963616581205,7.3581408745509815],"pvalues":[8.776330553208026e-06],"stdevs":[6.679200160594973,5.699430314657669],"values":[75.204]},
{"alignments":[{"blocks":[{"q_end":36,"q_start":7,"t_end":62434356,"t_start":62434327}],"chromosome":"chr5","end":62434356,"genes":[42,71],"id":72,"match":5,"query_index":72,"signatures":[137,138],"start":62434327,"strand":"+"}],"counts":[0.0,15.0,6.0,0.0,5.0,10.0,0.0,0.0,7.0,0.0,0.0,0.0,0.0,0.0,0.0,5.0,6.0,7.0,6.0,10.0,0.0,10.0,6.0,9.0,5.0,0.0,0.0,0.0,0.0,0.0,0.0,0.0,5.0,0.0,7.0,0.0,25.0,16.0,0.0,0.0,11.0,6.0,0.0,0.0,0.0,0.0,0.0,0.0,6.0,5.0,14.0,11.0,29.0,0.0,0.0,14.0,0.0,0.0,6.0,0.0,0.0,0.0,0.0,7.0,0.0,8.0,17.0,6.0,0.0,0.0,0.0,0.0,6.0,0.0,0.0,0.0,0.0,5.0,0.0,0.0,0.0,5.0,9.0,7.0,0.0,7.0,0.0,12.0,0.0,0.0,0.0,0.0,0.0,6.0,0.0,0.0,0.0,0.0,0.0,0.0,0.0,0.0,0.0,0.0,0.0,5.0,0.0,0.0,0.0,13.0,35.0,0.0,0.0,0.0,0.0,7.0,0.0,5.0],"events":[{"best_kmer":194495,"gene":["IPO11","KIF2A"],"id":72,"info":"Best k-mer in gene KIF2A","signatures":[],"type":"gene"}],"fc":[12.596682132089379],"graph":"linear","graph_id":5013,"id":194495,"kmer":"GGGGGTTTCTCTGTTGCCCAGGCTGGAGTGC","means":[0.41556901361992526,0.032990354861879484],"pvalues":[2.380657222057266e-08],"stdevs":[0.5421105324523599,0.11528266000205956],"values":[74.828]},
{"alignments":[{"blocks":[{"q_end":36,"q_start":5,"t_end":55205463,"t_start":55205432}],"chromosome":"chr15","end":55205463,"genes":[43],"id":73,"match":40,"query_index":73,"signatures":[],"start":55205432,"strand":"+"}],"counts":[10.0,19.0,29.0,49.0,29.0,36.0,94.0,62.0,40.0,72.0,102.0,88.0,110.0,79.0,82.0,53.0,41.0,131.0,76.0,34.0,83.0,37.0,44.0,60.0,79.0,144.0,229.0,133.0,45.0,78.0,118.0,186.0,74.0,82.0,91.0,50.0,47.0,160.0,50.0,97.0,51.0,54.0,122.0,177.0,104.0,76.0,75.0,36.0,60.0,95.0,89.0,53.0,31.0,15.0,35.0,28.0,113.0,98.0,79.0,110.0,115.0,89.0,42.0,64.0,90.0,29.0,56.0,39.0,116.0,64.0,47.0,76.0,35.0,98.0,105.0,0.0,37.0,53.0,82.0,84.0,49.0,38.0,48.0,52.0,50.0,74.0,36.0,29.0,75.0,41.0,36.0,63.0,46.0,66.0,0.0,93.0,21.0,32.0,42.0,50.0,115.0,36.0,45.0,66.0,27.0,141.0,56.0,65.0,123.0,0.0,61.0,38.0,17.0,82.0,40.0,41.0,36.0,67.0],"events":[{"best_kmer":138591,"gene":["RAB27A"],"id":73,"info":"Best k-mer in gene RAB27A","signatures":[],"type":"gene"}],"fc":[-1.6019300836080488],"graph":"linear","graph_id":4383,"id":138591,"kmer":"CTGTGCCATGTATCAATCATAGAGAAGATCC","means":[5.022191432637478,8.045199541580581],"pvalues":[2.776055104915441e-05],"stdevs":[2.745504249807757,3.5174498762932664],"values":[75.018]},
{"alignments":[{"blocks":[{"q_end":36,"q_start":5,"t_end":17344906,"t_start":17344875}],"chromosome":"chr11","end":17344906,"genes":[44],"id":74,"match":3,"query_index":74,"signatures":[],"start":17344875,"strand":"-"}],"counts":[0.0,30.0,20.0,0.0,5.0,12.0,7.0,0.0,21.0,0.0,0.0,8.0,9.0,0.0,0.0,7.0,20.0,11.0,24.0,10.0,0.0,19.0,24.0,24.0,10.0,0.0,0.0,6.0,0.0,5.0,6.0,6.0,14.0,6.0,13.0,5.0,10.0,38.0,0.0,12.0,10.0,12.0,6.0,6.0,0.0,0.0,0.0,7.0,7.0,8.0,15.0,6.0,27.0,0.0,0.0,5.0,0.0,7.0,16.0,0.0,5.0,0.0,11.0,27.0,8.0,7.0,11.0,12.0,12.0,0.0,10.0,0.0,14.0,5.0,0.0,5.0,8.0,15.0,5.0,0.0,11.0,6.0,15.0,5.0,0.0,0.0,11.0,6.0,0.0,7.0,13.0,0.0,10.0,10.0,5.0,7.0,8.0,13.0,5.0,9.0,0.0,0.0,12.0,11.0,0.0,13.0,14.0,0.0,0.0,16.0,25.0,7.0,0.0,0.0,0.0,9.0,31.0,6.0],"events":[{"best_kmer":86023,"gene":["NUCB2"],"id":74,"info":"Best k-mer in gene NUCB2","signatures":[],"type":"gene"}],"fc":[3.8649005691878706],"graph":"linear","graph_id":155,"id":86023,"kmer":"CAGAGCTCTTCCATTCTTAGGTCCTGGAACT","means":[0.9005063975923442,0.23299600635820938],"pvalues":[1.874484622891756e-11],"stdevs":[0.6590276010133457,0.3135921332360741],"values":[78.878]},
{"alignments":[{"blocks":[{"q_end":38,"q_start":7,"t_end":68429424,"t_start":68429393}],"chromosome":"chr17","end":68429424,"genes":[45,790],"id":75,"match":40,"query_index":75,"signatures":[],"start":68429393,"strand":"+"}],"counts":[8.0,0.0,8.0,0.0,6.0,12.0,0.0,0.0,27.0,0.0,6.0,0.0,0.0,0.0,0.0,0.0,18.0,10.0,13.0,15.0,8.0,6.0,20.0,8.0,6.0,0.0,0.0,0.0,0.0,0.0,0.0,5.0,0.0,8.0,14.0,0.0,0.0,0.0,0.0,0.0,22.0,8.0,6.0,0.0,0.0,5.0,0.0,0.0,10.0,0.0,15.0,7.0,13.0,6.0,0.0,59.0,0.0,5.0,19.0,0.0,7.0,0.0,9.0,29.0,7.0,8.0,10.0,5.0,9.0,5.0,12.0,0.0,0.0,0.0,0.0,0.0,8.0,11.0,5.0,0.0,14.0,9.0,14.0,5.0,11.0,17.0,9.0,0.0,0.0,0.0,15.0,0.0,8.0,6.0,5.0,14.0,13.0,16.0,36.0,0.0,0.0,5.0,0.0,16.0,0.0,7.0,13.0,0.0,6.0,29.0,11.0,5.0,0.0,6.0,6.0,8.0,18.0,10.0],"events":[{"best_kmer":158594,"gene":["AC007780.1","WIPI1"],"id":75,"info":"Best k-mer in gene WIPI1","signatures":[],"type":"gene"}],"fc":[3.366825035105167],"graph":"linear","graph_id":107,"id":158594,"kmer":"GAGTCCGAACCTAGAAAACAGATCTGGAGGC","means":[0.7786366596098282,0.23126733688004267],"pvalues":[6.983772876423115e-07],"stdevs":[0.8014003169686933,0.3302509915720346],"values":[79.307]},
{"alignments":[{"blocks":[{"q_end":32,"q_start":1,"t_end":8571759,"t_start":8571728}],"chromosome":"chr3","end":8571759,"genes":[46,666],"id":76,"match":40,"query_index":76,"signatures":[],"start":8571728,"strand":"+"}],"counts":[0.0,0.0,0.0,0.0,0.0,8.0,0.0,5.0,0.0,0.0,0.0,0.0,11.0,0.0,0.0,6.0,5.0,0.0,0.0,0.0,15.0,7.0,5.0,8.0,14.0,0.0,0.0,0.0,0.0,5.0,7.0,0.0,5.0,7.0,8.0,0.0,7.0,0.0,0.0,0.0,0.0,7.0,0.0,0.0,0.0,10.0,0.0,11.0,5.0,0.0,5.0,6.0,0.0,0.0,0.0,0.0,0.0,0.0,0.0,0.0,0.0,0.0,0.0,8.0,5.0,0.0,9.0,7.0,7.0,0.0,0.0,0.0,0.0,0.0,0.0,0.0,9.0,6.0,0.0,0.0,9.0,0.0,7.0,0.0,0.0,0.0,0.0,11.0,0.0,0.0,5.0,8.0,8.0,0.0,0.0,0.0,9.0,9.0,7.0,0.0,0.0,8.0,0.0,0.0,0.0,9.0,5.0,0.0,0.0,5.0,7.0,5.0,0.0,0.0,7.0,0.0,0.0,7.0],"events":[{"best_kmer":286336,"gene":["LMCD1","LMCD1-AS1"],"id":76,"info":"Best k-mer in gene LMCD1","signatures":[],"type":"gene"}],"fc":[5.422985589208915],"graph":"linear","graph_id":34817,"id":286336,"kmer":"TTTTCCTTAATGAAAGGAGATACTGTGCAGT","means":[0.3462718041181652,0.06385261373498838],"pvalues":[3.9016507913702864e-07],"stdevs":[0.3788344391986719,0.18929330733332725],"values":[71.291]},
{"alignments":[{"blocks":[{"q_end":40,"q_start":9,"t_end":130359761,"t_start":130359730}],"chromosome":"chr2","end":130359761,"genes":[47],"id":77,"match":3,"query_index":77,"signatures":[],"start":130359730,"strand":"-"}],"counts":[6.0,0.0,0.0,0.0,0.0,6.0,0.0,0.0,0.0,0.0,0.0,0.0,0.0,5.0,0.0,0.0,17.0,0.0,0.0,0.0,0.0,0.0,0.0,10.0,5.0,0.0,0.0,0.0,0.0,12.0,0.0,0.0,6.0,6.0,6.0,0.0,7.0,8.0,5.0,14.0,19.0,22.0,7.0,14.0,0.0,8.0,0.0,10.0,7.0,7.0,20.0,10.0,7.0,0.0,5.0,18.0,0.0,0.0,7.0,0.0,11.0,0.0,10.0,6.0,12.0,14.0,6.0,0.0,9.0,22.0,6.0,0.0,7.0,0.0,0.0,9.0,6.0,11.0,0.0,0.0,20.0,0.0,8.0,9.0,12.0,14.0,17.0,7.0,8.0,8.0,6.0,15.0,8.0,13.0,6.0,6.0,15.0,16.0,5.0,14.0,0.0,0.0,10.0,5.0,9.0,15.0,8.0,7.0,0.0,19.0,9.0,10.0,0.0,7.0,6.0,13.0,0.0,5.0],"events":[{"best_kmer":79048,"gene":["PTPN18"],"id":77,"info":"Best k-mer in gene PTPN18","signatures":[],"type":"gene"}],"fc":[2.8685006680163636],"graph":"linear","graph_id":970,"id":79048,"kmer":"CAATAAGGTCACTCCAAGAGCTGGACCCTCG","means":[0.7027480900834672,0.24498794715966868],"pvalues":[1.4925631221181902e-05],"stdevs":[0.5313664176536889,0.47641615960964945],"values":[76.905]},
{"alignments":[{"blocks":[{"q_end":33,"q_start":2,"t_end":53462693,"t_start":53462662}],"chromosome":"chr4","end":53462693,"genes":[48,836],"id":78,"match":40,"query_index":78,"signatures":[],"start":53462662,"strand":"+"}],"counts":[5.0,10.0,5.0,0.0,0.0,5.0,0.0,0.0,12.0,0.0,0.0,0.0,6.0,0.0,0.0,0.0,5.0,6.0,8.0,0.0,0.0,8.0,6.0,0.0,0.0,0.0,0.0,0.0,0.0,0.0,0.0,0.0,7.0,0.0,7.0,0.0,0.0,0.0,5.0,8.0,0.0,5.0,0.0,0.0,0.0,0.0,8.0,5.0,9.0,14.0,7.0,10.0,9.0,0.0,0.0,0.0,0.0,6.0,0.0,0.0,0.0,0.0,6.0,12.0,0.0,7.0,5.0,0.0,5.0,0.0,5.0,0.0,0.0,0.0,0.0,0.0,7.0,7.0,5.0,0.0,0.0,12.0,9.0,0.0,0.0,6.0,6.0,13.0,5.0,8.0,5.0,7.0,0.0,8.0,0.0,9.0,0.0,7.0,5.0,0.0,0.0,0.0,0.0,0.0,0.0,0.0,0.0,0.0,0.0,6.0,0.0,8.0,0.0,5.0,0.0,5.0,5.0,6.0],"events":[{"best_kmer":17382,"gene":["AC058822.1","LNX1"],"id":78,"info":"Best k-mer in gene LNX1","signatures":[],"type":"gene"}],"fc":[4.4333608136135645],"graph":"linear","graph_id":8159,"id":17382,"kmer":"AATAAAATGAGCTTTAGGGTTTGGCAAATAC","means":[0.3533398737458644,0.07970022937471279],"pvalues":[2.401336469286869e-07],"stdevs":[0.3477278403085124,0.18907051857846868],"values":[74.134]},
{"alignments":[{"blocks":[{"q_end":37,"q_start":6,"t_end":132875968,"t_start":132875937}],"chromosome":"chr5","end":132875968,"genes":[49],"id":79,"match":40,"query_index":79,"signatures":[],"start":132875937,"strand":"+"}],"counts":[96.0,253.0,277.0,90.0,94.0,107.0,95.0,78.0,203.0,62.0,74.0,113.0,174.0,106.0,44.0,107.0,152.0,177.0,101.0,236.0,128.0,249.0,214.0,141.0,105.0,117.0,34.0,142.0,74.0,97.0,131.0,103.0,226.0,97.0,162.0,80.0,164.0,111.0,76.0,95.0,143.0,15.0,74.0,153.0,111.0,125.0,99.0,72.0,139.0,106.0,152.0,179.0,241.0,105.0,134.0,142.0,143.0,103.0,146.0,64.0,75.0,111.0,109.0,225.0,124.0,116.0,218.0,148.0,237.0,98.0,151.0,77.0,72.0,88.0,101.0,77.0,131.0,164.0,123.0,101.0,117.0,171.0,169.0,180.0,145.0,106.0,142.0,208.0,75.0,185.0,172.0,153.0,111.0,146.0,64.0,114.0,67.0,131.0,134.0,137.0,0.0,92.0,0.0,142.0,57.0,106.0,162.0,71.0,121.0,189.0,264.0,80.0,77.0,91.0,62.0,131.0,279.0,107.0],"events":[{"best_kmer":269981,"gene":["AFF4"],"id":79,"info":"Best k-mer in gene AFF4","signatures":[],"type":"gene"}],"fc":[1.4505866660718683],"graph":"linear","graph_id":6637,"id":269981,"kmer":"TTATCAGTGACATTATCTCCCCTCCAAAACC","means":[12.359946581448915,8.520653657267625],"pvalues":[1.1367083417720561e-07],"stdevs":[4.546850901952924,2.6998423752153426],"values":[74.43900000000001]},
{"alignments":[{"blocks":[{"q_end":34,"q_start":3,"t_end":63325005,"t_start":63324974}],"chromosome":"chr15","end":63325005,"genes":[50],"id":80,"match":3,"query_index":80,"signatures":[],"start":63324974,"strand":"-"}],"counts":[5.0,1104.0,996.0,37.0,0.0,579.0,47.0,200.0,758.0,6.0,17.0,66.0,621.0,153.0,50.0,78.0,851.0,196.0,535.0,1600.0,174.0,1466.0,10.0,1717.0,302.0,7.0,0.0,6.0,357.0,8.0,100.0,22.0,943.0,58.0,280.0,1180.0,1126.0,629.0,76.0,8.0,1622.0,960.0,15.0,25.0,67.0,39.0,85.0,81.0,118.0,16.0,712.0,708.0,1862.0,55.0,105.0,420.0,215.0,50.0,1758.0,5.0,49.0,18.0,451.0,1142.0,191.0,541.0,503.0,290.0,619.0,38.0,167.0,28.0,92.0,9.0,10.0,19.0,31.0,1445.0,40.0,0.0,176.0,398.0,178.0,504.0,657.0,73.0,254.0,1041.0,192.0,8.0,349.0,54.0,30.0,35.0,0.0,349.0,50.0,313.0,181.0,485.0,0.0,70.0,357.0,269.0,82.0,11.0,57.0,14.0,63.0,469.0,318.0,361.0,23.0,45.0,95.0,114.0,196.0,398.0],"events":[{"best_kmer":273524,"gene":["CA12"],"id":80,"info":"ENST00000178638.7 [ 87.000000% of coverage ]\nENST00000344366.7 [ 119.000000% of coverage ]\nENST00000422263.2 [ 127.000000% of coverage ]\nENST00000560666.1 [ 120.000000% of coverage ]\n","signatures":[],"type":"DE"}],"fc":[5.82068202035973],"graph":"linear","graph_id":42,"id":273524,"kmer":"TTCCTCCCGCAGGTGAGAACCCTGTGGAGAT","means":[38.42983377282884,6.602290528568301],"pvalues":[1.023552130304447e-09],"stdevs":[40.96361443745136,7.049905072872504],"values":[80.336]},
{"alignments":[{"blocks":[{"q_end":37,"q_start":6,"t_end":63328753,"t_start":63328722}],"chromosome":"chr15","end":63328753,"genes":[50],"id":81,"match":2,"query_index":81,"signatures":[],"start":63328722,"strand":"-"}],"counts":[0.0,8.0,0.0,0.0,0.0,60.0,5.0,15.0,50.0,0.0,0.0,0.0,39.0,10.0,0.0,12.0,76.0,16.0,26.0,54.0,5.0,57.0,0.0,85.0,42.0,0.0,0.0,0.0,37.0,0.0,6.0,0.0,78.0,5.0,28.0,71.0,76.0,53.0,7.0,0.0,158.0,140.0,0.0,0.0,0.0,6.0,6.0,27.0,13.0,0.0,87.0,92.0,131.0,6.0,15.0,152.0,16.0,0.0,81.0,0.0,0.0,0.0,64.0,77.0,18.0,125.0,34.0,20.0,69.0,0.0,19.0,0.0,0.0,0.0,0.0,0.0,5.0,135.0,0.0,0.0,41.0,32.0,41.0,55.0,76.0,9.0,15.0,96.0,0.0,0.0,37.0,0.0,7.0,6.0,0.0,35.0,17.0,46.0,24.0,31.0,0.0,0.0,42.0,43.0,9.0,0.0,0.0,0.0,0.0,7.0,6.0,0.0,0.0,5.0,5.0,11.0,7.0,28.0],"events":[{"best_kmer":33726,"gene":["CA12"],"id":81,"info":"ENST00000344366.7_intron_1_cov_66.040000\nENST00000422263.2 intron 1 cov 66.040000\nENST00000560666.1 intron 1 cov 81.200000","signatures":[],"type":"intron"},{"best_kmer":33726,"gene":["CA12"],"id":82,"info":"ENST00000178638.7_intron_2_cov_68.500000","signatures":[],"type":"intron"}],"fc":[6.967728027514617],"graph":"linear","graph_id":84,"id":33726,"kmer":"ACTCCAGCATGTGTGACAGAGCGAGACTCTG","means":[3.1413668181539163,0.45084521177478265],"pvalues":[2.422755071268886e-09],"stdevs":[3.493717373660557,0.8298378842461615],"values":[79.578]},
{"alignments":[{"blocks":[{"q_end":32,"q_start":1,"t_end":65611541,"t_start":65611510}],"chromosome":"chr15","end":65611541,"genes":[51],"id":82,"match":3,"query_index":82,"signatures":[],"start":65611510,"strand":"-"}],"counts":[6.0,0.0,0.0,0.0,5.0,0.0,0.0,14.0,0.0,0.0,8.0,0.0,5.0,9.0,0.0,6.0,16.0,11.0,7.0,0.0,0.0,13.0,12.0,15.0,8.0,8.0,0.0,7.0,11.0,17.0,11.0,5.0,8.0,9.0,21.0,6.0,22.0,20.0,6.0,0.0,17.0,17.0,11.0,7.0,6.0,11.0,5.0,13.0,13.0,11.0,21.0,14.0,17.0,7.0,5.0,5.0,5.0,5.0,50.0,0.0,8.0,0.0,21.0,13.0,14.0,0.0,11.0,8.0,29.0,9.0,8.0,0.0,15.0,10.0,0.0,6.0,11.0,17.0,18.0,6.0,5.0,0.0,24.0,5.0,8.0,10.0,12.0,6.0,11.0,7.0,7.0,6.0,10.0,13.0,0.0,10.0,0.0,13.0,18.0,9.0,0.0,0.0,10.0,0.0,0.0,10.0,12.0,0.0,7.0,25.0,18.0,8.0,0.0,0.0,14.0,12.0,25.0,9.0],"events":[{"best_kmer":164343,"gene":["SLC24A1"],"id":83,"info":"Best k-mer in gene SLC24A1","signatures":[],"type":"gene"}],"fc":[2.0246063931234284],"graph":"linear","graph_id":29421,"id":164343,"kmer":"GCACCGACGGGGCCCAGGGGAGTGAGGGGAC","means":[0.9212780386627729,0.4550405658067128],"pvalues":[1.9786243410324608e-05],"stdevs":[0.6854709084844598,0.4291595584732723],"values":[71.754]},
{"alignments":[{"blocks":[{"q_end":44,"q_start":31,"t_end":46363187,"t_start":46363174},{"q_end":62,"q_start":44,"t_end":46364013,"t_start":46363995}],"chromosome":"chr22","end":46364013,"genes":[52],"id":83,"match":3,"query_index":83,"signatures":[29],"start":46363174,"strand":"-"}],"counts":[0.0,58.0,11.0,7.0,18.0,61.0,11.0,15.0,17.0,9.0,0.0,7.0,46.0,13.0,16.0,12.0,92.0,20.0,82.0,39.0,15.0,32.0,50.0,113.0,21.0,6.0,0.0,19.0,46.0,26.0,7.0,0.0,27.0,9.0,134.0,102.0,47.0,119.0,11.0,7.0,69.0,92.0,9.0,33.0,9.0,17.0,13.0,7.0,10.0,0.0,83.0,27.0,88.0,14.0,10.0,164.0,5.0,10.0,0.0,0.0,6.0,0.0,36.0,29.0,16.0,28.0,33.0,30.0,75.0,10.0,16.0,0.0,7.0,0.0,6.0,6.0,21.0,199.0,6.0,0.0,38.0,14.0,19.0,29.0,60.0,7.0,32.0,50.0,13.0,0.0,63.0,8.0,0.0,7.0,5.0,12.0,5.0,34.0,20.0,0.0,0.0,0.0,18.0,36.0,0.0,13.0,11.0,0.0,8.0,12.0,52.0,23.0,0.0,7.0,19.0,18.0,84.0,22.0],"events":[{"best_kmer":118539,"gene":["CELSR1"],"id":84,"info":"ENSE00001183323.1 -> ? OR ? -> ?","signatures":[29,31],"type":"multiple_splice_junctions"}],"fc":[4.128464434435782],"graph":"linear","graph_id":500,"id":118539,"kmer":"CGATGGCTCCGACTCTGAGAAACCGTGAGGC","means":[3.090388523244598,0.7485564117901737],"pvalues":[7.712860027292394e-09],"stdevs":[3.195618420818217,0.6549993790301583],"values":[77.69]},
{"alignments":[{"blocks":[{"q_end":116,"q_start":85,"t_end":46362461,"t_start":46362430}],"chromosome":"chr22","end":46362461,"genes":[52],"id":84,"match":3,"query_index":84,"signatures":[],"start":46362430,"strand":"+"}],"counts":[26.0,294.0,74.0,28.0,0.0,144.0,20.0,36.0,114.0,16.0,17.0,20.0,132.0,41.0,25.0,40.0,322.0,55.0,315.0,162.0,51.0,76.0,196.0,300.0,61.0,22.0,14.0,36.0,191.0,169.0,22.0,33.0,152.0,18.0,305.0,326.0,160.0,277.0,40.0,13.0,266.0,222.0,37.0,116.0,33.0,70.0,50.0,38.0,70.0,19.0,232.0,124.0,233.0,40.0,34.0,517.0,21.0,28.0,0.0,5.0,5.0,45.0,150.0,177.0,54.0,143.0,140.0,106.0,207.0,76.0,33.0,16.0,0.0,19.0,24.0,22.0,55.0,510.0,34.0,8.0,118.0,91.0,73.0,172.0,209.0,37.0,100.0,208.0,60.0,26.0,215.0,24.0,19.0,27.0,35.0,66.0,43.0,92.0,94.0,23.0,0.0,19.0,91.0,36.0,22.0,42.0,21.0,19.0,39.0,14.0,184.0,61.0,23.0,50.0,73.0,52.0,360.0,64.0],"events":[{"best_kmer":171326,"gene":["CELSR1"],"id":85,"info":"ENST00000262738.7 [ 107.000000% of coverage ]\nENST00000454637.1 [ 67.000000% of coverage ]\nENST00000468025.1 [ 64.000000% of coverage ]\nENST00000497509.1 [ 58.000000% of coverage ]\n","signatures":[],"type":"DE"}],"fc":[4.193879835430804],"graph":"linear","graph_id":2,"id":171326,"kmer":"GCCGGCGGGGAGGGCCCACACCATCCTCACT","means":[10.756051679490115,2.564701923174018],"pvalues":[8.963352975280306e-12],"stdevs":[9.214161406586186,1.40031175688887],"values":[82.575]},
{"alignments":[{"blocks":[{"q_end":110,"q_start":79,"t_end":46367851,"t_start":46367820}],"chromosome":"chr22","end":46367851,"genes":[52],"id":85,"match":3,"query_index":85,"signatures":[],"start":46367820,"strand":"+"}],"counts":[9.0,60.0,0.0,7.0,18.0,90.0,6.0,29.0,19.0,5.0,0.0,13.0,84.0,31.0,14.0,14.0,198.0,35.0,170.0,91.0,27.0,51.0,112.0,206.0,43.0,14.0,0.0,20.0,123.0,110.0,18.0,29.0,77.0,28.0,237.0,135.0,127.0,175.0,19.0,8.0,147.0,276.0,14.0,64.0,27.0,31.0,25.0,8.0,33.0,9.0,138.0,77.0,92.0,13.0,11.0,249.0,13.0,8.0,0.0,0.0,15.0,0.0,62.0,78.0,40.0,71.0,73.0,71.0,127.0,43.0,26.0,5.0,34.0,8.0,10.0,11.0,24.0,257.0,14.0,8.0,70.0,57.0,52.0,87.0,122.0,14.0,41.0,83.0,52.0,17.0,98.0,11.0,292.0,13.0,15.0,40.0,32.0,69.0,61.0,17.0,0.0,9.0,60.0,70.0,13.0,26.0,11.0,6.0,7.0,50.0,102.0,47.0,12.0,0.0,32.0,36.0,133.0,49.0],"events":[{"best_kmer":165449,"gene":["CELSR1"],"id":86,"info":"ENST00000262738.7_intron_7_cov_55.430000","signatures":[],"type":"intron"}],"fc":[3.9573136074394837],"graph":"linear","graph_id":21,"id":165449,"kmer":"GCAGCAGCAGGAGGAATGCGGTCCTCAGCAG","means":[6.332047052436085,1.600087251243435],"pvalues":[1.1303311123022551e-09],"stdevs":[6.063079047297996,1.2166557776269127],"values":[80.93700000000001]},
{"alignments":[{"blocks":[{"q_end":46,"q_start":15,"t_end":46363496,"t_start":46363465}],"chromosome":"chr22","end":46363496,"genes":[52],"id":86,"match":3,"query_index":86,"signatures":[],"start":46363465,"strand":"+"}],"counts":[0.0,25.0,0.0,0.0,0.0,12.0,0.0,6.0,0.0,0.0,0.0,0.0,12.0,7.0,0.0,0.0,13.0,5.0,0.0,10.0,0.0,14.0,10.0,26.0,18.0,0.0,0.0,0.0,9.0,90.0,0.0,0.0,11.0,0.0,41.0,32.0,18.0,33.0,0.0,0.0,27.0,44.0,0.0,5.0,6.0,8.0,0.0,0.0,0.0,0.0,14.0,18.0,13.0,0.0,5.0,51.0,6.0,0.0,0.0,0.0,0.0,0.0,17.0,6.0,6.0,31.0,12.0,7.0,19.0,13.0,0.0,0.0,0.0,0.0,5.0,0.0,5.0,56.0,5.0,0.0,16.0,11.0,13.0,18.0,34.0,8.0,16.0,13.0,0.0,0.0,13.0,5.0,0.0,0.0,0.0,5.0,8.0,14.0,13.0,0.0,0.0,0.0,7.0,9.0,0.0,9.0,0.0,0.0,0.0,9.0,12.0,8.0,0.0,8.0,5.0,0.0,17.0,6.0],"events":[{"best_kmer":229958,"gene":["CELSR1"],"id":87,"info":"ENST00000262738.7_intron_0_cov_50.920000","signatures":[],"type":"intron"}],"fc":[5.143876737466351],"graph":"linear","graph_id":56,"id":229958,"kmer":"TCAGAAGAGCGCAAGGAATCCACGTTAGAAA","means":[1.0157692001338094,0.19747152818326144],"pvalues":[3.027494278797911e-07],"stdevs":[1.2724776425044864,0.2933071751066512],"values":[79.997]},
{"alignments":[{"blocks":[{"q_end":34,"q_start":3,"t_end":98603387,"t_start":98603356}],"chromosome":"chr12","end":98603387,"genes":[53],"id":87,"match":40,"query_index":87,"signatures":[],"start":98603356,"strand":"-"}],"counts":[0.0,9.0,0.0,0.0,0.0,14.0,0.0,0.0,0.0,0.0,0.0,0.0,20.0,17.0,0.0,12.0,0.0,21.0,15.0,17.0,13.0,15.0,19.0,9.0,7.0,6.0,0.0,0.0,10.0,14.0,14.0,8.0,20.0,9.0,18.0,0.0,18.0,25.0,23.0,12.0,0.0,28.0,12.0,0.0,7.0,6.0,12.0,10.0,19.0,0.0,19.0,23.0,36.0,5.0,0.0,10.0,14.0,11.0,16.0,0.0,10.0,5.0,32.0,39.0,0.0,5.0,12.0,17.0,23.0,9.0,17.0,0.0,16.0,7.0,0.0,6.0,12.0,30.0,10.0,9.0,18.0,29.0,12.0,16.0,22.0,8.0,10.0,17.0,10.0,21.0,17.0,0.0,8.0,12.0,5.0,19.0,5.0,13.0,14.0,0.0,0.0,9.0,8.0,17.0,8.0,8.0,22.0,0.0,7.0,29.0,11.0,15.0,0.0,0.0,12.0,14.0,24.0,18.0],"events":[{"best_kmer":111263,"gene":["SLC25A3"],"id":88,"info":"Best k-mer in gene SLC25A3","signatures":[],"type":"gene"}],"fc":[2.36444932167005],"graph":"linear","graph_id":4396,"id":111263,"kmer":"CCTAAAAAGCCAACTCTGCCAAGCTCTCCTG","means":[1.17807061975933,0.49824312534947424],"pvalues":[1.724305384710934e-07],"stdevs":[0.7789092414393192,0.5086198130902015],"values":[75.012]},
{"alignments":[{"blocks":[{"q_end":38,"q_start":7,"t_end":272756,"t_start":272725}],"chromosome":"chr16","end":272756,"genes":[54,704],"id":88,"match":3,"query_index":88,"signatures":[],"start":272725,"strand":"+"}],"counts":[5.0,9.0,13.0,0.0,9.0,14.0,0.0,0.0,18.0,0.0,0.0,0.0,0.0,7.0,0.0,6.0,20.0,0.0,7.0,15.0,0.0,0.0,6.0,11.0,17.0,0.0,0.0,0.0,0.0,0.0,0.0,0.0,11.0,0.0,0.0,9.0,9.0,6.0,0.0,0.0,23.0,0.0,9.0,0.0,0.0,0.0,0.0,11.0,0.0,0.0,18.0,15.0,9.0,10.0,0.0,59.0,0.0,6.0,0.0,0.0,0.0,0.0,6.0,11.0,0.0,37.0,10.0,0.0,11.0,0.0,14.0,0.0,0.0,0.0,0.0,5.0,0.0,0.0,0.0,0.0,18.0,0.0,9.0,8.0,13.0,7.0,5.0,7.0,0.0,0.0,5.0,8.0,8.0,0.0,0.0,0.0,5.0,10.0,0.0,0.0,0.0,0.0,0.0,0.0,0.0,0.0,5.0,0.0,0.0,7.0,22.0,0.0,0.0,0.0,0.0,0.0,24.0,12.0],"events":[{"best_kmer":52507,"gene":["ARHGDIG","RGS11"],"id":89,"info":"Best k-mer in gene RGS11","signatures":[],"type":"gene"}],"fc":[11.00971679359774],"graph":"linear","graph_id":146,"id":52507,"kmer":"AGGGGCTTGGGGAGGCTGCACCAAGTGCCCT","means":[0.64456774134003,0.05854535165835079],"pvalues":[2.0039830976692233e-08],"stdevs":[0.8131153865332817,0.20599335080136738],"values":[78.915]},
{"alignments":[{"blocks":[{"q_end":32,"q_start":1,"t_end":80036555,"t_start":80036524}],"chromosome":"chr8","end":80036555,"genes":[55,826],"id":89,"match":40,"query_index":89,"signatures":[],"start":80036524,"strand":"-"}],"counts":[5.0,69.0,45.0,5.0,16.0,15.0,0.0,12.0,0.0,10.0,5.0,7.0,35.0,10.0,8.0,7.0,26.0,32.0,78.0,34.0,15.0,48.0,75.0,20.0,10.0,23.0,0.0,22.0,8.0,8.0,9.0,11.0,15.0,28.0,25.0,11.0,25.0,21.0,7.0,23.0,27.0,27.0,19.0,20.0,9.0,23.0,10.0,0.0,16.0,0.0,36.0,69.0,33.0,5.0,0.0,9.0,17.0,11.0,38.0,5.0,6.0,0.0,13.0,32.0,12.0,24.0,20.0,9.0,11.0,11.0,0.0,0.0,15.0,6.0,9.0,21.0,8.0,28.0,17.0,0.0,13.0,85.0,8.0,13.0,21.0,42.0,26.0,49.0,14.0,11.0,22.0,0.0,7.0,20.0,5.0,24.0,7.0,40.0,63.0,11.0,0.0,0.0,23.0,18.0,0.0,20.0,40.0,0.0,0.0,45.0,28.0,34.0,11.0,25.0,7.0,8.0,26.0,47.0],"events":[{"best_kmer":242594,"gene":["AC036214.3","TPD52"],"id":90,"info":"Best k-mer in gene TPD52","signatures":[],"type":"gene"}],"fc":[2.5059653535585027],"graph":"linear","graph_id":11959,"id":242594,"kmer":"TCTGGAAACAGCTTGTTGTACCGAATCAACT","means":[2.0246852513007196,0.8079462265612096],"pvalues":[2.4765872654651913e-08],"stdevs":[1.6011896102111316,0.5990183959632044],"values":[73.528]},
{"alignments":[{"blocks":[{"q_end":37,"q_start":6,"t_end":1275078,"t_start":1275047}],"chromosome":"chr11","end":1275078,"genes":[57],"id":90,"match":40,"query_index":90,"signatures":[],"start":1275047,"strand":"+"}],"counts":[37.0,91.0,83.0,47.0,0.0,35.0,27.0,34.0,122.0,67.0,41.0,27.0,50.0,51.0,26.0,60.0,62.0,75.0,63.0,69.0,54.0,98.0,78.0,95.0,84.0,47.0,28.0,7.0,56.0,41.0,35.0,32.0,80.0,53.0,94.0,36.0,85.0,115.0,23.0,52.0,64.0,82.0,24.0,11.0,62.0,46.0,63.0,56.0,85.0,44.0,99.0,70.0,173.0,41.0,29.0,48.0,39.0,49.0,91.0,71.0,41.0,38.0,63.0,94.0,56.0,22.0,52.0,40.0,54.0,37.0,61.0,36.0,46.0,0.0,11.0,42.0,26.0,78.0,28.0,52.0,45.0,76.0,72.0,47.0,45.0,55.0,50.0,82.0,69.0,70.0,71.0,0.0,54.0,37.0,56.0,51.0,0.0,95.0,36.0,54.0,0.0,49.0,29.0,103.0,32.0,49.0,69.0,58.0,38.0,62.0,170.0,48.0,31.0,36.0,28.0,57.0,98.0,51.0],"events":[{"best_kmer":2171,"gene":["TOLLIP"],"id":91,"info":"Best k-mer in gene TOLLIP","signatures":[],"type":"gene"}],"fc":[1.5567195649255428],"graph":"linear","graph_id":3626,"id":2171,"kmer":"AAAATAAAGCGCTTGTGAAAAAGAAAACTAA","means":[5.397646554421072,3.4673210744153775],"pvalues":[2.2784601710106187e-06],"stdevs":[2.163608295652478,1.7669937774710325],"values":[75.272]},
{"alignments":[{"blocks":[{"q_end":35,"q_start":4,"t_end":50772818,"t_start":50772787}],"chromosome":"chr22","end":50772818,"genes":[58,557],"id":91,"match":40,"query_index":91,"signatures":[],"start":50772787,"strand":"+"}],"counts":[11.0,0.0,0.0,0.0,12.0,25.0,0.0,0.0,6.0,5.0,0.0,0.0,8.0,10.0,0.0,11.0,20.0,8.0,8.0,17.0,10.0,7.0,15.0,16.0,15.0,10.0,0.0,0.0,0.0,9.0,0.0,5.0,6.0,12.0,18.0,14.0,7.0,10.0,13.0,6.0,18.0,21.0,10.0,0.0,11.0,0.0,8.0,20.0,15.0,17.0,29.0,20.0,19.0,7.0,7.0,22.0,9.0,6.0,11.0,0.0,8.0,0.0,0.0,10.0,20.0,0.0,21.0,0.0,24.0,0.0,0.0,0.0,9.0,0.0,0.0,0.0,37.0,30.0,0.0,8.0,23.0,16.0,0.0,23.0,15.0,10.0,0.0,24.0,9.0,19.0,11.0,0.0,26.0,19.0,0.0,5.0,14.0,19.0,6.0,0.0,0.0,9.0,0.0,20.0,0.0,16.0,19.0,0.0,0.0,14.0,27.0,6.0,7.0,0.0,10.0,15.0,15.0,14.0],"events":[{"best_kmer":188833,"gene":["RABL2B","RPL23AP82"],"id":92,"info":"Best k-mer in gene RABL2B","signatures":[],"type":"gene"}],"fc":[2.3117163928339903],"graph":"linear","graph_id":2766,"id":188833,"kmer":"GGCTCAGATGCCTTTTGTCCAGGTCTGGTTT","means":[1.0250666354626126,0.4434223154017427],"pvalues":[4.554753224150848e-06],"stdevs":[0.8233701838372619,0.47348675331068124],"values":[75.63200000000002]},
{"alignments":[{"blocks":[{"q_end":38,"q_start":7,"t_end":102283587,"t_start":102283556}],"chromosome":"chr14","end":102283587,"genes":[59],"id":92,"match":40,"query_index":92,"signatures":[],"start":102283556,"strand":"+"}],"counts":[8.0,5.0,5.0,0.0,0.0,10.0,0.0,0.0,9.0,0.0,0.0,0.0,8.0,6.0,0.0,13.0,9.0,17.0,11.0,13.0,5.0,16.0,14.0,30.0,5.0,10.0,0.0,7.0,12.0,0.0,5.0,22.0,11.0,12.0,16.0,5.0,10.0,22.0,10.0,19.0,17.0,20.0,0.0,0.0,0.0,14.0,8.0,6.0,12.0,0.0,24.0,9.0,6.0,10.0,0.0,15.0,5.0,11.0,26.0,0.0,0.0,0.0,20.0,7.0,0.0,12.0,27.0,0.0,22.0,0.0,8.0,0.0,6.0,0.0,0.0,0.0,0.0,8.0,0.0,0.0,5.0,14.0,24.0,0.0,12.0,6.0,7.0,9.0,0.0,15.0,17.0,0.0,0.0,12.0,0.0,17.0,17.0,14.0,7.0,12.0,0.0,0.0,8.0,24.0,7.0,6.0,10.0,6.0,0.0,15.0,13.0,8.0,0.0,0.0,8.0,9.0,13.0,9.0],"events":[{"best_kmer":32711,"gene":["MOK"],"id":93,"info":"Best k-mer in gene MOK","signatures":[],"type":"gene"}],"fc":[2.8218770630703527],"graph":"linear","graph_id":991,"id":32711,"kmer":"ACGTTCCCTCTCCTATTTTGCCAATTGCTTT","means":[0.8859391431441815,0.3139538411287955],"pvalues":[2.6069015260088547e-06],"stdevs":[0.5997155649819834,0.5433676549030486],"values":[76.872]},
{"alignments":[{"blocks":[{"q_end":35,"q_start":4,"t_end":113685064,"t_start":113685033}],"chromosome":"chr1","end":113685064,"genes":[60],"id":93,"match":3,"query_index":93,"signatures":[],"start":113685033,"strand":"-"}],"counts":[7.0,44.0,50.0,27.0,23.0,30.0,7.0,19.0,57.0,33.0,14.0,16.0,37.0,24.0,5.0,27.0,52.0,13.0,22.0,22.0,16.0,100.0,83.0,41.0,22.0,23.0,0.0,26.0,37.0,44.0,20.0,14.0,22.0,11.0,37.0,35.0,45.0,34.0,35.0,22.0,72.0,66.0,16.0,0.0,7.0,10.0,33.0,10.0,34.0,40.0,52.0,23.0,30.0,39.0,17.0,58.0,37.0,10.0,39.0,11.0,21.0,0.0,39.0,36.0,33.0,48.0,0.0,31.0,37.0,14.0,0.0,0.0,18.0,21.0,15.0,30.0,29.0,81.0,22.0,28.0,38.0,14.0,48.0,0.0,91.0,18.0,43.0,123.0,19.0,118.0,80.0,0.0,32.0,20.0,18.0,36.0,0.0,34.0,55.0,34.0,0.0,6.0,16.0,44.0,10.0,41.0,38.0,14.0,0.0,20.0,91.0,28.0,20.0,19.0,9.0,47.0,40.0,47.0],"events":[{"best_kmer":280676,"gene":["MAGI3"],"id":94,"info":"Best k-mer in gene MAGI3","signatures":[],"type":"gene"}],"fc":[1.9335389016357367],"graph":"linear","graph_id":933,"id":280676,"kmer":"TTGTTTTTAAACACCCAAGCTTGTGCACCTG","means":[3.174245969282386,1.641676806500782],"pvalues":[4.565558029946981e-07],"stdevs":[2.1657964533913976,0.9467486348670476],"values":[76.966]},
{"alignments":[{"blocks":[{"q_end":35,"q_start":4,"t_end":141940330,"t_start":141940299}],"chromosome":"chr5","end":141940330,"genes":[61],"id":94,"match":40,"query_index":94,"signatures":[],"start":141940299,"strand":"+"}],"counts":[5.0,0.0,0.0,0.0,8.0,10.0,8.0,12.0,6.0,0.0,0.0,0.0,5.0,17.0,0.0,13.0,7.0,12.0,0.0,16.0,8.0,8.0,16.0,7.0,13.0,0.0,0.0,5.0,14.0,5.0,12.0,0.0,7.0,7.0,6.0,0.0,11.0,8.0,8.0,8.0,0.0,6.0,5.0,8.0,6.0,7.0,0.0,8.0,16.0,7.0,12.0,11.0,9.0,9.0,0.0,11.0,9.0,6.0,11.0,0.0,5.0,0.0,10.0,5.0,5.0,0.0,12.0,0.0,20.0,0.0,11.0,0.0,7.0,0.0,0.0,5.0,10.0,8.0,0.0,0.0,15.0,9.0,19.0,7.0,8.0,7.0,9.0,19.0,11.0,7.0,10.0,8.0,8.0,7.0,0.0,7.0,10.0,11.0,0.0,6.0,0.0,0.0,7.0,6.0,5.0,8.0,13.0,0.0,0.0,10.0,15.0,7.0,0.0,0.0,0.0,0.0,10.0,7.0],"events":[{"best_kmer":4740,"gene":["DELE1"],"id":95,"info":"Best k-mer in gene DELE1","signatures":[],"type":"gene"}],"fc":[2.210436136629159],"graph":"linear","graph_id":1976,"id":4740,"kmer":"AAAGATTTCTGAGTCAGTGCTAATGAGTCCA","means":[0.6964776304047005,0.31508606779601667],"pvalues":[3.005249785783275e-05],"stdevs":[0.43392049645208425,0.4231214258763124],"values":[76.047]},
{"alignments":[{"blocks":[{"q_end":33,"q_start":2,"t_end":57647021,"t_start":57646990}],"chromosome":"chr18","end":57647021,"genes":[62,791,796],"id":95,"match":3,"query_index":95,"signatures":[],"start":57646990,"strand":"-"}],"counts":[78.0,199.0,180.0,0.0,217.0,112.0,40.0,57.0,202.0,46.0,29.0,51.0,45.0,37.0,8.0,41.0,182.0,143.0,95.0,154.0,55.0,145.0,127.0,253.0,74.0,44.0,13.0,30.0,108.0,223.0,97.0,35.0,72.0,66.0,176.0,82.0,71.0,111.0,43.0,25.0,187.0,161.0,50.0,10.0,44.0,59.0,70.0,41.0,47.0,37.0,167.0,141.0,245.0,69.0,49.0,114.0,60.0,45.0,201.0,0.0,38.0,58.0,114.0,76.0,58.0,213.0,135.0,91.0,172.0,54.0,49.0,18.0,27.0,36.0,22.0,32.0,47.0,139.0,41.0,29.0,80.0,154.0,0.0,144.0,180.0,41.0,93.0,168.0,153.0,35.0,91.0,45.0,57.0,61.0,56.0,83.0,0.0,164.0,102.0,34.0,0.0,29.0,65.0,99.0,27.0,25.0,118.0,0.0,83.0,168.0,72.0,41.0,37.0,0.0,24.0,50.0,257.0,98.0],"events":[{"best_kmer":236368,"gene":["AC027097.1","AC027097.2","ATP8B1"],"id":96,"info":"Best k-mer in gene ATP8B1","signatures":[],"type":"gene"}],"fc":[1.9358994435184078],"graph":"linear","graph_id":7164,"id":236368,"kmer":"TCCTAAGACTGGGGAATGGTGTGTCCTTTTA","means":[8.70126296247626,4.494687465100004],"pvalues":[1.1164618966152606e-05],"stdevs":[5.468357821863171,4.030691424528009],"values":[74.327]},
{"alignments":[{"blocks":[{"q_end":34,"q_start":3,"t_end":34031905,"t_start":34031874}],"chromosome":"chr5","end":34031905,"genes":[63,817],"id":96,"match":40,"query_index":96,"signatures":[],"start":34031874,"strand":"+"}],"counts":[0.0,7.0,0.0,0.0,0.0,6.0,0.0,0.0,6.0,0.0,0.0,0.0,6.0,6.0,0.0,0.0,0.0,0.0,0.0,0.0,0.0,12.0,0.0,9.0,0.0,0.0,0.0,0.0,0.0,10.0,0.0,0.0,11.0,6.0,12.0,0.0,7.0,6.0,5.0,0.0,5.0,10.0,5.0,0.0,5.0,0.0,0.0,6.0,7.0,0.0,16.0,6.0,11.0,0.0,0.0,14.0,0.0,0.0,5.0,0.0,0.0,0.0,14.0,11.0,8.0,9.0,9.0,7.0,29.0,10.0,0.0,0.0,6.0,0.0,0.0,5.0,0.0,7.0,0.0,0.0,21.0,10.0,14.0,7.0,6.0,0.0,8.0,498.0,5.0,0.0,20.0,0.0,7.0,10.0,0.0,5.0,7.0,0.0,6.0,0.0,0.0,0.0,8.0,8.0,0.0,0.0,14.0,0.0,0.0,14.0,20.0,0.0,0.0,0.0,0.0,6.0,6.0,0.0],"events":[{"best_kmer":8468,"gene":["C1QTNF3"],"id":97,"info":"Best k-mer in gene C1QTNF3","signatures":[],"type":"gene"}],"fc":[9.385948843264147],"graph":"linear","graph_id":1298,"id":8468,"kmer":"AACACACTAACTATTCAAGCTATTTTAAACT","means":[0.9860342959810885,0.1050543011097614],"pvalues":[0.06702994863360112],"stdevs":[4.28413215915761,0.228814874886492],"values":[76.54599999999999]},
{"alignments":[{"blocks":[{"q_end":35,"q_start":4,"t_end":32776645,"t_start":32776614}],"chromosome":"chr13","end":32776645,"genes":[64],"id":97,"match":3,"query_index":97,"signatures":[],"start":32776614,"strand":"-"}],"counts":[6.0,36.0,17.0,0.0,8.0,12.0,0.0,0.0,8.0,5.0,0.0,0.0,18.0,6.0,7.0,7.0,0.0,0.0,0.0,0.0,7.0,32.0,14.0,17.0,12.0,0.0,0.0,0.0,0.0,6.0,0.0,7.0,0.0,6.0,0.0,0.0,5.0,21.0,5.0,21.0,0.0,16.0,13.0,5.0,5.0,15.0,9.0,15.0,15.0,14.0,28.0,18.0,21.0,24.0,5.0,14.0,13.0,12.0,23.0,0.0,0.0,0.0,20.0,19.0,24.0,6.0,14.0,16.0,28.0,5.0,13.0,6.0,12.0,13.0,9.0,11.0,19.0,25.0,9.0,7.0,15.0,16.0,27.0,19.0,11.0,13.0,17.0,19.0,11.0,12.0,18.0,0.0,10.0,23.0,7.0,25.0,13.0,31.0,13.0,6.0,0.0,7.0,0.0,31.0,13.0,14.0,12.0,0.0,0.0,34.0,35.0,20.0,7.0,0.0,9.0,6.0,0.0,0.0],"events":[{"best_kmer":33356,"gene":["PDS5B"],"id":98,"info":"Best k-mer in gene PDS5B","signatures":[],"type":"gene"}],"fc":[1.7871984579916051],"graph":"linear","graph_id":17761,"id":33356,"kmer":"ACTATTCAATGTGATAAATTTAATAAGTTAG","means":[1.1400048540722376,0.6378725591299679],"pvalues":[0.0006979750110169205],"stdevs":[0.8439577408643573,0.6482304219583823],"values":[72.831]},
{"alignments":[{"blocks":[{"q_end":68,"q_start":37,"t_end":57795862,"t_start":57795831}],"chromosome":"chr19","end":57795862,"genes":[65],"id":98,"match":3,"query_index":98,"signatures":[],"start":57795831,"strand":"+"}],"counts":[18.0,6.0,0.0,0.0,11.0,44.0,0.0,10.0,8.0,0.0,0.0,0.0,15.0,0.0,0.0,0.0,47.0,5.0,6.0,62.0,0.0,7.0,5.0,48.0,25.0,7.0,0.0,5.0,37.0,20.0,8.0,10.0,24.0,10.0,66.0,48.0,38.0,22.0,25.0,7.0,27.0,52.0,0.0,0.0,0.0,6.0,16.0,21.0,14.0,9.0,58.0,27.0,101.0,6.0,0.0,30.0,12.0,12.0,80.0,0.0,0.0,0.0,19.0,43.0,16.0,93.0,46.0,43.0,33.0,6.0,18.0,0.0,8.0,7.0,5.0,0.0,5.0,38.0,5.0,14.0,22.0,15.0,37.0,46.0,18.0,10.0,17.0,33.0,23.0,23.0,21.0,0.0,12.0,35.0,21.0,14.0,37.0,22.0,11.0,9.0,0.0,5.0,34.0,21.0,0.0,10.0,10.0,9.0,14.0,57.0,45.0,24.0,0.0,0.0,6.0,21.0,80.0,27.0],"events":[{"best_kmer":4907,"gene":["ZNF586"],"id":99,"info":"Best k-mer in gene ZNF586","signatures":[],"type":"gene"}],"fc":[4.326705644097157],"graph":"linear","graph_id":9,"id":4907,"kmer":"AAAGCATTTGCACAAAATGGTATGAATTCCT","means":[2.256912122034274,0.5216236803891054],"pvalues":[2.332794482498971e-11],"stdevs":[1.9285438265831827,0.5507149886097452],"values":[81.709]},
{"alignments":[{"blocks":[{"q_end":40,"q_start":9,"t_end":39755194,"t_start":39755163}],"chromosome":"chr1","end":39755194,"genes":[66],"id":99,"match":40,"query_index":99,"signatures":[],"start":39755163,"strand":"+"}],"counts":[6.0,13.0,11.0,6.0,0.0,10.0,0.0,0.0,10.0,0.0,0.0,11.0,17.0,12.0,5.0,17.0,13.0,18.0,10.0,8.0,12.0,15.0,12.0,10.0,5.0,5.0,0.0,0.0,0.0,10.0,9.0,7.0,5.0,8.0,11.0,0.0,13.0,17.0,5.0,9.0,14.0,9.0,8.0,5.0,12.0,15.0,6.0,8.0,0.0,12.0,23.0,11.0,13.0,0.0,0.0,11.0,8.0,5.0,0.0,0.0,0.0,6.0,5.0,11.0,10.0,7.0,0.0,8.0,13.0,6.0,0.0,0.0,9.0,8.0,0.0,9.0,16.0,13.0,5.0,12.0,6.0,0.0,11.0,0.0,11.0,9.0,15.0,17.0,7.0,12.0,12.0,6.0,12.0,11.0,5.0,7.0,11.0,28.0,13.0,0.0,0.0,0.0,0.0,9.0,0.0,12.0,13.0,6.0,0.0,7.0,7.0,7.0,5.0,0.0,9.0,16.0,0.0,11.0],"events":[{"best_kmer":281635,"gene":["PPIE"],"id":100,"info":"Best k-mer in gene PPIE","signatures":[],"type":"gene"}],"fc":[2.045769700388096],"graph":"linear","graph_id":2716,"id":281635,"kmer":"TTTAGCAGGGACTGAGTCCTGTAGCTGTTGG","means":[0.8002145747158063,0.3911557466923087],"pvalues":[2.8757932870833133e-06],"stdevs":[0.4670494290439323,0.37705270623098874],"values":[75.652]},
{"alignments":[{"blocks":[{"q_end":33,"q_start":2,"t_end":31193310,"t_start":31193279}],"chromosome":"chr1","end":31193310,"genes":[67],"id":100,"match":0,"query_index":100,"signatures":[],"start":31193279,"strand":"-"}],"counts":[19.0,15.0,20.0,5.0,0.0,25.0,0.0,0.0,32.0,0.0,9.0,9.0,5.0,5.0,5.0,9.0,26.0,41.0,9.0,10.0,6.0,20.0,0.0,23.0,26.0,15.0,10.0,14.0,7.0,6.0,10.0,13.0,13.0,16.0,13.0,16.0,15.0,26.0,11.0,7.0,21.0,21.0,6.0,0.0,0.0,16.0,8.0,6.0,25.0,14.0,25.0,17.0,45.0,16.0,10.0,79.0,18.0,7.0,31.0,16.0,10.0,20.0,32.0,9.0,13.0,37.0,20.0,12.0,40.0,11.0,13.0,6.0,17.0,13.0,9.0,0.0,11.0,18.0,0.0,0.0,15.0,26.0,28.0,33.0,22.0,13.0,19.0,10.0,12.0,16.0,15.0,8.0,7.0,7.0,0.0,12.0,9.0,21.0,12.0,11.0,15.0,0.0,6.0,10.0,0.0,18.0,15.0,6.0,10.0,11.0,60.0,21.0,9.0,6.0,0.0,12.0,43.0,18.0],"events":[{"best_kmer":184131,"gene":["NKAIN1"],"id":101,"info":"Best k-mer in gene NKAIN1","signatures":[],"type":"gene"}],"fc":[2.1072399626741074],"graph":"linear","graph_id":11840,"id":184131,"kmer":"GGATCACAAAGTCAGGAGATGGAGACCATCC","means":[1.5292908443334667,0.7257317018574297],"pvalues":[3.578467051145934e-07],"stdevs":[1.0312861949185053,0.5690753596681177],"values":[73.54499999999999]},
{"alignments":[{"blocks":[{"q_end":39,"q_start":8,"t_end":44618281,"t_start":44618250}],"chromosome":"chr11","end":44618281,"genes":[68],"id":101,"match":40,"query_index":101,"signatures":[],"start":44618250,"strand":"+"}],"counts":[31.0,54.0,121.0,475.0,144.0,122.0,150.0,123.0,353.0,267.0,402.0,619.0,137.0,283.0,344.0,175.0,152.0,460.0,165.0,77.0,281.0,273.0,56.0,165.0,198.0,585.0,778.0,491.0,41.0,359.0,389.0,347.0,190.0,203.0,776.0,217.0,147.0,467.0,151.0,493.0,81.0,169.0,191.0,169.0,369.0,396.0,386.0,99.0,467.0,289.0,148.0,261.0,226.0,62.0,206.0,23.0,344.0,191.0,76.0,22.0,453.0,120.0,140.0,123.0,228.0,0.0,7.0,85.0,243.0,416.0,273.0,259.0,378.0,258.0,217.0,127.0,92.0,195.0,245.0,215.0,105.0,102.0,133.0,130.0,75.0,690.0,262.0,228.0,516.0,205.0,113.0,541.0,245.0,436.0,590.0,156.0,92.0,348.0,82.0,822.0,163.0,327.0,110.0,365.0,105.0,298.0,309.0,208.0,309.0,75.0,181.0,138.0,324.0,180.0,103.0,744.0,22.0,143.0],"events":[{"best_kmer":117615,"gene":["CD82"],"id":102,"info":"Best k-mer in gene CD82","signatures":[],"type":"gene"}],"fc":[-1.4863609719017037],"graph":"linear","graph_id":5872,"id":117615,"kmer":"CGAAGTCAAGGGGGAAGAGGACAACAGCCTT","means":[19.089338298542128,28.373647426381492],"pvalues":[0.00032075626944021553],"stdevs":[15.244170448928065,10.943076005250614],"values":[74.624]},
{"alignments":[{"blocks":[{"q_end":32,"q_start":1,"t_end":3133458,"t_start":3133427}],"chromosome":"chr16","end":3133458,"genes":[69,782],"id":102,"match":40,"query_index":102,"signatures":[],"start":3133427,"strand":"-"}],"counts":[15.0,10.0,6.0,11.0,8.0,18.0,14.0,11.0,12.0,6.0,6.0,6.0,7.0,17.0,5.0,19.0,25.0,24.0,9.0,15.0,19.0,0.0,6.0,15.0,8.0,7.0,10.0,14.0,15.0,8.0,21.0,13.0,11.0,9.0,26.0,20.0,20.0,13.0,15.0,22.0,16.0,20.0,9.0,17.0,24.0,27.0,19.0,18.0,20.0,18.0,21.0,14.0,0.0,17.0,6.0,15.0,16.0,8.0,15.0,9.0,12.0,18.0,22.0,15.0,9.0,30.0,29.0,0.0,26.0,17.0,16.0,6.0,14.0,10.0,10.0,21.0,0.0,20.0,16.0,11.0,17.0,12.0,61.0,22.0,20.0,17.0,25.0,10.0,12.0,0.0,20.0,13.0,19.0,22.0,0.0,13.0,20.0,33.0,21.0,0.0,0.0,0.0,21.0,19.0,11.0,18.0,14.0,0.0,13.0,31.0,23.0,12.0,10.0,9.0,9.0,20.0,23.0,9.0],"events":[{"best_kmer":39729,"gene":["ZNF213","ZNF213-AS1"],"id":103,"info":"Best k-mer in gene ZNF213","signatures":[],"type":"gene"}],"fc":[1.478517058979545],"graph":"linear","graph_id":10273,"id":39729,"kmer":"AGACGTGAGCCACCGTGCCTGGCGGAATTTT","means":[1.453151827204229,0.9828441399297598],"pvalues":[0.00012488693446660926],"stdevs":[0.8428171074345923,0.4382237604071768],"values":[73.769]},
{"alignments":[{"blocks":[{"q_end":46,"q_start":15,"t_end":139718589,"t_start":139718558}],"chromosome":"chr4","end":139718589,"genes":[70,599],"id":103,"match":40,"query_index":103,"signatures":[],"start":139718558,"strand":"+"}],"counts":[8.0,17.0,8.0,10.0,0.0,9.0,0.0,31.0,19.0,0.0,0.0,9.0,16.0,20.0,0.0,14.0,14.0,32.0,0.0,0.0,17.0,12.0,15.0,12.0,13.0,0.0,0.0,0.0,5.0,13.0,22.0,11.0,12.0,6.0,21.0,8.0,0.0,17.0,9.0,9.0,27.0,15.0,0.0,0.0,6.0,19.0,6.0,13.0,21.0,8.0,27.0,13.0,22.0,13.0,0.0,8.0,5.0,13.0,20.0,0.0,9.0,0.0,7.0,17.0,0.0,0.0,17.0,0.0,18.0,6.0,8.0,0.0,10.0,0.0,0.0,6.0,8.0,15.0,7.0,0.0,13.0,9.0,17.0,0.0,10.0,0.0,9.0,11.0,24.0,11.0,16.0,12.0,10.0,8.0,14.0,12.0,5.0,13.0,11.0,8.0,0.0,0.0,6.0,23.0,0.0,5.0,0.0,5.0,0.0,19.0,14.0,17.0,0.0,0.0,10.0,20.0,15.0,11.0],"events":[{"best_kmer":99300,"gene":["MAML3","MGST2"],"id":104,"info":"Best k-mer in gene MGST2","signatures":[],"type":"gene"}],"fc":[1.8915874808386155],"graph":"linear","graph_id":2658,"id":99300,"kmer":"CCACCTGGAGGGACTGCCACCAGGGGCACCA","means":[0.9735344134203446,0.5146652868461248],"pvalues":[0.0020826578352194287],"stdevs":[0.5637536063076838,0.7630736080439959],"values":[75.676]},
{"alignments":[{"blocks":[{"q_end":36,"q_start":5,"t_end":52431042,"t_start":52431011}],"chromosome":"chr14","end":52431042,"genes":[72],"id":104,"match":40,"query_index":104,"signatures":[],"start":52431011,"strand":"+"}],"counts":[0.0,18.0,27.0,23.0,0.0,14.0,0.0,9.0,19.0,11.0,6.0,12.0,37.0,6.0,6.0,11.0,16.0,20.0,17.0,0.0,5.0,12.0,55.0,13.0,12.0,17.0,0.0,11.0,14.0,20.0,14.0,6.0,11.0,6.0,28.0,10.0,12.0,43.0,18.0,25.0,26.0,13.0,0.0,12.0,12.0,14.0,12.0,16.0,19.0,26.0,34.0,16.0,35.0,16.0,5.0,13.0,14.0,10.0,30.0,12.0,13.0,10.0,20.0,110.0,11.0,13.0,21.0,22.0,13.0,6.0,13.0,11.0,9.0,0.0,12.0,11.0,20.0,34.0,5.0,9.0,16.0,13.0,26.0,16.0,26.0,13.0,17.0,23.0,0.0,21.0,24.0,10.0,11.0,18.0,9.0,8.0,10.0,24.0,35.0,28.0,0.0,6.0,16.0,18.0,5.0,23.0,25.0,0.0,16.0,19.0,11.0,15.0,9.0,7.0,8.0,9.0,24.0,22.0],"events":[{"best_kmer":61560,"gene":["TXNDC16"],"id":105,"info":"Best k-mer in gene TXNDC16","signatures":[],"type":"gene"}],"fc":[2.08789867107369],"graph":"linear","graph_id":5689,"id":61560,"kmer":"ATATTAAAAAGAAAAATACAGTAGAGCACCA","means":[1.6433941863839936,0.7871043787478861],"pvalues":[1.0203028088196707e-07],"stdevs":[1.1529001975405786,0.48377718107000234],"values":[74.662]},
{"alignments":[{"blocks":[{"q_end":34,"q_start":3,"t_end":52010097,"t_start":52010066}],"chromosome":"chr14","end":52010097,"genes":[73,74],"id":105,"match":3,"query_index":105,"signatures":[],"start":52010066,"strand":"-"}],"counts":[8.0,0.0,5.0,0.0,0.0,5.0,10.0,0.0,0.0,0.0,0.0,0.0,11.0,0.0,0.0,7.0,7.0,17.0,5.0,6.0,9.0,0.0,0.0,6.0,13.0,0.0,0.0,0.0,5.0,10.0,7.0,0.0,0.0,0.0,9.0,0.0,0.0,6.0,5.0,0.0,0.0,8.0,5.0,0.0,0.0,9.0,0.0,13.0,5.0,6.0,0.0,10.0,6.0,0.0,0.0,6.0,8.0,0.0,0.0,0.0,0.0,0.0,6.0,7.0,11.0,0.0,0.0,5.0,7.0,0.0,6.0,0.0,7.0,0.0,0.0,7.0,7.0,9.0,0.0,6.0,9.0,0.0,14.0,7.0,5.0,0.0,0.0,11.0,0.0,0.0,9.0,0.0,6.0,0.0,5.0,10.0,9.0,6.0,0.0,0.0,0.0,0.0,6.0,0.0,5.0,0.0,6.0,5.0,0.0,0.0,7.0,5.0,0.0,0.0,9.0,7.0,5.0,0.0],"events":[{"best_kmer":92110,"gene":["NID2","RTRAF"],"id":106,"info":"Best k-mer in gene RTRAF","signatures":[],"type":"gene"}],"fc":[2.6950333470843515],"graph":"linear","graph_id":10995,"id":92110,"kmer":"CAGTTGACTTAACAGGAATTAATAGCCCTCT","means":[0.43342769307373696,0.16082461226041786],"pvalues":[0.00025244605828734763],"stdevs":[0.370963006374111,0.34597368254611294],"values":[73.664]},
{"alignments":[{"blocks":[{"q_end":34,"q_start":3,"t_end":50565560,"t_start":50565529}],"chromosome":"chr3","end":50565560,"genes":[75],"id":106,"match":40,"query_index":106,"signatures":[],"start":50565529,"strand":"+"}],"counts":[6.0,6.0,0.0,0.0,0.0,12.0,0.0,17.0,0.0,0.0,0.0,0.0,8.0,23.0,0.0,7.0,15.0,6.0,10.0,0.0,11.0,5.0,9.0,13.0,11.0,0.0,0.0,0.0,5.0,8.0,7.0,0.0,5.0,6.0,18.0,10.0,7.0,8.0,0.0,16.0,27.0,8.0,6.0,5.0,5.0,9.0,0.0,9.0,7.0,7.0,17.0,7.0,0.0,5.0,0.0,12.0,0.0,0.0,10.0,0.0,12.0,5.0,10.0,8.0,12.0,0.0,10.0,12.0,13.0,0.0,8.0,0.0,0.0,5.0,0.0,0.0,9.0,0.0,0.0,0.0,9.0,0.0,13.0,7.0,5.0,0.0,5.0,10.0,5.0,0.0,6.0,11.0,8.0,0.0,0.0,0.0,0.0,13.0,13.0,0.0,0.0,7.0,0.0,6.0,0.0,0.0,7.0,5.0,0.0,6.0,10.0,0.0,0.0,0.0,10.0,13.0,0.0,0.0],"events":[{"best_kmer":171488,"gene":["C3orf18"],"id":107,"info":"Best k-mer in gene C3orf18","signatures":[],"type":"gene"}],"fc":[2.5549247159877484],"graph":"linear","graph_id":11281,"id":171488,"kmer":"GCCGTGCCACCAGCTGCATCAGGGATTCTGG","means":[0.6023124614293601,0.23574567879057945],"pvalues":[0.00041580540445298455],"stdevs":[0.4626021234499557,0.5035136281264893],"values":[73.62400000000001]},
{"alignments":[{"blocks":[{"q_end":34,"q_start":3,"t_end":103746547,"t_start":103746516}],"chromosome":"chr14","end":103746547,"genes":[76],"id":107,"match":3,"query_index":107,"signatures":[],"start":103746516,"strand":"-"}],"counts":[15.0,0.0,0.0,0.0,9.0,13.0,10.0,13.0,37.0,6.0,8.0,7.0,23.0,15.0,8.0,12.0,12.0,31.0,18.0,12.0,7.0,23.0,14.0,24.0,30.0,12.0,0.0,16.0,20.0,13.0,31.0,27.0,21.0,23.0,35.0,20.0,24.0,34.0,19.0,32.0,20.0,40.0,16.0,16.0,13.0,19.0,32.0,18.0,22.0,13.0,23.0,34.0,6.0,6.0,6.0,17.0,33.0,13.0,36.0,5.0,15.0,0.0,27.0,14.0,12.0,16.0,23.0,13.0,25.0,12.0,11.0,15.0,11.0,14.0,7.0,14.0,6.0,38.0,10.0,24.0,20.0,28.0,26.0,25.0,16.0,14.0,21.0,17.0,0.0,16.0,19.0,18.0,15.0,31.0,16.0,0.0,21.0,46.0,32.0,29.0,0.0,13.0,17.0,36.0,19.0,54.0,30.0,8.0,15.0,29.0,34.0,32.0,14.0,9.0,7.0,42.0,20.0,15.0],"events":[{"best_kmer":123209,"gene":["PPP1R13B"],"id":108,"info":"Best k-mer in gene PPP1R13B","signatures":[],"type":"gene"}],"fc":[1.4386689857595911],"graph":"linear","graph_id":22167,"id":123209,"kmer":"CGTGTGAATGGCACGTCATCACCACAGTCCC","means":[1.7895381184842207,1.243884546200443],"pvalues":[0.002023596746762918],"stdevs":[0.7841140565223773,0.8711352139995165],"values":[72.394]},
{"alignments":[{"blocks":[{"q_end":36,"q_start":5,"t_end":120490718,"t_start":120490687}],"chromosome":"chr12","end":120490718,"genes":[77,717],"id":108,"match":3,"query_index":108,"signatures":[],"start":120490687,"strand":"-"}],"counts":[14.0,0.0,0.0,0.0,5.0,17.0,0.0,7.0,16.0,0.0,7.0,0.0,13.0,6.0,0.0,14.0,34.0,45.0,10.0,22.0,0.0,7.0,12.0,23.0,14.0,7.0,0.0,11.0,6.0,0.0,7.0,8.0,15.0,13.0,39.0,18.0,21.0,18.0,15.0,9.0,20.0,38.0,11.0,7.0,12.0,11.0,10.0,5.0,9.0,9.0,41.0,17.0,38.0,12.0,0.0,20.0,11.0,12.0,18.0,0.0,14.0,0.0,33.0,17.0,9.0,11.0,27.0,14.0,30.0,12.0,7.0,0.0,18.0,13.0,13.0,12.0,14.0,15.0,6.0,14.0,9.0,7.0,27.0,35.0,8.0,0.0,14.0,17.0,10.0,28.0,16.0,5.0,5.0,16.0,0.0,12.0,14.0,25.0,9.0,8.0,0.0,0.0,11.0,22.0,7.0,8.0,8.0,0.0,7.0,28.0,15.0,21.0,13.0,10.0,12.0,16.0,26.0,15.0],"events":[{"best_kmer":24029,"gene":["DYNLL1","NRAV"],"id":109,"info":"Best k-mer in gene DYNLL1","signatures":[],"type":"gene"}],"fc":[1.9578717906040295],"graph":"linear","graph_id":534,"id":24029,"kmer":"ACACCACACCCCCAGTTTCAACAACCAAAAA","means":[1.316965644357055,0.6726516264636274],"pvalues":[1.956301938686263e-06],"stdevs":[0.8320105766160881,0.5302406651941063],"values":[77.62700000000001]},
{"alignments":[{"blocks":[{"q_end":34,"q_start":3,"t_end":40459608,"t_start":40459577}],"chromosome":"chr19","end":40459608,"genes":[78],"id":109,"match":2,"query_index":109,"signatures":[],"start":40459577,"strand":"+"}],"counts":[0.0,5.0,6.0,0.0,0.0,5.0,0.0,0.0,5.0,0.0,0.0,0.0,0.0,0.0,0.0,0.0,5.0,0.0,5.0,5.0,0.0,0.0,0.0,0.0,5.0,0.0,0.0,0.0,5.0,0.0,0.0,0.0,0.0,0.0,7.0,9.0,6.0,9.0,0.0,0.0,0.0,6.0,0.0,0.0,5.0,0.0,0.0,5.0,5.0,7.0,6.0,0.0,11.0,0.0,0.0,10.0,0.0,0.0,8.0,0.0,0.0,6.0,8.0,0.0,5.0,31.0,5.0,0.0,0.0,0.0,13.0,0.0,0.0,0.0,0.0,0.0,0.0,7.0,0.0,0.0,5.0,9.0,12.0,0.0,0.0,0.0,8.0,9.0,0.0,6.0,9.0,6.0,0.0,5.0,8.0,0.0,0.0,15.0,0.0,0.0,0.0,6.0,10.0,0.0,0.0,0.0,11.0,0.0,8.0,0.0,7.0,0.0,0.0,0.0,0.0,9.0,0.0,0.0],"events":[{"best_kmer":270812,"gene":["BLVRB"],"id":110,"info":"Best k-mer in gene BLVRB","signatures":[],"type":"gene"}],"fc":[6.470234126990914],"graph":"linear","graph_id":7144,"id":270812,"kmer":"TTATTTTTTTTGAGATAGAGTCTCCCTCTGT","means":[0.35905896165552476,0.05549396739102405],"pvalues":[1.323660956807025e-06],"stdevs":[0.4768266040365687,0.16425666262525448],"values":[74.331]},
{"alignments":[{"blocks":[{"q_end":32,"q_start":1,"t_end":96533206,"t_start":96533175}],"chromosome":"chr14","end":96533206,"genes":[79],"id":110,"match":3,"query_index":110,"signatures":[],"start":96533175,"strand":"-"}],"counts":[0.0,0.0,0.0,0.0,0.0,14.0,0.0,13.0,0.0,0.0,0.0,0.0,15.0,0.0,0.0,10.0,5.0,0.0,10.0,0.0,8.0,10.0,6.0,7.0,7.0,0.0,0.0,0.0,0.0,0.0,6.0,0.0,8.0,0.0,11.0,0.0,7.0,21.0,7.0,20.0,13.0,15.0,7.0,0.0,0.0,8.0,14.0,9.0,12.0,10.0,25.0,14.0,11.0,10.0,0.0,8.0,16.0,20.0,11.0,0.0,15.0,0.0,7.0,17.0,12.0,8.0,7.0,7.0,16.0,0.0,0.0,0.0,7.0,6.0,8.0,5.0,0.0,0.0,0.0,5.0,18.0,8.0,14.0,6.0,0.0,5.0,6.0,10.0,0.0,9.0,14.0,0.0,8.0,14.0,5.0,29.0,8.0,13.0,0.0,10.0,0.0,0.0,6.0,0.0,0.0,12.0,10.0,5.0,0.0,18.0,15.0,9.0,0.0,0.0,0.0,0.0,0.0,12.0],"events":[{"best_kmer":61523,"gene":["PAPOLA"],"id":111,"info":"Best k-mer in gene PAPOLA","signatures":[],"type":"gene"}],"fc":[1.9940611337886751],"graph":"linear","graph_id":9499,"id":61523,"kmer":"ATATGTGGAAATGAAACGAAGAAACTTAAAA","means":[0.6787976562706546,0.3404096518249433],"pvalues":[0.004317784887028398],"stdevs":[0.516027209995304,0.5923259692040989],"values":[73.896]},
{"alignments":[{"blocks":[{"q_end":45,"q_start":14,"t_end":521058,"t_start":521027}],"chromosome":"chr16","end":521058,"genes":[80],"id":111,"match":3,"query_index":111,"signatures":[],"start":521027,"strand":"-"}],"counts":[44.0,79.0,66.0,32.0,42.0,30.0,36.0,21.0,63.0,24.0,36.0,27.0,100.0,47.0,12.0,43.0,88.0,115.0,85.0,107.0,41.0,28.0,120.0,104.0,55.0,30.0,51.0,44.0,54.0,30.0,42.0,51.0,69.0,51.0,100.0,90.0,77.0,57.0,59.0,62.0,50.0,104.0,69.0,70.0,59.0,78.0,58.0,52.0,89.0,30.0,95.0,70.0,166.0,39.0,35.0,80.0,53.0,42.0,106.0,24.0,31.0,22.0,75.0,74.0,56.0,177.0,131.0,49.0,85.0,56.0,58.0,25.0,34.0,30.0,29.0,37.0,56.0,104.0,98.0,46.0,50.0,55.0,107.0,55.0,108.0,43.0,57.0,77.0,51.0,40.0,44.0,70.0,59.0,51.0,42.0,60.0,63.0,137.0,109.0,51.0,11.0,51.0,55.0,72.0,28.0,105.0,17.0,34.0,51.0,132.0,0.0,94.0,20.0,41.0,48.0,81.0,194.0,67.0],"events":[{"best_kmer":121519,"gene":["RAB11FIP3"],"id":112,"info":"Best k-mer in gene RAB11FIP3","signatures":[],"type":"gene"}],"fc":[1.6273885939494428],"graph":"linear","graph_id":158,"id":121519,"kmer":"CGGGCCCTGGGACTTCCCTTTCTCCCTCTCC","means":[6.248750020306556,3.8397405779659053],"pvalues":[1.435511289938261e-08],"stdevs":[2.855187758099211,1.421510671837288],"values":[78.862]},
{"alignments":[{"blocks":[{"q_end":38,"q_start":7,"t_end":1359182,"t_start":1359151}],"chromosome":"chr16","end":1359182,"genes":[81,770],"id":112,"match":40,"query_index":112,"signatures":[],"start":1359151,"strand":"+"}],"counts":[18.0,12.0,0.0,7.0,0.0,30.0,6.0,7.0,21.0,0.0,9.0,6.0,13.0,8.0,0.0,15.0,34.0,24.0,10.0,14.0,7.0,5.0,6.0,13.0,23.0,12.0,0.0,0.0,16.0,6.0,9.0,9.0,18.0,7.0,22.0,26.0,22.0,26.0,20.0,20.0,16.0,37.0,15.0,11.0,29.0,12.0,12.0,28.0,36.0,20.0,27.0,41.0,21.0,26.0,12.0,55.0,17.0,17.0,9.0,6.0,11.0,18.0,26.0,27.0,16.0,29.0,24.0,20.0,44.0,16.0,25.0,8.0,16.0,12.0,11.0,13.0,13.0,16.0,13.0,7.0,32.0,12.0,75.0,24.0,20.0,21.0,33.0,20.0,15.0,14.0,15.0,31.0,32.0,21.0,11.0,18.0,33.0,63.0,12.0,14.0,0.0,10.0,25.0,39.0,10.0,26.0,20.0,7.0,11.0,60.0,33.0,20.0,8.0,7.0,8.0,27.0,12.0,10.0],"events":[{"best_kmer":11626,"gene":["AL031709.1","GNPTG"],"id":113,"info":"Best k-mer in gene GNPTG","signatures":[],"type":"gene"}],"fc":[2.0421264078659824],"graph":"linear","graph_id":21699,"id":11626,"kmer":"AACTTGAGTTTATTGTTGGGCTGTAGTTCTG","means":[1.941775161687535,0.9508594346599168],"pvalues":[2.9988236752752317e-08],"stdevs":[1.1784375214759963,0.6211733285917218],"values":[72.438]},
{"alignments":[{"blocks":[{"q_end":33,"q_start":2,"t_end":56599906,"t_start":56599875}],"chromosome":"chr18","end":56599906,"genes":[82],"id":113,"match":2,"query_index":113,"signatures":[],"start":56599875,"strand":"-"}],"counts":[0.0,7.0,0.0,0.0,0.0,6.0,0.0,6.0,11.0,0.0,0.0,0.0,5.0,0.0,0.0,0.0,0.0,0.0,12.0,11.0,0.0,14.0,13.0,0.0,10.0,0.0,0.0,0.0,0.0,0.0,5.0,0.0,6.0,5.0,5.0,0.0,5.0,6.0,0.0,0.0,0.0,0.0,0.0,0.0,0.0,0.0,0.0,0.0,0.0,0.0,14.0,9.0,21.0,12.0,0.0,6.0,0.0,0.0,7.0,0.0,0.0,0.0,10.0,6.0,0.0,6.0,0.0,6.0,0.0,0.0,6.0,0.0,0.0,0.0,0.0,0.0,0.0,14.0,0.0,0.0,6.0,5.0,0.0,0.0,11.0,0.0,0.0,12.0,0.0,0.0,7.0,0.0,0.0,0.0,0.0,8.0,0.0,8.0,13.0,0.0,0.0,0.0,0.0,0.0,0.0,5.0,0.0,0.0,0.0,8.0,11.0,0.0,0.0,0.0,0.0,5.0,5.0,10.0],"events":[{"best_kmer":243707,"gene":["TXNL1"],"id":114,"info":"Best k-mer in gene TXNL1","signatures":[],"type":"gene"}],"fc":[8.028564939190803],"graph":"linear","graph_id":10794,"id":243707,"kmer":"TCTTAGACTATTTTTTTTTTAAGATAAGTAA","means":[0.35551810106984866,0.04428164980448938],"pvalues":[7.779726166317664e-08],"stdevs":[0.43044383769700206,0.15555098649210292],"values":[73.692]},
{"alignments":[{"blocks":[{"q_end":33,"q_start":2,"t_end":172464485,"t_start":172464454}],"chromosome":"chr2","end":172464485,"genes":[83,679],"id":114,"match":40,"query_index":114,"signatures":[],"start":172464454,"strand":"+"}],"counts":[0.0,0.0,0.0,0.0,0.0,0.0,8.0,6.0,0.0,12.0,8.0,0.0,6.0,0.0,18.0,0.0,0.0,5.0,8.0,0.0,5.0,0.0,0.0,0.0,0.0,6.0,14.0,5.0,0.0,0.0,0.0,6.0,5.0,8.0,0.0,8.0,0.0,0.0,5.0,0.0,0.0,0.0,0.0,0.0,30.0,0.0,19.0,0.0,6.0,0.0,0.0,0.0,0.0,0.0,7.0,5.0,15.0,16.0,5.0,0.0,13.0,9.0,0.0,0.0,0.0,0.0,0.0,0.0,0.0,8.0,0.0,0.0,0.0,5.0,10.0,8.0,9.0,0.0,0.0,0.0,0.0,0.0,0.0,0.0,0.0,14.0,0.0,0.0,0.0,0.0,0.0,7.0,6.0,0.0,10.0,0.0,0.0,6.0,0.0,0.0,8.0,10.0,5.0,0.0,5.0,9.0,10.0,0.0,27.0,0.0,0.0,0.0,7.0,0.0,0.0,15.0,0.0,5.0],"events":[{"best_kmer":46080,"gene":["ITGA6","ITGA6-AS1"],"id":115,"info":"Best k-mer in gene ITGA6","signatures":[],"type":"gene"}],"fc":[-3.8157103553213205],"graph":"linear","graph_id":13224,"id":46080,"kmer":"AGCCTTGTTTCCAAAACTCTCAGCTCTTGGT","means":[0.1807125335273745,0.6895466855167542],"pvalues":[5.431315378875207e-05],"stdevs":[0.3300394153863271,0.645318615405308],"values":[73.362]},
{"alignments":[{"blocks":[{"q_end":36,"q_start":5,"t_end":25756279,"t_start":25756248}],"chromosome":"chr4","end":25756279,"genes":[84],"id":115,"match":2,"query_index":115,"signatures":[],"start":25756248,"strand":"-"}],"counts":[9.0,0.0,0.0,0.0,0.0,0.0,5.0,0.0,0.0,19.0,17.0,5.0,10.0,8.0,8.0,0.0,0.0,9.0,0.0,0.0,6.0,0.0,0.0,0.0,0.0,8.0,25.0,6.0,0.0,0.0,10.0,18.0,0.0,5.0,0.0,0.0,0.0,9.0,0.0,6.0,0.0,0.0,13.0,5.0,0.0,7.0,9.0,0.0,5.0,15.0,0.0,0.0,0.0,0.0,0.0,0.0,12.0,17.0,5.0,5.0,24.0,0.0,0.0,0.0,0.0,0.0,0.0,0.0,0.0,0.0,0.0,0.0,0.0,5.0,10.0,0.0,0.0,0.0,0.0,0.0,0.0,0.0,9.0,0.0,7.0,14.0,5.0,0.0,10.0,6.0,0.0,0.0,0.0,0.0,0.0,5.0,5.0,6.0,6.0,0.0,8.0,8.0,0.0,8.0,0.0,14.0,14.0,0.0,22.0,0.0,0.0,5.0,5.0,0.0,0.0,0.0,0.0,5.0],"events":[{"best_kmer":205129,"gene":["SEL1L3"],"id":116,"info":"Best k-mer in gene SEL1L3","signatures":[],"type":"gene"}],"fc":[-3.189003230415184],"graph":"linear","graph_id":14829,"id":205129,"kmer":"GTCTCTCAAGAGACAAGAAAACTGATTTTTT","means":[0.21214521414077836,0.6765317732120631],"pvalues":[0.0001527620040196397],"stdevs":[0.37122901764672317,0.6287360800687617],"values":[73.161]},
{"alignments":[{"blocks":[{"q_end":36,"q_start":5,"t_end":152102855,"t_start":152102824}],"chromosome":"chr6","end":152102855,"genes":[85],"id":116,"match":40,"query_index":116,"signatures":[],"start":152102824,"strand":"+"}],"counts":[6.0,591.0,1179.0,17.0,26.0,1129.0,14.0,140.0,2282.0,8.0,28.0,109.0,270.0,69.0,6.0,88.0,763.0,44.0,677.0,1017.0,19.0,121.0,372.0,1654.0,191.0,7.0,99.0,6.0,639.0,32.0,71.0,20.0,251.0,85.0,518.0,495.0,355.0,983.0,83.0,0.0,1331.0,626.0,0.0,19.0,11.0,0.0,8.0,105.0,136.0,22.0,384.0,426.0,1071.0,138.0,15.0,545.0,13.0,29.0,499.0,6.0,40.0,27.0,242.0,279.0,281.0,412.0,757.0,316.0,685.0,10.0,281.0,18.0,15.0,32.0,7.0,8.0,22.0,487.0,0.0,0.0,309.0,27.0,248.0,490.0,536.0,89.0,1070.0,589.0,8.0,0.0,506.0,9.0,12.0,32.0,6.0,621.0,5.0,856.0,1292.0,33.0,0.0,7.0,762.0,745.0,29.0,17.0,20.0,15.0,166.0,1350.0,484.0,164.0,0.0,0.0,51.0,50.0,1193.0,379.0],"events":[{"best_kmer":232742,"gene":["ESR1"],"id":117,"info":"Best k-mer in gene ESR1","signatures":[],"type":"gene"}],"fc":[5.9240143631593245],"graph":"linear","graph_id":894,"id":232742,"kmer":"TCCAAACCCATCGTCAGTGTGTGTGTTTAGA","means":[35.54951462212677,6.000916345376302],"pvalues":[2.0200940162988413e-08],"stdevs":[40.013977265216134,12.360391917017527],"values":[77.02]},
{"alignments":[{"blocks":[{"q_end":42,"q_start":11,"t_end":21497419,"t_start":21497388}],"chromosome":"chr14","end":21497419,"genes":[86],"id":117,"match":40,"query_index":117,"signatures":[],"start":21497388,"strand":"+"}],"counts":[0.0,30.0,13.0,11.0,23.0,29.0,13.0,0.0,28.0,13.0,14.0,11.0,45.0,36.0,17.0,30.0,43.0,44.0,20.0,26.0,29.0,45.0,31.0,43.0,43.0,22.0,0.0,17.0,17.0,34.0,27.0,28.0,44.0,34.0,66.0,28.0,51.0,44.0,19.0,42.0,39.0,41.0,29.0,21.0,19.0,29.0,21.0,28.0,29.0,31.0,45.0,35.0,70.0,17.0,0.0,32.0,41.0,54.0,41.0,7.0,39.0,11.0,25.0,51.0,48.0,9.0,42.0,26.0,36.0,18.0,19.0,7.0,27.0,11.0,15.0,28.0,27.0,41.0,25.0,17.0,29.0,30.0,24.0,38.0,31.0,16.0,24.0,0.0,0.0,22.0,46.0,0.0,18.0,30.0,0.0,27.0,8.0,48.0,45.0,26.0,0.0,18.0,22.0,41.0,5.0,7.0,27.0,8.0,13.0,32.0,47.0,22.0,0.0,20.0,26.0,27.0,38.0,39.0],"events":[{"best_kmer":56860,"gene":["TOX4"],"id":118,"info":"Best k-mer in gene TOX4","signatures":[],"type":"gene"}],"fc":[1.6479919407263517],"graph":"linear","graph_id":7942,"id":56860,"kmer":"AGTGGTGATAACTTTAAATAAAACTCAAATT","means":[2.6253723571707366,1.5930735413752115],"pvalues":[2.1768086262700178e-05],"stdevs":[1.0991284362826008,1.1383656187806106],"values":[74.173]},
{"alignments":[{"blocks":[{"q_end":37,"q_start":6,"t_end":42539152,"t_start":42539121}],"chromosome":"chr15","end":42539152,"genes":[87,541,851],"id":118,"match":40,"query_index":118,"signatures":[],"start":42539121,"strand":"-"}],"counts":[13.0,35.0,13.0,13.0,10.0,8.0,13.0,5.0,16.0,0.0,7.0,7.0,12.0,15.0,0.0,10.0,19.0,6.0,23.0,17.0,15.0,7.0,11.0,9.0,12.0,11.0,0.0,10.0,7.0,13.0,12.0,11.0,11.0,12.0,13.0,8.0,10.0,15.0,12.0,9.0,6.0,11.0,10.0,7.0,7.0,12.0,5.0,9.0,13.0,12.0,20.0,16.0,23.0,17.0,0.0,17.0,0.0,10.0,14.0,11.0,0.0,0.0,14.0,25.0,16.0,5.0,8.0,0.0,13.0,6.0,9.0,0.0,14.0,8.0,10.0,7.0,16.0,22.0,5.0,5.0,8.0,14.0,15.0,18.0,14.0,15.0,18.0,13.0,20.0,7.0,13.0,14.0,10.0,11.0,0.0,6.0,12.0,15.0,13.0,11.0,0.0,6.0,0.0,10.0,5.0,11.0,13.0,0.0,13.0,13.0,13.0,14.0,6.0,5.0,10.0,15.0,19.0,10.0],"events":[{"best_kmer":148890,"gene":["AC018362.3","LRRC57","SNAP23"],"id":119,"info":"Best k-mer in gene SNAP23","signatures":[],"type":"gene"}],"fc":[1.7289767262039761],"graph":"linear","graph_id":20713,"id":148890,"kmer":"GAAGTGCAGTGGCATGATCACAGCTCACAAA","means":[1.0945673925767538,0.6330723693313742],"pvalues":[7.049603866713353e-06],"stdevs":[0.49866934068144203,0.465561835689421],"values":[72.535]},
{"alignments":[{"blocks":[{"q_end":36,"q_start":5,"t_end":217427381,"t_start":217427350}],"chromosome":"chr1","end":217427381,"genes":[88],"id":119,"match":2,"query_index":119,"signatures":[],"start":217427350,"strand":"-"}],"counts":[6.0,15.0,16.0,0.0,0.0,6.0,0.0,0.0,11.0,5.0,0.0,0.0,12.0,0.0,0.0,0.0,5.0,18.0,0.0,8.0,7.0,8.0,9.0,9.0,6.0,5.0,0.0,0.0,6.0,0.0,0.0,0.0,14.0,0.0,5.0,8.0,0.0,0.0,7.0,6.0,9.0,0.0,0.0,7.0,7.0,16.0,6.0,0.0,10.0,7.0,12.0,5.0,13.0,0.0,0.0,19.0,0.0,6.0,0.0,0.0,7.0,14.0,9.0,12.0,0.0,7.0,0.0,5.0,6.0,9.0,6.0,0.0,0.0,0.0,0.0,9.0,7.0,24.0,0.0,0.0,0.0,10.0,0.0,11.0,0.0,6.0,0.0,21.0,9.0,0.0,9.0,7.0,12.0,6.0,0.0,9.0,0.0,15.0,9.0,0.0,0.0,0.0,36.0,5.0,0.0,7.0,9.0,7.0,0.0,6.0,13.0,12.0,0.0,0.0,0.0,0.0,11.0,0.0],"events":[{"best_kmer":7868,"gene":["GPATCH2"],"id":120,"info":"Best k-mer in gene GPATCH2","signatures":[],"type":"gene"}],"fc":[3.215735673417124],"graph":"linear","graph_id":29275,"id":7868,"kmer":"AAATTTCAATATCTCAAAAAAATTAGAGAAA","means":[0.6110718603506099,0.1900255252326971],"pvalues":[1.4816070718604614e-06],"stdevs":[0.6148151554977497,0.2854603427776904],"values":[71.767]},
{"alignments":[{"blocks":[{"q_end":36,"q_start":5,"t_end":37169565,"t_start":37169534}],"chromosome":"chr3","end":37169565,"genes":[89],"id":120,"match":3,"query_index":120,"signatures":[],"start":37169534,"strand":"-"}],"counts":[0.0,0.0,0.0,0.0,5.0,0.0,0.0,0.0,0.0,0.0,0.0,15.0,9.0,0.0,10.0,0.0,20.0,6.0,10.0,13.0,7.0,7.0,7.0,11.0,0.0,0.0,5.0,0.0,0.0,5.0,6.0,0.0,13.0,5.0,7.0,0.0,5.0,10.0,0.0,19.0,11.0,26.0,10.0,7.0,5.0,0.0,6.0,5.0,10.0,0.0,9.0,15.0,11.0,0.0,0.0,16.0,0.0,0.0,17.0,7.0,0.0,0.0,0.0,0.0,5.0,10.0,6.0,0.0,14.0,0.0,5.0,0.0,0.0,5.0,11.0,0.0,0.0,8.0,7.0,0.0,5.0,8.0,13.0,7.0,9.0,6.0,0.0,8.0,0.0,8.0,6.0,0.0,0.0,7.0,5.0,6.0,0.0,17.0,11.0,0.0,0.0,0.0,6.0,0.0,0.0,0.0,0.0,0.0,0.0,0.0,15.0,6.0,0.0,0.0,0.0,5.0,5.0,11.0],"events":[{"best_kmer":18548,"gene":["LRRFIP2"],"id":121,"info":"Best k-mer in gene LRRFIP2","signatures":[],"type":"gene"}],"fc":[2.4707000706971427],"graph":"linear","graph_id":18120,"id":18548,"kmer":"AATATTTATTTCCCTGTTAAATGGCTTAAAT","means":[0.5140733903169956,0.20806790610239576],"pvalues":[0.00035160602183802983],"stdevs":[0.4855297540771322,0.37357456167073894],"values":[72.793]},
{"alignments":[{"blocks":[{"q_end":36,"q_start":5,"t_end":85158537,"t_start":85158506}],"chromosome":"chr1","end":85158537,"genes":[90],"id":121,"match":40,"query_index":121,"signatures":[],"start":85158506,"strand":"+"}],"counts":[0.0,10.0,6.0,0.0,0.0,13.0,0.0,0.0,9.0,0.0,0.0,5.0,9.0,0.0,0.0,0.0,9.0,6.0,5.0,10.0,0.0,0.0,23.0,17.0,8.0,0.0,0.0,0.0,0.0,10.0,6.0,0.0,0.0,6.0,11.0,0.0,8.0,14.0,12.0,12.0,7.0,20.0,7.0,11.0,0.0,12.0,8.0,0.0,0.0,6.0,10.0,16.0,0.0,8.0,0.0,9.0,6.0,0.0,58.0,0.0,0.0,7.0,13.0,5.0,10.0,8.0,19.0,0.0,8.0,9.0,0.0,0.0,8.0,6.0,0.0,7.0,0.0,0.0,0.0,0.0,5.0,10.0,9.0,5.0,7.0,9.0,6.0,17.0,5.0,11.0,13.0,0.0,10.0,5.0,5.0,0.0,5.0,8.0,11.0,0.0,0.0,0.0,0.0,13.0,0.0,0.0,15.0,0.0,0.0,11.0,12.0,0.0,0.0,0.0,0.0,7.0,20.0,0.0],"events":[{"best_kmer":256817,"gene":["SYDE2"],"id":122,"info":"Best k-mer in gene SYDE2","signatures":[],"type":"gene"}],"fc":[4.663023809917509],"graph":"linear","graph_id":61,"id":256817,"kmer":"TGGCAAGATTTAGTAAAATATCCCAAGAAGT","means":[0.6763254852623306,0.14504010977252443],"pvalues":[8.739032627732842e-09],"stdevs":[0.6534527240215564,0.27594494735521213],"values":[79.939]},
{"alignments":[{"blocks":[{"q_end":38,"q_start":7,"t_end":69494158,"t_start":69494127}],"chromosome":"chr10","end":69494158,"genes":[91],"id":122,"match":40,"query_index":122,"signatures":[],"start":69494127,"strand":"+"}],"counts":[17.0,7.0,0.0,0.0,21.0,41.0,0.0,0.0,7.0,0.0,0.0,0.0,8.0,0.0,0.0,11.0,7.0,7.0,8.0,0.0,9.0,8.0,7.0,26.0,11.0,0.0,0.0,0.0,5.0,18.0,0.0,0.0,27.0,9.0,19.0,20.0,12.0,27.0,6.0,0.0,17.0,29.0,0.0,0.0,0.0,12.0,12.0,16.0,10.0,0.0,36.0,12.0,7.0,15.0,0.0,18.0,7.0,0.0,0.0,0.0,0.0,0.0,16.0,16.0,10.0,26.0,14.0,11.0,22.0,13.0,0.0,0.0,13.0,0.0,0.0,0.0,0.0,26.0,5.0,0.0,18.0,17.0,20.0,15.0,6.0,0.0,11.0,13.0,8.0,34.0,16.0,7.0,7.0,9.0,12.0,13.0,24.0,15.0,12.0,14.0,0.0,0.0,13.0,25.0,14.0,0.0,6.0,13.0,0.0,13.0,23.0,15.0,0.0,6.0,0.0,8.0,6.0,20.0],"events":[{"best_kmer":238736,"gene":["TSPAN15"],"id":123,"info":"Best k-mer in gene TSPAN15","signatures":[],"type":"gene"}],"fc":[3.2585887023008655],"graph":"linear","graph_id":3871,"id":238736,"kmer":"TCGGACTAGCCACATCGCTCTCTGGGCTGCA","means":[1.1181512963892817,0.3431397450067151],"pvalues":[1.043749007361027e-06],"stdevs":[0.8847454041818349,0.6629413109643076],"values":[75.185]},
{"alignments":[{"blocks":[{"q_end":33,"q_start":5,"t_end":58569588,"t_start":58569560}],"chromosome":"chr19","end":58569588,"genes":[92,797],"id":123,"match":40,"query_index":123,"signatures":[246],"start":58569560,"strand":"+"}],"counts":[20.0,6.0,29.0,27.0,17.0,60.0,10.0,33.0,69.0,9.0,11.0,22.0,15.0,33.0,9.0,34.0,75.0,54.0,11.0,58.0,24.0,43.0,32.0,52.0,54.0,14.0,0.0,25.0,34.0,24.0,28.0,15.0,25.0,29.0,65.0,22.0,21.0,30.0,34.0,22.0,71.0,57.0,11.0,18.0,40.0,39.0,52.0,48.0,42.0,34.0,74.0,44.0,66.0,64.0,5.0,131.0,32.0,20.0,31.0,0.0,25.0,24.0,61.0,34.0,35.0,93.0,36.0,18.0,81.0,21.0,35.0,5.0,24.0,18.0,15.0,27.0,15.0,31.0,17.0,24.0,45.0,23.0,66.0,56.0,45.0,20.0,43.0,42.0,25.0,38.0,36.0,23.0,43.0,15.0,18.0,21.0,92.0,64.0,48.0,15.0,0.0,28.0,33.0,56.0,0.0,39.0,41.0,30.0,21.0,54.0,55.0,23.0,23.0,9.0,24.0,42.0,61.0,33.0],"events":[{"best_kmer":46656,"gene":["MZF1","MZF1-AS1"],"id":124,"info":"Best k-mer in gene MZF1","signatures":[],"type":"gene"}],"fc":[1.9484183915142563],"graph":"linear","graph_id":26944,"id":46656,"kmer":"AGCTAGAGGCCCAGACTCCAGGAAATCTGAG","means":[3.5935372948786006,1.8443355444237024],"pvalues":[9.46461440479009e-09],"stdevs":[2.0604261336075416,1.002618144913999],"values":[71.966]},
{"alignments":[{"blocks":[{"q_end":40,"q_start":9,"t_end":1791404,"t_start":1791373}],"chromosome":"chr16","end":1791404,"genes":[93,402],"id":124,"match":40,"query_index":124,"signatures":[],"start":1791373,"strand":"+"}],"counts":[0.0,42.0,8.0,0.0,0.0,11.0,0.0,0.0,5.0,0.0,0.0,0.0,8.0,0.0,0.0,0.0,24.0,0.0,0.0,20.0,0.0,0.0,0.0,0.0,14.0,0.0,0.0,0.0,0.0,0.0,0.0,0.0,9.0,0.0,8.0,0.0,0.0,0.0,6.0,0.0,12.0,8.0,0.0,0.0,0.0,0.0,0.0,0.0,9.0,0.0,14.0,0.0,6.0,0.0,0.0,10.0,0.0,0.0,13.0,0.0,0.0,0.0,112.0,0.0,0.0,9.0,15.0,0.0,7.0,0.0,16.0,0.0,0.0,0.0,0.0,0.0,0.0,0.0,0.0,0.0,5.0,0.0,21.0,0.0,9.0,0.0,12.0,0.0,0.0,0.0,13.0,6.0,5.0,0.0,0.0,0.0,8.0,17.0,0.0,0.0,0.0,0.0,6.0,0.0,0.0,0.0,5.0,0.0,0.0,35.0,12.0,7.0,0.0,0.0,16.0,0.0,0.0,0.0],"events":[{"best_kmer":213061,"gene":["IGFALS","SPSB3"],"id":125,"info":"Best k-mer in gene IGFALS","signatures":[],"type":"gene"}],"fc":[null],"graph":"linear","graph_id":2792,"id":213061,"kmer":"GTTGTGGTCTAGCGTGAGCACCTCAAGCTGC","means":[0.6171251988988113,0.0],"pvalues":[8.112057066211878e-05],"stdevs":[1.3460621007352762,0.0],"values":[75.622]},
{"alignments":[{"blocks":[{"q_end":34,"q_start":3,"t_end":19971694,"t_start":19971663}],"chromosome":"chr22","end":19971694,"genes":[94],"id":125,"match":3,"query_index":125,"signatures":[],"start":19971663,"strand":"-"}],"counts":[20.0,11.0,0.0,28.0,18.0,0.0,0.0,0.0,12.0,0.0,7.0,0.0,8.0,5.0,0.0,0.0,10.0,10.0,5.0,6.0,0.0,9.0,11.0,10.0,7.0,0.0,0.0,0.0,0.0,9.0,0.0,0.0,0.0,7.0,14.0,11.0,7.0,6.0,7.0,8.0,8.0,9.0,0.0,11.0,16.0,11.0,14.0,11.0,10.0,7.0,19.0,12.0,22.0,19.0,0.0,18.0,5.0,6.0,8.0,0.0,0.0,12.0,6.0,0.0,5.0,8.0,8.0,0.0,11.0,0.0,0.0,5.0,9.0,0.0,0.0,10.0,6.0,9.0,0.0,0.0,10.0,8.0,7.0,5.0,19.0,17.0,15.0,5.0,8.0,0.0,9.0,10.0,0.0,7.0,7.0,0.0,28.0,12.0,0.0,0.0,0.0,0.0,0.0,7.0,5.0,6.0,7.0,7.0,0.0,13.0,14.0,10.0,0.0,0.0,7.0,12.0,17.0,6.0],"events":[{"best_kmer":137013,"gene":["ARVCF"],"id":126,"info":"Best k-mer in gene ARVCF","signatures":[],"type":"gene"}],"fc":[2.1581096029164],"graph":"linear","graph_id":11349,"id":137013,"kmer":"CTGGGGACAACACTGCCCGGCCACACCCTGC","means":[0.750475288786769,0.3477466055350482],"pvalues":[0.0009867368156654894],"stdevs":[0.6063781058853231,0.5763699673598032],"values":[73.613]},
{"alignments":[{"blocks":[{"q_end":35,"q_start":4,"t_end":30420465,"t_start":30420434}],"chromosome":"chr22","end":30420465,"genes":[95,96,728],"id":126,"match":40,"query_index":126,"signatures":[],"start":30420434,"strand":"+"}],"counts":[6.0,0.0,6.0,0.0,0.0,5.0,0.0,0.0,5.0,5.0,0.0,0.0,0.0,0.0,0.0,0.0,9.0,8.0,0.0,0.0,5.0,0.0,0.0,5.0,0.0,0.0,0.0,0.0,0.0,7.0,6.0,0.0,5.0,0.0,21.0,5.0,7.0,14.0,0.0,0.0,19.0,31.0,0.0,5.0,0.0,0.0,0.0,0.0,0.0,5.0,7.0,6.0,8.0,9.0,0.0,7.0,0.0,0.0,7.0,0.0,0.0,0.0,0.0,17.0,10.0,12.0,21.0,6.0,9.0,8.0,5.0,0.0,0.0,0.0,0.0,11.0,0.0,0.0,0.0,0.0,17.0,0.0,6.0,8.0,8.0,0.0,6.0,8.0,0.0,10.0,6.0,0.0,6.0,0.0,7.0,6.0,6.0,15.0,6.0,10.0,0.0,0.0,10.0,11.0,0.0,5.0,0.0,0.0,5.0,12.0,8.0,0.0,0.0,0.0,0.0,6.0,0.0,7.0],"events":[{"best_kmer":275876,"gene":["AC004832.3","RNF215","SEC14L2"],"id":127,"info":"Best k-mer in gene RNF215","signatures":[],"type":"gene"}],"fc":[4.057570918563074],"graph":"linear","graph_id":9241,"id":275876,"kmer":"TTCTTGTTTCTGAGGCCAAGTATCTTGCTAG","means":[0.493989649569547,0.12174516711700156],"pvalues":[1.0721606842095646e-06],"stdevs":[0.5374474414347569,0.24699099927821994],"values":[73.937]},
{"alignments":[{"blocks":[{"q_end":36,"q_start":5,"t_end":37570564,"t_start":37570533}],"chromosome":"chr22","end":37570564,"genes":[97],"id":127,"match":3,"query_index":127,"signatures":[],"start":37570533,"strand":"-"}],"counts":[0.0,0.0,0.0,0.0,5.0,0.0,5.0,0.0,0.0,9.0,9.0,0.0,7.0,0.0,0.0,0.0,0.0,0.0,0.0,0.0,6.0,0.0,0.0,0.0,0.0,7.0,29.0,8.0,0.0,9.0,0.0,7.0,0.0,0.0,0.0,0.0,0.0,0.0,0.0,19.0,0.0,0.0,0.0,0.0,5.0,0.0,8.0,0.0,0.0,0.0,8.0,0.0,0.0,0.0,0.0,0.0,7.0,0.0,0.0,0.0,6.0,0.0,5.0,0.0,0.0,0.0,0.0,0.0,0.0,19.0,0.0,0.0,0.0,7.0,7.0,0.0,9.0,0.0,9.0,0.0,7.0,6.0,0.0,0.0,0.0,5.0,0.0,0.0,0.0,0.0,0.0,0.0,7.0,11.0,0.0,8.0,0.0,0.0,0.0,0.0,6.0,5.0,0.0,0.0,10.0,11.0,0.0,5.0,13.0,0.0,0.0,0.0,6.0,0.0,0.0,6.0,0.0,0.0],"events":[{"best_kmer":194152,"gene":["LGALS2"],"id":128,"info":"Best k-mer in gene LGALS2","signatures":[],"type":"gene"}],"fc":[-4.215470632940037],"graph":"linear","graph_id":2299,"id":194152,"kmer":"GGGGGAAAGGGCACTGGGGTGATGTCAAGGG","means":[0.1194887684865319,0.5037013945211462],"pvalues":[5.757627252002722e-05],"stdevs":[0.28573231527226833,0.48455790757197703],"values":[75.85399999999998]},
{"alignments":[{"blocks":[{"q_end":36,"q_start":5,"t_end":31342487,"t_start":31342456}],"chromosome":"chr22","end":31342487,"genes":[98],"id":128,"match":40,"query_index":128,"signatures":[],"start":31342456,"strand":"+"}],"counts":[21.0,16.0,8.0,7.0,0.0,11.0,6.0,6.0,12.0,0.0,0.0,0.0,7.0,6.0,0.0,9.0,19.0,33.0,15.0,10.0,6.0,17.0,28.0,7.0,10.0,6.0,0.0,0.0,13.0,7.0,5.0,0.0,9.0,15.0,13.0,10.0,11.0,17.0,9.0,0.0,8.0,11.0,0.0,5.0,10.0,8.0,8.0,6.0,10.0,12.0,15.0,15.0,18.0,0.0,0.0,14.0,0.0,16.0,6.0,0.0,5.0,0.0,12.0,5.0,9.0,9.0,19.0,6.0,11.0,13.0,8.0,0.0,12.0,0.0,7.0,11.0,7.0,9.0,0.0,5.0,12.0,12.0,9.0,24.0,20.0,12.0,15.0,8.0,23.0,5.0,7.0,7.0,9.0,10.0,8.0,18.0,9.0,28.0,12.0,9.0,0.0,7.0,9.0,9.0,8.0,0.0,0.0,0.0,0.0,10.0,25.0,7.0,0.0,0.0,9.0,15.0,11.0,17.0],"events":[{"best_kmer":202968,"gene":["PATZ1"],"id":129,"info":"Best k-mer in gene PATZ1","signatures":[],"type":"gene"}],"fc":[2.0300357119176753],"graph":"linear","graph_id":6608,"id":202968,"kmer":"GTCAGAAAAGGGGAAGAGTGGTTGGCTGGAC","means":[0.9423243722467188,0.46419103206640205],"pvalues":[3.459923857278916e-05],"stdevs":[0.5445086800625494,0.5362220058261898],"values":[74.445]},
{"alignments":[{"blocks":[{"q_end":42,"q_start":11,"t_end":28001837,"t_start":28001806}],"chromosome":"chr22","end":28001837,"genes":[99,688],"id":129,"match":40,"query_index":129,"signatures":[],"start":28001806,"strand":"+"}],"counts":[14.0,13.0,24.0,0.0,0.0,13.0,10.0,5.0,5.0,0.0,0.0,0.0,8.0,10.0,0.0,10.0,17.0,11.0,0.0,14.0,0.0,10.0,17.0,6.0,7.0,0.0,0.0,0.0,6.0,7.0,6.0,0.0,0.0,5.0,5.0,0.0,6.0,6.0,5.0,6.0,0.0,9.0,0.0,0.0,0.0,0.0,0.0,0.0,11.0,0.0,23.0,12.0,17.0,22.0,5.0,21.0,0.0,0.0,0.0,0.0,5.0,13.0,5.0,10.0,5.0,0.0,14.0,0.0,16.0,0.0,0.0,0.0,11.0,0.0,0.0,7.0,8.0,10.0,0.0,0.0,14.0,8.0,9.0,17.0,12.0,0.0,9.0,9.0,7.0,0.0,15.0,5.0,9.0,5.0,0.0,5.0,9.0,23.0,8.0,7.0,0.0,0.0,6.0,7.0,5.0,0.0,9.0,0.0,0.0,13.0,16.0,0.0,0.0,0.0,0.0,15.0,9.0,11.0],"events":[{"best_kmer":26380,"gene":["TTC28","TTC28-AS1"],"id":130,"info":"Best k-mer in gene TTC28","signatures":[],"type":"gene"}],"fc":[3.7118525622592635],"graph":"linear","graph_id":787,"id":26380,"kmer":"ACAGTTTCTTGAAGTTCACAAGAACCTGAAG","means":[0.7205522893928175,0.19412201247407432],"pvalues":[2.1512196891883534e-08],"stdevs":[0.6106426098866045,0.3315144545948777],"values":[77.16]},
{"alignments":[{"blocks":[{"q_end":36,"q_start":5,"t_end":38671819,"t_start":38671788}],"chromosome":"chr22","end":38671819,"genes":[100,667],"id":130,"match":3,"query_index":130,"signatures":[],"start":38671788,"strand":"-"}],"counts":[16.0,5.0,0.0,0.0,0.0,8.0,0.0,6.0,8.0,0.0,0.0,0.0,6.0,11.0,0.0,6.0,10.0,7.0,0.0,13.0,8.0,0.0,0.0,9.0,0.0,0.0,0.0,10.0,0.0,8.0,12.0,7.0,5.0,8.0,8.0,14.0,6.0,10.0,10.0,0.0,18.0,10.0,9.0,5.0,8.0,5.0,0.0,5.0,21.0,5.0,21.0,12.0,7.0,0.0,0.0,14.0,0.0,5.0,10.0,5.0,0.0,0.0,14.0,8.0,12.0,14.0,12.0,5.0,6.0,8.0,6.0,0.0,5.0,0.0,5.0,9.0,13.0,12.0,5.0,0.0,18.0,9.0,10.0,7.0,12.0,14.0,8.0,13.0,0.0,11.0,10.0,6.0,11.0,9.0,6.0,0.0,10.0,12.0,0.0,0.0,0.0,0.0,6.0,9.0,12.0,10.0,8.0,0.0,0.0,5.0,17.0,6.0,5.0,0.0,8.0,14.0,11.0,6.0],"events":[{"best_kmer":7501,"gene":["AL021707.2","CBY1"],"id":131,"info":"Best k-mer in gene CBY1","signatures":[],"type":"gene"}],"fc":[2.4486418913495327],"graph":"linear","graph_id":4042,"id":7501,"kmer":"AAATTAAGTTACAGAGCAGTTAGTCAGTAGC","means":[0.7323281548579046,0.29907523735710195],"pvalues":[1.041124976021772e-05],"stdevs":[0.45993456319315257,0.45203666622421335],"values":[75.127]},
{"alignments":[{"blocks":[{"q_end":42,"q_start":11,"t_end":46348736,"t_start":46348705}],"chromosome":"chr22","end":46348736,"genes":[101],"id":131,"match":40,"query_index":131,"signatures":[],"start":46348705,"strand":"+"}],"counts":[0.0,15.0,0.0,0.0,0.0,8.0,0.0,0.0,0.0,0.0,0.0,0.0,10.0,0.0,0.0,0.0,30.0,0.0,10.0,0.0,0.0,0.0,5.0,12.0,0.0,0.0,0.0,0.0,17.0,6.0,0.0,0.0,9.0,0.0,17.0,33.0,9.0,20.0,0.0,0.0,10.0,18.0,0.0,0.0,0.0,0.0,0.0,7.0,5.0,0.0,14.0,8.0,7.0,0.0,0.0,36.0,0.0,0.0,0.0,0.0,0.0,0.0,5.0,12.0,0.0,9.0,5.0,10.0,10.0,7.0,0.0,0.0,0.0,0.0,0.0,0.0,0.0,40.0,0.0,0.0,23.0,7.0,0.0,27.0,20.0,0.0,0.0,21.0,0.0,0.0,8.0,0.0,0.0,5.0,0.0,0.0,0.0,9.0,0.0,0.0,0.0,0.0,14.0,5.0,0.0,5.0,7.0,0.0,0.0,5.0,13.0,5.0,0.0,0.0,0.0,5.0,11.0,0.0],"events":[{"best_kmer":142399,"gene":["TRMU"],"id":132,"info":"Best k-mer in gene TRMU","signatures":[],"type":"gene"}],"fc":[17.15435161733395],"graph":"linear","graph_id":1461,"id":142399,"kmer":"CTTGCTTTTTTGAAAATCATAGATTTTTAGT","means":[0.6153869196961934,0.035873516727636834],"pvalues":[7.639476098646095e-09],"stdevs":[0.7998542218335734,0.12592230399581555],"values":[76.395]},
{"alignments":[{"blocks":[{"q_end":38,"q_start":7,"t_end":50332708,"t_start":50332677}],"chromosome":"chr14","end":50332708,"genes":[102,225],"id":132,"match":40,"query_index":132,"signatures":[],"start":50332677,"strand":"-"}],"counts":[0.0,8.0,0.0,9.0,5.0,8.0,0.0,0.0,9.0,0.0,0.0,0.0,5.0,5.0,0.0,8.0,16.0,9.0,5.0,0.0,0.0,0.0,7.0,0.0,13.0,0.0,0.0,5.0,5.0,14.0,7.0,7.0,7.0,8.0,15.0,8.0,11.0,8.0,0.0,8.0,10.0,15.0,8.0,9.0,5.0,0.0,6.0,14.0,11.0,10.0,10.0,13.0,22.0,8.0,0.0,10.0,14.0,7.0,10.0,0.0,0.0,0.0,10.0,0.0,0.0,5.0,10.0,0.0,11.0,5.0,6.0,0.0,6.0,7.0,0.0,5.0,18.0,15.0,6.0,0.0,13.0,6.0,10.0,7.0,8.0,9.0,7.0,8.0,7.0,8.0,5.0,5.0,8.0,11.0,0.0,10.0,7.0,15.0,8.0,9.0,0.0,0.0,7.0,23.0,0.0,8.0,7.0,0.0,0.0,7.0,17.0,6.0,0.0,0.0,0.0,6.0,0.0,7.0],"events":[{"best_kmer":225368,"gene":["ATP5S","CDKL1"],"id":133,"info":"Best k-mer in gene CDKL1","signatures":[],"type":"gene"}],"fc":[2.2005625678942295],"graph":"linear","graph_id":8887,"id":225368,"kmer":"TATCTTACTCTCCCAGGGCAGAGTACCAATT","means":[0.6548389686268546,0.29757798218547615],"pvalues":[3.162481759644869e-05],"stdevs":[0.42890185871702935,0.39060652524026085],"values":[73.998]},
{"alignments":[{"blocks":[{"q_end":35,"q_start":4,"t_end":54538573,"t_start":54538542}],"chromosome":"chr14","end":54538573,"genes":[103],"id":133,"match":40,"query_index":133,"signatures":[],"start":54538542,"strand":"+"}],"counts":[9.0,14.0,15.0,0.0,0.0,19.0,11.0,11.0,14.0,8.0,8.0,17.0,10.0,0.0,0.0,7.0,13.0,7.0,14.0,10.0,11.0,14.0,25.0,11.0,12.0,5.0,0.0,6.0,0.0,9.0,8.0,5.0,15.0,0.0,6.0,0.0,0.0,6.0,8.0,17.0,22.0,11.0,7.0,0.0,0.0,7.0,6.0,8.0,13.0,10.0,12.0,18.0,17.0,9.0,0.0,14.0,12.0,6.0,20.0,5.0,5.0,0.0,11.0,9.0,10.0,14.0,11.0,14.0,13.0,9.0,11.0,6.0,6.0,7.0,9.0,0.0,10.0,10.0,6.0,6.0,14.0,14.0,13.0,18.0,8.0,13.0,14.0,12.0,5.0,0.0,17.0,12.0,11.0,9.0,17.0,9.0,0.0,17.0,8.0,20.0,0.0,7.0,12.0,14.0,0.0,8.0,0.0,5.0,6.0,9.0,15.0,10.0,0.0,0.0,0.0,12.0,5.0,16.0],"events":[{"best_kmer":143670,"gene":["CGRRF1"],"id":134,"info":"Best k-mer in gene CGRRF1","signatures":[],"type":"gene"}],"fc":[1.8307066456652545],"graph":"linear","graph_id":10779,"id":143670,"kmer":"CTTTCTGCTTAGTGAATGAATACTGGAATCC","means":[0.9368079767886786,0.5117193292583777],"pvalues":[1.5889921234442127e-05],"stdevs":[0.5373783840964236,0.4274007568139771],"values":[73.695]},
{"alignments":[{"blocks":[{"q_end":36,"q_start":5,"t_end":77391149,"t_start":77391118}],"chromosome":"chr14","end":77391149,"genes":[104],"id":134,"match":40,"query_index":134,"signatures":[],"start":77391118,"strand":"+"}],"counts":[7.0,7.0,9.0,0.0,0.0,9.0,0.0,0.0,10.0,0.0,0.0,0.0,0.0,0.0,0.0,5.0,8.0,11.0,0.0,0.0,5.0,8.0,0.0,13.0,8.0,0.0,0.0,0.0,8.0,0.0,0.0,0.0,6.0,0.0,23.0,7.0,14.0,0.0,5.0,0.0,5.0,15.0,0.0,5.0,0.0,0.0,0.0,0.0,0.0,5.0,14.0,0.0,0.0,0.0,0.0,10.0,0.0,0.0,14.0,0.0,0.0,0.0,6.0,5.0,0.0,5.0,24.0,9.0,16.0,0.0,6.0,0.0,0.0,0.0,0.0,0.0,0.0,11.0,0.0,0.0,0.0,6.0,21.0,0.0,0.0,0.0,12.0,7.0,0.0,0.0,9.0,5.0,0.0,6.0,0.0,10.0,0.0,10.0,10.0,0.0,0.0,0.0,11.0,12.0,0.0,5.0,0.0,0.0,0.0,8.0,0.0,6.0,0.0,0.0,5.0,7.0,20.0,0.0],"events":[{"best_kmer":92671,"gene":["SAMD15"],"id":135,"info":"Best k-mer in gene SAMD15","signatures":[],"type":"gene"}],"fc":[6.920821149621896],"graph":"linear","graph_id":2590,"id":92671,"kmer":"CATACTGGGATAAAATCTGATTCCTTGACTT","means":[0.4818927619575794,0.06962941991123503],"pvalues":[1.1007933611928952e-08],"stdevs":[0.5126873471397995,0.2141097273721046],"values":[75.71099999999998]},
{"alignments":[{"blocks":[{"q_end":37,"q_start":6,"t_end":60298214,"t_start":60298183}],"chromosome":"chr14","end":60298214,"genes":[105],"id":135,"match":3,"query_index":135,"signatures":[],"start":60298183,"strand":"-"}],"counts":[18.0,83.0,50.0,29.0,15.0,41.0,18.0,62.0,42.0,6.0,16.0,29.0,44.0,37.0,0.0,51.0,18.0,55.0,24.0,48.0,29.0,44.0,58.0,54.0,39.0,21.0,6.0,36.0,30.0,34.0,54.0,22.0,29.0,28.0,83.0,38.0,52.0,31.0,8.0,67.0,44.0,32.0,35.0,10.0,18.0,0.0,23.0,35.0,38.0,42.0,59.0,88.0,50.0,40.0,5.0,25.0,19.0,28.0,68.0,0.0,27.0,11.0,42.0,36.0,9.0,20.0,41.0,0.0,44.0,20.0,31.0,6.0,17.0,0.0,22.0,17.0,41.0,65.0,24.0,28.0,41.0,66.0,53.0,28.0,0.0,20.0,35.0,46.0,43.0,34.0,62.0,23.0,21.0,54.0,8.0,26.0,17.0,49.0,68.0,20.0,0.0,16.0,33.0,56.0,5.0,42.0,44.0,5.0,14.0,50.0,77.0,25.0,0.0,13.0,17.0,49.0,94.0,54.0],"events":[{"best_kmer":100362,"gene":["PPM1A"],"id":136,"info":"Best k-mer in gene PPM1A","signatures":[],"type":"gene"}],"fc":[1.8207288455257535],"graph":"linear","graph_id":447,"id":100362,"kmer":"CCAGATACATTCCATTTCTGTTTTACCTCTT","means":[3.3613141435094636,1.8461365907227392],"pvalues":[1.4357295690542021e-06],"stdevs":[1.6912702233339432,1.3439728462162615],"values":[77.814]},
{"alignments":[{"blocks":[{"q_end":34,"q_start":3,"t_end":103729407,"t_start":103729376}],"chromosome":"chr14","end":103729407,"genes":[106],"id":136,"match":40,"query_index":136,"signatures":[],"start":103729376,"strand":"+"}],"counts":[8.0,5.0,8.0,6.0,17.0,5.0,0.0,7.0,8.0,0.0,0.0,0.0,10.0,0.0,0.0,7.0,6.0,24.0,0.0,0.0,5.0,6.0,7.0,10.0,13.0,16.0,0.0,9.0,8.0,9.0,5.0,0.0,8.0,5.0,9.0,7.0,6.0,13.0,5.0,8.0,7.0,7.0,7.0,0.0,0.0,14.0,13.0,6.0,17.0,6.0,5.0,12.0,8.0,6.0,0.0,6.0,15.0,10.0,8.0,5.0,0.0,0.0,7.0,10.0,11.0,8.0,10.0,10.0,8.0,7.0,7.0,0.0,6.0,0.0,0.0,5.0,8.0,9.0,0.0,6.0,12.0,8.0,8.0,10.0,7.0,7.0,9.0,8.0,17.0,12.0,11.0,7.0,11.0,15.0,7.0,13.0,9.0,19.0,24.0,9.0,0.0,8.0,9.0,28.0,9.0,17.0,13.0,0.0,0.0,26.0,11.0,8.0,0.0,0.0,0.0,15.0,6.0,10.0],"events":[{"best_kmer":153305,"gene":["ZFYVE21"],"id":137,"info":"Best k-mer in gene ZFYVE21","signatures":[],"type":"gene"}],"fc":[1.3888462088152034],"graph":"linear","graph_id":465,"id":153305,"kmer":"GACTTAAACTGTAAGACAACAAAGGGACATT","means":[0.7398750672354182,0.5327264189075266],"pvalues":[0.07253186386710875],"stdevs":[0.3961321721172458,0.6235865274383192],"values":[77.771]},
{"alignments":[{"blocks":[{"q_end":37,"q_start":6,"t_end":23028891,"t_start":23028860}],"chromosome":"chr14","end":23028891,"genes":[107],"id":137,"match":3,"query_index":137,"signatures":[],"start":23028860,"strand":"-"}],"counts":[13.0,8.0,0.0,7.0,10.0,15.0,7.0,7.0,0.0,0.0,0.0,0.0,16.0,11.0,0.0,6.0,14.0,31.0,6.0,0.0,19.0,9.0,7.0,6.0,12.0,10.0,0.0,12.0,18.0,7.0,10.0,8.0,23.0,17.0,21.0,12.0,17.0,20.0,10.0,17.0,14.0,22.0,12.0,18.0,10.0,21.0,12.0,10.0,15.0,29.0,23.0,28.0,23.0,10.0,8.0,24.0,10.0,15.0,14.0,10.0,10.0,5.0,12.0,25.0,13.0,17.0,22.0,7.0,21.0,0.0,11.0,0.0,14.0,9.0,20.0,18.0,20.0,14.0,13.0,10.0,25.0,17.0,25.0,14.0,18.0,15.0,13.0,15.0,25.0,19.0,18.0,12.0,20.0,15.0,7.0,22.0,10.0,24.0,11.0,15.0,0.0,0.0,11.0,14.0,13.0,35.0,16.0,10.0,10.0,17.0,11.0,13.0,6.0,15.0,12.0,18.0,11.0,17.0],"events":[{"best_kmer":124108,"gene":["PSMB5"],"id":138,"info":"Best k-mer in gene PSMB5","signatures":[],"type":"gene"}],"fc":[1.598482924869549],"graph":"linear","graph_id":32365,"id":124108,"kmer":"CTAAGTTTAGGAAGTTTGAATCTGTACATGA","means":[1.3327822340802762,0.8337794626045465],"pvalues":[0.00015702802300318296],"stdevs":[0.5417037122650704,0.6464988843925155],"values":[71.5]},
{"alignments":[{"blocks":[{"q_end":34,"q_start":3,"t_end":91966685,"t_start":91966654}],"chromosome":"chr14","end":91966685,"genes":[108],"id":138,"match":3,"query_index":138,"signatures":[],"start":91966654,"strand":"-"}],"counts":[20.0,57.0,0.0,16.0,12.0,16.0,11.0,0.0,38.0,5.0,9.0,9.0,22.0,17.0,0.0,26.0,19.0,25.0,20.0,32.0,15.0,46.0,36.0,26.0,28.0,11.0,0.0,19.0,11.0,23.0,16.0,13.0,18.0,15.0,32.0,6.0,25.0,19.0,21.0,15.0,15.0,16.0,14.0,0.0,12.0,19.0,16.0,15.0,22.0,21.0,24.0,26.0,24.0,13.0,0.0,33.0,20.0,17.0,27.0,0.0,17.0,7.0,31.0,0.0,17.0,0.0,39.0,23.0,30.0,13.0,0.0,0.0,14.0,19.0,11.0,0.0,8.0,23.0,5.0,0.0,9.0,28.0,0.0,28.0,24.0,17.0,15.0,14.0,0.0,20.0,38.0,16.0,30.0,28.0,0.0,27.0,19.0,46.0,12.0,19.0,0.0,14.0,11.0,38.0,7.0,24.0,15.0,0.0,6.0,36.0,36.0,19.0,5.0,6.0,19.0,18.0,38.0,14.0],"events":[{"best_kmer":3824,"gene":["TRIP11"],"id":139,"info":"Best k-mer in gene TRIP11","signatures":[],"type":"gene"}],"fc":[1.820058686737543],"graph":"linear","graph_id":1331,"id":3824,"kmer":"AAACTAAACAACAAAACCCTAGGAAAAGAAT","means":[1.751099167084067,0.9621113757726758],"pvalues":[3.6270751537108825e-06],"stdevs":[1.0306449255705543,0.6803871615821779],"values":[76.515]},
{"alignments":[{"blocks":[{"q_end":36,"q_start":5,"t_end":44751823,"t_start":44751792}],"chromosome":"chr20","end":44751823,"genes":[109,220],"id":139,"match":3,"query_index":139,"signatures":[],"start":44751792,"strand":"-"}],"counts":[0.0,72.0,38.0,0.0,7.0,7.0,0.0,0.0,30.0,0.0,5.0,0.0,9.0,0.0,0.0,9.0,23.0,18.0,38.0,17.0,0.0,0.0,11.0,12.0,0.0,0.0,7.0,0.0,0.0,6.0,0.0,0.0,6.0,0.0,11.0,8.0,32.0,6.0,0.0,7.0,28.0,20.0,0.0,0.0,0.0,0.0,0.0,6.0,0.0,0.0,13.0,0.0,20.0,0.0,0.0,0.0,0.0,0.0,8.0,0.0,0.0,0.0,5.0,22.0,5.0,5.0,32.0,16.0,7.0,0.0,0.0,0.0,0.0,0.0,0.0,0.0,0.0,84.0,7.0,0.0,9.0,0.0,9.0,61.0,31.0,0.0,0.0,24.0,0.0,9.0,6.0,0.0,0.0,5.0,0.0,0.0,0.0,5.0,27.0,9.0,0.0,5.0,7.0,12.0,0.0,0.0,5.0,0.0,5.0,62.0,15.0,30.0,0.0,0.0,10.0,0.0,31.0,0.0],"events":[{"best_kmer":287594,"gene":["RIMS4"],"id":140,"info":"Best k-mer in gene RIMS4","signatures":[],"type":"gene"}],"fc":[7.00478145262531],"graph":"linear","graph_id":22453,"id":287594,"kmer":"TTTTTGGCTTTTCTAACCTGGCTCGTTCATG","means":[1.0229616907241914,0.14603763124412644],"pvalues":[2.0195472306688087e-06],"stdevs":[1.5092725135968876,0.2745758624033128],"values":[72.368]},
{"alignments":[{"blocks":[{"q_end":36,"q_start":5,"t_end":63499159,"t_start":63499128}],"chromosome":"chr20","end":63499159,"genes":[110],"id":140,"match":3,"query_index":140,"signatures":[],"start":63499128,"strand":"-"}],"counts":[0.0,81.0,17.0,0.0,0.0,0.0,0.0,0.0,7.0,0.0,0.0,0.0,0.0,0.0,0.0,0.0,22.0,0.0,23.0,26.0,0.0,0.0,126.0,12.0,0.0,0.0,0.0,0.0,0.0,0.0,0.0,0.0,10.0,0.0,5.0,0.0,8.0,10.0,0.0,0.0,47.0,0.0,0.0,0.0,0.0,0.0,0.0,0.0,0.0,0.0,29.0,7.0,37.0,0.0,0.0,0.0,0.0,0.0,0.0,0.0,0.0,0.0,11.0,7.0,0.0,6.0,8.0,6.0,8.0,0.0,0.0,0.0,6.0,0.0,0.0,0.0,0.0,29.0,0.0,0.0,0.0,0.0,0.0,9.0,10.0,0.0,0.0,11.0,0.0,0.0,0.0,0.0,0.0,0.0,6.0,0.0,0.0,6.0,42.0,12.0,0.0,0.0,0.0,6.0,0.0,0.0,5.0,0.0,0.0,288.0,13.0,0.0,0.0,0.0,0.0,0.0,24.0,6.0],"events":[{"best_kmer":174258,"gene":["EEF1A2"],"id":141,"info":"Best k-mer in gene EEF1A2","signatures":[],"type":"gene"}],"fc":[84.68091801737464],"graph":"linear","graph_id":17253,"id":174258,"kmer":"GCGGTGCACTGCGCCGCCACCGTCAATAGGT","means":[1.0583859359336167,0.012498517502094858],"pvalues":[0.008510160421073564],"stdevs":[3.5098602636858818,0.07499110501256916],"values":[72.888]},
{"alignments":[{"blocks":[{"q_end":32,"q_start":1,"t_end":32155120,"t_start":32155089}],"chromosome":"chr20","end":32155120,"genes":[111],"id":141,"match":3,"query_index":141,"signatures":[],"start":32155089,"strand":"-"}],"counts":[14.0,0.0,0.0,0.0,0.0,8.0,0.0,0.0,0.0,0.0,0.0,0.0,9.0,0.0,0.0,0.0,6.0,5.0,9.0,0.0,6.0,0.0,0.0,0.0,7.0,7.0,0.0,0.0,0.0,5.0,8.0,0.0,12.0,6.0,8.0,7.0,9.0,10.0,7.0,13.0,10.0,6.0,0.0,5.0,6.0,14.0,6.0,18.0,11.0,0.0,11.0,14.0,0.0,11.0,12.0,16.0,5.0,0.0,6.0,0.0,7.0,0.0,7.0,5.0,6.0,12.0,11.0,7.0,12.0,0.0,6.0,0.0,8.0,0.0,10.0,0.0,0.0,6.0,5.0,5.0,9.0,0.0,11.0,13.0,12.0,14.0,6.0,6.0,7.0,15.0,0.0,8.0,14.0,9.0,6.0,15.0,13.0,12.0,7.0,0.0,0.0,5.0,8.0,13.0,0.0,13.0,10.0,0.0,0.0,10.0,21.0,8.0,0.0,12.0,0.0,11.0,13.0,9.0],"events":[{"best_kmer":52729,"gene":["TM9SF4"],"id":142,"info":"Best k-mer in gene TM9SF4","signatures":[],"type":"gene"}],"fc":[2.2766236389036427],"graph":"linear","graph_id":23087,"id":52729,"kmer":"AGGGTACAGAGTTGCCGTCTGGAGCAAGAGG","means":[0.6588762001526547,0.2894093643295168],"pvalues":[3.519889550777752e-05],"stdevs":[0.49175637345679457,0.3882013776361586],"values":[72.311]},
{"alignments":[{"blocks":[{"q_end":36,"q_start":5,"t_end":9958991,"t_start":9958960}],"chromosome":"chr18","end":9958991,"genes":[112],"id":142,"match":40,"query_index":142,"signatures":[],"start":9958960,"strand":"+"}],"counts":[9.0,28.0,0.0,0.0,18.0,13.0,5.0,7.0,15.0,6.0,0.0,0.0,13.0,16.0,0.0,19.0,5.0,9.0,13.0,15.0,9.0,14.0,17.0,14.0,11.0,6.0,0.0,5.0,8.0,8.0,20.0,0.0,11.0,7.0,15.0,10.0,10.0,9.0,10.0,6.0,6.0,10.0,0.0,0.0,7.0,10.0,8.0,9.0,18.0,16.0,13.0,13.0,36.0,0.0,0.0,8.0,0.0,0.0,6.0,0.0,6.0,5.0,9.0,13.0,8.0,5.0,9.0,9.0,16.0,0.0,0.0,0.0,8.0,5.0,6.0,6.0,28.0,24.0,5.0,9.0,17.0,11.0,14.0,8.0,19.0,7.0,10.0,11.0,6.0,10.0,14.0,0.0,0.0,13.0,7.0,0.0,9.0,27.0,11.0,0.0,0.0,11.0,5.0,9.0,9.0,9.0,12.0,0.0,0.0,9.0,8.0,9.0,5.0,9.0,6.0,14.0,10.0,6.0],"events":[{"best_kmer":4757,"gene":["VAPA"],"id":143,"info":"Best k-mer in gene VAPA","signatures":[],"type":"gene"}],"fc":[2.0745235097857955],"graph":"linear","graph_id":781,"id":4757,"kmer":"AAAGCAAAAGGTGGTTTTCAAGTATAATGTC","means":[0.9296185657624269,0.4481118489992019],"pvalues":[1.2748359454008693e-05],"stdevs":[0.574199940076517,0.48858134936613923],"values":[77.167]},
{"alignments":[{"blocks":[{"q_end":33,"q_start":2,"t_end":130364573,"t_start":130364542}],"chromosome":"chrX","end":130364573,"genes":[113],"id":143,"match":40,"query_index":143,"signatures":[],"start":130364542,"strand":"+"}],"counts":[6.0,8.0,0.0,0.0,5.0,12.0,0.0,0.0,0.0,0.0,0.0,5.0,6.0,5.0,0.0,0.0,10.0,12.0,8.0,6.0,5.0,10.0,5.0,8.0,12.0,0.0,0.0,0.0,0.0,0.0,0.0,0.0,6.0,8.0,7.0,7.0,5.0,9.0,5.0,0.0,8.0,11.0,0.0,0.0,0.0,5.0,0.0,5.0,5.0,5.0,5.0,0.0,5.0,0.0,0.0,14.0,0.0,0.0,7.0,0.0,0.0,0.0,0.0,5.0,0.0,5.0,0.0,0.0,12.0,8.0,0.0,0.0,0.0,0.0,0.0,6.0,0.0,7.0,0.0,0.0,7.0,0.0,0.0,0.0,0.0,0.0,0.0,0.0,6.0,9.0,0.0,7.0,5.0,5.0,0.0,5.0,5.0,8.0,10.0,5.0,0.0,0.0,0.0,0.0,0.0,0.0,5.0,0.0,0.0,5.0,12.0,0.0,0.0,0.0,6.0,9.0,5.0,8.0],"events":[{"best_kmer":282326,"gene":["SLC25A14"],"id":144,"info":"Best k-mer in gene SLC25A14","signatures":[],"type":"gene"}],"fc":[3.8201366697200276],"graph":"linear","graph_id":9402,"id":282326,"kmer":"TTTCAACTCCTGACCTATTTTGTTCACTCTA","means":[0.38234312437646517,0.10008624230831159],"pvalues":[4.6468471688831565e-07],"stdevs":[0.3540333539715065,0.21032490551271274],"values":[73.911]},
{"alignments":[{"blocks":[{"q_end":39,"q_start":8,"t_end":54815257,"t_start":54815226}],"chromosome":"chrX","end":54815257,"genes":[114],"id":144,"match":40,"query_index":144,"signatures":[],"start":54815226,"strand":"+"}],"counts":[0.0,26.0,101.0,0.0,9.0,21.0,0.0,0.0,11.0,0.0,0.0,0.0,7.0,0.0,0.0,0.0,9.0,5.0,7.0,0.0,0.0,7.0,7.0,8.0,6.0,0.0,0.0,0.0,6.0,0.0,5.0,0.0,0.0,0.0,6.0,0.0,0.0,6.0,0.0,0.0,15.0,10.0,0.0,0.0,0.0,6.0,0.0,0.0,0.0,5.0,16.0,5.0,5.0,5.0,0.0,10.0,0.0,0.0,15.0,0.0,0.0,0.0,0.0,10.0,0.0,12.0,5.0,0.0,5.0,0.0,0.0,0.0,5.0,0.0,0.0,0.0,0.0,10.0,0.0,0.0,6.0,0.0,8.0,0.0,6.0,0.0,6.0,8.0,0.0,6.0,5.0,7.0,6.0,5.0,0.0,0.0,31.0,7.0,13.0,0.0,0.0,0.0,9.0,9.0,0.0,0.0,0.0,0.0,0.0,8.0,8.0,8.0,0.0,0.0,0.0,5.0,21.0,6.0],"events":[{"best_kmer":249926,"gene":["MAGED2"],"id":145,"info":"Best k-mer in gene MAGED2","signatures":[],"type":"gene"}],"fc":[11.558189215037928],"graph":"linear","graph_id":573,"id":249926,"kmer":"TGATGGTTATTTTTGTTTCAGGTACAAAAGA","means":[0.6072573247099036,0.05253914029369097],"pvalues":[5.3965099643999624e-05],"stdevs":[1.1467896592620608,0.19845880382261213],"values":[77.534]},
{"alignments":[{"blocks":[{"q_end":34,"q_start":3,"t_end":100673525,"t_start":100673494}],"chromosome":"chrX","end":100673525,"genes":[115],"id":145,"match":3,"query_index":145,"signatures":[],"start":100673494,"strand":"-"}],"counts":[11.0,7.0,0.0,0.0,0.0,7.0,7.0,10.0,0.0,0.0,0.0,0.0,7.0,0.0,0.0,7.0,5.0,5.0,20.0,0.0,29.0,0.0,8.0,8.0,9.0,0.0,0.0,0.0,6.0,6.0,12.0,5.0,6.0,8.0,13.0,0.0,12.0,0.0,6.0,8.0,16.0,8.0,7.0,0.0,5.0,13.0,7.0,18.0,6.0,0.0,16.0,7.0,0.0,0.0,0.0,5.0,0.0,0.0,0.0,0.0,0.0,0.0,17.0,16.0,14.0,0.0,0.0,11.0,0.0,6.0,16.0,0.0,0.0,0.0,0.0,10.0,15.0,8.0,0.0,9.0,18.0,12.0,15.0,9.0,16.0,0.0,7.0,9.0,5.0,9.0,18.0,19.0,13.0,0.0,0.0,0.0,0.0,6.0,0.0,5.0,0.0,0.0,8.0,7.0,0.0,5.0,0.0,0.0,0.0,0.0,30.0,16.0,0.0,0.0,10.0,15.0,0.0,7.0],"events":[{"best_kmer":190932,"gene":["SRPX2"],"id":146,"info":"Best k-mer in gene SRPX2","signatures":[],"type":"gene"}],"fc":[3.447592631231694],"graph":"linear","graph_id":12597,"id":190932,"kmer":"GGGAGAAGTGGGGGAGAGGTGGGCAGAGAGA","means":[0.6955600038766183,0.2017523757231495],"pvalues":[2.4983160511874974e-07],"stdevs":[0.6371489431812171,0.33567616375110476],"values":[73.44]},
{"alignments":[{"blocks":[{"q_end":32,"q_start":1,"t_end":101627262,"t_start":101627231}],"chromosome":"chrX","end":101627262,"genes":[116],"id":146,"match":40,"query_index":146,"signatures":[],"start":101627231,"strand":"+"}],"counts":[175.0,159.0,158.0,65.0,106.0,94.0,103.0,125.0,315.0,95.0,79.0,104.0,170.0,167.0,60.0,141.0,36.0,269.0,237.0,256.0,167.0,194.0,162.0,169.0,184.0,230.0,45.0,100.0,144.0,82.0,126.0,113.0,256.0,173.0,219.0,141.0,130.0,175.0,86.0,176.0,118.0,161.0,84.0,57.0,126.0,175.0,78.0,93.0,141.0,106.0,167.0,107.0,354.0,217.0,69.0,206.0,166.0,132.0,162.0,120.0,111.0,65.0,188.0,204.0,169.0,45.0,252.0,150.0,110.0,120.0,200.0,39.0,179.0,89.0,58.0,133.0,116.0,193.0,138.0,172.0,180.0,213.0,171.0,214.0,221.0,140.0,175.0,250.0,131.0,242.0,231.0,151.0,150.0,220.0,91.0,148.0,211.0,252.0,226.0,182.0,0.0,34.0,154.0,225.0,74.0,164.0,181.0,130.0,127.0,111.0,355.0,121.0,51.0,87.0,104.0,203.0,244.0,240.0],"events":[{"best_kmer":224740,"gene":["ARMCX3"],"id":147,"info":"Best k-mer in gene ARMCX3","signatures":[],"type":"gene"}],"fc":[1.5514955512745983],"graph":"linear","graph_id":2660,"id":224740,"kmer":"TATATTGCCAGGAAAAGCTATTCATTATGCG","means":[15.188977954765697,9.789894622828609],"pvalues":[7.828347176015388e-08],"stdevs":[5.12265573355086,4.289258466260062],"values":[75.675]},
{"alignments":[{"blocks":[{"q_end":38,"q_start":7,"t_end":111207578,"t_start":111207547}],"chromosome":"chr13","end":111207578,"genes":[117],"id":147,"match":40,"query_index":147,"signatures":[],"start":111207547,"strand":"+"}],"counts":[7.0,7.0,0.0,0.0,0.0,6.0,0.0,0.0,6.0,0.0,0.0,6.0,6.0,0.0,0.0,0.0,0.0,6.0,6.0,6.0,0.0,5.0,0.0,0.0,6.0,9.0,7.0,0.0,22.0,0.0,6.0,0.0,7.0,0.0,9.0,6.0,6.0,12.0,6.0,7.0,8.0,27.0,0.0,8.0,0.0,0.0,5.0,6.0,5.0,0.0,12.0,9.0,0.0,5.0,0.0,10.0,0.0,0.0,0.0,0.0,0.0,0.0,5.0,17.0,0.0,12.0,0.0,6.0,10.0,15.0,0.0,0.0,6.0,0.0,0.0,10.0,6.0,12.0,0.0,5.0,7.0,0.0,6.0,6.0,7.0,6.0,8.0,6.0,6.0,0.0,0.0,0.0,0.0,6.0,11.0,6.0,0.0,7.0,7.0,0.0,0.0,0.0,11.0,0.0,0.0,8.0,10.0,0.0,0.0,11.0,8.0,8.0,0.0,0.0,0.0,7.0,7.0,11.0],"events":[{"best_kmer":116081,"gene":["ARHGEF7"],"id":148,"info":"Best k-mer in gene ARHGEF7","signatures":[],"type":"gene"}],"fc":[3.325880127400337],"graph":"linear","graph_id":1580,"id":116081,"kmer":"CCTTAATTTGACTCTGCTCCCATTGAATACT","means":[0.5164797468884192,0.1552911491407611],"pvalues":[3.6722972454036163e-06],"stdevs":[0.500586273713692,0.29450867766583916],"values":[76.301]},
{"alignments":[{"blocks":[{"q_end":38,"q_start":7,"t_end":4688969,"t_start":4688938}],"chromosome":"chr16","end":4688969,"genes":[118],"id":148,"match":3,"query_index":148,"signatures":[],"start":4688938,"strand":"-"}],"counts":[76.0,150.0,76.0,85.0,78.0,53.0,49.0,60.0,127.0,58.0,64.0,75.0,139.0,98.0,49.0,88.0,115.0,232.0,88.0,132.0,118.0,62.0,141.0,162.0,113.0,100.0,86.0,106.0,85.0,68.0,137.0,101.0,117.0,90.0,162.0,133.0,101.0,159.0,78.0,192.0,89.0,153.0,90.0,192.0,154.0,145.0,103.0,89.0,159.0,94.0,127.0,111.0,180.0,43.0,41.0,138.0,104.0,112.0,106.0,50.0,95.0,68.0,91.0,99.0,87.0,132.0,159.0,69.0,140.0,99.0,87.0,42.0,100.0,71.0,46.0,115.0,73.0,28.0,110.0,72.0,77.0,79.0,162.0,100.0,161.0,114.0,83.0,117.0,38.0,49.0,77.0,193.0,71.0,100.0,58.0,78.0,90.0,169.0,109.0,70.0,29.0,95.0,93.0,106.0,82.0,136.0,173.0,65.0,114.0,162.0,165.0,134.0,90.0,192.0,54.0,106.0,235.0,119.0],"events":[{"best_kmer":43810,"gene":["MGRN1"],"id":149,"info":"Best k-mer in gene MGRN1","signatures":[],"type":"gene"}],"fc":[1.3336311561678835],"graph":"linear","graph_id":10044,"id":43810,"kmer":"AGCAGCCCCTCGGCAAAGTCTGGGGAGCCGA","means":[10.04423569999536,7.531494486719195],"pvalues":[4.369703106031348e-06],"stdevs":[3.1701783186680643,2.25926710476519],"values":[73.803]},
{"alignments":[{"blocks":[{"q_end":35,"q_start":4,"t_end":30780821,"t_start":30780790}],"chromosome":"chr16","end":30780821,"genes":[119],"id":149,"match":3,"query_index":149,"signatures":[],"start":30780790,"strand":"-"}],"counts":[11.0,30.0,19.0,14.0,27.0,18.0,15.0,31.0,52.0,10.0,13.0,20.0,35.0,30.0,0.0,27.0,27.0,34.0,0.0,46.0,17.0,32.0,43.0,44.0,22.0,47.0,12.0,27.0,22.0,19.0,21.0,18.0,15.0,23.0,49.0,45.0,39.0,27.0,16.0,36.0,36.0,38.0,19.0,30.0,29.0,32.0,22.0,14.0,29.0,43.0,38.0,43.0,54.0,0.0,0.0,13.0,17.0,11.0,29.0,13.0,14.0,19.0,44.0,58.0,25.0,24.0,47.0,23.0,29.0,16.0,19.0,14.0,19.0,19.0,21.0,18.0,0.0,37.0,40.0,34.0,18.0,38.0,40.0,26.0,34.0,9.0,34.0,31.0,31.0,45.0,27.0,59.0,15.0,18.0,25.0,22.0,9.0,42.0,43.0,30.0,0.0,19.0,28.0,24.0,9.0,45.0,46.0,31.0,24.0,37.0,53.0,23.0,24.0,34.0,27.0,43.0,63.0,42.0],"events":[{"best_kmer":53828,"gene":["ZNF629"],"id":150,"info":"Best k-mer in gene ZNF629","signatures":[],"type":"gene"}],"fc":[1.467412827848423],"graph":"linear","graph_id":9355,"id":53828,"kmer":"AGGTGGGGAAACTGCTCACATGGAACCCAGC","means":[2.653222883614019,1.8080957405178717],"pvalues":[4.9938838694902294e-05],"stdevs":[1.06137097865776,0.9438668419281018],"values":[73.919]},
{"alignments":[{"blocks":[{"q_end":33,"q_start":2,"t_end":120481,"t_start":120450}],"chromosome":"chr16","end":120481,"genes":[120],"id":150,"match":40,"query_index":150,"signatures":[],"start":120450,"strand":"+"}],"counts":[0.0,0.0,0.0,0.0,0.0,0.0,0.0,0.0,0.0,0.0,0.0,0.0,0.0,0.0,0.0,0.0,0.0,0.0,0.0,0.0,0.0,0.0,0.0,0.0,0.0,0.0,0.0,0.0,7.0,6.0,0.0,0.0,5.0,0.0,5.0,7.0,0.0,0.0,6.0,0.0,7.0,7.0,0.0,0.0,0.0,0.0,0.0,10.0,7.0,6.0,0.0,0.0,0.0,0.0,0.0,10.0,0.0,0.0,0.0,0.0,0.0,0.0,9.0,8.0,0.0,19.0,0.0,0.0,11.0,8.0,7.0,0.0,5.0,0.0,0.0,0.0,0.0,9.0,0.0,0.0,14.0,0.0,20.0,8.0,9.0,0.0,17.0,0.0,0.0,7.0,10.0,9.0,7.0,7.0,6.0,0.0,10.0,15.0,5.0,8.0,0.0,0.0,13.0,6.0,0.0,0.0,6.0,0.0,0.0,8.0,8.0,0.0,0.0,0.0,0.0,0.0,0.0,0.0],"events":[{"best_kmer":262071,"gene":["NPRL3"],"id":151,"info":"Best k-mer in gene NPRL3","signatures":[],"type":"gene"}],"fc":[12.071809261719],"graph":"linear","graph_id":3512,"id":262071,"kmer":"TGTAGCTCAGCTCTGTAATAGCAAATGGCAA","means":[0.38118633310185485,0.03157657024209598],"pvalues":[3.028542147781515e-08],"stdevs":[0.48755648525388245,0.13504125659632638],"values":[75.315]},
{"alignments":[{"blocks":[{"q_end":35,"q_start":4,"t_end":2080302,"t_start":2080271}],"chromosome":"chr16","end":2080302,"genes":[121],"id":151,"match":40,"query_index":151,"signatures":[],"start":2080271,"strand":"+"}],"counts":[43.0,64.0,29.0,39.0,57.0,41.0,21.0,35.0,73.0,28.0,28.0,46.0,76.0,62.0,25.0,60.0,80.0,141.0,60.0,54.0,53.0,40.0,74.0,74.0,62.0,44.0,17.0,46.0,41.0,38.0,66.0,40.0,70.0,36.0,109.0,48.0,59.0,71.0,33.0,68.0,55.0,63.0,49.0,43.0,37.0,83.0,48.0,71.0,75.0,44.0,57.0,73.0,79.0,35.0,23.0,65.0,53.0,44.0,51.0,24.0,56.0,37.0,60.0,31.0,53.0,72.0,66.0,41.0,66.0,45.0,58.0,25.0,46.0,38.0,27.0,55.0,21.0,60.0,40.0,37.0,63.0,55.0,89.0,43.0,53.0,38.0,49.0,53.0,49.0,44.0,54.0,41.0,49.0,53.0,41.0,43.0,113.0,118.0,66.0,5.0,8.0,45.0,53.0,81.0,44.0,52.0,77.0,22.0,32.0,76.0,100.0,67.0,49.0,37.0,36.0,64.0,97.0,45.0],"events":[{"best_kmer":171750,"gene":["TSC2"],"id":152,"info":"Best k-mer in gene TSC2","signatures":[],"type":"gene"}],"fc":[1.3681994986321389],"graph":"linear","graph_id":5147,"id":171750,"kmer":"GCCTCAGCTGGCACCCGGGTTCCTGTGCAGG","means":[5.138635693089134,3.7557649291835724],"pvalues":[1.3266479840641703e-05],"stdevs":[1.6917459719464663,1.391734013508771],"values":[74.79300000000002]},
{"alignments":[{"blocks":[{"q_end":34,"q_start":3,"t_end":4762706,"t_start":4762675}],"chromosome":"chr16","end":4762706,"genes":[122],"id":152,"match":40,"query_index":152,"signatures":[],"start":4762675,"strand":"+"}],"counts":[27.0,13.0,0.0,6.0,9.0,27.0,6.0,16.0,0.0,6.0,29.0,6.0,22.0,27.0,12.0,14.0,32.0,32.0,21.0,17.0,26.0,18.0,38.0,36.0,24.0,22.0,47.0,21.0,31.0,12.0,31.0,18.0,17.0,18.0,38.0,51.0,22.0,33.0,26.0,31.0,31.0,32.0,24.0,24.0,45.0,31.0,37.0,31.0,25.0,12.0,36.0,34.0,50.0,27.0,8.0,28.0,24.0,13.0,36.0,24.0,22.0,37.0,43.0,0.0,23.0,57.0,53.0,24.0,59.0,24.0,31.0,0.0,17.0,29.0,6.0,24.0,29.0,31.0,35.0,22.0,47.0,23.0,51.0,36.0,39.0,25.0,42.0,45.0,21.0,19.0,35.0,91.0,40.0,29.0,24.0,14.0,24.0,86.0,30.0,11.0,0.0,11.0,37.0,0.0,8.0,29.0,38.0,19.0,27.0,28.0,38.0,37.0,18.0,30.0,8.0,37.0,52.0,38.0],"events":[{"best_kmer":257983,"gene":["ZNF500"],"id":153,"info":"Best k-mer in gene ZNF500","signatures":[],"type":"gene"}],"fc":[1.811346037812349],"graph":"linear","graph_id":94,"id":257983,"kmer":"TGGCTGAGCCTCTGCCTGGTGTTTTAAGAAC","means":[2.7920432503378074,1.5414190287516207],"pvalues":[1.0010060699958677e-08],"stdevs":[1.2775642325575751,0.84596660430314],"values":[79.41800000000002]},
{"alignments":[{"blocks":[{"q_end":36,"q_start":5,"t_end":880752,"t_start":880721}],"chromosome":"chr16","end":880752,"genes":[123],"id":153,"match":3,"query_index":153,"signatures":[],"start":880721,"strand":"-"}],"counts":[0.0,7.0,7.0,0.0,0.0,6.0,0.0,0.0,0.0,0.0,0.0,5.0,5.0,7.0,0.0,6.0,17.0,7.0,0.0,7.0,9.0,6.0,5.0,11.0,9.0,0.0,0.0,0.0,7.0,0.0,7.0,0.0,6.0,5.0,7.0,7.0,6.0,9.0,7.0,11.0,6.0,12.0,6.0,7.0,5.0,5.0,0.0,10.0,8.0,0.0,10.0,0.0,8.0,7.0,6.0,17.0,0.0,0.0,6.0,0.0,5.0,0.0,0.0,0.0,0.0,14.0,8.0,5.0,5.0,7.0,0.0,0.0,0.0,8.0,0.0,13.0,7.0,8.0,0.0,0.0,20.0,0.0,16.0,9.0,15.0,0.0,10.0,9.0,8.0,0.0,8.0,8.0,11.0,6.0,5.0,0.0,6.0,21.0,5.0,6.0,0.0,0.0,7.0,8.0,0.0,5.0,8.0,0.0,0.0,17.0,8.0,0.0,0.0,0.0,5.0,10.0,9.0,0.0],"events":[{"best_kmer":115310,"gene":["LMF1"],"id":154,"info":"Best k-mer in gene LMF1","signatures":[],"type":"gene"}],"fc":[3.7772399448861083],"graph":"linear","graph_id":318,"id":115310,"kmer":"CCTGGGCCCCATTTGCCAGTGGGGTGTTCTC","means":[0.60188815442194,0.15934602069344794],"pvalues":[7.879802371493491e-10],"stdevs":[0.4529600085734971,0.254801704161035],"values":[78.189]},
{"alignments":[{"blocks":[{"q_end":56,"q_start":25,"t_end":717823,"t_start":717792}],"chromosome":"chr16","end":717823,"genes":[124],"id":154,"match":3,"query_index":154,"signatures":[],"start":717792,"strand":"+"}],"counts":[11.0,29.0,12.0,0.0,5.0,0.0,0.0,0.0,26.0,0.0,0.0,0.0,15.0,0.0,0.0,6.0,24.0,31.0,21.0,18.0,11.0,9.0,0.0,15.0,20.0,0.0,0.0,0.0,21.0,0.0,13.0,7.0,19.0,7.0,13.0,21.0,9.0,0.0,9.0,13.0,27.0,14.0,14.0,0.0,10.0,23.0,5.0,7.0,18.0,0.0,16.0,11.0,40.0,0.0,0.0,9.0,0.0,6.0,12.0,7.0,0.0,5.0,20.0,13.0,9.0,39.0,22.0,10.0,22.0,13.0,14.0,0.0,17.0,0.0,0.0,18.0,5.0,7.0,22.0,0.0,5.0,6.0,20.0,8.0,19.0,0.0,10.0,32.0,7.0,0.0,11.0,7.0,7.0,9.0,10.0,5.0,0.0,19.0,5.0,16.0,0.0,7.0,34.0,9.0,0.0,5.0,13.0,13.0,0.0,48.0,18.0,11.0,5.0,0.0,21.0,18.0,38.0,0.0],"events":[{"best_kmer":111057,"gene":["METRN"],"id":155,"info":"Best k-mer in gene METRN","signatures":[],"type":"gene"}],"fc":[4.050410251455784],"graph":"linear","graph_id":31,"id":111057,"kmer":"CCGTGCCAGGTGCTTCTGGGGCTCAGCAGGA","means":[1.2382281669634354,0.30570438303586556],"pvalues":[4.5554131406665635e-11],"stdevs":[0.931347722120299,0.4577606991137861],"values":[80.707]},
{"alignments":[{"blocks":[{"q_end":34,"q_start":3,"t_end":1314921,"t_start":1314890}],"chromosome":"chr16","end":1314921,"genes":[125],"id":155,"match":3,"query_index":155,"signatures":[],"start":1314890,"strand":"-"}],"counts":[12.0,0.0,0.0,0.0,0.0,5.0,0.0,5.0,0.0,0.0,0.0,0.0,6.0,0.0,0.0,5.0,0.0,0.0,5.0,7.0,6.0,0.0,0.0,6.0,8.0,6.0,0.0,5.0,0.0,0.0,0.0,0.0,5.0,11.0,11.0,8.0,0.0,8.0,9.0,0.0,0.0,0.0,0.0,0.0,5.0,6.0,0.0,12.0,17.0,0.0,11.0,8.0,8.0,5.0,10.0,11.0,0.0,5.0,5.0,0.0,7.0,0.0,6.0,7.0,0.0,12.0,5.0,0.0,11.0,0.0,6.0,0.0,7.0,0.0,0.0,0.0,0.0,8.0,0.0,0.0,0.0,7.0,13.0,7.0,16.0,0.0,7.0,0.0,5.0,7.0,6.0,6.0,0.0,0.0,5.0,0.0,11.0,10.0,6.0,6.0,0.0,0.0,8.0,10.0,0.0,9.0,0.0,0.0,0.0,9.0,8.0,9.0,0.0,0.0,0.0,8.0,0.0,0.0],"events":[{"best_kmer":156644,"gene":["UBE2I"],"id":156,"info":"Best k-mer in gene UBE2I","signatures":[],"type":"gene"}],"fc":[2.86242676777567],"graph":"linear","graph_id":12232,"id":156644,"kmer":"GAGGACAGGCACATGGGCCGCCCTGCTTGCC","means":[0.4499320332994322,0.1571855176749429],"pvalues":[3.252880730167054e-05],"stdevs":[0.43270246118710665,0.28343638544863287],"values":[73.491]},
{"alignments":[{"blocks":[{"q_end":33,"q_start":2,"t_end":22265630,"t_start":22265599}],"chromosome":"chr16","end":22265630,"genes":[126],"id":156,"match":3,"query_index":156,"signatures":[],"start":22265599,"strand":"-"}],"counts":[11.0,0.0,0.0,0.0,0.0,11.0,0.0,5.0,0.0,0.0,0.0,0.0,0.0,0.0,0.0,10.0,0.0,6.0,0.0,0.0,5.0,7.0,0.0,6.0,0.0,0.0,0.0,0.0,9.0,14.0,9.0,0.0,0.0,0.0,8.0,8.0,5.0,12.0,9.0,6.0,8.0,21.0,0.0,12.0,0.0,8.0,5.0,6.0,8.0,0.0,25.0,13.0,0.0,0.0,5.0,5.0,8.0,6.0,0.0,0.0,6.0,0.0,17.0,8.0,8.0,13.0,36.0,10.0,9.0,6.0,19.0,0.0,0.0,5.0,0.0,7.0,0.0,5.0,0.0,0.0,19.0,9.0,35.0,7.0,7.0,0.0,11.0,10.0,5.0,8.0,10.0,9.0,0.0,0.0,7.0,7.0,11.0,28.0,7.0,7.0,0.0,0.0,7.0,17.0,0.0,15.0,13.0,0.0,7.0,27.0,10.0,7.0,0.0,0.0,0.0,12.0,0.0,5.0],"events":[{"best_kmer":254919,"gene":["EEF2K"],"id":157,"info":"Best k-mer in gene EEF2K","signatures":[],"type":"gene"}],"fc":[2.8536269398909484],"graph":"linear","graph_id":11442,"id":254919,"kmer":"TGCTTGAGCAACCCTGTTCCATACCTAACTG","means":[0.6845519319546444,0.23988837587186662],"pvalues":[5.729361877937503e-06],"stdevs":[0.6874980193904663,0.32699713098445315],"values":[73.6]},
{"alignments":[{"blocks":[{"q_end":35,"q_start":4,"t_end":11868771,"t_start":11868740}],"chromosome":"chr16","end":11868771,"genes":[127,783],"id":157,"match":3,"query_index":157,"signatures":[],"start":11868740,"strand":"-"}],"counts":[22.0,215.0,120.0,62.0,89.0,95.0,53.0,57.0,215.0,59.0,99.0,73.0,131.0,66.0,17.0,83.0,84.0,131.0,111.0,238.0,45.0,97.0,138.0,88.0,76.0,38.0,88.0,47.0,75.0,37.0,72.0,52.0,63.0,44.0,110.0,134.0,96.0,83.0,59.0,53.0,62.0,108.0,40.0,31.0,74.0,62.0,65.0,47.0,73.0,0.0,73.0,101.0,181.0,51.0,19.0,37.0,41.0,66.0,84.0,69.0,33.0,68.0,114.0,124.0,85.0,63.0,78.0,0.0,78.0,51.0,122.0,52.0,56.0,61.0,46.0,34.0,75.0,180.0,41.0,58.0,74.0,94.0,119.0,66.0,70.0,83.0,181.0,126.0,49.0,0.0,94.0,79.0,0.0,72.0,0.0,64.0,0.0,142.0,122.0,59.0,0.0,47.0,58.0,83.0,17.0,33.0,92.0,27.0,87.0,136.0,0.0,30.0,43.0,68.0,19.0,89.0,189.0,78.0],"events":[{"best_kmer":179783,"gene":["AC007216.4","GSPT1"],"id":158,"info":"Best k-mer in gene GSPT1","signatures":[],"type":"gene"}],"fc":[1.487670071889704],"graph":"linear","graph_id":6106,"id":179783,"kmer":"GGAAACCTCAGGTTTGTGGACAGCACAGGTG","means":[7.286439133904372,4.897886481408351],"pvalues":[7.261231502043997e-05],"stdevs":[4.241258069018539,2.0527311289052057],"values":[74.563]},
{"alignments":[{"blocks":[{"q_end":35,"q_start":4,"t_end":53599525,"t_start":53599494}],"chromosome":"chr16","end":53599525,"genes":[128],"id":158,"match":40,"query_index":158,"signatures":[],"start":53599494,"strand":"+"}],"counts":[5.0,8.0,5.0,0.0,0.0,19.0,6.0,0.0,12.0,0.0,0.0,0.0,7.0,0.0,0.0,7.0,10.0,18.0,0.0,21.0,6.0,0.0,0.0,5.0,0.0,0.0,0.0,0.0,0.0,0.0,0.0,0.0,11.0,5.0,8.0,8.0,7.0,0.0,0.0,0.0,0.0,6.0,0.0,0.0,0.0,0.0,0.0,0.0,5.0,0.0,6.0,0.0,18.0,11.0,0.0,5.0,0.0,0.0,0.0,0.0,0.0,0.0,5.0,5.0,6.0,5.0,14.0,7.0,0.0,0.0,8.0,0.0,0.0,0.0,0.0,0.0,5.0,0.0,0.0,0.0,0.0,0.0,9.0,9.0,9.0,0.0,0.0,10.0,0.0,8.0,8.0,0.0,0.0,0.0,0.0,0.0,13.0,7.0,0.0,0.0,0.0,0.0,0.0,0.0,0.0,0.0,0.0,0.0,0.0,5.0,8.0,5.0,0.0,0.0,0.0,7.0,8.0,0.0],"events":[{"best_kmer":81243,"gene":["RPGRIP1L"],"id":159,"info":"Best k-mer in gene RPGRIP1L","signatures":[],"type":"gene"}],"fc":[6.690684906606571],"graph":"linear","graph_id":1628,"id":81243,"kmer":"CACATCACATCTCTATTTGTATTTCCAAACT","means":[0.38660007297151144,0.05778183823748322],"pvalues":[5.743674352556128e-07],"stdevs":[0.4744716606603373,0.19977763584055314],"values":[76.268]},
{"alignments":[{"blocks":[{"q_end":48,"q_start":17,"t_end":31121699,"t_start":31121668}],"chromosome":"chr16","end":31121699,"genes":[129],"id":159,"match":40,"query_index":159,"signatures":[],"start":31121668,"strand":"-"}],"counts":[31.0,41.0,20.0,21.0,22.0,30.0,22.0,24.0,24.0,0.0,36.0,0.0,37.0,42.0,18.0,24.0,58.0,55.0,38.0,37.0,37.0,35.0,50.0,59.0,35.0,69.0,29.0,28.0,50.0,23.0,55.0,40.0,31.0,42.0,68.0,50.0,36.0,47.0,31.0,51.0,48.0,67.0,41.0,65.0,46.0,55.0,41.0,37.0,43.0,68.0,44.0,47.0,62.0,56.0,21.0,71.0,42.0,45.0,94.0,37.0,44.0,38.0,65.0,48.0,0.0,55.0,84.0,33.0,72.0,54.0,81.0,20.0,60.0,39.0,30.0,42.0,40.0,38.0,35.0,40.0,46.0,58.0,99.0,64.0,42.0,56.0,90.0,49.0,45.0,25.0,54.0,108.0,53.0,61.0,29.0,44.0,16.0,86.0,56.0,29.0,5.0,23.0,54.0,39.0,30.0,76.0,78.0,30.0,40.0,102.0,92.0,62.0,29.0,50.0,31.0,63.0,80.0,46.0],"events":[{"best_kmer":184400,"gene":["KAT8"],"id":160,"info":"Best k-mer in gene KAT8","signatures":[],"type":"gene"}],"fc":[1.6300554431815737],"graph":"linear","graph_id":249,"id":184400,"kmer":"GGATGCACTCCTGTAGTCCCAGCTACTTAGA","means":[4.669251168160018,2.864473835961361],"pvalues":[3.7872735780873516e-08],"stdevs":[1.76581759533739,1.3549866100129087],"values":[78.478]},
{"alignments":[{"blocks":[{"q_end":33,"q_start":2,"t_end":19552078,"t_start":19552047}],"chromosome":"chr16","end":19552078,"genes":[130],"id":160,"match":40,"query_index":160,"signatures":[],"start":19552047,"strand":"+"}],"counts":[16.0,39.0,13.0,25.0,18.0,34.0,19.0,23.0,35.0,12.0,6.0,12.0,38.0,11.0,14.0,19.0,42.0,38.0,28.0,35.0,24.0,33.0,45.0,66.0,29.0,20.0,0.0,17.0,8.0,11.0,23.0,19.0,29.0,18.0,32.0,17.0,23.0,28.0,29.0,43.0,32.0,42.0,20.0,54.0,13.0,16.0,22.0,17.0,37.0,29.0,49.0,26.0,52.0,18.0,0.0,42.0,19.0,24.0,33.0,12.0,21.0,6.0,28.0,26.0,21.0,19.0,85.0,24.0,61.0,24.0,25.0,5.0,15.0,20.0,19.0,20.0,24.0,38.0,17.0,18.0,26.0,15.0,57.0,32.0,32.0,25.0,30.0,26.0,23.0,30.0,25.0,29.0,14.0,17.0,10.0,42.0,27.0,27.0,25.0,21.0,0.0,8.0,32.0,36.0,8.0,30.0,19.0,9.0,5.0,57.0,18.0,25.0,12.0,20.0,23.0,27.0,25.0,27.0],"events":[{"best_kmer":227356,"gene":["CCP110"],"id":161,"info":"Best k-mer in gene CCP110","signatures":[],"type":"gene"}],"fc":[1.7239162810006312],"graph":"linear","graph_id":10651,"id":227356,"kmer":"TATTTTCTATTTAGTCTGTATATTTTGTTCT","means":[2.5571353733811457,1.4833292089433021],"pvalues":[1.9774628055351728e-08],"stdevs":[1.1116393940955778,0.7507229570073788],"values":[73.714]},
{"alignments":[{"blocks":[{"q_end":35,"q_start":4,"t_end":19689903,"t_start":19689872}],"chromosome":"chr16","end":19689903,"genes":[131],"id":161,"match":40,"query_index":161,"signatures":[],"start":19689872,"strand":"-"}],"counts":[10.0,15.0,0.0,0.0,0.0,0.0,0.0,0.0,0.0,0.0,0.0,0.0,8.0,0.0,0.0,6.0,11.0,5.0,0.0,0.0,0.0,0.0,0.0,0.0,7.0,0.0,0.0,0.0,7.0,0.0,0.0,0.0,5.0,7.0,9.0,5.0,0.0,0.0,5.0,0.0,0.0,8.0,5.0,6.0,0.0,0.0,0.0,7.0,6.0,6.0,12.0,6.0,0.0,0.0,0.0,6.0,0.0,0.0,0.0,5.0,7.0,5.0,8.0,8.0,7.0,13.0,10.0,5.0,16.0,0.0,10.0,0.0,0.0,0.0,0.0,5.0,8.0,7.0,0.0,0.0,5.0,9.0,13.0,0.0,0.0,0.0,9.0,0.0,0.0,0.0,0.0,5.0,8.0,10.0,5.0,0.0,6.0,11.0,0.0,0.0,0.0,0.0,13.0,5.0,0.0,0.0,0.0,0.0,0.0,10.0,10.0,5.0,0.0,5.0,0.0,0.0,5.0,0.0],"events":[{"best_kmer":207860,"gene":["VPS35L"],"id":162,"info":"Best k-mer in gene VPS35L","signatures":[],"type":"gene"}],"fc":[8.947881180380245],"graph":"linear","graph_id":717,"id":207860,"kmer":"GTGCTATTTTTATATCAGCATACAATAATGC","means":[0.4366326030504072,0.04879731796258075],"pvalues":[2.844589511843193e-11],"stdevs":[0.41926287054399397,0.1483555978257552],"values":[77.26400000000001]},
{"alignments":[{"blocks":[{"q_end":41,"q_start":10,"t_end":67500707,"t_start":67500676}],"chromosome":"chr15","end":67500707,"genes":[132,762],"id":162,"match":40,"query_index":162,"signatures":[],"start":67500676,"strand":"+"}],"counts":[11.0,57.0,6.0,0.0,0.0,5.0,0.0,0.0,18.0,0.0,0.0,0.0,11.0,0.0,0.0,0.0,20.0,11.0,6.0,10.0,0.0,15.0,8.0,12.0,0.0,8.0,7.0,5.0,5.0,0.0,7.0,0.0,0.0,6.0,9.0,5.0,5.0,10.0,5.0,0.0,12.0,14.0,5.0,0.0,5.0,6.0,5.0,0.0,7.0,0.0,18.0,0.0,15.0,17.0,0.0,13.0,0.0,0.0,8.0,0.0,0.0,5.0,11.0,13.0,0.0,10.0,15.0,5.0,8.0,0.0,0.0,0.0,7.0,0.0,0.0,0.0,0.0,0.0,0.0,6.0,8.0,39.0,10.0,7.0,5.0,5.0,14.0,9.0,0.0,0.0,8.0,0.0,0.0,6.0,0.0,6.0,0.0,16.0,8.0,0.0,0.0,0.0,6.0,14.0,0.0,0.0,8.0,0.0,0.0,24.0,0.0,0.0,0.0,0.0,5.0,6.0,15.0,0.0],"events":[{"best_kmer":2938,"gene":["IQCH","IQCH-AS1"],"id":163,"info":"Best k-mer in gene IQCH","signatures":[],"type":"gene"}],"fc":[5.139042491762046],"graph":"linear","graph_id":914,"id":2938,"kmer":"AAACAAAATGAGATTTGAAGAGGAGCAACAG","means":[0.6764929839412266,0.13163794325998548],"pvalues":[1.3369374209988805e-07],"stdevs":[0.7846468425614838,0.2564014200058502],"values":[76.99]},
{"alignments":[{"blocks":[{"q_end":32,"q_start":1,"t_end":29704455,"t_start":29704424}],"chromosome":"chr15","end":29704455,"genes":[133],"id":163,"match":3,"query_index":163,"signatures":[],"start":29704424,"strand":"-"}],"counts":[9.0,6.0,6.0,0.0,11.0,6.0,0.0,0.0,0.0,0.0,0.0,0.0,0.0,8.0,0.0,9.0,0.0,17.0,6.0,0.0,0.0,11.0,0.0,6.0,5.0,0.0,0.0,0.0,0.0,7.0,0.0,0.0,12.0,5.0,10.0,0.0,7.0,8.0,0.0,7.0,8.0,13.0,5.0,6.0,0.0,6.0,0.0,10.0,6.0,6.0,23.0,7.0,0.0,11.0,0.0,14.0,0.0,0.0,8.0,0.0,0.0,0.0,0.0,6.0,5.0,5.0,0.0,8.0,13.0,14.0,7.0,0.0,8.0,0.0,5.0,0.0,0.0,11.0,0.0,0.0,13.0,0.0,12.0,0.0,14.0,5.0,6.0,5.0,11.0,0.0,5.0,6.0,10.0,5.0,0.0,5.0,12.0,9.0,7.0,10.0,0.0,0.0,8.0,9.0,0.0,0.0,0.0,0.0,0.0,6.0,13.0,0.0,0.0,0.0,7.0,7.0,6.0,0.0],"events":[{"best_kmer":178365,"gene":["TJP1"],"id":164,"info":"Best k-mer in gene TJP1","signatures":[],"type":"gene"}],"fc":[2.7683478931408123],"graph":"linear","graph_id":7325,"id":178365,"kmer":"GCTGTTACGTTTTTTTGTGGTCAGTGCGACT","means":[0.5172149756838507,0.18683163953683854],"pvalues":[4.743171329015092e-05],"stdevs":[0.43457844722990857,0.3597010803704856],"values":[74.29000000000002]},
{"alignments":[{"blocks":[{"q_end":32,"q_start":1,"t_end":44578587,"t_start":44578556}],"chromosome":"chr15","end":44578587,"genes":[134],"id":164,"match":40,"query_index":164,"signatures":[],"start":44578556,"strand":"+"}],"counts":[0.0,0.0,0.0,0.0,0.0,0.0,0.0,0.0,0.0,0.0,0.0,0.0,0.0,0.0,0.0,0.0,8.0,7.0,0.0,0.0,0.0,5.0,0.0,5.0,0.0,0.0,0.0,0.0,6.0,0.0,0.0,5.0,0.0,5.0,8.0,6.0,8.0,6.0,5.0,0.0,10.0,10.0,0.0,5.0,0.0,13.0,0.0,5.0,0.0,11.0,10.0,6.0,7.0,0.0,0.0,8.0,5.0,6.0,9.0,0.0,0.0,0.0,7.0,5.0,0.0,8.0,5.0,5.0,8.0,0.0,0.0,0.0,7.0,0.0,0.0,0.0,5.0,9.0,8.0,0.0,7.0,6.0,15.0,15.0,8.0,5.0,5.0,5.0,14.0,9.0,0.0,6.0,0.0,7.0,0.0,8.0,5.0,8.0,8.0,5.0,0.0,0.0,5.0,0.0,0.0,7.0,0.0,0.0,0.0,11.0,17.0,5.0,0.0,0.0,0.0,0.0,11.0,0.0],"events":[{"best_kmer":219419,"gene":["SPG11"],"id":165,"info":"Best k-mer in gene SPG11","signatures":[],"type":"gene"}],"fc":[3.2432284080619245],"graph":"linear","graph_id":760,"id":219419,"kmer":"TACATTTTTATGAACTACAGGGCTCACTCCT","means":[0.4056900013857686,0.12508832260389555],"pvalues":[1.0315275470044467e-05],"stdevs":[0.37396293270392156,0.26239034388739413],"values":[77.192]},
{"alignments":[{"blocks":[{"q_end":35,"q_start":4,"t_end":9936354,"t_start":9936323}],"chromosome":"chr19","end":9936354,"genes":[135],"id":165,"match":2,"query_index":165,"signatures":[],"start":9936323,"strand":"-"}],"counts":[9.0,0.0,5.0,23.0,22.0,10.0,19.0,23.0,5.0,24.0,30.0,0.0,11.0,32.0,20.0,22.0,0.0,40.0,10.0,0.0,16.0,0.0,21.0,5.0,30.0,38.0,62.0,92.0,16.0,25.0,24.0,12.0,0.0,13.0,18.0,0.0,5.0,18.0,18.0,24.0,0.0,16.0,8.0,34.0,66.0,64.0,29.0,34.0,43.0,17.0,36.0,15.0,11.0,11.0,12.0,5.0,31.0,38.0,0.0,0.0,23.0,0.0,16.0,6.0,18.0,0.0,9.0,0.0,9.0,0.0,6.0,14.0,21.0,41.0,37.0,20.0,15.0,19.0,41.0,33.0,24.0,19.0,11.0,5.0,21.0,0.0,6.0,15.0,45.0,46.0,7.0,0.0,40.0,23.0,57.0,0.0,11.0,30.0,21.0,6.0,27.0,11.0,0.0,36.0,10.0,123.0,14.0,28.0,10.0,0.0,26.0,0.0,37.0,6.0,8.0,70.0,66.0,5.0],"events":[{"best_kmer":32379,"gene":["OLFM2"],"id":166,"info":"Best k-mer in gene OLFM2","signatures":[],"type":"gene"}],"fc":[-1.8614521507976605],"graph":"linear","graph_id":15063,"id":32379,"kmer":"ACGGTCCCGCCGCCGCTGCTGCTGCTGCTGT","means":[1.4029357432578637,2.611497756718265],"pvalues":[0.0002515726854943951],"stdevs":[1.3923343813355749,1.613729605523944],"values":[73.133]},
{"alignments":[{"blocks":[{"q_end":34,"q_start":3,"t_end":40235005,"t_start":40234974}],"chromosome":"chr19","end":40235005,"genes":[136],"id":166,"match":40,"query_index":166,"signatures":[],"start":40234974,"strand":"+"}],"counts":[13.0,9.0,0.0,0.0,0.0,8.0,0.0,0.0,7.0,0.0,0.0,0.0,5.0,5.0,0.0,0.0,8.0,10.0,6.0,6.0,5.0,8.0,0.0,0.0,10.0,0.0,0.0,9.0,13.0,6.0,0.0,8.0,0.0,0.0,21.0,0.0,6.0,21.0,7.0,6.0,5.0,9.0,0.0,7.0,0.0,0.0,11.0,19.0,11.0,8.0,13.0,10.0,10.0,0.0,0.0,19.0,0.0,0.0,0.0,5.0,0.0,0.0,0.0,6.0,0.0,13.0,10.0,5.0,8.0,0.0,10.0,0.0,5.0,0.0,0.0,8.0,7.0,7.0,0.0,0.0,6.0,0.0,9.0,12.0,8.0,11.0,6.0,6.0,0.0,6.0,5.0,6.0,10.0,17.0,7.0,0.0,8.0,13.0,0.0,0.0,0.0,0.0,9.0,11.0,10.0,9.0,12.0,0.0,0.0,24.0,14.0,10.0,0.0,6.0,0.0,9.0,9.0,10.0],"events":[{"best_kmer":159031,"gene":["AKT2"],"id":167,"info":"Best k-mer in gene AKT2","signatures":[],"type":"gene"}],"fc":[3.796052084741441],"graph":"linear","graph_id":3157,"id":159031,"kmer":"GAGTTAAGAGCAGATCCCATCCCTCCACCCC","means":[0.6577116241035975,0.17326201259127244],"pvalues":[1.777891717240259e-07],"stdevs":[0.5191343368382555,0.3806408343277948],"values":[75.464]},
{"alignments":[{"blocks":[{"q_end":32,"q_start":1,"t_end":3708557,"t_start":3708526}],"chromosome":"chr19","end":3708557,"genes":[137],"id":167,"match":3,"query_index":167,"signatures":[],"start":3708526,"strand":"-"}],"counts":[0.0,24.0,18.0,9.0,17.0,13.0,7.0,13.0,77.0,0.0,0.0,7.0,17.0,8.0,0.0,9.0,27.0,11.0,12.0,58.0,0.0,28.0,16.0,55.0,30.0,0.0,0.0,8.0,18.0,34.0,0.0,5.0,53.0,7.0,49.0,29.0,69.0,45.0,0.0,25.0,0.0,24.0,10.0,22.0,5.0,0.0,19.0,8.0,17.0,0.0,25.0,45.0,57.0,0.0,0.0,19.0,5.0,23.0,26.0,0.0,6.0,13.0,31.0,23.0,7.0,0.0,0.0,45.0,0.0,0.0,0.0,0.0,8.0,0.0,5.0,0.0,0.0,51.0,7.0,0.0,8.0,0.0,23.0,39.0,23.0,10.0,29.0,42.0,28.0,0.0,11.0,5.0,6.0,16.0,0.0,0.0,0.0,40.0,26.0,14.0,0.0,0.0,14.0,0.0,0.0,0.0,27.0,0.0,0.0,84.0,58.0,30.0,0.0,0.0,10.0,0.0,52.0,11.0],"events":[{"best_kmer":125361,"gene":["TJP3"],"id":168,"info":"Best k-mer in gene TJP3","signatures":[],"type":"gene"}],"fc":[3.973089461753646],"graph":"linear","graph_id":12216,"id":125361,"kmer":"CTAGGAGGCTGGGTGGCCTCTGGGCAGGCAG","means":[1.7973007628280722,0.4523685610730693],"pvalues":[1.1918198846050579e-08],"stdevs":[1.7493768716758338,0.6121781125047616],"values":[73.493]},
{"alignments":[{"blocks":[{"q_end":35,"q_start":4,"t_end":47419357,"t_start":47419326}],"chromosome":"chr19","end":47419357,"genes":[138],"id":168,"match":40,"query_index":168,"signatures":[],"start":47419326,"strand":"+"}],"counts":[10.0,26.0,17.0,0.0,0.0,13.0,7.0,5.0,29.0,0.0,6.0,0.0,0.0,13.0,0.0,34.0,0.0,17.0,0.0,36.0,42.0,43.0,24.0,42.0,26.0,0.0,9.0,0.0,0.0,21.0,16.0,8.0,7.0,14.0,19.0,24.0,14.0,22.0,7.0,0.0,32.0,22.0,0.0,6.0,15.0,8.0,9.0,0.0,0.0,5.0,41.0,0.0,46.0,0.0,0.0,0.0,0.0,6.0,0.0,0.0,0.0,0.0,18.0,27.0,0.0,0.0,34.0,18.0,27.0,13.0,18.0,0.0,0.0,9.0,0.0,19.0,14.0,16.0,0.0,10.0,7.0,32.0,25.0,8.0,12.0,6.0,7.0,31.0,0.0,0.0,15.0,0.0,10.0,7.0,14.0,8.0,5.0,0.0,0.0,7.0,0.0,0.0,9.0,29.0,0.0,32.0,17.0,16.0,8.0,8.0,8.0,0.0,5.0,0.0,24.0,13.0,45.0,23.0],"events":[{"best_kmer":121757,"gene":["MEIS3"],"id":169,"info":"Best k-mer in gene MEIS3","signatures":[],"type":"gene"}],"fc":[2.8343391536368294],"graph":"linear","graph_id":12824,"id":121757,"kmer":"CGGGGGCAGCAGGCGCAGGCGGGGCGCCCGA","means":[1.2734143556555149,0.4492808681775281],"pvalues":[4.276606617205711e-07],"stdevs":[1.091287509245601,0.569569981274624],"values":[73.40899999999999]},
{"alignments":[{"blocks":[{"q_end":38,"q_start":7,"t_end":42358272,"t_start":42358241}],"chromosome":"chr19","end":42358272,"genes":[139],"id":169,"match":40,"query_index":169,"signatures":[],"start":42358241,"strand":"+"}],"counts":[16.0,8.0,5.0,0.0,14.0,27.0,31.0,0.0,23.0,0.0,13.0,8.0,19.0,38.0,14.0,26.0,35.0,32.0,32.0,17.0,30.0,37.0,13.0,45.0,31.0,15.0,10.0,25.0,31.0,43.0,50.0,18.0,23.0,23.0,58.0,21.0,27.0,37.0,23.0,39.0,21.0,39.0,27.0,16.0,45.0,31.0,31.0,41.0,25.0,31.0,66.0,36.0,32.0,21.0,9.0,10.0,20.0,9.0,27.0,10.0,14.0,0.0,29.0,30.0,0.0,37.0,36.0,18.0,36.0,16.0,19.0,5.0,16.0,23.0,22.0,34.0,22.0,37.0,17.0,17.0,43.0,8.0,33.0,25.0,43.0,26.0,24.0,20.0,21.0,61.0,30.0,41.0,40.0,38.0,36.0,13.0,22.0,75.0,32.0,18.0,6.0,53.0,13.0,59.0,30.0,50.0,35.0,23.0,18.0,27.0,59.0,32.0,50.0,0.0,35.0,68.0,28.0,18.0],"events":[{"best_kmer":156212,"gene":["MEGF8"],"id":170,"info":"Best k-mer in gene MEGF8","signatures":[],"type":"gene"}],"fc":[1.4405194297487252],"graph":"linear","graph_id":2079,"id":156212,"kmer":"GAGCTCTACTCCCTGCACTGTCCTGACCGCA","means":[2.6539743226967376,1.8423731522730518],"pvalues":[0.004028117107743282],"stdevs":[1.1164499199962374,1.4421381562320903],"values":[75.977]},
{"alignments":[{"blocks":[{"q_end":41,"q_start":10,"t_end":35045694,"t_start":35045663}],"chromosome":"chr19","end":35045694,"genes":[140],"id":170,"match":1,"query_index":170,"signatures":[],"start":35045663,"strand":"+"}],"counts":[0.0,6.0,0.0,0.0,0.0,6.0,0.0,0.0,0.0,0.0,0.0,0.0,8.0,0.0,0.0,0.0,9.0,0.0,0.0,0.0,0.0,0.0,0.0,10.0,7.0,0.0,0.0,0.0,0.0,0.0,0.0,0.0,11.0,0.0,0.0,0.0,0.0,12.0,0.0,0.0,26.0,8.0,0.0,0.0,0.0,7.0,0.0,5.0,0.0,0.0,15.0,8.0,10.0,5.0,0.0,6.0,0.0,0.0,0.0,5.0,0.0,0.0,13.0,5.0,0.0,64.0,6.0,0.0,10.0,0.0,0.0,0.0,0.0,0.0,0.0,7.0,0.0,10.0,9.0,0.0,17.0,0.0,16.0,11.0,8.0,0.0,6.0,21.0,0.0,0.0,10.0,15.0,8.0,0.0,0.0,6.0,8.0,19.0,7.0,0.0,0.0,0.0,8.0,10.0,0.0,6.0,5.0,6.0,0.0,27.0,31.0,7.0,0.0,0.0,0.0,0.0,8.0,0.0],"events":[{"best_kmer":154089,"gene":["HPN"],"id":171,"info":"Best k-mer in gene HPN","signatures":[],"type":"gene"}],"fc":[8.608852025661474],"graph":"linear","graph_id":692,"id":154089,"kmer":"GAGACACGCAGGGAGGATGAGGATGCGTCCC","means":[0.5662185567497888,0.06577166793690853],"pvalues":[5.799727250456944e-06],"stdevs":[0.8962618784495209,0.19740313138879245],"values":[77.321]},
{"alignments":[{"blocks":[{"q_end":36,"q_start":5,"t_end":90388508,"t_start":90388477}],"chromosome":"chr7","end":90388508,"genes":[141,382],"id":171,"match":3,"query_index":171,"signatures":[],"start":90388477,"strand":"-"}],"counts":[9.0,8.0,0.0,0.0,5.0,11.0,0.0,0.0,6.0,0.0,0.0,0.0,15.0,0.0,0.0,0.0,9.0,10.0,9.0,8.0,6.0,8.0,20.0,17.0,10.0,0.0,0.0,0.0,6.0,8.0,10.0,0.0,6.0,0.0,13.0,0.0,7.0,11.0,7.0,0.0,15.0,18.0,7.0,16.0,8.0,6.0,6.0,0.0,17.0,11.0,17.0,17.0,20.0,11.0,0.0,10.0,10.0,16.0,12.0,0.0,15.0,0.0,23.0,14.0,17.0,7.0,9.0,13.0,13.0,5.0,9.0,0.0,14.0,10.0,6.0,0.0,12.0,14.0,0.0,6.0,7.0,12.0,15.0,14.0,9.0,6.0,0.0,10.0,16.0,18.0,8.0,0.0,10.0,18.0,8.0,9.0,5.0,16.0,15.0,9.0,0.0,0.0,6.0,13.0,0.0,0.0,6.0,0.0,0.0,17.0,17.0,6.0,7.0,0.0,9.0,17.0,5.0,9.0],"events":[{"best_kmer":251352,"gene":["GTPBP10"],"id":172,"info":"Best k-mer in gene GTPBP10","signatures":[],"type":"gene"}],"fc":[2.396746808221143],"graph":"linear","graph_id":992,"id":251352,"kmer":"TGCAGGTCCAACTTCATAGTACAATATACTT","means":[0.8463385747757338,0.35311972540140074],"pvalues":[1.582950684635473e-06],"stdevs":[0.5082609269271757,0.456109849594904],"values":[76.871]},
{"alignments":[{"blocks":[{"q_end":47,"q_start":16,"t_end":29511501,"t_start":29511470}],"chromosome":"chr7","end":29511501,"genes":[142,844],"id":172,"match":40,"query_index":172,"signatures":[],"start":29511470,"strand":"+"}],"counts":[11.0,18.0,17.0,0.0,0.0,10.0,8.0,0.0,18.0,0.0,0.0,0.0,9.0,0.0,0.0,0.0,48.0,48.0,0.0,12.0,0.0,13.0,5.0,15.0,0.0,0.0,0.0,0.0,9.0,6.0,0.0,0.0,12.0,0.0,16.0,10.0,9.0,18.0,10.0,0.0,24.0,20.0,0.0,0.0,0.0,8.0,0.0,0.0,0.0,0.0,22.0,0.0,40.0,0.0,5.0,84.0,0.0,0.0,33.0,0.0,0.0,0.0,16.0,0.0,0.0,7.0,14.0,11.0,14.0,0.0,8.0,0.0,13.0,0.0,0.0,0.0,0.0,5.0,0.0,0.0,13.0,16.0,10.0,45.0,5.0,7.0,12.0,0.0,10.0,9.0,14.0,0.0,0.0,8.0,0.0,7.0,7.0,14.0,31.0,10.0,0.0,0.0,7.0,0.0,0.0,0.0,6.0,0.0,0.0,0.0,15.0,0.0,0.0,0.0,0.0,10.0,14.0,10.0],"events":[{"best_kmer":225417,"gene":["AC004593.3","CHN2"],"id":173,"info":"Best k-mer in gene CHN2","signatures":[],"type":"gene"}],"fc":[6.247827225633913],"graph":"linear","graph_id":1681,"id":225417,"kmer":"TATCTTTATCATAGTGGGTTTGCCAGCCATC","means":[0.8959970983205123,0.1434093911311069],"pvalues":[3.4497385408294464e-07],"stdevs":[1.0771389571407308,0.432229268157522],"values":[76.229]},
{"alignments":[{"blocks":[{"q_end":73,"q_start":42,"t_end":8074960,"t_start":8074929}],"chromosome":"chr10","end":8074960,"genes":[143],"id":173,"match":3,"query_index":173,"signatures":[],"start":8074929,"strand":"-"}],"counts":[80.0,780.0,501.0,175.0,45.0,133.0,42.0,86.0,1289.0,9.0,59.0,84.0,129.0,100.0,20.0,52.0,342.0,251.0,93.0,591.0,7.0,264.0,73.0,330.0,252.0,42.0,56.0,0.0,123.0,61.0,31.0,11.0,280.0,52.0,301.0,315.0,325.0,206.0,67.0,6.0,516.0,225.0,10.0,10.0,10.0,30.0,31.0,23.0,86.0,15.0,403.0,191.0,388.0,117.0,10.0,467.0,0.0,88.0,1241.0,0.0,23.0,25.0,624.0,187.0,87.0,218.0,303.0,158.0,500.0,54.0,117.0,51.0,51.0,15.0,0.0,7.0,14.0,373.0,10.0,6.0,115.0,319.0,275.0,469.0,517.0,77.0,199.0,214.0,0.0,13.0,298.0,56.0,81.0,44.0,9.0,150.0,35.0,350.0,382.0,67.0,0.0,0.0,105.0,137.0,29.0,32.0,48.0,57.0,121.0,448.0,650.0,110.0,21.0,84.0,112.0,88.0,233.0,304.0],"events":[{"best_kmer":226998,"gene":["GATA3"],"id":174,"info":"ENST00000346208.4 [ 106.000000% of coverage ]\nENST00000379328.8 [ 100.000000% of coverage ]\nENST00000461472.1 [ 125.000000% of coverage ]\nENST00000481743.2 [ 84.000000% of coverage ]\nENST00000643001.1 [ 79.000000% of coverage ]\nENST00000645492.1 [ 101.000000% of coverage ]\n","signatures":[],"type":"DE"}],"fc":[4.569912951415089],"graph":"linear","graph_id":53,"id":226998,"kmer":"TATTTAATAAATATCATCCAAAAACAAAATG","means":[19.67767676459238,4.305919384853736],"pvalues":[1.3481328902058094e-09],"stdevs":[19.762429521552995,4.173563609010677],"values":[80.019]},
{"alignments":[{"blocks":[{"q_end":33,"q_start":2,"t_end":8067645,"t_start":8067614}],"chromosome":"chr10","end":8067645,"genes":[143],"id":174,"match":1,"query_index":174,"signatures":[],"start":8067614,"strand":"-"}],"counts":[9.0,5.0,0.0,0.0,0.0,19.0,0.0,5.0,14.0,0.0,0.0,0.0,7.0,0.0,0.0,0.0,22.0,9.0,0.0,6.0,0.0,11.0,0.0,16.0,11.0,0.0,0.0,0.0,13.0,0.0,5.0,0.0,15.0,0.0,0.0,24.0,17.0,17.0,6.0,0.0,21.0,22.0,0.0,0.0,0.0,0.0,11.0,9.0,14.0,0.0,37.0,14.0,18.0,11.0,0.0,60.0,0.0,0.0,65.0,0.0,0.0,0.0,36.0,0.0,5.0,22.0,20.0,0.0,30.0,7.0,0.0,0.0,0.0,0.0,0.0,5.0,10.0,29.0,0.0,0.0,19.0,0.0,31.0,34.0,44.0,7.0,6.0,16.0,0.0,0.0,11.0,5.0,8.0,8.0,0.0,0.0,12.0,24.0,0.0,0.0,0.0,0.0,12.0,17.0,0.0,7.0,10.0,0.0,0.0,28.0,91.0,0.0,5.0,0.0,17.0,16.0,15.0,17.0],"events":[{"best_kmer":195872,"gene":["GATA3"],"id":175,"info":"ENST00000379328.8_intron_3_cov_53.120000\nENST00000645492.1 intron 3 cov 53.120000","signatures":[],"type":"intron"},{"best_kmer":195872,"gene":["GATA3"],"id":177,"info":"ENST00000346208.4_intron_3_cov_53.120000","signatures":[],"type":"intron"}],"fc":[8.265757567002304],"graph":"linear","graph_id":33,"id":195872,"kmer":"GGGTTTCACCTGTGTTAGCCAGGATGGTCTC","means":[1.1298583830932125,0.13669144950533216],"pvalues":[9.314787254868882e-10],"stdevs":[1.2526566651656972,0.29101278953040705],"values":[80.577]},
{"alignments":[{"blocks":[{"q_end":77,"q_start":46,"t_end":8070740,"t_start":8070709}],"chromosome":"chr10","end":8070740,"genes":[143],"id":175,"match":3,"query_index":175,"signatures":[],"start":8070709,"strand":"+"}],"counts":[11.0,0.0,0.0,0.0,11.0,43.0,0.0,0.0,24.0,0.0,0.0,0.0,17.0,9.0,0.0,8.0,47.0,33.0,5.0,24.0,0.0,18.0,8.0,38.0,27.0,0.0,0.0,0.0,24.0,13.0,0.0,0.0,29.0,6.0,37.0,24.0,33.0,26.0,13.0,0.0,76.0,54.0,0.0,0.0,0.0,12.0,8.0,7.0,12.0,0.0,71.0,32.0,31.0,8.0,0.0,15.0,0.0,18.0,80.0,0.0,0.0,0.0,19.0,13.0,0.0,17.0,22.0,12.0,621.0,7.0,0.0,0.0,6.0,0.0,0.0,0.0,0.0,46.0,0.0,5.0,0.0,31.0,62.0,47.0,69.0,5.0,10.0,25.0,0.0,0.0,0.0,0.0,16.0,0.0,0.0,0.0,17.0,29.0,282.0,10.0,0.0,0.0,17.0,0.0,0.0,13.0,8.0,0.0,0.0,12.0,85.0,0.0,0.0,5.0,18.0,22.0,18.0,22.0],"events":[{"best_kmer":29279,"gene":["GATA3"],"id":176,"info":"ENST00000346208.4_intron_4_cov_127.690000\nENST00000379328.8 intron 4 cov 127.690000\nENST00000461472.1 intron 1 cov 127.690000\nENST00000645492.1 intron 4 cov 127.690000","signatures":[],"type":"intron"}],"fc":[11.931573528106567],"graph":"linear","graph_id":65,"id":29279,"kmer":"ACCCCAGCACCCTGCTTCTTTTTCACTTCTT","means":[2.486662991363548,0.20841031449086322],"pvalues":[0.0008447438448755306],"stdevs":[5.916458752669347,0.43701579193014695],"values":[79.901]},
{"alignments":[{"blocks":[{"q_end":33,"q_start":2,"t_end":92047032,"t_start":92047001}],"chromosome":"chr10","end":92047032,"genes":[144],"id":176,"match":40,"query_index":176,"signatures":[],"start":92047001,"strand":"+"}],"counts":[7.0,30.0,0.0,0.0,0.0,6.0,0.0,0.0,25.0,0.0,0.0,0.0,0.0,0.0,0.0,0.0,9.0,0.0,6.0,15.0,0.0,6.0,5.0,7.0,0.0,0.0,0.0,5.0,0.0,0.0,0.0,0.0,0.0,0.0,10.0,11.0,9.0,0.0,0.0,0.0,11.0,9.0,0.0,0.0,0.0,0.0,0.0,0.0,0.0,0.0,8.0,7.0,12.0,0.0,0.0,13.0,0.0,0.0,18.0,0.0,0.0,0.0,0.0,0.0,0.0,8.0,6.0,0.0,0.0,0.0,5.0,0.0,0.0,0.0,0.0,0.0,0.0,6.0,0.0,0.0,0.0,0.0,0.0,0.0,0.0,0.0,7.0,10.0,0.0,0.0,0.0,0.0,0.0,6.0,5.0,5.0,0.0,11.0,11.0,0.0,0.0,0.0,0.0,0.0,0.0,0.0,9.0,0.0,0.0,18.0,0.0,6.0,0.0,0.0,0.0,0.0,18.0,5.0],"events":[{"best_kmer":2249,"gene":["CPEB3"],"id":178,"info":"Best k-mer in gene CPEB3","signatures":[],"type":"gene"}],"fc":[18.00364070899917],"graph":"linear","graph_id":19552,"id":2249,"kmer":"AAAATACAAATACCTAATACTTTATACCCCA","means":[0.37259747570687896,0.02069567382116413],"pvalues":[8.170880910760295e-08],"stdevs":[0.5297297656564519,0.08664073491995658],"values":[72.652]},
{"alignments":[{"blocks":[{"q_end":37,"q_start":6,"t_end":67797049,"t_start":67797018}],"chromosome":"chr10","end":67797049,"genes":[145],"id":177,"match":3,"query_index":177,"signatures":[],"start":67797018,"strand":"-"}],"counts":[51.0,2219.0,374.0,0.0,0.0,55.0,16.0,0.0,229.0,0.0,11.0,36.0,44.0,39.0,0.0,24.0,150.0,11.0,96.0,556.0,9.0,273.0,225.0,391.0,15.0,20.0,8.0,0.0,53.0,49.0,20.0,10.0,10.0,22.0,134.0,9.0,129.0,32.0,13.0,0.0,246.0,143.0,0.0,0.0,5.0,16.0,24.0,7.0,9.0,0.0,400.0,7.0,248.0,92.0,8.0,406.0,7.0,22.0,671.0,12.0,0.0,0.0,478.0,487.0,27.0,204.0,129.0,22.0,88.0,36.0,29.0,17.0,234.0,0.0,0.0,0.0,0.0,73.0,6.0,9.0,53.0,16.0,86.0,16.0,378.0,0.0,121.0,54.0,7.0,0.0,98.0,0.0,14.0,42.0,0.0,87.0,428.0,55.0,713.0,0.0,0.0,0.0,28.0,55.0,14.0,6.0,0.0,5.0,0.0,124.0,188.0,0.0,0.0,6.0,134.0,45.0,801.0,126.0],"events":[{"best_kmer":213376,"gene":["DNAJC12"],"id":179,"info":"Best k-mer in gene DNAJC12","signatures":[],"type":"gene"}],"fc":[11.541845666076451],"graph":"linear","graph_id":653,"id":213376,"kmer":"GTTTATGTCTTAAAAATGTCATGTTTATGTC","means":[13.436555142979927,1.164160008002218],"pvalues":[2.6588657541680007e-05],"stdevs":[24.85450643066515,1.527795983021036],"values":[77.395]},
{"alignments":[{"blocks":[{"q_end":34,"q_start":3,"t_end":41959646,"t_start":41959615}],"chromosome":"chr4","end":41959646,"genes":[147],"id":178,"match":3,"query_index":178,"signatures":[],"start":41959615,"strand":"-"}],"counts":[5.0,92.0,41.0,16.0,0.0,20.0,24.0,22.0,62.0,20.0,5.0,20.0,44.0,14.0,16.0,21.0,32.0,41.0,39.0,47.0,18.0,47.0,44.0,36.0,32.0,66.0,0.0,30.0,12.0,20.0,20.0,25.0,38.0,27.0,50.0,26.0,35.0,34.0,19.0,9.0,37.0,32.0,28.0,45.0,19.0,21.0,16.0,14.0,29.0,62.0,24.0,53.0,55.0,10.0,15.0,18.0,28.0,24.0,64.0,7.0,20.0,12.0,36.0,0.0,31.0,24.0,53.0,32.0,42.0,27.0,17.0,9.0,31.0,23.0,27.0,13.0,36.0,40.0,24.0,18.0,30.0,55.0,36.0,27.0,43.0,41.0,23.0,33.0,20.0,16.0,31.0,30.0,26.0,29.0,22.0,24.0,6.0,15.0,26.0,18.0,0.0,15.0,23.0,19.0,12.0,27.0,35.0,9.0,13.0,41.0,26.0,29.0,24.0,10.0,13.0,42.0,61.0,37.0],"events":[{"best_kmer":61874,"gene":["TMEM33"],"id":180,"info":"Best k-mer in gene TMEM33","signatures":[],"type":"gene"}],"fc":[1.5365828296147193],"graph":"linear","graph_id":11676,"id":61874,"kmer":"ATATTTGGAATTAAACTGTCATGAACAAAGA","means":[2.744894339119929,1.7863627565122409],"pvalues":[3.694315686819769e-05],"stdevs":[1.3156915501990234,0.9941437877438364],"values":[73.565]},
{"alignments":[{"blocks":[{"q_end":32,"q_start":1,"t_end":48861520,"t_start":48861489}],"chromosome":"chr4","end":48861520,"genes":[148],"id":179,"match":1,"query_index":179,"signatures":[],"start":48861489,"strand":"-"}],"counts":[15.0,49.0,27.0,9.0,12.0,18.0,9.0,12.0,40.0,7.0,10.0,20.0,23.0,22.0,0.0,19.0,11.0,23.0,15.0,38.0,0.0,28.0,29.0,20.0,28.0,15.0,17.0,9.0,16.0,0.0,8.0,11.0,15.0,10.0,38.0,18.0,18.0,32.0,10.0,0.0,33.0,32.0,16.0,0.0,5.0,0.0,13.0,14.0,21.0,17.0,21.0,29.0,44.0,29.0,13.0,52.0,7.0,16.0,13.0,0.0,11.0,20.0,22.0,6.0,11.0,16.0,25.0,24.0,13.0,11.0,10.0,13.0,0.0,5.0,7.0,8.0,11.0,43.0,11.0,6.0,21.0,9.0,24.0,24.0,19.0,18.0,18.0,31.0,10.0,11.0,15.0,14.0,12.0,18.0,0.0,11.0,12.0,39.0,7.0,7.0,8.0,6.0,14.0,13.0,11.0,12.0,27.0,0.0,24.0,47.0,10.0,15.0,5.0,12.0,6.0,24.0,23.0,22.0],"events":[{"best_kmer":12513,"gene":["OCIAD1"],"id":181,"info":"Best k-mer in gene OCIAD1","signatures":[],"type":"gene"}],"fc":[1.667267969210218],"graph":"linear","graph_id":2464,"id":12513,"kmer":"AAGACAGGGTCTCGCTTTGTTGCCCAGGCTG","means":[1.6755337078474504,1.0049576545521641],"pvalues":[4.716464850311268e-06],"stdevs":[1.0453165675311125,0.47062015253426426],"values":[75.771]},
{"alignments":[{"blocks":[{"q_end":34,"q_start":3,"t_end":99879342,"t_start":99879311}],"chromosome":"chr4","end":99879342,"genes":[149],"id":180,"match":40,"query_index":180,"signatures":[],"start":99879311,"strand":"+"}],"counts":[8.0,18.0,14.0,0.0,10.0,13.0,9.0,22.0,32.0,6.0,0.0,8.0,21.0,34.0,13.0,21.0,15.0,22.0,28.0,45.0,14.0,38.0,34.0,16.0,26.0,10.0,0.0,12.0,11.0,14.0,14.0,13.0,7.0,24.0,22.0,8.0,30.0,30.0,17.0,21.0,17.0,14.0,16.0,0.0,9.0,0.0,14.0,14.0,22.0,12.0,30.0,22.0,47.0,10.0,0.0,11.0,12.0,14.0,33.0,0.0,0.0,0.0,25.0,27.0,30.0,6.0,20.0,14.0,24.0,16.0,20.0,5.0,15.0,9.0,9.0,5.0,0.0,29.0,7.0,10.0,13.0,29.0,0.0,17.0,0.0,17.0,15.0,8.0,12.0,0.0,36.0,12.0,20.0,19.0,9.0,0.0,6.0,29.0,24.0,9.0,0.0,8.0,9.0,24.0,0.0,14.0,17.0,0.0,7.0,19.0,22.0,9.0,0.0,11.0,16.0,21.0,22.0,20.0],"events":[{"best_kmer":282429,"gene":["LAMTOR3"],"id":182,"info":"Best k-mer in gene LAMTOR3","signatures":[],"type":"gene"}],"fc":[1.765779332835114],"graph":"linear","graph_id":3797,"id":282429,"kmer":"TTTCACCACCTTATTTTTCCAGATGAACTAT","means":[1.5080119486715209,0.854020613238391],"pvalues":[5.722221663150167e-05],"stdevs":[0.8529093864388491,0.7273404893944164],"values":[75.211]},
{"alignments":[{"blocks":[{"q_end":38,"q_start":7,"t_end":102843497,"t_start":102843466}],"chromosome":"chr4","end":102843497,"genes":[150,715],"id":181,"match":3,"query_index":181,"signatures":[],"start":102843466,"strand":"-"}],"counts":[10.0,13.0,18.0,6.0,0.0,6.0,12.0,10.0,20.0,5.0,0.0,0.0,11.0,5.0,0.0,8.0,19.0,24.0,15.0,7.0,11.0,6.0,11.0,9.0,16.0,10.0,0.0,5.0,0.0,10.0,5.0,7.0,13.0,11.0,7.0,12.0,18.0,8.0,11.0,11.0,12.0,15.0,12.0,0.0,7.0,0.0,7.0,7.0,8.0,16.0,20.0,7.0,33.0,10.0,0.0,7.0,5.0,0.0,30.0,12.0,0.0,13.0,13.0,14.0,16.0,7.0,16.0,10.0,22.0,14.0,13.0,6.0,8.0,0.0,6.0,12.0,7.0,7.0,0.0,8.0,0.0,9.0,13.0,14.0,9.0,9.0,0.0,9.0,5.0,12.0,13.0,6.0,0.0,0.0,12.0,8.0,0.0,10.0,8.0,10.0,0.0,0.0,0.0,6.0,0.0,0.0,8.0,0.0,0.0,14.0,12.0,0.0,0.0,7.0,8.0,21.0,22.0,7.0],"events":[{"best_kmer":96084,"gene":["AC018797.2","UBE2D3"],"id":183,"info":"Best k-mer in gene UBE2D3","signatures":[],"type":"gene"}],"fc":[2.2775092883492554],"graph":"linear","graph_id":4737,"id":96084,"kmer":"CATTCATGGTTCCAGTCCCATATGTAGTGCA","means":[0.912978994547632,0.40086729798119136],"pvalues":[5.71329004018055e-07],"stdevs":[0.5268840608124061,0.4427813603897802],"values":[74.906]},
{"alignments":[{"blocks":[{"q_end":54,"q_start":23,"t_end":140621035,"t_start":140621004}],"chromosome":"chr4","end":140621035,"genes":[151],"id":182,"match":40,"query_index":182,"signatures":[],"start":140621004,"strand":"-"}],"counts":[152.0,1294.0,419.0,40.0,53.0,353.0,51.0,79.0,654.0,45.0,112.0,62.0,266.0,103.0,33.0,133.0,583.0,109.0,515.0,615.0,52.0,521.0,371.0,841.0,105.0,25.0,45.0,27.0,233.0,59.0,69.0,75.0,234.0,114.0,467.0,129.0,579.0,857.0,238.0,32.0,526.0,331.0,43.0,43.0,75.0,112.0,51.0,104.0,306.0,0.0,1116.0,97.0,1412.0,179.0,18.0,1133.0,88.0,149.0,2481.0,173.0,94.0,59.0,656.0,943.0,148.0,268.0,348.0,363.0,551.0,102.0,202.0,38.0,122.0,79.0,59.0,43.0,63.0,925.0,50.0,65.0,264.0,601.0,182.0,296.0,1321.0,144.0,502.0,329.0,88.0,48.0,343.0,56.0,70.0,88.0,39.0,240.0,72.0,822.0,721.0,92.0,14.0,35.0,446.0,332.0,60.0,73.0,184.0,52.0,435.0,957.0,522.0,127.0,22.0,65.0,210.0,92.0,1693.0,450.0],"events":[{"best_kmer":284648,"gene":["TBC1D9"],"id":184,"info":"ENST00000442267.2 [ 83.000000% of coverage ]\n","signatures":[],"type":"DE"}],"fc":[4.605246706627159],"graph":"linear","graph_id":22,"id":284648,"kmer":"TTTGCTTTTTACAGATGTTGGACGATTTTTT","means":[34.838622024663174,7.564984949563899],"pvalues":[5.781405003284162e-10],"stdevs":[34.268572161875255,6.652676948804189],"values":[80.899]},
{"alignments":[{"blocks":[{"q_end":67,"q_start":36,"t_end":140625442,"t_start":140625411}],"chromosome":"chr4","end":140625442,"genes":[151],"id":183,"match":3,"query_index":183,"signatures":[],"start":140625411,"strand":"+"}],"counts":[17.0,0.0,0.0,0.0,5.0,41.0,0.0,0.0,8.0,0.0,0.0,0.0,16.0,14.0,0.0,17.0,54.0,10.0,19.0,19.0,0.0,28.0,10.0,55.0,10.0,0.0,0.0,0.0,36.0,7.0,11.0,6.0,0.0,10.0,45.0,6.0,27.0,64.0,17.0,0.0,35.0,39.0,0.0,0.0,0.0,6.0,0.0,16.0,18.0,0.0,60.0,7.0,45.0,7.0,0.0,51.0,0.0,5.0,71.0,0.0,0.0,0.0,56.0,33.0,0.0,0.0,5.0,13.0,20.0,0.0,11.0,0.0,9.0,0.0,0.0,0.0,0.0,50.0,0.0,0.0,27.0,20.0,0.0,8.0,9.0,14.0,11.0,0.0,0.0,0.0,29.0,0.0,0.0,11.0,0.0,0.0,7.0,18.0,43.0,0.0,0.0,0.0,14.0,0.0,0.0,6.0,0.0,0.0,0.0,80.0,25.0,0.0,0.0,0.0,15.0,8.0,20.0,29.0],"events":[{"best_kmer":18041,"gene":["TBC1D9"],"id":185,"info":"ENST00000442267.2_intron_2_cov_123.580000","signatures":[],"type":"intron"}],"fc":[15.790226437571748],"graph":"linear","graph_id":0,"id":18041,"kmer":"AATAGAGAGGTGTACAATGCCCTCAGTTTCC","means":[1.5799980595191314,0.1000617733865827],"pvalues":[2.602050819588481e-11],"stdevs":[1.714893629583222,0.2587612882169676],"values":[83.859]},
{"alignments":[{"blocks":[{"q_end":36,"q_start":5,"t_end":140624229,"t_start":140624198}],"chromosome":"chr4","end":140624229,"genes":[151],"id":184,"match":3,"query_index":184,"signatures":[],"start":140624198,"strand":"-"}],"counts":[27.0,47.0,10.0,0.0,0.0,58.0,6.0,12.0,10.0,0.0,0.0,0.0,14.0,16.0,0.0,25.0,49.0,25.0,24.0,31.0,0.0,45.0,18.0,65.0,11.0,0.0,0.0,0.0,27.0,7.0,9.0,0.0,8.0,9.0,55.0,8.0,26.0,90.0,20.0,0.0,23.0,37.0,5.0,0.0,0.0,10.0,0.0,14.0,15.0,0.0,84.0,8.0,52.0,15.0,0.0,117.0,14.0,14.0,88.0,0.0,7.0,0.0,81.0,52.0,14.0,23.0,12.0,9.0,38.0,6.0,10.0,0.0,0.0,7.0,0.0,6.0,0.0,52.0,0.0,0.0,32.0,42.0,30.0,12.0,61.0,11.0,20.0,22.0,9.0,10.0,40.0,0.0,0.0,10.0,0.0,25.0,13.0,53.0,58.0,5.0,0.0,0.0,6.0,41.0,8.0,9.0,17.0,0.0,9.0,68.0,38.0,13.0,0.0,0.0,22.0,13.0,62.0,31.0],"events":[{"best_kmer":260131,"gene":["TBC1D9"],"id":186,"info":"ENST00000442267.2_intron_1_cov_72.630000","signatures":[],"type":"intron"}],"fc":[4.518618773815074],"graph":"linear","graph_id":10353,"id":260131,"kmer":"TGGGTTGTAGGGAAGAGAGCAAATTCCCAAG","means":[2.2751692760147857,0.5035098975817909],"pvalues":[9.417511214073696e-10],"stdevs":[2.1399205795689276,0.7139938634879763],"values":[73.76000000000002]},
{"alignments":[{"blocks":[{"q_end":55,"q_start":24,"t_end":140623280,"t_start":140623249}],"chromosome":"chr4","end":140623280,"genes":[151],"id":185,"match":3,"query_index":185,"signatures":[],"start":140623249,"strand":"+"}],"counts":[8.0,15.0,0.0,0.0,0.0,12.0,0.0,0.0,10.0,0.0,0.0,0.0,6.0,0.0,0.0,7.0,15.0,6.0,8.0,5.0,0.0,8.0,0.0,19.0,5.0,0.0,0.0,0.0,8.0,6.0,0.0,0.0,6.0,0.0,9.0,0.0,8.0,23.0,5.0,0.0,17.0,11.0,0.0,0.0,0.0,0.0,0.0,7.0,7.0,0.0,35.0,0.0,22.0,0.0,0.0,21.0,0.0,7.0,42.0,0.0,0.0,0.0,23.0,12.0,5.0,16.0,10.0,5.0,12.0,0.0,0.0,0.0,5.0,0.0,0.0,0.0,0.0,15.0,0.0,0.0,11.0,15.0,11.0,9.0,17.0,5.0,8.0,8.0,0.0,0.0,15.0,0.0,0.0,10.0,0.0,9.0,6.0,21.0,22.0,0.0,0.0,0.0,0.0,9.0,0.0,0.0,8.0,0.0,0.0,22.0,12.0,5.0,0.0,0.0,10.0,0.0,17.0,14.0],"events":[{"best_kmer":201264,"gene":["TBC1D9"],"id":187,"info":"ENST00000442267.2_intron_0_cov_78.140000","signatures":[],"type":"intron"}],"fc":[10.010723541143332],"graph":"linear","graph_id":24,"id":201264,"kmer":"GTAGAGATGGGGTTTCGCCATTTTACCCAGG","means":[0.7306503365322052,0.07298676599441455],"pvalues":[3.335087179458799e-12],"stdevs":[0.6963006435194917,0.1944239378210689],"values":[80.798]},
{"alignments":[{"blocks":[{"q_end":32,"q_start":1,"t_end":6302223,"t_start":6302192}],"chromosome":"chr4","end":6302223,"genes":[152],"id":186,"match":3,"query_index":186,"signatures":[],"start":6302192,"strand":"-"}],"counts":[31.0,90.0,77.0,31.0,33.0,22.0,32.0,32.0,134.0,21.0,48.0,51.0,81.0,87.0,30.0,95.0,94.0,111.0,207.0,144.0,44.0,111.0,125.0,137.0,70.0,40.0,28.0,44.0,31.0,23.0,17.0,34.0,66.0,25.0,72.0,106.0,89.0,66.0,45.0,29.0,119.0,92.0,21.0,24.0,54.0,68.0,74.0,53.0,69.0,28.0,122.0,75.0,263.0,19.0,9.0,50.0,42.0,52.0,113.0,34.0,34.0,24.0,76.0,92.0,58.0,59.0,74.0,45.0,77.0,69.0,32.0,25.0,36.0,20.0,20.0,28.0,28.0,148.0,36.0,30.0,71.0,213.0,98.0,90.0,52.0,46.0,68.0,141.0,63.0,0.0,68.0,24.0,18.0,35.0,30.0,22.0,20.0,96.0,113.0,40.0,0.0,23.0,65.0,58.0,45.0,37.0,75.0,27.0,58.0,96.0,170.0,81.0,22.0,61.0,39.0,96.0,148.0,45.0],"events":[{"best_kmer":34019,"gene":["WFS1"],"id":188,"info":"Best k-mer in gene WFS1","signatures":[],"type":"gene"}],"fc":[1.8000368988013935],"graph":"linear","graph_id":416,"id":34019,"kmer":"ACTCGCTGCTGGCCCGCAGCACGATGTCCTT","means":[6.378724999832919,3.5436634682768875],"pvalues":[1.0131694854080007e-07],"stdevs":[3.696288481593823,1.7202230414157653],"values":[77.906]},
{"alignments":[{"blocks":[{"q_end":37,"q_start":6,"t_end":157171573,"t_start":157171542}],"chromosome":"chr4","end":157171573,"genes":[153],"id":187,"match":3,"query_index":187,"signatures":[],"start":157171542,"strand":"-"}],"counts":[0.0,42.0,9.0,0.0,0.0,0.0,0.0,0.0,18.0,0.0,0.0,0.0,0.0,0.0,0.0,0.0,13.0,7.0,0.0,5.0,13.0,0.0,7.0,14.0,0.0,0.0,0.0,0.0,0.0,5.0,0.0,0.0,0.0,0.0,10.0,0.0,5.0,5.0,6.0,0.0,7.0,7.0,6.0,0.0,0.0,0.0,0.0,0.0,0.0,5.0,16.0,0.0,5.0,5.0,0.0,12.0,0.0,0.0,0.0,10.0,0.0,0.0,14.0,11.0,5.0,0.0,11.0,9.0,10.0,0.0,0.0,0.0,0.0,0.0,0.0,5.0,10.0,0.0,0.0,0.0,5.0,0.0,8.0,6.0,0.0,0.0,0.0,6.0,0.0,0.0,18.0,8.0,5.0,6.0,0.0,0.0,6.0,9.0,11.0,6.0,0.0,6.0,0.0,0.0,0.0,0.0,0.0,0.0,0.0,31.0,9.0,0.0,0.0,0.0,0.0,6.0,20.0,0.0],"events":[{"best_kmer":64452,"gene":["GLRB"],"id":189,"info":"Best k-mer in gene GLRB","signatures":[],"type":"gene"}],"fc":[13.43271221912162],"graph":"linear","graph_id":2166,"id":64452,"kmer":"ATCTATTACTGCATTCCAATTTAAAAGATGT","means":[0.48989391658667253,0.036470216036438484],"pvalues":[2.813429193011464e-08],"stdevs":[0.6499430494966593,0.12708293131170686],"values":[75.927]},
{"alignments":[{"blocks":[{"q_end":66,"q_start":35,"t_end":69653651,"t_start":69653620}],"chromosome":"chr11","end":69653651,"genes":[154,360],"id":188,"match":3,"query_index":188,"signatures":[],"start":69653620,"strand":"+"}],"counts":[66.0,931.0,2197.0,0.0,36.0,187.0,117.0,0.0,176.0,36.0,83.0,106.0,549.0,109.0,0.0,137.0,228.0,213.0,40.0,297.0,266.0,334.0,418.0,143.0,227.0,28.0,11.0,57.0,136.0,313.0,147.0,55.0,205.0,69.0,1188.0,345.0,814.0,228.0,90.0,338.0,1464.0,297.0,561.0,109.0,265.0,570.0,102.0,154.0,127.0,225.0,1745.0,323.0,601.0,178.0,66.0,188.0,91.0,83.0,766.0,0.0,61.0,35.0,104.0,500.0,17.0,88.0,116.0,135.0,356.0,119.0,0.0,88.0,27.0,150.0,46.0,312.0,197.0,2238.0,11.0,95.0,695.0,306.0,125.0,371.0,346.0,69.0,97.0,299.0,177.0,7.0,106.0,156.0,175.0,30.0,58.0,121.0,180.0,33.0,131.0,599.0,15.0,25.0,32.0,72.0,67.0,6.0,31.0,109.0,89.0,874.0,92.0,167.0,129.0,159.0,309.0,145.0,1549.0,254.0],"events":[{"best_kmer":30073,"gene":["CCND1","LTO1"],"id":190,"info":"Best k-mer in gene CCND1","signatures":[],"type":"gene"}],"fc":[4.649829805045332],"graph":"linear","graph_id":23,"id":30073,"kmer":"ACCGCGCCGGTGTCCCCAGAGACCAGGCTGT","means":[30.94381334887374,6.6548270896491575],"pvalues":[1.73102696148683e-07],"stdevs":[37.978514053702014,4.803286811132941],"values":[80.818]},
{"alignments":[{"blocks":[{"q_end":34,"q_start":3,"t_end":2915169,"t_start":2915138}],"chromosome":"chr11","end":2915169,"genes":[155],"id":189,"match":40,"query_index":189,"signatures":[],"start":2915138,"strand":"+"}],"counts":[8.0,16.0,0.0,9.0,0.0,8.0,0.0,0.0,0.0,0.0,0.0,0.0,5.0,0.0,0.0,0.0,11.0,0.0,0.0,6.0,0.0,12.0,11.0,13.0,11.0,0.0,0.0,0.0,7.0,0.0,0.0,0.0,10.0,10.0,6.0,0.0,0.0,15.0,5.0,0.0,28.0,10.0,0.0,14.0,6.0,9.0,8.0,0.0,7.0,9.0,16.0,18.0,43.0,0.0,0.0,13.0,6.0,7.0,0.0,0.0,0.0,9.0,13.0,8.0,7.0,5.0,5.0,11.0,33.0,0.0,17.0,0.0,5.0,0.0,6.0,7.0,0.0,19.0,0.0,0.0,5.0,6.0,12.0,0.0,7.0,25.0,7.0,6.0,6.0,0.0,9.0,5.0,7.0,8.0,0.0,5.0,7.0,15.0,0.0,0.0,0.0,0.0,0.0,22.0,0.0,0.0,12.0,5.0,0.0,25.0,39.0,11.0,0.0,0.0,0.0,14.0,0.0,0.0],"events":[{"best_kmer":99221,"gene":["SLC22A18"],"id":191,"info":"Best k-mer in gene SLC22A18","signatures":[],"type":"gene"}],"fc":[4.006248622914109],"graph":"linear","graph_id":379,"id":99221,"kmer":"CCACCTCAGAAATGAGGGGTGGCCAATGCCC","means":[0.7226362367647614,0.1803772817871504],"pvalues":[1.7633044773352817e-07],"stdevs":[0.7072227976674209,0.3496636391875204],"values":[77.976]},
{"alignments":[{"blocks":[{"q_end":37,"q_start":6,"t_end":121249058,"t_start":121249027}],"chromosome":"chr12","end":121249058,"genes":[156],"id":190,"match":3,"query_index":190,"signatures":[],"start":121249027,"strand":"-"}],"counts":[14.0,0.0,0.0,0.0,0.0,0.0,0.0,0.0,0.0,0.0,0.0,0.0,0.0,0.0,0.0,0.0,11.0,6.0,0.0,6.0,0.0,0.0,0.0,7.0,14.0,6.0,0.0,0.0,0.0,9.0,0.0,0.0,7.0,9.0,17.0,5.0,0.0,14.0,7.0,5.0,6.0,8.0,8.0,6.0,0.0,8.0,6.0,0.0,7.0,12.0,24.0,10.0,11.0,0.0,0.0,9.0,0.0,10.0,0.0,0.0,0.0,0.0,9.0,6.0,0.0,10.0,0.0,0.0,10.0,0.0,6.0,0.0,0.0,0.0,6.0,0.0,0.0,13.0,0.0,0.0,12.0,11.0,9.0,18.0,6.0,0.0,0.0,7.0,0.0,5.0,5.0,0.0,5.0,5.0,7.0,0.0,8.0,13.0,10.0,5.0,0.0,0.0,8.0,5.0,0.0,8.0,10.0,0.0,5.0,13.0,11.0,0.0,5.0,0.0,5.0,14.0,5.0,6.0],"events":[{"best_kmer":191749,"gene":["CAMKK2"],"id":192,"info":"Best k-mer in gene CAMKK2","signatures":[],"type":"gene"}],"fc":[4.2465299528975455],"graph":"linear","graph_id":2461,"id":191749,"kmer":"GGGATTGTGGCTGAGGAGTGATGGATGCTCC","means":[0.5171219713427144,0.12177518516968548],"pvalues":[1.260855023051456e-08],"stdevs":[0.47346596516942846,0.22638657800481252],"values":[75.772]},
{"alignments":[{"blocks":[{"q_end":41,"q_start":10,"t_end":52949439,"t_start":52949408}],"chromosome":"chr12","end":52949439,"genes":[157,481],"id":191,"match":2,"query_index":191,"signatures":[],"start":52949408,"strand":"-"}],"counts":[721.0,1908.0,1388.0,138.0,1252.0,537.0,304.0,401.0,2405.0,142.0,340.0,442.0,917.0,332.0,58.0,218.0,1197.0,1571.0,1796.0,1235.0,73.0,1235.0,773.0,806.0,360.0,257.0,456.0,656.0,544.0,463.0,279.0,158.0,2530.0,272.0,888.0,1601.0,2259.0,894.0,499.0,371.0,3027.0,1112.0,94.0,33.0,624.0,1128.0,513.0,91.0,496.0,30.0,1087.0,1182.0,2706.0,209.0,148.0,760.0,690.0,266.0,1771.0,42.0,304.0,28.0,1027.0,702.0,722.0,800.0,817.0,678.0,1359.0,512.0,668.0,124.0,220.0,137.0,653.0,14.0,555.0,4140.0,562.0,15.0,89.0,1622.0,668.0,1109.0,697.0,272.0,689.0,1397.0,700.0,14.0,397.0,447.0,706.0,175.0,141.0,305.0,127.0,1211.0,930.0,2654.0,38.0,7.0,852.0,637.0,14.0,9.0,675.0,182.0,221.0,1202.0,1166.0,2317.0,117.0,706.0,221.0,423.0,2016.0,1228.0],"events":[{"best_kmer":239314,"gene":["KRT18","KRT8"],"id":193,"info":"Best k-mer in gene KRT18","signatures":[],"type":"gene"}],"fc":[2.520393724148677],"graph":"linear","graph_id":1034,"id":239314,"kmer":"TCGTTCAGGCTTTGCATGGTCTCCTTCTCGT","means":[80.11622699435547,31.787187147284556],"pvalues":[1.519961411694934e-07],"stdevs":[67.15042675334172,26.589789564195293],"values":[76.821]},
{"alignments":[{"blocks":[{"q_end":36,"q_start":5,"t_end":52951286,"t_start":52951255}],"chromosome":"chr12","end":52951286,"genes":[157],"id":192,"match":3,"query_index":192,"signatures":[],"start":52951255,"strand":"-"}],"counts":[9.0,35.0,22.0,0.0,0.0,0.0,0.0,0.0,6.0,0.0,0.0,0.0,11.0,7.0,0.0,0.0,8.0,22.0,0.0,9.0,0.0,5.0,7.0,11.0,5.0,0.0,0.0,0.0,13.0,0.0,0.0,0.0,23.0,0.0,9.0,10.0,22.0,10.0,7.0,0.0,0.0,0.0,0.0,0.0,5.0,12.0,0.0,0.0,0.0,5.0,11.0,26.0,27.0,14.0,9.0,29.0,0.0,0.0,16.0,0.0,0.0,0.0,8.0,0.0,6.0,26.0,20.0,0.0,0.0,0.0,0.0,0.0,8.0,0.0,0.0,0.0,0.0,63.0,0.0,0.0,17.0,17.0,20.0,31.0,15.0,6.0,7.0,0.0,13.0,5.0,14.0,13.0,8.0,19.0,5.0,0.0,7.0,0.0,12.0,22.0,0.0,0.0,0.0,6.0,0.0,0.0,26.0,0.0,0.0,16.0,30.0,32.0,0.0,0.0,0.0,5.0,12.0,19.0],"events":[{"best_kmer":283541,"gene":["KRT18"],"id":194,"info":"ENST00000388837.6_intron_3_cov_77.210000\nENST00000550600.5 intron 3 cov 77.210000","signatures":[],"type":"intron"},{"best_kmer":283541,"gene":["KRT18"],"id":195,"info":"ENST00000388835.3_intron_2_cov_77.210000","signatures":[],"type":"intron"}],"fc":[6.601462920236355],"graph":"linear","graph_id":1358,"id":283541,"kmer":"TTTCTCTGTAACTTCACCCTGTTCCTTTATC","means":[0.9157798172081835,0.13872376899988637],"pvalues":[3.4789213002228472e-09],"stdevs":[0.9876339157642685,0.312318790220941],"values":[76.49200000000002]},
{"alignments":[{"blocks":[{"q_end":34,"q_start":3,"t_end":6387820,"t_start":6387789}],"chromosome":"chr12","end":6387820,"genes":[158],"id":193,"match":3,"query_index":193,"signatures":[],"start":6387789,"strand":"-"}],"counts":[13.0,9.0,0.0,0.0,17.0,0.0,0.0,0.0,11.0,0.0,5.0,0.0,0.0,0.0,0.0,10.0,6.0,0.0,0.0,7.0,11.0,5.0,0.0,10.0,14.0,0.0,0.0,8.0,6.0,13.0,0.0,0.0,8.0,6.0,10.0,8.0,9.0,5.0,12.0,14.0,10.0,12.0,6.0,21.0,25.0,16.0,13.0,13.0,9.0,7.0,24.0,11.0,7.0,8.0,23.0,15.0,0.0,7.0,7.0,0.0,5.0,0.0,5.0,13.0,6.0,14.0,5.0,5.0,10.0,12.0,9.0,0.0,7.0,0.0,0.0,22.0,9.0,0.0,10.0,0.0,14.0,14.0,15.0,20.0,18.0,15.0,8.0,10.0,13.0,7.0,11.0,12.0,14.0,8.0,7.0,6.0,13.0,12.0,7.0,7.0,0.0,0.0,13.0,14.0,0.0,7.0,0.0,0.0,0.0,16.0,9.0,10.0,6.0,9.0,7.0,13.0,12.0,0.0],"events":[{"best_kmer":82161,"gene":["LTBR"],"id":196,"info":"Best k-mer in gene LTBR","signatures":[],"type":"gene"}],"fc":[1.982273774670891],"graph":"linear","graph_id":27537,"id":82161,"kmer":"CACCCCCTTGCTCAGGGCAGGTTCTAGGAGG","means":[0.8388131822028997,0.42315707997608176],"pvalues":[0.0010531655152427742],"stdevs":[0.5182024561168735,0.6347126282230661],"values":[71.91500000000002]},
{"alignments":[{"blocks":[{"q_end":35,"q_start":4,"t_end":67315910,"t_start":67315879}],"chromosome":"chr12","end":67315910,"genes":[159],"id":194,"match":3,"query_index":194,"signatures":[],"start":67315879,"strand":"-"}],"counts":[14.0,47.0,30.0,14.0,42.0,22.0,12.0,21.0,46.0,14.0,14.0,14.0,39.0,19.0,5.0,34.0,20.0,58.0,73.0,33.0,23.0,26.0,38.0,18.0,31.0,14.0,23.0,11.0,14.0,11.0,15.0,15.0,44.0,18.0,47.0,22.0,47.0,23.0,18.0,9.0,17.0,32.0,11.0,7.0,18.0,12.0,18.0,8.0,30.0,17.0,30.0,28.0,41.0,10.0,22.0,32.0,13.0,14.0,33.0,11.0,8.0,24.0,23.0,0.0,28.0,0.0,22.0,29.0,33.0,15.0,16.0,10.0,24.0,9.0,15.0,7.0,32.0,33.0,14.0,12.0,20.0,0.0,26.0,37.0,28.0,12.0,21.0,22.0,21.0,15.0,17.0,18.0,24.0,22.0,7.0,13.0,13.0,23.0,32.0,12.0,0.0,8.0,24.0,18.0,5.0,0.0,30.0,10.0,15.0,32.0,31.0,22.0,19.0,20.0,12.0,29.0,47.0,32.0],"events":[{"best_kmer":268227,"gene":["CAND1"],"id":197,"info":"Best k-mer in gene CAND1","signatures":[],"type":"gene"}],"fc":[1.5529583283594575],"graph":"linear","graph_id":35341,"id":268227,"kmer":"TTACAGGAGTATAAACAAGTTAACTGAATTT","means":[2.1215164338617765,1.3661129182409826],"pvalues":[3.984410442718783e-05],"stdevs":[1.0240077458807397,0.7955391615216266],"values":[71.24499999999999]},
{"alignments":[{"blocks":[{"q_end":34,"q_start":3,"t_end":75494531,"t_start":75494500}],"chromosome":"chr12","end":75494531,"genes":[160,305],"id":195,"match":40,"query_index":195,"signatures":[],"start":75494500,"strand":"+"}],"counts":[10.0,48.0,27.0,10.0,47.0,15.0,5.0,15.0,28.0,9.0,13.0,13.0,34.0,14.0,10.0,15.0,28.0,14.0,31.0,22.0,15.0,34.0,26.0,16.0,22.0,7.0,18.0,0.0,11.0,0.0,8.0,8.0,13.0,10.0,33.0,0.0,30.0,19.0,12.0,5.0,15.0,17.0,6.0,0.0,9.0,13.0,11.0,11.0,19.0,15.0,21.0,19.0,49.0,0.0,9.0,14.0,8.0,7.0,22.0,31.0,15.0,22.0,22.0,42.0,16.0,0.0,15.0,16.0,19.0,19.0,14.0,7.0,12.0,10.0,7.0,14.0,21.0,26.0,5.0,13.0,16.0,17.0,25.0,17.0,0.0,22.0,18.0,40.0,7.0,8.0,20.0,11.0,24.0,19.0,10.0,15.0,6.0,31.0,27.0,9.0,0.0,9.0,10.0,16.0,7.0,18.0,17.0,0.0,9.0,21.0,14.0,29.0,10.0,11.0,14.0,28.0,22.0,28.0],"events":[{"best_kmer":217547,"gene":["GLIPR1","KRR1"],"id":198,"info":"Best k-mer in gene KRR1","signatures":[],"type":"gene"}],"fc":[1.5860409367644166],"graph":"linear","graph_id":689,"id":217547,"kmer":"TAATAGAGAAGCACATATTACTTTATCACAA","means":[1.6217169295586198,1.0224937402101257],"pvalues":[0.0005332636990693746],"stdevs":[0.8847430207337781,0.8003714291968802],"values":[77.326]},
{"alignments":[{"blocks":[{"q_end":34,"q_start":3,"t_end":61932751,"t_start":61932720}],"chromosome":"chr6","end":61932751,"genes":[161],"id":196,"match":4,"query_index":196,"signatures":[],"start":61932720,"strand":"+"}],"counts":[9.0,14.0,5.0,0.0,0.0,0.0,0.0,0.0,0.0,0.0,0.0,0.0,0.0,0.0,0.0,0.0,8.0,6.0,0.0,15.0,0.0,0.0,0.0,0.0,0.0,0.0,0.0,0.0,0.0,0.0,0.0,0.0,0.0,0.0,9.0,6.0,12.0,7.0,0.0,0.0,0.0,16.0,0.0,0.0,6.0,5.0,0.0,0.0,7.0,0.0,20.0,6.0,35.0,9.0,0.0,14.0,0.0,0.0,27.0,8.0,0.0,5.0,0.0,14.0,5.0,10.0,15.0,7.0,0.0,0.0,6.0,0.0,0.0,0.0,0.0,0.0,0.0,10.0,0.0,6.0,0.0,10.0,7.0,21.0,6.0,7.0,6.0,8.0,5.0,13.0,0.0,0.0,7.0,7.0,0.0,0.0,0.0,10.0,5.0,0.0,0.0,0.0,6.0,5.0,0.0,0.0,9.0,0.0,14.0,5.0,7.0,6.0,0.0,0.0,5.0,7.0,41.0,7.0],"events":[{"best_kmer":50869,"gene":["KHDRBS2"],"id":199,"info":"Best k-mer in gene KHDRBS2","signatures":[],"type":"gene"}],"fc":[5.200876108746948],"graph":"linear","graph_id":33707,"id":50869,"kmer":"AGGCGGAGTTTGCAGTGAGCCGAGATCAGGC","means":[0.5182718596086964,0.09965087588551769],"pvalues":[4.518580583432078e-07],"stdevs":[0.6110901633220658,0.23696803826378465],"values":[71.384]},
{"alignments":[{"blocks":[{"q_end":40,"q_start":9,"t_end":103549694,"t_start":103549663}],"chromosome":"chr5","end":103549694,"genes":[162],"id":197,"match":3,"query_index":197,"signatures":[],"start":103549663,"strand":"-"}],"counts":[7.0,45.0,29.0,8.0,9.0,24.0,0.0,11.0,35.0,5.0,0.0,7.0,13.0,8.0,0.0,7.0,61.0,21.0,15.0,49.0,6.0,51.0,38.0,48.0,13.0,9.0,0.0,0.0,15.0,0.0,7.0,5.0,17.0,6.0,9.0,0.0,18.0,43.0,14.0,6.0,34.0,23.0,5.0,12.0,0.0,18.0,13.0,10.0,16.0,12.0,52.0,23.0,64.0,14.0,10.0,31.0,6.0,16.0,61.0,6.0,7.0,0.0,0.0,35.0,15.0,29.0,24.0,28.0,55.0,11.0,14.0,0.0,0.0,9.0,0.0,5.0,5.0,22.0,7.0,9.0,18.0,21.0,24.0,23.0,10.0,17.0,0.0,0.0,12.0,26.0,26.0,11.0,19.0,15.0,6.0,28.0,6.0,30.0,51.0,0.0,0.0,7.0,15.0,0.0,7.0,5.0,23.0,0.0,0.0,40.0,37.0,13.0,19.0,0.0,8.0,5.0,0.0,0.0],"events":[{"best_kmer":32926,"gene":["NUDT12"],"id":200,"info":"Best k-mer in gene NUDT12","signatures":[],"type":"gene"}],"fc":[2.6900945043352333],"graph":"linear","graph_id":487,"id":32926,"kmer":"ACTAATGTATGCTAGAGCTACAAGAGACCTT","means":[1.716725694138414,0.6381655705298893],"pvalues":[1.3447310618919187e-08],"stdevs":[1.3630337766432405,0.5506765646986501],"values":[77.71499999999999]},
{"alignments":[{"blocks":[{"q_end":34,"q_start":3,"t_end":138165873,"t_start":138165842}],"chromosome":"chr5","end":138165873,"genes":[163],"id":198,"match":40,"query_index":198,"signatures":[],"start":138165842,"strand":"-"}],"counts":[87.0,75.0,50.0,70.0,60.0,86.0,58.0,0.0,140.0,62.0,55.0,74.0,64.0,123.0,30.0,123.0,161.0,194.0,155.0,146.0,67.0,183.0,249.0,120.0,142.0,149.0,27.0,82.0,71.0,69.0,84.0,67.0,112.0,68.0,154.0,85.0,90.0,99.0,69.0,104.0,150.0,139.0,85.0,153.0,141.0,88.0,94.0,84.0,124.0,22.0,210.0,156.0,226.0,119.0,65.0,196.0,102.0,70.0,60.0,39.0,0.0,96.0,103.0,138.0,105.0,101.0,167.0,64.0,198.0,51.0,74.0,37.0,45.0,52.0,131.0,65.0,107.0,136.0,81.0,59.0,135.0,99.0,133.0,157.0,189.0,87.0,105.0,110.0,106.0,145.0,88.0,79.0,120.0,101.0,44.0,77.0,132.0,99.0,139.0,52.0,5.0,35.0,81.0,121.0,49.0,120.0,115.0,40.0,75.0,105.0,160.0,121.0,49.0,0.0,74.0,123.0,329.0,111.0],"events":[{"best_kmer":184915,"gene":["BRD8"],"id":201,"info":"Best k-mer in gene BRD8","signatures":[],"type":"gene"}],"fc":[1.5778911843397057],"graph":"linear","graph_id":3389,"id":184915,"kmer":"GGATTTTGAGACTGTTGGAGACATCATTGCC","means":[10.01513336355334,6.347163519862327],"pvalues":[5.646721091473648e-07],"stdevs":[4.007417846299366,3.0791737220233473],"values":[75.366]},
{"alignments":[{"blocks":[{"q_end":32,"q_start":1,"t_end":140559556,"t_start":140559525}],"chromosome":"chr5","end":140559556,"genes":[164],"id":199,"match":40,"query_index":199,"signatures":[],"start":140559525,"strand":"+"}],"counts":[5.0,6.0,11.0,0.0,0.0,7.0,0.0,0.0,0.0,0.0,0.0,0.0,6.0,0.0,0.0,0.0,11.0,6.0,0.0,0.0,8.0,6.0,8.0,6.0,7.0,0.0,7.0,0.0,0.0,8.0,0.0,0.0,6.0,0.0,7.0,5.0,0.0,0.0,0.0,9.0,8.0,8.0,0.0,9.0,5.0,0.0,9.0,11.0,0.0,9.0,6.0,13.0,13.0,12.0,0.0,8.0,0.0,6.0,7.0,0.0,7.0,0.0,8.0,8.0,0.0,11.0,6.0,5.0,9.0,0.0,5.0,0.0,6.0,0.0,8.0,6.0,11.0,9.0,0.0,8.0,9.0,8.0,13.0,5.0,5.0,0.0,9.0,5.0,6.0,11.0,0.0,5.0,10.0,9.0,0.0,0.0,9.0,7.0,0.0,0.0,0.0,0.0,6.0,7.0,0.0,10.0,12.0,0.0,0.0,8.0,11.0,6.0,8.0,0.0,7.0,13.0,0.0,0.0],"events":[{"best_kmer":275381,"gene":["APBB3"],"id":202,"info":"Best k-mer in gene APBB3","signatures":[],"type":"gene"}],"fc":[2.8315474165457735],"graph":"linear","graph_id":21870,"id":275381,"kmer":"TTCTGTCATTCTCTCTGATCTCACCTCTCAC","means":[0.5220068446443122,0.18435391249111147],"pvalues":[8.368189090662045e-07],"stdevs":[0.393970052198594,0.280613490460634],"values":[72.42300000000002]},
{"alignments":[{"blocks":[{"q_end":34,"q_start":3,"t_end":80876218,"t_start":80876187}],"chromosome":"chr5","end":80876218,"genes":[165],"id":200,"match":40,"query_index":200,"signatures":[],"start":80876187,"strand":"+"}],"counts":[11.0,18.0,23.0,11.0,0.0,15.0,12.0,16.0,33.0,10.0,5.0,16.0,14.0,13.0,0.0,18.0,25.0,35.0,24.0,30.0,13.0,36.0,24.0,14.0,18.0,19.0,15.0,20.0,16.0,17.0,24.0,24.0,28.0,19.0,20.0,22.0,18.0,28.0,18.0,15.0,22.0,0.0,16.0,36.0,14.0,18.0,16.0,20.0,19.0,39.0,30.0,28.0,45.0,18.0,24.0,45.0,19.0,18.0,29.0,0.0,12.0,15.0,40.0,34.0,38.0,21.0,0.0,20.0,50.0,26.0,13.0,9.0,10.0,15.0,11.0,27.0,18.0,29.0,10.0,29.0,19.0,30.0,23.0,30.0,10.0,28.0,23.0,24.0,27.0,27.0,27.0,18.0,11.0,21.0,14.0,17.0,13.0,26.0,24.0,16.0,0.0,12.0,20.0,20.0,8.0,18.0,13.0,0.0,19.0,32.0,41.0,15.0,9.0,20.0,15.0,27.0,28.0,22.0],"events":[{"best_kmer":270746,"gene":["MSH3"],"id":203,"info":"Best k-mer in gene MSH3","signatures":[],"type":"gene"}],"fc":[1.455728084443848],"graph":"linear","graph_id":2947,"id":270746,"kmer":"TTATTTGTTTCAGTTCAGATAATTGGCAACT","means":[1.9512782727621485,1.3404139781418192],"pvalues":[7.630504227341744e-05],"stdevs":[0.7924180244492994,0.7005697523539415],"values":[75.559]},
{"alignments":[{"blocks":[{"q_end":36,"q_start":5,"t_end":35056938,"t_start":35056907}],"chromosome":"chr5","end":35056938,"genes":[166],"id":201,"match":3,"query_index":201,"signatures":[],"start":35056907,"strand":"-"}],"counts":[25.0,215.0,112.0,83.0,95.0,248.0,53.0,71.0,248.0,57.0,38.0,86.0,251.0,61.0,30.0,45.0,242.0,315.0,321.0,418.0,27.0,375.0,381.0,181.0,127.0,74.0,0.0,38.0,63.0,91.0,39.0,76.0,183.0,70.0,172.0,149.0,140.0,185.0,125.0,118.0,166.0,226.0,105.0,66.0,14.0,126.0,65.0,18.0,62.0,76.0,62.0,133.0,208.0,53.0,5.0,218.0,220.0,86.0,520.0,13.0,49.0,0.0,171.0,372.0,59.0,137.0,349.0,90.0,282.0,7.0,44.0,6.0,120.0,15.0,80.0,45.0,41.0,233.0,24.0,25.0,81.0,203.0,234.0,280.0,773.0,129.0,100.0,262.0,58.0,31.0,370.0,31.0,121.0,77.0,45.0,60.0,0.0,111.0,0.0,85.0,8.0,9.0,69.0,112.0,31.0,49.0,134.0,19.0,20.0,111.0,271.0,44.0,102.0,14.0,24.0,177.0,160.0,229.0],"events":[{"best_kmer":21665,"gene":["PRLR"],"id":204,"info":"Best k-mer in gene PRLR","signatures":[],"type":"gene"}],"fc":[2.6658492605775295],"graph":"linear","graph_id":192,"id":21665,"kmer":"AATTGTGAAATGGTGTGTGGTTTTGCTTTCC","means":[13.587664679295832,5.096936604867224],"pvalues":[2.4827159829984972e-08],"stdevs":[11.420991907171341,3.839625003696067],"values":[78.678]},
{"alignments":[{"blocks":[{"q_end":36,"q_start":5,"t_end":132645313,"t_start":132645282}],"chromosome":"chr5","end":132645313,"genes":[167,659,839],"id":202,"match":3,"query_index":202,"signatures":[],"start":132645282,"strand":"-"}],"counts":[7.0,61.0,32.0,13.0,12.0,24.0,14.0,25.0,24.0,7.0,13.0,9.0,31.0,31.0,0.0,17.0,29.0,28.0,12.0,48.0,17.0,11.0,49.0,20.0,21.0,7.0,9.0,9.0,13.0,16.0,19.0,9.0,31.0,23.0,35.0,20.0,27.0,17.0,17.0,12.0,15.0,20.0,16.0,6.0,20.0,15.0,9.0,17.0,17.0,15.0,29.0,36.0,46.0,18.0,6.0,18.0,13.0,9.0,13.0,6.0,17.0,13.0,24.0,61.0,23.0,6.0,28.0,21.0,42.0,19.0,18.0,0.0,5.0,15.0,10.0,14.0,26.0,25.0,9.0,8.0,18.0,19.0,22.0,23.0,16.0,18.0,15.0,0.0,11.0,16.0,18.0,10.0,20.0,19.0,7.0,13.0,14.0,31.0,15.0,10.0,0.0,0.0,14.0,21.0,5.0,16.0,25.0,7.0,14.0,30.0,29.0,15.0,8.0,13.0,19.0,37.0,56.0,13.0],"events":[{"best_kmer":160768,"gene":["AC116366.3","RAD50","TH2LCRR"],"id":205,"info":"Best k-mer in gene RAD50","signatures":[],"type":"gene"}],"fc":[1.8415925559360626],"graph":"linear","graph_id":1949,"id":160768,"kmer":"GATGAGCCATGGAATTTAAGTTGAATAAGGA","means":[1.890860903238277,1.026753120359553],"pvalues":[1.0602090602589767e-07],"stdevs":[0.9646228479719691,0.6372374493583957],"values":[76.06299999999999]},
{"alignments":[{"blocks":[{"q_end":32,"q_start":1,"t_end":135336450,"t_start":135336419}],"chromosome":"chr5","end":135336450,"genes":[168,660],"id":203,"match":3,"query_index":203,"signatures":[],"start":135336419,"strand":"-"}],"counts":[21.0,16.0,0.0,6.0,15.0,17.0,10.0,7.0,13.0,7.0,6.0,0.0,14.0,8.0,6.0,13.0,16.0,15.0,9.0,18.0,12.0,13.0,6.0,11.0,23.0,12.0,0.0,10.0,11.0,6.0,7.0,9.0,22.0,0.0,11.0,11.0,9.0,13.0,14.0,9.0,12.0,20.0,10.0,14.0,16.0,9.0,14.0,11.0,7.0,6.0,14.0,14.0,22.0,8.0,0.0,7.0,14.0,16.0,9.0,0.0,9.0,0.0,8.0,17.0,9.0,13.0,11.0,11.0,0.0,9.0,14.0,0.0,13.0,0.0,6.0,7.0,10.0,22.0,6.0,0.0,15.0,0.0,17.0,23.0,13.0,0.0,7.0,26.0,9.0,12.0,8.0,12.0,13.0,7.0,5.0,0.0,12.0,13.0,0.0,0.0,0.0,0.0,14.0,0.0,0.0,7.0,9.0,0.0,0.0,13.0,21.0,11.0,0.0,9.0,8.0,16.0,18.0,9.0],"events":[{"best_kmer":229011,"gene":["C5orf66","H2AFY"],"id":206,"info":"Best k-mer in gene H2AFY","signatures":[],"type":"gene"}],"fc":[1.8835782979263642],"graph":"linear","graph_id":16316,"id":229011,"kmer":"TCACATAGGCTGGGGGCACATCTCTTGTCCT","means":[1.0118720231935607,0.5372073060660834],"pvalues":[1.0036897051651843e-05],"stdevs":[0.5703607690065182,0.4710372728415417],"values":[72.993]},
{"alignments":[{"blocks":[{"q_end":32,"q_start":1,"t_end":149495372,"t_start":149495341}],"chromosome":"chr5","end":149495372,"genes":[169,672],"id":204,"match":1,"query_index":204,"signatures":[],"start":149495341,"strand":"-"}],"counts":[0.0,309.0,224.0,94.0,0.0,64.0,113.0,52.0,41.0,50.0,65.0,48.0,186.0,66.0,49.0,105.0,180.0,240.0,297.0,197.0,102.0,273.0,239.0,223.0,143.0,92.0,60.0,310.0,79.0,217.0,166.0,49.0,147.0,55.0,214.0,120.0,83.0,224.0,135.0,157.0,172.0,158.0,98.0,9.0,62.0,108.0,150.0,67.0,155.0,111.0,269.0,190.0,228.0,112.0,15.0,261.0,153.0,122.0,284.0,31.0,74.0,70.0,167.0,9.0,87.0,163.0,224.0,115.0,289.0,100.0,84.0,24.0,7.0,46.0,103.0,62.0,71.0,119.0,119.0,88.0,123.0,238.0,207.0,13.0,191.0,121.0,170.0,148.0,95.0,11.0,234.0,83.0,74.0,67.0,57.0,28.0,98.0,132.0,188.0,22.0,0.0,50.0,0.0,54.0,45.0,125.0,29.0,38.0,84.0,173.0,278.0,186.0,69.0,126.0,87.0,132.0,221.0,124.0],"events":[{"best_kmer":203142,"gene":["AC021078.1","CSNK1A1"],"id":207,"info":"Best k-mer in gene CSNK1A1","signatures":[],"type":"gene"}],"fc":[1.758398911714799],"graph":"linear","graph_id":12298,"id":203142,"kmer":"GTCAGGATAAATTAAAAGAACATTTGTCTGG","means":[12.14921639753059,6.909249270225388],"pvalues":[9.233292066411341e-07],"stdevs":[6.552730029820072,4.159132943298178],"values":[73.47999999999999]},
{"alignments":[{"blocks":[{"q_end":38,"q_start":7,"t_end":172933194,"t_start":172933163}],"chromosome":"chr5","end":172933194,"genes":[170],"id":205,"match":3,"query_index":205,"signatures":[],"start":172933163,"strand":"-"}],"counts":[12.0,0.0,0.0,0.0,8.0,11.0,5.0,5.0,5.0,0.0,0.0,0.0,9.0,0.0,0.0,8.0,18.0,23.0,0.0,0.0,0.0,8.0,0.0,9.0,9.0,0.0,0.0,0.0,13.0,0.0,8.0,0.0,11.0,12.0,23.0,0.0,7.0,20.0,7.0,0.0,10.0,20.0,7.0,6.0,5.0,14.0,7.0,12.0,9.0,8.0,22.0,0.0,0.0,0.0,0.0,8.0,0.0,6.0,8.0,0.0,0.0,0.0,13.0,17.0,13.0,9.0,7.0,5.0,18.0,0.0,9.0,0.0,0.0,7.0,0.0,8.0,5.0,10.0,0.0,0.0,13.0,20.0,14.0,16.0,9.0,8.0,13.0,0.0,0.0,0.0,7.0,5.0,6.0,0.0,6.0,8.0,16.0,17.0,31.0,0.0,0.0,0.0,14.0,8.0,17.0,5.0,28.0,5.0,6.0,11.0,27.0,12.0,0.0,0.0,0.0,10.0,19.0,10.0],"events":[{"best_kmer":52813,"gene":["ERGIC1"],"id":208,"info":"Best k-mer in gene ERGIC1","signatures":[],"type":"gene"}],"fc":[2.594066866984043],"graph":"linear","graph_id":11369,"id":52813,"kmer":"AGGGTCTAGCAGGGGCATTTCAACCAACAGG","means":[0.803439131148328,0.30972182767302203],"pvalues":[7.42915197351971e-05],"stdevs":[0.6187070044776968,0.5723460812004585],"values":[73.611]},
{"alignments":[{"blocks":[{"q_end":32,"q_start":1,"t_end":50586815,"t_start":50586784}],"chromosome":"chr3","end":50586815,"genes":[171],"id":206,"match":40,"query_index":206,"signatures":[],"start":50586784,"strand":"+"}],"counts":[5.0,9.0,0.0,0.0,0.0,5.0,0.0,0.0,6.0,0.0,0.0,0.0,0.0,0.0,0.0,0.0,9.0,6.0,0.0,5.0,6.0,0.0,17.0,10.0,7.0,0.0,0.0,0.0,0.0,5.0,0.0,8.0,7.0,6.0,5.0,0.0,6.0,13.0,5.0,0.0,21.0,12.0,6.0,0.0,0.0,6.0,7.0,5.0,13.0,0.0,18.0,5.0,17.0,14.0,0.0,19.0,0.0,0.0,0.0,0.0,6.0,0.0,6.0,0.0,0.0,12.0,8.0,6.0,8.0,0.0,8.0,0.0,0.0,0.0,5.0,6.0,5.0,0.0,0.0,0.0,5.0,6.0,8.0,5.0,5.0,7.0,7.0,8.0,5.0,22.0,6.0,7.0,5.0,0.0,0.0,0.0,10.0,17.0,7.0,0.0,0.0,0.0,0.0,8.0,10.0,5.0,8.0,6.0,0.0,28.0,17.0,6.0,5.0,5.0,0.0,10.0,0.0,6.0],"events":[{"best_kmer":245923,"gene":["HEMK1"],"id":209,"info":"Best k-mer in gene HEMK1","signatures":[],"type":"gene"}],"fc":[3.4308470809990728],"graph":"linear","graph_id":5370,"id":245923,"kmer":"TGAAGACCCCCCACCCCACCTGGCTTTCCAG","means":[0.5767478742998614,0.16810655231299634],"pvalues":[2.945410426009201e-06],"stdevs":[0.5218657381585091,0.3521664570865375],"values":[74.737]},
{"alignments":[{"blocks":[{"q_end":32,"q_start":1,"t_end":39102403,"t_start":39102372}],"chromosome":"chr3","end":39102403,"genes":[172],"id":207,"match":40,"query_index":207,"signatures":[],"start":39102372,"strand":"+"}],"counts":[12.0,0.0,0.0,0.0,7.0,15.0,6.0,5.0,0.0,0.0,0.0,0.0,11.0,18.0,6.0,5.0,13.0,18.0,15.0,7.0,12.0,7.0,7.0,21.0,19.0,6.0,0.0,0.0,14.0,22.0,10.0,6.0,5.0,12.0,24.0,5.0,10.0,27.0,20.0,17.0,19.0,18.0,11.0,8.0,8.0,11.0,14.0,34.0,20.0,11.0,51.0,22.0,13.0,6.0,0.0,16.0,14.0,9.0,9.0,0.0,9.0,0.0,13.0,11.0,21.0,11.0,8.0,14.0,22.0,13.0,8.0,0.0,9.0,12.0,11.0,8.0,9.0,12.0,6.0,0.0,22.0,10.0,38.0,11.0,14.0,12.0,9.0,14.0,10.0,13.0,7.0,13.0,20.0,15.0,13.0,0.0,21.0,30.0,0.0,16.0,0.0,8.0,9.0,0.0,10.0,0.0,17.0,7.0,8.0,21.0,9.0,10.0,7.0,0.0,7.0,20.0,5.0,11.0],"events":[{"best_kmer":55317,"gene":["GORASP1"],"id":210,"info":"Best k-mer in gene GORASP1","signatures":[],"type":"gene"}],"fc":[2.08578412115034],"graph":"linear","graph_id":3828,"id":55317,"kmer":"AGTCCAACCACCATTCCAGTAGATGATATTT","means":[1.1851603839883669,0.5682085561830502],"pvalues":[1.1827374312816821e-06],"stdevs":[0.7330964821087536,0.5198071000915789],"values":[75.2]},
{"alignments":[{"blocks":[{"q_end":35,"q_start":4,"t_end":96598134,"t_start":96598103}],"chromosome":"chr2","end":96598134,"genes":[173],"id":208,"match":40,"query_index":208,"signatures":[],"start":96598103,"strand":"+"}],"counts":[0.0,7.0,0.0,0.0,0.0,5.0,0.0,0.0,13.0,0.0,0.0,0.0,0.0,0.0,0.0,8.0,6.0,19.0,0.0,11.0,9.0,8.0,9.0,8.0,15.0,8.0,0.0,0.0,10.0,9.0,0.0,6.0,5.0,8.0,15.0,6.0,5.0,9.0,6.0,5.0,7.0,12.0,0.0,7.0,0.0,5.0,0.0,6.0,9.0,0.0,10.0,10.0,5.0,6.0,0.0,19.0,6.0,8.0,5.0,0.0,6.0,0.0,6.0,8.0,0.0,0.0,6.0,0.0,5.0,0.0,0.0,0.0,0.0,5.0,0.0,0.0,6.0,8.0,0.0,5.0,7.0,7.0,5.0,9.0,7.0,0.0,7.0,6.0,0.0,8.0,5.0,0.0,0.0,0.0,0.0,0.0,6.0,5.0,8.0,7.0,0.0,0.0,0.0,11.0,0.0,5.0,7.0,0.0,0.0,9.0,13.0,6.0,0.0,0.0,6.0,7.0,0.0,0.0],"events":[{"best_kmer":208617,"gene":["KANSL3"],"id":211,"info":"Best k-mer in gene KANSL3","signatures":[],"type":"gene"}],"fc":[2.9802892428269336],"graph":"linear","graph_id":7279,"id":208617,"kmer":"GTGGCAGGATCTGTGTTCTAGTTGTCCATCA","means":[0.47900481008073637,0.16072426903986659],"pvalues":[1.4904708149986584e-06],"stdevs":[0.365031526126623,0.27897160869617793],"values":[74.30299999999998]},
{"alignments":[{"blocks":[{"q_end":39,"q_start":8,"t_end":113709517,"t_start":113709486}],"chromosome":"chr2","end":113709517,"genes":[174],"id":209,"match":3,"query_index":209,"signatures":[],"start":113709486,"strand":"-"}],"counts":[37.0,28.0,0.0,6.0,43.0,41.0,24.0,58.0,23.0,5.0,12.0,16.0,77.0,32.0,10.0,22.0,50.0,62.0,0.0,35.0,23.0,61.0,52.0,56.0,71.0,37.0,0.0,38.0,41.0,49.0,50.0,34.0,34.0,43.0,77.0,45.0,48.0,68.0,34.0,70.0,57.0,52.0,33.0,49.0,27.0,70.0,50.0,48.0,72.0,49.0,58.0,73.0,0.0,68.0,24.0,51.0,44.0,65.0,95.0,14.0,40.0,10.0,0.0,73.0,54.0,42.0,48.0,39.0,71.0,68.0,48.0,0.0,5.0,39.0,35.0,27.0,43.0,109.0,38.0,37.0,52.0,48.0,73.0,44.0,52.0,49.0,61.0,43.0,8.0,62.0,62.0,26.0,35.0,63.0,0.0,0.0,36.0,53.0,67.0,39.0,0.0,13.0,16.0,78.0,14.0,50.0,56.0,10.0,10.0,57.0,93.0,35.0,16.0,19.0,26.0,63.0,61.0,71.0],"events":[{"best_kmer":3972,"gene":["SLC35F5"],"id":212,"info":"Best k-mer in gene SLC35F5","signatures":[],"type":"gene"}],"fc":[1.59355639658804],"graph":"linear","graph_id":197,"id":3972,"kmer":"AAACTCTAATTGAAATACCAGGCCCAGCGTG","means":[4.141445164875032,2.598869530907266],"pvalues":[5.5403993433030416e-05],"stdevs":[1.9264196180798332,1.7438550159262256],"values":[78.665]},
{"alignments":[{"blocks":[{"q_end":36,"q_start":5,"t_end":113958028,"t_start":113957997}],"chromosome":"chr2","end":113958028,"genes":[175],"id":210,"match":40,"query_index":210,"signatures":[],"start":113957997,"strand":"+"}],"counts":[193.0,458.0,663.0,1021.0,818.0,246.0,479.0,260.0,491.0,937.0,739.0,974.0,662.0,383.0,390.0,444.0,383.0,1243.0,539.0,385.0,780.0,486.0,345.0,613.0,744.0,720.0,1195.0,876.0,195.0,491.0,827.0,922.0,648.0,462.0,289.0,750.0,396.0,613.0,267.0,739.0,447.0,348.0,344.0,812.0,843.0,327.0,651.0,205.0,432.0,667.0,416.0,568.0,503.0,242.0,556.0,527.0,789.0,659.0,612.0,708.0,324.0,1113.0,361.0,266.0,468.0,423.0,479.0,348.0,537.0,196.0,365.0,574.0,268.0,1106.0,443.0,345.0,160.0,421.0,918.0,590.0,125.0,425.0,327.0,404.0,385.0,779.0,311.0,431.0,629.0,118.0,338.0,1223.0,116.0,550.0,278.0,486.0,228.0,324.0,402.0,464.0,343.0,402.0,197.0,392.0,157.0,1100.0,460.0,390.0,839.0,220.0,90.0,194.0,182.0,318.0,283.0,565.0,396.0,586.0],"events":[{"best_kmer":109029,"gene":["ACTR3"],"id":213,"info":"Best k-mer in gene ACTR3","signatures":[],"type":"gene"}],"fc":[-1.4406669693791156],"graph":"linear","graph_id":5941,"id":109029,"kmer":"CCCTTCCCCCCAAAAGGTTTTCTTTGCAAGT","means":[39.351979466829825,56.69309699754691],"pvalues":[0.00011401788782372848],"stdevs":[17.103542239870507,22.241527479988314],"values":[74.607]},
{"alignments":[{"blocks":[{"q_end":33,"q_start":2,"t_end":120106350,"t_start":120106319}],"chromosome":"chr2","end":120106350,"genes":[176],"id":211,"match":3,"query_index":211,"signatures":[],"start":120106319,"strand":"-"}],"counts":[0.0,22.0,13.0,0.0,5.0,8.0,0.0,6.0,0.0,5.0,0.0,0.0,12.0,0.0,0.0,6.0,12.0,14.0,8.0,15.0,0.0,12.0,19.0,17.0,6.0,0.0,0.0,8.0,7.0,8.0,0.0,0.0,13.0,5.0,29.0,10.0,29.0,14.0,0.0,8.0,9.0,9.0,7.0,0.0,0.0,9.0,8.0,0.0,7.0,0.0,11.0,8.0,19.0,7.0,0.0,5.0,9.0,6.0,20.0,6.0,5.0,5.0,14.0,9.0,8.0,11.0,9.0,0.0,5.0,11.0,0.0,0.0,6.0,0.0,0.0,0.0,0.0,12.0,10.0,0.0,8.0,13.0,9.0,16.0,7.0,5.0,8.0,8.0,8.0,7.0,17.0,6.0,0.0,7.0,5.0,0.0,0.0,9.0,20.0,14.0,0.0,0.0,12.0,7.0,0.0,7.0,5.0,0.0,0.0,8.0,35.0,6.0,0.0,5.0,0.0,6.0,25.0,20.0],"events":[{"best_kmer":227216,"gene":["EPB41L5"],"id":214,"info":"Best k-mer in gene EPB41L5","signatures":[],"type":"gene"}],"fc":[3.097797436662055],"graph":"linear","graph_id":5744,"id":227216,"kmer":"TATTTGATATGAAATTCTGAAGCATATGGGA","means":[0.7865736959277663,0.25391385718729137],"pvalues":[7.507001322644042e-09],"stdevs":[0.6043954031236671,0.31748501554370956],"values":[74.649]},
{"alignments":[{"blocks":[{"q_end":32,"q_start":1,"t_end":152117746,"t_start":152117715}],"chromosome":"chr2","end":152117746,"genes":[177],"id":212,"match":3,"query_index":212,"signatures":[],"start":152117715,"strand":"-"}],"counts":[16.0,28.0,44.0,0.0,13.0,21.0,9.0,21.0,12.0,6.0,9.0,0.0,35.0,32.0,10.0,35.0,41.0,33.0,19.0,21.0,10.0,42.0,0.0,13.0,7.0,23.0,0.0,15.0,8.0,17.0,17.0,6.0,7.0,19.0,29.0,23.0,29.0,34.0,10.0,13.0,26.0,29.0,9.0,8.0,11.0,25.0,8.0,17.0,14.0,20.0,22.0,19.0,33.0,11.0,0.0,35.0,33.0,17.0,25.0,0.0,8.0,0.0,25.0,47.0,10.0,10.0,21.0,23.0,23.0,19.0,20.0,5.0,24.0,14.0,11.0,16.0,22.0,25.0,14.0,0.0,35.0,41.0,24.0,14.0,21.0,25.0,16.0,16.0,17.0,13.0,38.0,18.0,13.0,21.0,0.0,8.0,19.0,20.0,20.0,19.0,0.0,0.0,12.0,21.0,10.0,12.0,25.0,7.0,14.0,30.0,43.0,14.0,6.0,0.0,11.0,21.0,13.0,31.0],"events":[{"best_kmer":287878,"gene":["STAM2"],"id":215,"info":"Best k-mer in gene STAM2","signatures":[],"type":"gene"}],"fc":[1.8577946863064194],"graph":"linear","graph_id":13123,"id":287878,"kmer":"TTTTTTTAAAAAGGTTTTCTTAGTAAAAACA","means":[1.8435542605764117,0.9923347688337295],"pvalues":[1.201033644243893e-06],"stdevs":[0.9701714981743823,0.7363716762857214],"values":[73.375]},
{"alignments":[{"blocks":[{"q_end":30,"q_start":7,"t_end":1488282,"t_start":1488259}],"chromosome":"chr19","end":1488282,"genes":[178],"id":213,"match":40,"query_index":213,"signatures":[204],"start":1488259,"strand":"+"}],"counts":[15.0,0.0,10.0,0.0,13.0,7.0,0.0,0.0,9.0,0.0,0.0,0.0,0.0,0.0,0.0,0.0,19.0,5.0,0.0,0.0,0.0,5.0,11.0,5.0,0.0,0.0,5.0,0.0,11.0,0.0,0.0,0.0,5.0,0.0,13.0,7.0,6.0,5.0,0.0,0.0,16.0,11.0,0.0,0.0,0.0,12.0,0.0,6.0,7.0,0.0,18.0,0.0,8.0,0.0,0.0,17.0,0.0,0.0,10.0,0.0,0.0,0.0,5.0,10.0,0.0,10.0,7.0,0.0,9.0,5.0,0.0,0.0,0.0,0.0,0.0,0.0,0.0,0.0,0.0,0.0,5.0,6.0,11.0,6.0,9.0,0.0,0.0,0.0,0.0,0.0,0.0,0.0,0.0,6.0,5.0,0.0,0.0,13.0,0.0,0.0,0.0,0.0,0.0,0.0,0.0,0.0,6.0,0.0,5.0,7.0,6.0,0.0,0.0,0.0,0.0,6.0,16.0,9.0],"events":[{"best_kmer":135272,"gene":["PCSK4"],"id":216,"info":"Best k-mer in gene PCSK4","signatures":[],"type":"gene"}],"fc":[5.480571897714296],"graph":"linear","graph_id":13850,"id":135272,"kmer":"CTGCTGCTGGAACCACTGCACCTTGGGGTTT","means":[0.41573178832266494,0.07585554866930005],"pvalues":[2.718968321002386e-06],"stdevs":[0.4896208489401589,0.2548546286488355],"values":[73.284]},
{"alignments":[{"blocks":[{"q_end":35,"q_start":4,"t_end":218655466,"t_start":218655435}],"chromosome":"chr2","end":218655466,"genes":[179],"id":214,"match":40,"query_index":214,"signatures":[],"start":218655435,"strand":"+"}],"counts":[0.0,0.0,0.0,0.0,0.0,0.0,0.0,0.0,0.0,0.0,0.0,0.0,0.0,0.0,0.0,0.0,0.0,0.0,0.0,0.0,0.0,0.0,0.0,0.0,6.0,0.0,0.0,0.0,6.0,5.0,0.0,0.0,6.0,0.0,6.0,5.0,7.0,0.0,6.0,5.0,0.0,8.0,6.0,9.0,0.0,6.0,8.0,13.0,6.0,0.0,10.0,0.0,6.0,7.0,0.0,8.0,0.0,0.0,6.0,0.0,7.0,0.0,8.0,10.0,0.0,0.0,9.0,0.0,7.0,0.0,0.0,0.0,0.0,0.0,0.0,5.0,5.0,6.0,0.0,0.0,7.0,5.0,12.0,9.0,7.0,0.0,0.0,0.0,0.0,8.0,9.0,0.0,8.0,9.0,0.0,0.0,13.0,6.0,0.0,0.0,0.0,0.0,6.0,6.0,0.0,0.0,9.0,0.0,0.0,7.0,15.0,0.0,0.0,0.0,6.0,5.0,5.0,0.0],"events":[{"best_kmer":94103,"gene":["ZNF142"],"id":217,"info":"Best k-mer in gene ZNF142","signatures":[],"type":"gene"}],"fc":[8.121551820502846],"graph":"linear","graph_id":3459,"id":94103,"kmer":"CATCTGAGATAAATACAAATGCTCAACTCCT","means":[0.36474164568439654,0.044910339027032585],"pvalues":[1.883930967226744e-09],"stdevs":[0.3796076267270166,0.1522163578287519],"values":[75.341]},
{"alignments":[{"blocks":[{"q_end":36,"q_start":5,"t_end":237551875,"t_start":237551844}],"chromosome":"chr2","end":237551875,"genes":[180],"id":215,"match":1,"query_index":215,"signatures":[],"start":237551844,"strand":"-"}],"counts":[30.0,35.0,51.0,0.0,16.0,32.0,0.0,0.0,20.0,0.0,0.0,0.0,21.0,0.0,0.0,0.0,37.0,26.0,12.0,83.0,0.0,6.0,12.0,14.0,20.0,0.0,0.0,0.0,0.0,18.0,0.0,0.0,7.0,8.0,12.0,13.0,12.0,21.0,5.0,0.0,47.0,21.0,0.0,5.0,0.0,0.0,0.0,8.0,17.0,0.0,34.0,8.0,30.0,10.0,5.0,36.0,6.0,0.0,18.0,9.0,0.0,0.0,0.0,8.0,7.0,23.0,10.0,0.0,16.0,0.0,0.0,0.0,13.0,0.0,0.0,0.0,0.0,40.0,0.0,0.0,8.0,16.0,16.0,20.0,12.0,7.0,14.0,15.0,10.0,0.0,6.0,0.0,0.0,13.0,5.0,9.0,26.0,14.0,29.0,0.0,0.0,0.0,13.0,0.0,0.0,0.0,9.0,0.0,6.0,36.0,14.0,9.0,0.0,0.0,0.0,8.0,32.0,29.0],"events":[{"best_kmer":234458,"gene":["MLPH"],"id":218,"info":"Best k-mer in gene MLPH","signatures":[],"type":"gene"}],"fc":[7.06552741963834],"graph":"linear","graph_id":202,"id":234458,"kmer":"TCCCAAGTAGCTGGGACTACAGGTTCACACC","means":[1.2760028861945847,0.18059556072884064],"pvalues":[3.4373015500568783e-10],"stdevs":[1.3016584324954592,0.3973533290324734],"values":[78.648]},
{"alignments":[{"blocks":[{"q_end":33,"q_start":2,"t_end":237527514,"t_start":237527483}],"chromosome":"chr2","end":237527514,"genes":[180],"id":216,"match":40,"query_index":216,"signatures":[],"start":237527483,"strand":"+"}],"counts":[1089.0,784.0,955.0,374.0,836.0,635.0,278.0,205.0,1760.0,6.0,85.0,147.0,1132.0,242.0,5.0,157.0,1506.0,2022.0,1219.0,1113.0,23.0,983.0,914.0,1534.0,795.0,39.0,83.0,9.0,798.0,184.0,50.0,12.0,622.0,266.0,1018.0,946.0,647.0,1578.0,259.0,44.0,1353.0,1895.0,6.0,50.0,18.0,365.0,361.0,256.0,340.0,18.0,1142.0,751.0,1482.0,180.0,105.0,4065.0,393.0,266.0,1043.0,251.0,24.0,9.0,635.0,266.0,311.0,334.0,661.0,555.0,1420.0,395.0,336.0,39.0,839.0,13.0,0.0,13.0,21.0,1106.0,0.0,12.0,643.0,996.0,593.0,1581.0,408.0,82.0,936.0,377.0,1152.0,20.0,390.0,28.0,42.0,100.0,48.0,94.0,1378.0,1011.0,260.0,148.0,0.0,32.0,569.0,507.0,123.0,25.0,694.0,14.0,512.0,1008.0,839.0,326.0,13.0,55.0,126.0,418.0,2330.0,1956.0],"events":[{"best_kmer":14247,"gene":["MLPH"],"id":219,"info":"ENST00000436965.5 [ 61.000000% of coverage ]\nENST00000485956.1 [ 52.000000% of coverage ]\n","signatures":[],"type":"DE"}],"fc":[3.2099717154335337],"graph":"linear","graph_id":354,"id":14247,"kmer":"AAGCGGAGAGGCCGGGCGTCTTCTGAGAGTC","means":[61.998043474222634,19.31420241995786],"pvalues":[1.1235381650607846e-07],"stdevs":[56.04845062791504,25.836689202301695],"values":[78.05699999999999]},
{"alignments":[{"blocks":[{"q_end":33,"q_start":2,"t_end":241497637,"t_start":241497606}],"chromosome":"chr2","end":241497637,"genes":[181],"id":217,"match":3,"query_index":217,"signatures":[],"start":241497606,"strand":"-"}],"counts":[12.0,8.0,10.0,8.0,11.0,19.0,0.0,0.0,0.0,0.0,0.0,0.0,5.0,0.0,0.0,0.0,5.0,6.0,0.0,7.0,7.0,0.0,0.0,5.0,5.0,0.0,0.0,6.0,6.0,0.0,7.0,0.0,11.0,0.0,11.0,5.0,0.0,10.0,0.0,0.0,10.0,10.0,0.0,0.0,6.0,9.0,7.0,13.0,9.0,0.0,11.0,5.0,8.0,9.0,0.0,23.0,0.0,0.0,0.0,0.0,5.0,0.0,10.0,5.0,5.0,0.0,0.0,0.0,0.0,0.0,5.0,0.0,8.0,5.0,0.0,0.0,9.0,11.0,5.0,0.0,8.0,0.0,13.0,7.0,5.0,0.0,9.0,6.0,0.0,11.0,7.0,7.0,17.0,7.0,8.0,0.0,17.0,17.0,8.0,0.0,0.0,6.0,8.0,6.0,0.0,0.0,12.0,5.0,0.0,10.0,5.0,10.0,0.0,0.0,0.0,8.0,9.0,5.0],"events":[{"best_kmer":196995,"gene":["STK25"],"id":220,"info":"Best k-mer in gene STK25","signatures":[],"type":"gene"}],"fc":[3.2965315633649],"graph":"linear","graph_id":14993,"id":196995,"kmer":"GGTCCGGCCCGTCTTCGGAGAGGTGAGGATG","means":[0.5743161896293559,0.17421831964597626],"pvalues":[5.062175779825836e-07],"stdevs":[0.5266773175045335,0.28383539700243815],"values":[73.142]},
{"alignments":[{"blocks":[{"q_end":34,"q_start":3,"t_end":15570394,"t_start":15570363}],"chromosome":"chr1","end":15570394,"genes":[182],"id":218,"match":40,"query_index":218,"signatures":[],"start":15570363,"strand":"+"}],"counts":[13.0,50.0,39.0,20.0,29.0,44.0,15.0,21.0,58.0,16.0,11.0,13.0,30.0,23.0,16.0,25.0,52.0,21.0,58.0,42.0,13.0,47.0,89.0,59.0,27.0,12.0,0.0,11.0,14.0,24.0,22.0,24.0,24.0,17.0,44.0,15.0,29.0,43.0,32.0,17.0,41.0,45.0,12.0,8.0,15.0,27.0,28.0,25.0,36.0,33.0,34.0,24.0,55.0,38.0,5.0,45.0,28.0,34.0,56.0,10.0,27.0,7.0,44.0,21.0,37.0,27.0,39.0,31.0,51.0,18.0,16.0,8.0,27.0,11.0,20.0,16.0,22.0,29.0,13.0,19.0,28.0,27.0,34.0,18.0,30.0,35.0,24.0,24.0,19.0,38.0,43.0,12.0,15.0,27.0,5.0,27.0,7.0,36.0,23.0,38.0,0.0,10.0,13.0,32.0,10.0,27.0,25.0,0.0,8.0,29.0,29.0,59.0,13.0,11.0,16.0,36.0,37.0,27.0],"events":[{"best_kmer":98126,"gene":["DNAJC16"],"id":221,"info":"Best k-mer in gene DNAJC16","signatures":[],"type":"gene"}],"fc":[1.7260283633428246],"graph":"linear","graph_id":6300,"id":98126,"kmer":"CCAAGTGTATTTATTTATATTTTTTTTAATA","means":[2.7108244527640677,1.5705561451574144],"pvalues":[6.005553234559707e-08],"stdevs":[1.3666794120876864,0.7508850631855933],"values":[74.515]},
{"alignments":[{"blocks":[{"q_end":33,"q_start":2,"t_end":2367246,"t_start":2367215}],"chromosome":"chr1","end":2367246,"genes":[183],"id":219,"match":3,"query_index":219,"signatures":[],"start":2367215,"strand":"-"}],"counts":[6.0,16.0,9.0,7.0,0.0,5.0,8.0,5.0,0.0,0.0,0.0,0.0,0.0,6.0,0.0,0.0,12.0,18.0,6.0,12.0,0.0,13.0,6.0,14.0,6.0,6.0,0.0,8.0,0.0,0.0,0.0,0.0,5.0,0.0,10.0,13.0,29.0,11.0,0.0,15.0,14.0,19.0,0.0,7.0,7.0,11.0,9.0,13.0,7.0,8.0,25.0,10.0,27.0,0.0,0.0,21.0,6.0,6.0,36.0,0.0,8.0,14.0,16.0,13.0,6.0,40.0,14.0,14.0,19.0,7.0,8.0,5.0,10.0,0.0,7.0,0.0,7.0,12.0,7.0,8.0,11.0,11.0,18.0,5.0,0.0,0.0,10.0,12.0,9.0,9.0,16.0,0.0,0.0,0.0,5.0,0.0,0.0,13.0,12.0,0.0,0.0,5.0,9.0,8.0,0.0,0.0,13.0,0.0,0.0,18.0,0.0,8.0,7.0,7.0,0.0,12.0,13.0,9.0],"events":[{"best_kmer":235857,"gene":["MORN1"],"id":222,"info":"Best k-mer in gene MORN1","signatures":[],"type":"gene"}],"fc":[2.180327445787793],"graph":"linear","graph_id":299,"id":235857,"kmer":"TCCCTGTTCGTGAAGGATATTGGCATGAAAT","means":[0.8208314643114216,0.376471646906614],"pvalues":[1.4567261716019063e-05],"stdevs":[0.7439543559720373,0.3218298102549977],"values":[78.289]},
{"alignments":[{"blocks":[{"q_end":35,"q_start":4,"t_end":178799302,"t_start":178799271}],"chromosome":"chr1","end":178799302,"genes":[184],"id":220,"match":1,"query_index":220,"signatures":[],"start":178799271,"strand":"+"}],"counts":[23.0,51.0,46.0,9.0,0.0,53.0,0.0,14.0,6.0,0.0,9.0,0.0,20.0,17.0,10.0,19.0,20.0,12.0,24.0,0.0,22.0,0.0,6.0,46.0,22.0,8.0,6.0,0.0,8.0,8.0,14.0,13.0,44.0,16.0,45.0,22.0,10.0,35.0,18.0,13.0,60.0,35.0,21.0,0.0,10.0,18.0,8.0,34.0,22.0,18.0,24.0,58.0,6.0,23.0,0.0,87.0,11.0,12.0,5.0,0.0,0.0,8.0,38.0,7.0,26.0,147.0,5.0,29.0,50.0,20.0,53.0,9.0,8.0,15.0,5.0,22.0,13.0,18.0,9.0,9.0,32.0,11.0,44.0,21.0,25.0,9.0,19.0,41.0,14.0,0.0,16.0,32.0,21.0,26.0,22.0,16.0,10.0,0.0,5.0,13.0,0.0,16.0,16.0,22.0,0.0,8.0,59.0,21.0,39.0,20.0,0.0,55.0,9.0,0.0,11.0,33.0,9.0,8.0],"events":[{"best_kmer":127736,"gene":["RALGPS2"],"id":223,"info":"Best k-mer in gene RALGPS2","signatures":[],"type":"gene"}],"fc":[2.697880255157828],"graph":"linear","graph_id":17093,"id":127736,"kmer":"CTCATGATCCGTCTGCCTCGGCTTCCCAAAG","means":[2.24526515221312,0.8322330644292331],"pvalues":[5.513400228793276e-07],"stdevs":[2.1572100874652707,0.7046342451091084],"values":[72.90499999999999]},
{"alignments":[{"blocks":[{"q_end":41,"q_start":10,"t_end":3813232,"t_start":3813201}],"chromosome":"chr1","end":3813232,"genes":[185],"id":221,"match":3,"query_index":221,"signatures":[],"start":3813201,"strand":"-"}],"counts":[0.0,21.0,31.0,8.0,5.0,10.0,0.0,7.0,14.0,0.0,0.0,5.0,19.0,7.0,8.0,11.0,12.0,0.0,13.0,9.0,8.0,11.0,14.0,14.0,11.0,0.0,0.0,0.0,0.0,5.0,11.0,0.0,11.0,8.0,7.0,0.0,10.0,11.0,13.0,11.0,14.0,10.0,0.0,0.0,6.0,8.0,9.0,8.0,21.0,14.0,16.0,5.0,23.0,9.0,0.0,12.0,10.0,5.0,18.0,5.0,7.0,0.0,19.0,17.0,7.0,10.0,10.0,10.0,6.0,0.0,7.0,0.0,13.0,5.0,5.0,8.0,9.0,14.0,6.0,14.0,14.0,10.0,15.0,8.0,7.0,0.0,0.0,13.0,7.0,18.0,21.0,7.0,16.0,0.0,0.0,11.0,7.0,14.0,10.0,17.0,0.0,6.0,7.0,13.0,7.0,8.0,12.0,0.0,7.0,14.0,13.0,6.0,0.0,0.0,12.0,5.0,5.0,6.0],"events":[{"best_kmer":5924,"gene":["CEP104"],"id":224,"info":"Best k-mer in gene CEP104","signatures":[],"type":"gene"}],"fc":[2.071714725932414],"graph":"linear","graph_id":166,"id":5924,"kmer":"AAAGTTTATTAGACAAAACAGAGTATAGATG","means":[0.8951469686331937,0.43208022679392605],"pvalues":[1.0479895451787412e-06],"stdevs":[0.5527805041226386,0.38504694956754243],"values":[78.818]},
{"alignments":[{"blocks":[{"q_end":32,"q_start":1,"t_end":236552828,"t_start":236552797}],"chromosome":"chr1","end":236552828,"genes":[187,194],"id":222,"match":40,"query_index":222,"signatures":[],"start":236552797,"strand":"+"}],"counts":[22.0,19.0,19.0,7.0,5.0,19.0,6.0,8.0,21.0,6.0,6.0,8.0,20.0,0.0,0.0,0.0,15.0,24.0,0.0,9.0,8.0,17.0,15.0,14.0,11.0,5.0,0.0,0.0,0.0,0.0,6.0,0.0,26.0,6.0,8.0,8.0,12.0,29.0,12.0,6.0,29.0,10.0,0.0,6.0,12.0,16.0,0.0,16.0,12.0,9.0,7.0,10.0,12.0,10.0,12.0,51.0,9.0,8.0,9.0,0.0,6.0,14.0,12.0,0.0,7.0,7.0,8.0,7.0,12.0,0.0,14.0,0.0,6.0,8.0,5.0,6.0,14.0,13.0,0.0,0.0,19.0,0.0,13.0,24.0,21.0,10.0,26.0,52.0,0.0,6.0,12.0,15.0,9.0,10.0,8.0,9.0,20.0,21.0,10.0,8.0,0.0,0.0,12.0,8.0,0.0,0.0,11.0,5.0,14.0,7.0,15.0,10.0,0.0,0.0,6.0,23.0,8.0,0.0],"events":[{"best_kmer":103464,"gene":["HEATR1","LGALS8"],"id":225,"info":"Best k-mer in gene LGALS8","signatures":[],"type":"gene"}],"fc":[2.739841959317884],"graph":"linear","graph_id":4377,"id":103464,"kmer":"CCATTTGTAACTACCTAGATTCAATCAGGAT","means":[1.1142876862568352,0.40669779600508427],"pvalues":[8.211252903271059e-09],"stdevs":[0.8241020225219851,0.4084473727739365],"values":[75.019]},
{"alignments":[{"blocks":[{"q_end":49,"q_start":18,"t_end":207795017,"t_start":207794986}],"chromosome":"chr1","end":207795017,"genes":[188],"id":223,"match":3,"query_index":223,"signatures":[],"start":207794986,"strand":"+"}],"counts":[945.0,2045.0,1445.0,1567.0,1327.0,1882.0,580.0,661.0,2584.0,556.0,496.0,1014.0,1409.0,957.0,537.0,919.0,2407.0,2425.0,2587.0,1912.0,1290.0,2322.0,1529.0,2750.0,1542.0,903.0,356.0,896.0,1082.0,1587.0,1063.0,867.0,2750.0,796.0,1120.0,2064.0,1247.0,1911.0,752.0,917.0,3319.0,1377.0,750.0,948.0,737.0,1483.0,1056.0,741.0,1337.0,586.0,845.0,1258.0,1479.0,1006.0,1318.0,3336.0,1212.0,1038.0,2277.0,527.0,637.0,1334.0,1661.0,1501.0,955.0,1401.0,1475.0,1260.0,1961.0,4155.0,1152.0,400.0,1232.0,825.0,892.0,808.0,885.0,2842.0,970.0,511.0,1175.0,1346.0,1634.0,1541.0,1493.0,1149.0,1235.0,1892.0,1225.0,750.0,1849.0,870.0,1103.0,1457.0,586.0,930.0,862.0,1808.0,1303.0,1797.0,31.0,549.0,1432.0,1183.0,512.0,943.0,1184.0,527.0,862.0,1874.0,2728.0,688.0,512.0,486.0,344.0,1212.0,2441.0,1655.0],"events":[{"best_kmer":265785,"gene":["CD46"],"id":226,"info":"Best k-mer in gene CD46","signatures":[],"type":"gene"}],"fc":[1.5638401263854829],"graph":"linear","graph_id":1206,"id":265785,"kmer":"TGTTCCTTTCCTTTGTAGTCTCTGGCAAGAT","means":[130.34828865853285,83.35141582522759],"pvalues":[6.481466744634889e-05],"stdevs":[52.911070850062444,55.77866102512303],"values":[76.638]},
{"alignments":[{"blocks":[{"q_end":33,"q_start":2,"t_end":100026604,"t_start":100026573}],"chromosome":"chr1","end":100026604,"genes":[191,838],"id":224,"match":3,"query_index":224,"signatures":[],"start":100026573,"strand":"-"}],"counts":[57.0,226.0,109.0,49.0,0.0,49.0,22.0,35.0,131.0,43.0,27.0,50.0,60.0,50.0,24.0,36.0,76.0,97.0,118.0,70.0,37.0,116.0,130.0,89.0,43.0,92.0,25.0,0.0,62.0,51.0,38.0,57.0,80.0,26.0,60.0,81.0,57.0,92.0,29.0,39.0,35.0,81.0,29.0,39.0,57.0,48.0,58.0,21.0,72.0,47.0,74.0,74.0,67.0,52.0,72.0,131.0,54.0,27.0,130.0,40.0,49.0,74.0,115.0,59.0,69.0,93.0,147.0,82.0,60.0,75.0,41.0,0.0,74.0,28.0,35.0,51.0,93.0,128.0,36.0,33.0,60.0,89.0,62.0,106.0,106.0,72.0,79.0,145.0,39.0,129.0,83.0,59.0,23.0,72.0,21.0,54.0,38.0,93.0,75.0,25.0,0.0,24.0,66.0,61.0,31.0,61.0,107.0,36.0,63.0,136.0,148.0,72.0,0.0,32.0,23.0,40.0,91.0,97.0],"events":[{"best_kmer":7449,"gene":["AC118553.2","SLC35A3"],"id":227,"info":"Best k-mer in gene SLC35A3","signatures":[],"type":"gene"}],"fc":[1.8472496134430774],"graph":"linear","graph_id":1187,"id":7449,"kmer":"AAATGTTTATGCTTTTGTAATATACCTATTT","means":[6.630024091720493,3.589132753620033],"pvalues":[1.0568722999199987e-08],"stdevs":[3.135475059037007,2.049313196126191],"values":[76.65]},
{"alignments":[{"blocks":[{"q_end":34,"q_start":3,"t_end":135200384,"t_start":135200353}],"chromosome":"chr6","end":135200384,"genes":[192],"id":225,"match":3,"query_index":225,"signatures":[],"start":135200353,"strand":"-"}],"counts":[16.0,127.0,55.0,43.0,49.0,119.0,13.0,49.0,201.0,50.0,0.0,18.0,132.0,57.0,9.0,34.0,359.0,163.0,90.0,281.0,6.0,105.0,154.0,181.0,37.0,62.0,5.0,16.0,95.0,82.0,13.0,10.0,104.0,44.0,132.0,49.0,130.0,153.0,64.0,8.0,163.0,231.0,16.0,49.0,0.0,33.0,13.0,18.0,39.0,71.0,88.0,51.0,118.0,27.0,0.0,86.0,29.0,60.0,234.0,0.0,20.0,5.0,163.0,93.0,79.0,80.0,120.0,118.0,220.0,24.0,30.0,0.0,40.0,11.0,11.0,0.0,21.0,185.0,6.0,0.0,68.0,101.0,83.0,57.0,98.0,20.0,82.0,123.0,58.0,0.0,131.0,0.0,0.0,24.0,5.0,0.0,5.0,105.0,99.0,6.0,0.0,0.0,34.0,148.0,0.0,83.0,30.0,0.0,0.0,145.0,117.0,31.0,0.0,12.0,14.0,36.0,166.0,0.0],"events":[{"best_kmer":103500,"gene":["MYB"],"id":228,"info":"Best k-mer in gene MYB","signatures":[],"type":"gene"}],"fc":[2.96757320211995],"graph":"linear","graph_id":13776,"id":103500,"kmer":"CCATTTTCTTGAAACTCAGCAACAATTCCAG","means":[7.111518064732168,2.3964086411253147],"pvalues":[7.688212463218145e-08],"stdevs":[6.159857200795188,2.7569437152196574],"values":[73.29199999999999]},
{"alignments":[{"blocks":[{"q_end":34,"q_start":3,"t_end":134391990,"t_start":134391959}],"chromosome":"chr5","end":134391990,"genes":[193],"id":226,"match":40,"query_index":226,"signatures":[],"start":134391959,"strand":"+"}],"counts":[0.0,10.0,5.0,0.0,0.0,0.0,0.0,13.0,5.0,0.0,0.0,0.0,9.0,0.0,0.0,5.0,0.0,0.0,5.0,16.0,11.0,8.0,14.0,7.0,12.0,0.0,0.0,0.0,0.0,6.0,8.0,5.0,0.0,5.0,18.0,11.0,10.0,5.0,9.0,6.0,0.0,10.0,10.0,0.0,0.0,6.0,0.0,10.0,7.0,0.0,9.0,5.0,19.0,17.0,0.0,11.0,0.0,7.0,5.0,0.0,5.0,0.0,7.0,13.0,10.0,0.0,8.0,6.0,10.0,0.0,5.0,0.0,0.0,6.0,0.0,8.0,7.0,13.0,0.0,0.0,12.0,9.0,0.0,11.0,0.0,8.0,6.0,9.0,9.0,9.0,9.0,5.0,11.0,9.0,0.0,10.0,0.0,20.0,8.0,0.0,0.0,0.0,0.0,11.0,0.0,6.0,11.0,0.0,0.0,8.0,13.0,5.0,0.0,0.0,0.0,6.0,16.0,9.0],"events":[{"best_kmer":263680,"gene":["UBE2B"],"id":229,"info":"Best k-mer in gene UBE2B","signatures":[],"type":"gene"}],"fc":[3.170576990282374],"graph":"linear","graph_id":118,"id":263680,"kmer":"TGTCTTTAAAAATAAAAGCTATTACTTGGCA","means":[0.603421568298384,0.19031916592715917],"pvalues":[6.739346856607431e-07],"stdevs":[0.4600238089243111,0.3477273854505888],"values":[79.165]},
{"alignments":[{"blocks":[{"q_end":54,"q_start":23,"t_end":73701293,"t_start":73701262}],"chromosome":"chr14","end":73701293,"genes":[195],"id":227,"match":3,"query_index":227,"signatures":[],"start":73701262,"strand":"-"}],"counts":[17.0,45.0,49.0,10.0,22.0,18.0,15.0,16.0,33.0,11.0,10.0,13.0,33.0,12.0,0.0,12.0,12.0,27.0,28.0,40.0,11.0,19.0,39.0,35.0,30.0,14.0,0.0,11.0,39.0,13.0,24.0,8.0,24.0,30.0,42.0,32.0,31.0,16.0,17.0,13.0,0.0,35.0,10.0,6.0,21.0,20.0,16.0,14.0,23.0,27.0,40.0,35.0,40.0,14.0,8.0,21.0,13.0,17.0,86.0,18.0,16.0,8.0,26.0,24.0,19.0,23.0,42.0,29.0,44.0,18.0,21.0,7.0,15.0,17.0,0.0,16.0,16.0,0.0,13.0,14.0,21.0,23.0,26.0,11.0,15.0,11.0,19.0,30.0,10.0,0.0,12.0,12.0,9.0,19.0,9.0,20.0,9.0,23.0,26.0,15.0,0.0,9.0,20.0,19.0,8.0,14.0,19.0,6.0,16.0,30.0,28.0,22.0,7.0,6.0,11.0,36.0,67.0,20.0],"events":[{"best_kmer":255477,"gene":["DNAL1"],"id":230,"info":"Best k-mer in gene DNAL1","signatures":[],"type":"gene"}],"fc":[1.8894049144772413],"graph":"linear","graph_id":294,"id":255477,"kmer":"TGGAAGTCCTTTCCACCAACATCCAGTTCCT","means":[2.0688559627708165,1.094977549237097],"pvalues":[4.770055447379677e-09],"stdevs":[1.1366046896589908,0.5325088231392769],"values":[78.301]},
{"alignments":[{"blocks":[{"q_end":33,"q_start":2,"t_end":60459330,"t_start":60459299}],"chromosome":"chr2","end":60459330,"genes":[196],"id":228,"match":3,"query_index":228,"signatures":[],"start":60459299,"strand":"-"}],"counts":[0.0,0.0,0.0,0.0,0.0,0.0,5.0,7.0,0.0,10.0,0.0,11.0,9.0,11.0,0.0,0.0,0.0,8.0,0.0,0.0,0.0,0.0,0.0,0.0,0.0,15.0,0.0,0.0,0.0,12.0,12.0,16.0,0.0,5.0,0.0,0.0,0.0,0.0,0.0,11.0,0.0,0.0,14.0,10.0,5.0,0.0,5.0,0.0,23.0,26.0,0.0,0.0,0.0,0.0,5.0,0.0,8.0,10.0,0.0,0.0,23.0,0.0,0.0,0.0,8.0,0.0,0.0,0.0,0.0,0.0,0.0,0.0,0.0,12.0,14.0,0.0,0.0,0.0,10.0,10.0,0.0,0.0,0.0,0.0,0.0,10.0,0.0,0.0,10.0,27.0,0.0,0.0,0.0,15.0,0.0,5.0,0.0,0.0,0.0,0.0,0.0,0.0,0.0,7.0,0.0,24.0,0.0,0.0,0.0,0.0,0.0,0.0,16.0,0.0,0.0,14.0,0.0,0.0],"events":[{"best_kmer":33205,"gene":["BCL11A"],"id":231,"info":"Best k-mer in gene BCL11A","signatures":[],"type":"gene"}],"fc":[-3.1201310217576124],"graph":"linear","graph_id":20386,"id":33205,"kmer":"ACTAGTAAGGAGTTCATTTTATGAAGATATT","means":[0.1945109832098397,0.6068997527855949],"pvalues":[0.0003134128330261554],"stdevs":[0.4958983013133175,0.557133360741872],"values":[72.57]},
{"alignments":[{"blocks":[{"q_end":32,"q_start":1,"t_end":100044446,"t_start":100044415}],"chromosome":"chr10","end":100044446,"genes":[197],"id":229,"match":0,"query_index":229,"signatures":[],"start":100044415,"strand":"-"}],"counts":[13.0,21.0,0.0,0.0,6.0,19.0,0.0,0.0,13.0,0.0,0.0,5.0,10.0,7.0,0.0,10.0,26.0,18.0,9.0,8.0,0.0,11.0,5.0,22.0,7.0,0.0,0.0,0.0,13.0,8.0,10.0,8.0,16.0,16.0,19.0,8.0,11.0,32.0,17.0,8.0,16.0,20.0,10.0,15.0,12.0,11.0,8.0,11.0,11.0,14.0,57.0,18.0,32.0,10.0,11.0,31.0,15.0,11.0,45.0,0.0,11.0,14.0,26.0,24.0,15.0,15.0,18.0,11.0,23.0,10.0,15.0,0.0,11.0,0.0,6.0,6.0,9.0,16.0,6.0,12.0,11.0,12.0,17.0,11.0,37.0,13.0,14.0,17.0,12.0,19.0,11.0,15.0,14.0,13.0,7.0,28.0,18.0,40.0,21.0,7.0,11.0,0.0,6.0,15.0,9.0,18.0,16.0,7.0,9.0,38.0,26.0,13.0,0.0,0.0,12.0,15.0,17.0,15.0],"events":[{"best_kmer":30212,"gene":["CPN1"],"id":232,"info":"Best k-mer in gene CPN1","signatures":[],"type":"gene"}],"fc":[2.175711118896038],"graph":"linear","graph_id":14137,"id":30212,"kmer":"ACCGTGATTGCACCACTGCACTCCAGCCTGG","means":[1.380858338936633,0.6346698911192238],"pvalues":[1.3042461114212686e-07],"stdevs":[0.7651673338885437,0.5889772754025666],"values":[73.24599999999998]},
{"alignments":[{"blocks":[{"q_end":36,"q_start":5,"t_end":46033089,"t_start":46033058}],"chromosome":"chr17","end":46033089,"genes":[198],"id":230,"match":40,"query_index":230,"signatures":[],"start":46033058,"strand":"+"}],"counts":[0.0,0.0,0.0,0.0,7.0,8.0,0.0,0.0,5.0,0.0,0.0,0.0,6.0,5.0,0.0,10.0,15.0,12.0,0.0,0.0,9.0,8.0,0.0,5.0,0.0,0.0,0.0,0.0,0.0,0.0,7.0,0.0,0.0,9.0,6.0,0.0,5.0,8.0,8.0,0.0,9.0,10.0,6.0,5.0,0.0,0.0,0.0,15.0,7.0,5.0,6.0,0.0,0.0,5.0,0.0,6.0,5.0,12.0,0.0,0.0,0.0,0.0,9.0,10.0,6.0,5.0,0.0,0.0,8.0,0.0,5.0,0.0,0.0,0.0,0.0,0.0,5.0,6.0,0.0,0.0,11.0,0.0,10.0,12.0,5.0,5.0,6.0,0.0,0.0,10.0,6.0,0.0,6.0,6.0,0.0,6.0,6.0,11.0,8.0,7.0,0.0,0.0,0.0,0.0,0.0,9.0,8.0,0.0,0.0,11.0,8.0,6.0,0.0,0.0,8.0,13.0,6.0,6.0],"events":[{"best_kmer":151726,"gene":["KANSL1"],"id":233,"info":"Best k-mer in gene KANSL1","signatures":[],"type":"gene"}],"fc":[3.469480284946291],"graph":"linear","graph_id":7439,"id":151726,"kmer":"GACCCAAGCCTGCCCCATCACCTGCTGCCCC","means":[0.4476524131221796,0.12902578379375615],"pvalues":[1.132855601214885e-06],"stdevs":[0.3916244987118571,0.2609800091488348],"values":[74.268]},
{"alignments":[{"blocks":[{"q_end":34,"q_start":3,"t_end":151619658,"t_start":151619627}],"chromosome":"chr6","end":151619658,"genes":[199],"id":231,"match":15,"query_index":231,"signatures":[],"start":151619627,"strand":"-"}],"counts":[0.0,23.0,7.0,0.0,0.0,19.0,0.0,20.0,44.0,0.0,0.0,0.0,13.0,22.0,5.0,8.0,15.0,12.0,14.0,17.0,8.0,5.0,31.0,45.0,11.0,0.0,0.0,0.0,11.0,0.0,12.0,0.0,17.0,9.0,53.0,16.0,11.0,61.0,9.0,0.0,40.0,39.0,5.0,0.0,0.0,0.0,8.0,16.0,20.0,0.0,47.0,15.0,10.0,19.0,0.0,19.0,0.0,8.0,6.0,0.0,8.0,0.0,24.0,16.0,0.0,19.0,25.0,19.0,38.0,0.0,6.0,0.0,7.0,6.0,0.0,5.0,0.0,14.0,0.0,0.0,21.0,0.0,41.0,0.0,12.0,6.0,18.0,20.0,0.0,0.0,33.0,0.0,0.0,11.0,0.0,24.0,0.0,33.0,14.0,6.0,0.0,8.0,20.0,26.0,0.0,6.0,0.0,0.0,8.0,67.0,40.0,0.0,0.0,0.0,5.0,20.0,24.0,13.0],"events":[{"best_kmer":277351,"gene":["CCDC170"],"id":234,"info":"Best k-mer in gene CCDC170","signatures":[],"type":"gene"}],"fc":[3.659340031915683],"graph":"linear","graph_id":25347,"id":277351,"kmer":"TTGCAGAGACGGAGTTTTGCCATGTTGGCCA","means":[1.3570269177576832,0.3708392513191164],"pvalues":[2.51189491926629e-07],"stdevs":[1.310275121942507,0.6400527828558136],"values":[72.108]},
{"alignments":[{"blocks":[{"q_end":33,"q_start":2,"t_end":101393567,"t_start":101393536}],"chromosome":"chr12","end":101393567,"genes":[200],"id":232,"match":40,"query_index":232,"signatures":[],"start":101393536,"strand":"+"}],"counts":[68.0,155.0,193.0,0.0,126.0,106.0,71.0,100.0,245.0,70.0,73.0,88.0,124.0,124.0,29.0,112.0,180.0,146.0,166.0,231.0,90.0,125.0,124.0,244.0,142.0,173.0,64.0,105.0,156.0,68.0,96.0,117.0,179.0,123.0,189.0,101.0,132.0,214.0,85.0,105.0,104.0,178.0,94.0,87.0,90.0,132.0,69.0,58.0,129.0,96.0,115.0,121.0,191.0,92.0,70.0,112.0,74.0,104.0,181.0,123.0,81.0,98.0,144.0,147.0,110.0,100.0,151.0,114.0,139.0,107.0,108.0,76.0,120.0,78.0,76.0,86.0,103.0,158.0,93.0,82.0,114.0,106.0,130.0,23.0,107.0,105.0,158.0,126.0,114.0,85.0,167.0,92.0,95.0,141.0,50.0,84.0,48.0,168.0,92.0,97.0,7.0,69.0,130.0,129.0,46.0,58.0,153.0,94.0,28.0,158.0,221.0,111.0,124.0,67.0,77.0,93.0,229.0,101.0],"events":[{"best_kmer":75849,"gene":["ARL1"],"id":235,"info":"Best k-mer in gene ARL1","signatures":[],"type":"gene"}],"fc":[1.510403689794909],"graph":"linear","graph_id":2955,"id":75849,"kmer":"CAAACGCTGGTAGTATACCTGTGCAGTTGTC","means":[11.331898313877797,7.502562652913345],"pvalues":[1.7804663801454548e-07],"stdevs":[3.617263879991058,3.1925418998579635],"values":[75.556]},
{"alignments":[{"blocks":[{"q_end":38,"q_start":7,"t_end":12115669,"t_start":12115638}],"chromosome":"chr1","end":12115669,"genes":[201],"id":233,"match":40,"query_index":233,"signatures":[],"start":12115638,"strand":"+"}],"counts":[0.0,0.0,0.0,0.0,0.0,0.0,0.0,0.0,0.0,6.0,6.0,5.0,0.0,6.0,8.0,0.0,0.0,6.0,0.0,0.0,0.0,0.0,0.0,0.0,0.0,0.0,0.0,0.0,0.0,0.0,0.0,5.0,0.0,0.0,0.0,0.0,0.0,0.0,0.0,0.0,0.0,0.0,6.0,0.0,8.0,0.0,5.0,0.0,0.0,0.0,0.0,0.0,0.0,0.0,0.0,0.0,9.0,8.0,0.0,0.0,0.0,0.0,0.0,0.0,11.0,0.0,0.0,0.0,0.0,0.0,7.0,0.0,0.0,0.0,0.0,0.0,0.0,0.0,0.0,5.0,0.0,0.0,0.0,0.0,0.0,0.0,0.0,0.0,5.0,0.0,0.0,0.0,0.0,0.0,0.0,9.0,0.0,0.0,0.0,0.0,0.0,0.0,0.0,0.0,0.0,7.0,0.0,0.0,11.0,0.0,0.0,0.0,0.0,0.0,0.0,0.0,0.0,0.0],"events":[{"best_kmer":186299,"gene":["TNFRSF8"],"id":236,"info":"Best k-mer in gene TNFRSF8","signatures":[],"type":"gene"}],"fc":[-17.121557195948785],"graph":"linear","graph_id":6772,"id":186299,"kmer":"GGCATGATCTGTGCCACATCAGCCACCAACT","means":[0.016262785560485857,0.2784442131393086],"pvalues":[3.0019244533941017e-05],"stdevs":[0.10348953678465307,0.32487782777401053],"values":[74.41]},
{"alignments":[{"blocks":[{"q_end":36,"q_start":5,"t_end":32878333,"t_start":32878302}],"chromosome":"chr19","end":32878333,"genes":[202],"id":234,"match":3,"query_index":234,"signatures":[],"start":32878302,"strand":"-"}],"counts":[19.0,12.0,18.0,5.0,10.0,7.0,5.0,12.0,20.0,5.0,26.0,6.0,25.0,16.0,0.0,13.0,14.0,9.0,16.0,16.0,7.0,13.0,17.0,10.0,16.0,10.0,30.0,15.0,13.0,19.0,17.0,0.0,18.0,13.0,28.0,27.0,22.0,15.0,10.0,12.0,18.0,20.0,15.0,16.0,40.0,21.0,11.0,11.0,12.0,11.0,23.0,18.0,30.0,24.0,10.0,31.0,12.0,12.0,28.0,15.0,13.0,23.0,14.0,22.0,23.0,20.0,30.0,19.0,24.0,5.0,25.0,19.0,0.0,10.0,5.0,15.0,10.0,19.0,21.0,5.0,20.0,52.0,18.0,18.0,32.0,23.0,31.0,29.0,8.0,27.0,14.0,12.0,23.0,8.0,13.0,10.0,14.0,40.0,22.0,16.0,0.0,14.0,11.0,17.0,5.0,18.0,13.0,20.0,18.0,18.0,21.0,14.0,12.0,39.0,8.0,24.0,31.0,35.0],"events":[{"best_kmer":283632,"gene":["CEP89"],"id":237,"info":"Best k-mer in gene CEP89","signatures":[],"type":"gene"}],"fc":[1.6837980152047949],"graph":"linear","graph_id":29957,"id":283632,"kmer":"TTTCTGCCCTCTCCCCTAGCCCTTCTCTATC","means":[1.7274334428844078,1.0259148824773414],"pvalues":[2.2487613167236506e-06],"stdevs":[0.7324205927868671,0.6603725792481123],"values":[71.707]},
{"alignments":[{"blocks":[{"q_end":34,"q_start":3,"t_end":52914276,"t_start":52914245}],"chromosome":"chr1","end":52914276,"genes":[203],"id":235,"match":3,"query_index":235,"signatures":[],"start":52914245,"strand":"-"}],"counts":[35.0,0.0,0.0,0.0,0.0,58.0,12.0,0.0,29.0,8.0,0.0,5.0,29.0,59.0,8.0,29.0,65.0,43.0,0.0,15.0,24.0,25.0,26.0,30.0,44.0,28.0,0.0,20.0,30.0,31.0,18.0,14.0,13.0,26.0,90.0,15.0,38.0,55.0,29.0,16.0,22.0,60.0,0.0,21.0,11.0,46.0,13.0,55.0,50.0,35.0,82.0,32.0,44.0,23.0,0.0,28.0,26.0,15.0,20.0,0.0,33.0,0.0,64.0,18.0,54.0,19.0,27.0,25.0,0.0,0.0,25.0,0.0,33.0,0.0,11.0,18.0,41.0,27.0,14.0,0.0,0.0,18.0,76.0,35.0,34.0,31.0,47.0,22.0,24.0,27.0,30.0,32.0,24.0,33.0,6.0,26.0,30.0,86.0,33.0,11.0,6.0,10.0,22.0,0.0,0.0,67.0,44.0,12.0,6.0,62.0,46.0,0.0,11.0,0.0,19.0,46.0,31.0,0.0],"events":[{"best_kmer":186527,"gene":["ECHDC2"],"id":238,"info":"Best k-mer in gene ECHDC2","signatures":[],"type":"gene"}],"fc":[2.28583983241925],"graph":"linear","graph_id":946,"id":186527,"kmer":"GGCCAATTCCTACTCTCCTGTCAGCTCTCAG","means":[2.6779321354367873,1.1715309609433837],"pvalues":[2.041070941475442e-06],"stdevs":[1.7993194588600852,1.319500055255414],"values":[76.941]},
{"alignments":[{"blocks":[{"q_end":36,"q_start":5,"t_end":58351081,"t_start":58351050}],"chromosome":"chr19","end":58351081,"genes":[204,799,803,830],"id":236,"match":40,"query_index":236,"signatures":[],"start":58351050,"strand":"+"}],"counts":[7.0,5.0,0.0,5.0,6.0,6.0,6.0,0.0,0.0,0.0,0.0,0.0,0.0,11.0,0.0,7.0,16.0,7.0,6.0,9.0,0.0,0.0,0.0,5.0,9.0,0.0,0.0,6.0,7.0,0.0,0.0,9.0,10.0,6.0,12.0,7.0,5.0,7.0,13.0,11.0,0.0,0.0,0.0,6.0,5.0,7.0,7.0,8.0,6.0,13.0,12.0,8.0,10.0,11.0,0.0,14.0,6.0,5.0,6.0,5.0,5.0,0.0,12.0,6.0,0.0,13.0,12.0,0.0,6.0,0.0,14.0,0.0,9.0,5.0,0.0,9.0,0.0,11.0,0.0,5.0,10.0,0.0,13.0,13.0,15.0,6.0,6.0,8.0,5.0,0.0,6.0,5.0,11.0,12.0,6.0,0.0,35.0,21.0,11.0,0.0,0.0,0.0,9.0,5.0,0.0,14.0,10.0,9.0,0.0,12.0,0.0,5.0,0.0,9.0,0.0,10.0,10.0,13.0],"events":[{"best_kmer":284526,"gene":["A1BG","A1BG-AS1","AC012313.10","AC012313.3"],"id":239,"info":"Best k-mer in gene A1BG","signatures":[],"type":"gene"}],"fc":[2.7183470536110135],"graph":"linear","graph_id":850,"id":284526,"kmer":"TTTGCTAAATACCATCAGGTCCAAGGCAAGC","means":[0.6893401274301214,0.2535879760144724],"pvalues":[3.8066072596890913e-07],"stdevs":[0.5675224081687716,0.3047740476117809],"values":[77.066]},
{"alignments":[{"blocks":[{"q_end":32,"q_start":1,"t_end":135435480,"t_start":135435449}],"chromosome":"chr2","end":135435480,"genes":[205],"id":237,"match":3,"query_index":237,"signatures":[],"start":135435449,"strand":"+"}],"counts":[0.0,205.0,58.0,0.0,7.0,25.0,6.0,0.0,84.0,8.0,0.0,5.0,7.0,11.0,0.0,11.0,38.0,0.0,63.0,108.0,0.0,97.0,40.0,68.0,8.0,0.0,0.0,0.0,20.0,5.0,7.0,5.0,11.0,9.0,64.0,9.0,40.0,84.0,6.0,0.0,28.0,15.0,0.0,0.0,0.0,0.0,0.0,7.0,19.0,6.0,94.0,5.0,103.0,8.0,0.0,37.0,0.0,8.0,35.0,0.0,0.0,0.0,41.0,68.0,18.0,0.0,15.0,13.0,24.0,7.0,15.0,0.0,0.0,7.0,5.0,0.0,5.0,74.0,0.0,0.0,32.0,29.0,8.0,18.0,103.0,7.0,33.0,24.0,8.0,0.0,53.0,0.0,7.0,10.0,0.0,9.0,0.0,64.0,39.0,10.0,0.0,0.0,9.0,27.0,0.0,0.0,12.0,0.0,13.0,58.0,13.0,9.0,0.0,6.0,13.0,14.0,86.0,56.0],"events":[{"best_kmer":27367,"gene":["ZRANB3"],"id":240,"info":"Best k-mer in gene ZRANB3","signatures":[],"type":"gene"}],"fc":[7.196819779634965],"graph":"linear","graph_id":7760,"id":27367,"kmer":"ACATTCACATGCATGTGTCTTTATAGCAGAA","means":[2.4902909670491526,0.34602658442219103],"pvalues":[9.941725760941406e-09],"stdevs":[2.9827909202104994,0.49176377830408685],"values":[74.209]},
{"alignments":[{"blocks":[{"q_end":40,"q_start":9,"t_end":197755937,"t_start":197755906}],"chromosome":"chr3","end":197755937,"genes":[206],"id":238,"match":0,"query_index":238,"signatures":[],"start":197755906,"strand":"-"}],"counts":[18.0,0.0,0.0,0.0,43.0,39.0,14.0,0.0,11.0,0.0,0.0,13.0,30.0,15.0,7.0,31.0,33.0,21.0,26.0,6.0,30.0,18.0,21.0,12.0,16.0,12.0,0.0,17.0,18.0,18.0,26.0,18.0,21.0,28.0,47.0,16.0,13.0,28.0,22.0,23.0,33.0,33.0,20.0,9.0,12.0,40.0,19.0,30.0,36.0,26.0,53.0,33.0,30.0,37.0,9.0,50.0,21.0,22.0,28.0,15.0,30.0,7.0,25.0,34.0,23.0,29.0,19.0,17.0,50.0,50.0,8.0,6.0,10.0,17.0,10.0,20.0,30.0,35.0,20.0,15.0,46.0,9.0,38.0,33.0,60.0,28.0,24.0,53.0,24.0,18.0,36.0,34.0,20.0,36.0,9.0,36.0,48.0,31.0,54.0,31.0,0.0,8.0,36.0,0.0,14.0,0.0,24.0,13.0,0.0,42.0,48.0,43.0,16.0,16.0,21.0,32.0,19.0,18.0],"events":[{"best_kmer":62284,"gene":["FYTTD1"],"id":241,"info":"Best k-mer in gene FYTTD1","signatures":[],"type":"gene"}],"fc":[1.9403120961824531],"graph":"linear","graph_id":1105,"id":62284,"kmer":"ATCACAGAAGCCTCCATTTTCCTACCTACTT","means":[2.467162761084036,1.2715288256658075],"pvalues":[1.841938189087446e-06],"stdevs":[1.2130053972091568,1.1213517370317425],"values":[76.736]},
{"alignments":[{"blocks":[{"q_end":35,"q_start":4,"t_end":160328730,"t_start":160328699}],"chromosome":"chr1","end":160328730,"genes":[207],"id":239,"match":40,"query_index":239,"signatures":[],"start":160328699,"strand":"+"}],"counts":[7.0,0.0,0.0,0.0,0.0,0.0,0.0,0.0,0.0,0.0,0.0,0.0,7.0,0.0,0.0,0.0,5.0,7.0,0.0,0.0,10.0,0.0,0.0,0.0,9.0,0.0,0.0,0.0,6.0,7.0,9.0,5.0,0.0,5.0,5.0,0.0,5.0,5.0,8.0,8.0,0.0,0.0,5.0,0.0,0.0,5.0,0.0,8.0,6.0,5.0,9.0,10.0,0.0,0.0,0.0,8.0,7.0,8.0,0.0,0.0,0.0,0.0,10.0,0.0,0.0,0.0,5.0,7.0,13.0,6.0,7.0,0.0,0.0,0.0,0.0,12.0,7.0,9.0,8.0,0.0,17.0,0.0,11.0,10.0,10.0,5.0,5.0,6.0,0.0,11.0,5.0,0.0,8.0,0.0,0.0,7.0,0.0,6.0,6.0,6.0,0.0,9.0,10.0,11.0,0.0,0.0,10.0,6.0,0.0,8.0,6.0,6.0,0.0,5.0,11.0,8.0,0.0,0.0],"events":[{"best_kmer":73284,"gene":["COPA"],"id":242,"info":"Best k-mer in gene COPA","signatures":[],"type":"gene"}],"fc":[2.944797610440897],"graph":"linear","graph_id":28676,"id":73284,"kmer":"ATTTAACTGTCAGTTTACTTAGAAGCTCAAG","means":[0.44341022454981927,0.15057409140026828],"pvalues":[1.4002432408558533e-05],"stdevs":[0.3974880520869449,0.2781166814019498],"values":[71.818]},
{"alignments":[{"blocks":[{"q_end":32,"q_start":1,"t_end":3113172,"t_start":3113141}],"chromosome":"chr16","end":3113172,"genes":[208,782],"id":240,"match":3,"query_index":240,"signatures":[],"start":3113141,"strand":"-"}],"counts":[0.0,20.0,0.0,0.0,5.0,10.0,0.0,0.0,10.0,0.0,0.0,0.0,6.0,6.0,0.0,0.0,16.0,10.0,14.0,12.0,8.0,7.0,19.0,14.0,11.0,11.0,7.0,21.0,9.0,10.0,10.0,5.0,11.0,8.0,11.0,17.0,13.0,9.0,8.0,10.0,13.0,20.0,5.0,12.0,7.0,5.0,6.0,10.0,14.0,13.0,17.0,0.0,21.0,13.0,10.0,20.0,12.0,6.0,12.0,0.0,0.0,9.0,0.0,13.0,7.0,30.0,26.0,0.0,22.0,9.0,16.0,0.0,5.0,7.0,8.0,15.0,9.0,16.0,0.0,8.0,10.0,8.0,20.0,21.0,15.0,0.0,10.0,13.0,14.0,15.0,10.0,12.0,9.0,6.0,8.0,0.0,20.0,39.0,12.0,10.0,0.0,0.0,21.0,12.0,14.0,8.0,9.0,0.0,9.0,21.0,0.0,14.0,15.0,9.0,6.0,18.0,21.0,0.0],"events":[{"best_kmer":279723,"gene":["ZNF205"],"id":243,"info":"Best k-mer in gene ZNF205","signatures":[],"type":"gene"}],"fc":[1.9785955689159667],"graph":"linear","graph_id":10872,"id":279723,"kmer":"TTGTATTGTCCCCTTTATTGCTGAAGCAAGA","means":[1.0356733458251568,0.5234386259100852],"pvalues":[3.009752352264095e-05],"stdevs":[0.632835479674643,0.5508483241797677],"values":[73.681]},
{"alignments":[{"blocks":[{"q_end":35,"q_start":4,"t_end":36151964,"t_start":36151933}],"chromosome":"chr9","end":36151964,"genes":[209],"id":241,"match":40,"query_index":241,"signatures":[],"start":36151933,"strand":"+"}],"counts":[0.0,0.0,0.0,0.0,0.0,0.0,6.0,0.0,0.0,5.0,0.0,17.0,0.0,0.0,0.0,0.0,0.0,5.0,0.0,0.0,8.0,0.0,0.0,0.0,5.0,17.0,0.0,6.0,0.0,5.0,0.0,6.0,0.0,0.0,0.0,5.0,0.0,5.0,0.0,6.0,0.0,0.0,0.0,0.0,10.0,0.0,10.0,5.0,5.0,6.0,0.0,6.0,0.0,0.0,0.0,0.0,0.0,6.0,0.0,0.0,6.0,0.0,0.0,0.0,5.0,0.0,0.0,0.0,0.0,0.0,0.0,0.0,0.0,6.0,6.0,0.0,0.0,0.0,7.0,6.0,0.0,0.0,0.0,0.0,0.0,10.0,0.0,0.0,5.0,0.0,0.0,0.0,17.0,7.0,0.0,0.0,0.0,7.0,0.0,0.0,6.0,8.0,0.0,0.0,6.0,23.0,9.0,0.0,7.0,0.0,0.0,6.0,9.0,0.0,0.0,0.0,0.0,0.0],"events":[{"best_kmer":124586,"gene":["GLIPR2"],"id":244,"info":"Best k-mer in gene GLIPR2","signatures":[],"type":"gene"}],"fc":[-3.9183474872723583],"graph":"linear","graph_id":27980,"id":124586,"kmer":"CTACCCCACCTGTTCCACCCACAAGTAGAGC","means":[0.11972020526062786,0.4691053654587122],"pvalues":[0.00013634523888352105],"stdevs":[0.2860039209257757,0.46655502416424277],"values":[71.878]},
{"alignments":[{"blocks":[{"q_end":36,"q_start":5,"t_end":68480810,"t_start":68480779}],"chromosome":"chr10","end":68480810,"genes":[210],"id":242,"match":40,"query_index":242,"signatures":[],"start":68480779,"strand":"+"}],"counts":[8.0,13.0,13.0,0.0,14.0,9.0,0.0,0.0,14.0,5.0,0.0,0.0,7.0,5.0,0.0,9.0,14.0,12.0,0.0,10.0,0.0,14.0,0.0,25.0,8.0,6.0,0.0,0.0,14.0,0.0,7.0,0.0,0.0,12.0,13.0,6.0,0.0,33.0,0.0,10.0,0.0,16.0,0.0,0.0,7.0,0.0,8.0,11.0,20.0,6.0,12.0,11.0,19.0,8.0,7.0,22.0,11.0,6.0,9.0,9.0,5.0,0.0,18.0,10.0,18.0,7.0,20.0,8.0,8.0,7.0,5.0,5.0,0.0,13.0,0.0,6.0,13.0,18.0,5.0,5.0,13.0,14.0,15.0,7.0,6.0,10.0,0.0,16.0,7.0,14.0,16.0,6.0,7.0,9.0,0.0,7.0,12.0,19.0,10.0,9.0,0.0,6.0,10.0,20.0,5.0,5.0,15.0,0.0,6.0,18.0,21.0,8.0,0.0,10.0,10.0,12.0,11.0,8.0],"events":[{"best_kmer":168229,"gene":["SLC25A16"],"id":245,"info":"Best k-mer in gene SLC25A16","signatures":[],"type":"gene"}],"fc":[1.868202236625708],"graph":"linear","graph_id":11386,"id":168229,"kmer":"GCCACCATGCCCGGCTCAATACTTATTTTAT","means":[0.862644910765628,0.46175135317454274],"pvalues":[6.242410875598088e-05],"stdevs":[0.5580238427466848,0.4345482849656416],"values":[73.60900000000001]},
{"alignments":[{"blocks":[{"q_end":34,"q_start":3,"t_end":110644008,"t_start":110643977}],"chromosome":"chr12","end":110644008,"genes":[211,634],"id":243,"match":40,"query_index":243,"signatures":[],"start":110643977,"strand":"+"}],"counts":[11.0,15.0,15.0,5.0,0.0,17.0,6.0,5.0,11.0,0.0,0.0,0.0,11.0,8.0,0.0,6.0,25.0,24.0,14.0,54.0,5.0,9.0,6.0,11.0,9.0,0.0,0.0,0.0,14.0,0.0,9.0,0.0,10.0,8.0,15.0,0.0,16.0,6.0,24.0,0.0,21.0,34.0,9.0,12.0,0.0,8.0,6.0,13.0,15.0,8.0,21.0,22.0,0.0,22.0,7.0,34.0,0.0,9.0,10.0,0.0,7.0,0.0,11.0,11.0,8.0,26.0,16.0,13.0,24.0,9.0,10.0,0.0,10.0,6.0,9.0,8.0,8.0,14.0,5.0,5.0,25.0,10.0,22.0,29.0,0.0,5.0,12.0,13.0,10.0,6.0,11.0,5.0,7.0,14.0,0.0,0.0,6.0,21.0,11.0,6.0,0.0,0.0,9.0,16.0,0.0,7.0,12.0,0.0,0.0,33.0,19.0,9.0,10.0,0.0,8.0,11.0,28.0,7.0],"events":[{"best_kmer":219341,"gene":["HVCN1","TCTN1"],"id":246,"info":"Best k-mer in gene HVCN1","signatures":[],"type":"gene"}],"fc":[3.137846222045777],"graph":"linear","graph_id":341,"id":219341,"kmer":"TACATTATTAGTTCTGATCCATTTAGACCAG","means":[1.1500663520298597,0.36651456784266906],"pvalues":[3.0796532265121055e-10],"stdevs":[0.8463925410500394,0.3877943325754732],"values":[78.121]},
{"alignments":[{"blocks":[{"q_end":43,"q_start":12,"t_end":86468133,"t_start":86468102}],"chromosome":"chr8","end":86468133,"genes":[212],"id":244,"match":3,"query_index":244,"signatures":[],"start":86468102,"strand":"-"}],"counts":[0.0,183.0,144.0,15.0,0.0,35.0,18.0,0.0,37.0,19.0,14.0,21.0,46.0,9.0,9.0,17.0,12.0,38.0,131.0,90.0,11.0,58.0,40.0,31.0,44.0,18.0,13.0,19.0,6.0,13.0,11.0,10.0,42.0,12.0,29.0,25.0,51.0,46.0,21.0,20.0,33.0,35.0,24.0,0.0,21.0,29.0,11.0,15.0,24.0,0.0,68.0,61.0,137.0,23.0,13.0,46.0,25.0,15.0,42.0,0.0,16.0,22.0,39.0,77.0,38.0,23.0,90.0,26.0,39.0,27.0,22.0,18.0,23.0,13.0,0.0,0.0,0.0,61.0,0.0,14.0,0.0,63.0,41.0,118.0,65.0,35.0,52.0,64.0,12.0,14.0,0.0,22.0,26.0,23.0,15.0,30.0,0.0,78.0,0.0,30.0,5.0,0.0,0.0,24.0,0.0,25.0,52.0,10.0,25.0,120.0,61.0,78.0,17.0,7.0,6.0,14.0,68.0,12.0],"events":[{"best_kmer":180050,"gene":["WWP1"],"id":247,"info":"Best k-mer in gene WWP1","signatures":[],"type":"gene"}],"fc":[2.619813874235482],"graph":"linear","graph_id":131,"id":180050,"kmer":"GGAAATTTAAAATTTTGTATTAGGAAGCCCA","means":[3.3690766428962013,1.2859984734142116],"pvalues":[1.6547704101569564e-07],"stdevs":[3.1418029399553964,0.7711351698382334],"values":[79.062]},
{"alignments":[{"blocks":[{"q_end":34,"q_start":3,"t_end":54127534,"t_start":54127503}],"chromosome":"chr12","end":54127534,"genes":[213,733],"id":245,"match":3,"query_index":245,"signatures":[],"start":54127503,"strand":"-"}],"counts":[12.0,0.0,0.0,0.0,15.0,19.0,0.0,0.0,0.0,0.0,0.0,0.0,5.0,18.0,0.0,14.0,5.0,6.0,0.0,0.0,7.0,8.0,0.0,21.0,15.0,0.0,0.0,0.0,6.0,0.0,7.0,0.0,9.0,0.0,14.0,7.0,11.0,9.0,14.0,0.0,14.0,9.0,0.0,0.0,0.0,6.0,0.0,9.0,8.0,7.0,12.0,12.0,0.0,17.0,0.0,0.0,0.0,0.0,0.0,0.0,0.0,0.0,0.0,0.0,0.0,0.0,0.0,7.0,17.0,0.0,0.0,0.0,0.0,0.0,0.0,13.0,0.0,10.0,0.0,0.0,17.0,10.0,14.0,7.0,10.0,0.0,0.0,0.0,0.0,0.0,8.0,0.0,7.0,0.0,0.0,0.0,0.0,20.0,0.0,0.0,0.0,0.0,10.0,0.0,8.0,0.0,0.0,0.0,0.0,19.0,8.0,0.0,0.0,0.0,16.0,14.0,6.0,0.0],"events":[{"best_kmer":141945,"gene":["LINC02381","SMUG1"],"id":248,"info":"Best k-mer in gene SMUG1","signatures":[],"type":"gene"}],"fc":[4.035147206038073],"graph":"linear","graph_id":8440,"id":141945,"kmer":"CTTGACTGCCCTTTGAAGAACCTCTCCATTC","means":[0.5563973447459863,0.1378877439498143],"pvalues":[7.444191669343865e-05],"stdevs":[0.629932744508612,0.43872895038283666],"values":[74.078]},
{"alignments":[{"blocks":[{"q_end":49,"q_start":18,"t_end":109711236,"t_start":109711205}],"chromosome":"chr4","end":109711236,"genes":[214],"id":246,"match":3,"query_index":246,"signatures":[],"start":109711205,"strand":"-"}],"counts":[7.0,41.0,23.0,15.0,18.0,37.0,18.0,32.0,14.0,8.0,0.0,0.0,55.0,19.0,8.0,18.0,31.0,33.0,50.0,38.0,11.0,29.0,30.0,18.0,27.0,8.0,0.0,11.0,9.0,12.0,27.0,8.0,19.0,10.0,31.0,10.0,13.0,32.0,31.0,21.0,40.0,33.0,11.0,10.0,15.0,24.0,14.0,14.0,27.0,26.0,41.0,46.0,48.0,35.0,5.0,31.0,8.0,11.0,25.0,11.0,12.0,0.0,0.0,23.0,16.0,25.0,40.0,0.0,28.0,10.0,11.0,11.0,17.0,14.0,0.0,19.0,10.0,42.0,12.0,10.0,19.0,21.0,17.0,28.0,37.0,14.0,19.0,30.0,31.0,21.0,37.0,14.0,30.0,10.0,5.0,16.0,7.0,27.0,26.0,18.0,0.0,6.0,22.0,0.0,5.0,22.0,14.0,5.0,6.0,25.0,31.0,9.0,19.0,18.0,20.0,22.0,37.0,49.0],"events":[{"best_kmer":251534,"gene":["PLA2G12A"],"id":249,"info":"Best k-mer in gene PLA2G12A","signatures":[],"type":"gene"}],"fc":[2.023262809542652],"graph":"linear","graph_id":489,"id":251534,"kmer":"TGCATATGTACACATCTATAATTATTTATGT","means":[2.0671500405489867,1.0216913150379388],"pvalues":[3.234106959647532e-08],"stdevs":[1.08478645216175,0.7525210251926442],"values":[77.709]},
{"alignments":[{"blocks":[{"q_end":39,"q_start":8,"t_end":48627100,"t_start":48627069}],"chromosome":"chr20","end":48627100,"genes":[215],"id":247,"match":3,"query_index":247,"signatures":[],"start":48627069,"strand":"-"}],"counts":[0.0,33.0,17.0,0.0,0.0,9.0,0.0,0.0,9.0,0.0,0.0,0.0,11.0,0.0,0.0,0.0,5.0,0.0,0.0,0.0,7.0,0.0,5.0,9.0,8.0,0.0,0.0,0.0,8.0,0.0,6.0,0.0,5.0,9.0,8.0,11.0,6.0,0.0,5.0,0.0,7.0,25.0,6.0,0.0,0.0,5.0,0.0,0.0,6.0,6.0,6.0,16.0,0.0,0.0,0.0,9.0,8.0,5.0,7.0,0.0,0.0,0.0,0.0,13.0,6.0,9.0,0.0,16.0,5.0,0.0,14.0,0.0,6.0,0.0,0.0,7.0,6.0,13.0,0.0,0.0,8.0,0.0,10.0,13.0,20.0,9.0,9.0,21.0,0.0,0.0,6.0,0.0,9.0,9.0,0.0,0.0,6.0,11.0,8.0,6.0,0.0,0.0,5.0,11.0,0.0,13.0,6.0,0.0,7.0,11.0,7.0,8.0,0.0,0.0,0.0,6.0,5.0,0.0],"events":[{"best_kmer":281297,"gene":["PREX1"],"id":250,"info":"Best k-mer in gene PREX1","signatures":[],"type":"gene"}],"fc":[5.8927723277574575],"graph":"linear","graph_id":614,"id":281297,"kmer":"TTTACAGAAATGCGAACTGAACAGCAGCCTG","means":[0.6041537714621684,0.10252453987002821],"pvalues":[5.139723905244762e-10],"stdevs":[0.560691596123332,0.2415714142242644],"values":[77.46]},
{"alignments":[{"blocks":[{"q_end":36,"q_start":5,"t_end":50750686,"t_start":50750655}],"chromosome":"chr20","end":50750686,"genes":[216],"id":248,"match":3,"query_index":248,"signatures":[],"start":50750655,"strand":"-"}],"counts":[0.0,0.0,10.0,0.0,7.0,32.0,0.0,0.0,11.0,0.0,0.0,0.0,29.0,7.0,0.0,0.0,138.0,12.0,64.0,51.0,0.0,10.0,20.0,40.0,7.0,7.0,0.0,7.0,0.0,14.0,5.0,7.0,31.0,7.0,21.0,9.0,75.0,23.0,6.0,14.0,20.0,43.0,7.0,9.0,0.0,11.0,5.0,0.0,8.0,14.0,107.0,8.0,541.0,0.0,0.0,25.0,6.0,6.0,26.0,0.0,0.0,0.0,20.0,43.0,6.0,14.0,17.0,20.0,48.0,5.0,5.0,0.0,7.0,0.0,5.0,0.0,0.0,116.0,0.0,0.0,19.0,7.0,28.0,110.0,23.0,5.0,5.0,22.0,0.0,7.0,10.0,0.0,0.0,6.0,0.0,0.0,12.0,0.0,26.0,18.0,0.0,0.0,9.0,20.0,0.0,8.0,0.0,0.0,0.0,0.0,11.0,31.0,7.0,0.0,0.0,9.0,18.0,6.0],"events":[{"best_kmer":182007,"gene":["PARD6B"],"id":251,"info":"Best k-mer in gene PARD6B","signatures":[],"type":"gene"}],"fc":[8.433416473719221],"graph":"linear","graph_id":2791,"id":182007,"kmer":"GGACTTAAATTCACCTCTGATCCACCAAAGT","means":[2.1168384696198124,0.25100603963013646],"pvalues":[0.0004828519871797449],"stdevs":[4.62027841520193,0.3460083959309823],"values":[75.623]},
{"alignments":[{"blocks":[{"q_end":33,"q_start":2,"t_end":41403124,"t_start":41403093}],"chromosome":"chr20","end":41403124,"genes":[217],"id":249,"match":40,"query_index":249,"signatures":[],"start":41403093,"strand":"+"}],"counts":[25.0,83.0,36.0,16.0,45.0,24.0,22.0,20.0,47.0,23.0,12.0,16.0,54.0,29.0,18.0,27.0,47.0,96.0,42.0,38.0,22.0,53.0,57.0,12.0,24.0,27.0,0.0,28.0,15.0,40.0,27.0,24.0,38.0,15.0,46.0,32.0,29.0,28.0,15.0,18.0,21.0,36.0,25.0,19.0,20.0,27.0,33.0,15.0,39.0,37.0,55.0,41.0,64.0,32.0,20.0,59.0,36.0,44.0,37.0,11.0,29.0,8.0,25.0,22.0,25.0,30.0,53.0,37.0,42.0,12.0,17.0,6.0,28.0,23.0,18.0,28.0,23.0,54.0,31.0,17.0,33.0,47.0,33.0,58.0,49.0,28.0,37.0,28.0,25.0,39.0,49.0,13.0,28.0,27.0,26.0,33.0,34.0,60.0,70.0,47.0,0.0,18.0,35.0,36.0,13.0,42.0,22.0,0.0,18.0,41.0,62.0,35.0,16.0,12.0,16.0,26.0,45.0,36.0],"events":[{"best_kmer":58659,"gene":["CHD6"],"id":252,"info":"Best k-mer in gene CHD6","signatures":[],"type":"gene"}],"fc":[1.451026910550322],"graph":"linear","graph_id":2776,"id":58659,"kmer":"ATAAATAAATAATGCAAAATGAAATAGTTAT","means":[3.052985732244113,2.1040173066716084],"pvalues":[2.949913903747456e-05],"stdevs":[1.251815189782423,0.9851490902744832],"values":[75.627]},
{"alignments":[{"blocks":[{"q_end":39,"q_start":8,"t_end":44051406,"t_start":44051375}],"chromosome":"chr20","end":44051406,"genes":[218],"id":250,"match":40,"query_index":250,"signatures":[],"start":44051375,"strand":"-"}],"counts":[0.0,0.0,0.0,0.0,0.0,0.0,7.0,0.0,0.0,7.0,5.0,6.0,0.0,7.0,5.0,0.0,0.0,10.0,0.0,0.0,0.0,0.0,0.0,0.0,0.0,5.0,0.0,0.0,0.0,0.0,0.0,11.0,0.0,6.0,0.0,0.0,0.0,9.0,0.0,0.0,0.0,5.0,8.0,0.0,7.0,0.0,8.0,0.0,10.0,0.0,0.0,0.0,0.0,0.0,0.0,0.0,8.0,14.0,0.0,0.0,14.0,0.0,0.0,0.0,13.0,0.0,0.0,0.0,0.0,0.0,0.0,0.0,0.0,8.0,6.0,0.0,0.0,0.0,8.0,0.0,0.0,0.0,0.0,7.0,0.0,6.0,0.0,0.0,0.0,0.0,0.0,5.0,0.0,0.0,0.0,0.0,0.0,0.0,0.0,0.0,0.0,7.0,0.0,0.0,0.0,12.0,0.0,0.0,8.0,0.0,0.0,0.0,0.0,0.0,0.0,0.0,0.0,0.0],"events":[{"best_kmer":51870,"gene":["TOX2"],"id":253,"info":"Best k-mer in gene TOX2","signatures":[],"type":"gene"}],"fc":[-6.8676424739314],"graph":"linear","graph_id":3364,"id":51870,"kmer":"AGGGCACTCATGTGGCTGGCCAGCATTGCCG","means":[0.06046460134657694,0.41524926437708154],"pvalues":[6.148860857965866e-06],"stdevs":[0.19053461559373486,0.3920310971841883],"values":[75.375]},
{"alignments":[{"blocks":[{"q_end":35,"q_start":4,"t_end":50877226,"t_start":50877195}],"chromosome":"chr20","end":50877226,"genes":[219],"id":251,"match":40,"query_index":251,"signatures":[],"start":50877195,"strand":"+"}],"counts":[0.0,0.0,0.0,0.0,0.0,0.0,0.0,0.0,0.0,0.0,0.0,0.0,10.0,0.0,0.0,0.0,13.0,7.0,7.0,28.0,0.0,7.0,7.0,6.0,6.0,0.0,0.0,0.0,0.0,0.0,0.0,0.0,9.0,0.0,17.0,18.0,16.0,19.0,7.0,0.0,5.0,6.0,0.0,0.0,0.0,10.0,0.0,0.0,7.0,0.0,10.0,7.0,192.0,0.0,0.0,9.0,0.0,5.0,5.0,0.0,5.0,0.0,0.0,0.0,5.0,0.0,0.0,13.0,0.0,8.0,6.0,0.0,0.0,0.0,0.0,0.0,0.0,24.0,0.0,0.0,0.0,13.0,0.0,29.0,0.0,10.0,6.0,0.0,0.0,0.0,6.0,0.0,0.0,0.0,0.0,0.0,6.0,22.0,7.0,12.0,0.0,0.0,5.0,0.0,0.0,0.0,15.0,0.0,0.0,9.0,9.0,9.0,0.0,0.0,0.0,0.0,9.0,6.0],"events":[{"best_kmer":19678,"gene":["BCAS4"],"id":254,"info":"Best k-mer in gene BCAS4","signatures":[],"type":"gene"}],"fc":[10.070296470338826],"graph":"linear","graph_id":1181,"id":19678,"kmer":"AATGACGGGGAGTGATAGTTTCCTTTTCACC","means":[0.6281209017505325,0.06237362560284173],"pvalues":[0.0015956030455083218],"stdevs":[1.551029714944713,0.16431641422725296],"values":[76.654]},
{"alignments":[{"blocks":[{"q_end":33,"q_start":2,"t_end":44750919,"t_start":44750888}],"chromosome":"chr20","end":44750919,"genes":[220],"id":252,"match":40,"query_index":252,"signatures":[],"start":44750888,"strand":"+"}],"counts":[6.0,180.0,190.0,11.0,19.0,20.0,8.0,0.0,80.0,0.0,8.0,8.0,48.0,15.0,0.0,14.0,92.0,31.0,124.0,43.0,0.0,18.0,29.0,32.0,16.0,0.0,13.0,0.0,0.0,23.0,13.0,13.0,61.0,9.0,33.0,22.0,164.0,23.0,0.0,21.0,119.0,0.0,11.0,0.0,0.0,6.0,6.0,15.0,8.0,8.0,45.0,9.0,60.0,0.0,0.0,20.0,8.0,6.0,67.0,0.0,0.0,0.0,16.0,72.0,0.0,18.0,115.0,40.0,35.0,8.0,9.0,8.0,19.0,8.0,0.0,6.0,5.0,182.0,17.0,0.0,17.0,5.0,0.0,262.0,93.0,0.0,21.0,90.0,7.0,14.0,11.0,0.0,0.0,6.0,10.0,14.0,0.0,14.0,120.0,14.0,0.0,13.0,8.0,18.0,6.0,0.0,0.0,11.0,0.0,112.0,32.0,88.0,5.0,0.0,29.0,16.0,122.0,6.0],"events":[{"best_kmer":175112,"gene":["KCNK15"],"id":255,"info":"Best k-mer in gene KCNK15","signatures":[],"type":"gene"}],"fc":[5.836019652644338],"graph":"linear","graph_id":13363,"id":175112,"kmer":"GCTATCAGGGCACCCTCCCCAGGGATTGGAA","means":[3.4523293399966173,0.5915554685345079],"pvalues":[5.251857283273013e-07],"stdevs":[4.695412611258279,0.5757620525976573],"values":[73.344]},
{"alignments":[{"blocks":[{"q_end":38,"q_start":7,"t_end":45407340,"t_start":45407309}],"chromosome":"chr20","end":45407340,"genes":[221,711,744],"id":253,"match":40,"query_index":253,"signatures":[],"start":45407309,"strand":"+"}],"counts":[0.0,23.0,11.0,0.0,0.0,11.0,0.0,0.0,0.0,0.0,0.0,5.0,6.0,16.0,0.0,19.0,60.0,9.0,5.0,19.0,12.0,0.0,6.0,14.0,10.0,0.0,0.0,0.0,12.0,7.0,13.0,6.0,5.0,0.0,18.0,10.0,10.0,8.0,0.0,12.0,29.0,21.0,9.0,11.0,5.0,6.0,0.0,20.0,0.0,17.0,17.0,7.0,46.0,7.0,0.0,12.0,0.0,0.0,12.0,0.0,0.0,0.0,9.0,0.0,6.0,15.0,5.0,9.0,12.0,0.0,7.0,0.0,0.0,0.0,9.0,0.0,10.0,21.0,0.0,6.0,8.0,0.0,7.0,22.0,16.0,0.0,8.0,0.0,0.0,10.0,8.0,5.0,0.0,0.0,0.0,0.0,0.0,16.0,0.0,0.0,0.0,0.0,0.0,0.0,0.0,12.0,6.0,0.0,0.0,13.0,7.0,0.0,0.0,0.0,9.0,7.0,10.0,0.0],"events":[{"best_kmer":273387,"gene":["DBNDD2","SYS1-DBNDD2","TP53TG5"],"id":256,"info":"Best k-mer in gene TP53TG5","signatures":[],"type":"gene"}],"fc":[4.834218318865161],"graph":"linear","graph_id":1152,"id":273387,"kmer":"TTCCGTGGCCCTGCCTTGGCCAGTCGGGGTT","means":[0.7981048827295241,0.16509491919613598],"pvalues":[5.572895907427861e-08],"stdevs":[0.849635692067514,0.3306609683400615],"values":[76.688]},
{"alignments":[{"blocks":[{"q_end":32,"q_start":1,"t_end":2951759,"t_start":2951728}],"chromosome":"chr6","end":2951759,"genes":[222],"id":254,"match":40,"query_index":254,"signatures":[],"start":2951728,"strand":"+"}],"counts":[10.0,0.0,0.0,0.0,5.0,7.0,0.0,0.0,0.0,0.0,0.0,0.0,7.0,0.0,0.0,0.0,9.0,8.0,0.0,0.0,0.0,9.0,0.0,0.0,0.0,0.0,0.0,0.0,7.0,0.0,0.0,0.0,6.0,0.0,0.0,0.0,7.0,9.0,5.0,0.0,11.0,13.0,7.0,0.0,5.0,8.0,7.0,9.0,0.0,0.0,10.0,0.0,0.0,17.0,10.0,21.0,0.0,6.0,6.0,0.0,0.0,0.0,7.0,6.0,0.0,9.0,0.0,6.0,12.0,0.0,13.0,9.0,5.0,0.0,7.0,0.0,0.0,8.0,5.0,0.0,7.0,8.0,9.0,18.0,16.0,0.0,7.0,6.0,5.0,5.0,7.0,7.0,7.0,13.0,6.0,0.0,9.0,28.0,10.0,5.0,0.0,0.0,14.0,0.0,0.0,6.0,0.0,6.0,0.0,9.0,7.0,15.0,0.0,0.0,0.0,10.0,11.0,8.0],"events":[{"best_kmer":116467,"gene":["SERPINB6"],"id":257,"info":"Best k-mer in gene SERPINB6","signatures":[],"type":"gene"}],"fc":[3.2536514858904666],"graph":"linear","graph_id":7845,"id":116467,"kmer":"CCTTCCTTCACCCTTCTTCACTGCAGAACTC","means":[0.5636079511876866,0.17322320894901783],"pvalues":[1.8156904474191922e-06],"stdevs":[0.5374273739039783,0.2977617197971714],"values":[74.193]},
{"alignments":[{"blocks":[{"q_end":38,"q_start":7,"t_end":34539340,"t_start":34539309}],"chromosome":"chr6","end":34539340,"genes":[223],"id":255,"match":3,"query_index":255,"signatures":[],"start":34539309,"strand":"-"}],"counts":[356.0,1017.0,592.0,466.0,831.0,359.0,196.0,149.0,1600.0,13.0,138.0,109.0,560.0,164.0,18.0,94.0,876.0,1708.0,577.0,687.0,11.0,638.0,396.0,503.0,363.0,123.0,117.0,168.0,280.0,238.0,44.0,0.0,512.0,268.0,574.0,627.0,340.0,1067.0,475.0,0.0,690.0,608.0,5.0,0.0,8.0,600.0,291.0,89.0,248.0,15.0,674.0,988.0,894.0,266.0,31.0,541.0,400.0,312.0,1069.0,7.0,64.0,209.0,339.0,735.0,200.0,532.0,478.0,399.0,359.0,471.0,151.0,0.0,270.0,9.0,0.0,7.0,0.0,579.0,15.0,25.0,166.0,826.0,285.0,611.0,391.0,360.0,559.0,559.0,1392.0,16.0,261.0,76.0,28.0,251.0,271.0,291.0,228.0,748.0,656.0,421.0,0.0,14.0,244.0,374.0,81.0,95.0,959.0,0.0,519.0,520.0,363.0,587.0,41.0,6.0,89.0,111.0,1549.0,968.0],"events":[{"best_kmer":87547,"gene":["SPDEF"],"id":258,"info":"Best k-mer in gene SPDEF","signatures":[],"type":"gene"}],"fc":[1.957732960799637],"graph":"linear","graph_id":20585,"id":87547,"kmer":"CAGCCCATCCACCTGTGGCAGTTCCTCAAGG","means":[38.081330480607974,19.451749162487225],"pvalues":[0.0007394628457894662],"stdevs":[27.10492196455083,26.054135561102655],"values":[72.548]},
{"alignments":[{"blocks":[{"q_end":51,"q_start":20,"t_end":237582097,"t_start":237582066}],"chromosome":"chr2","end":237582097,"genes":[224],"id":256,"match":3,"query_index":256,"signatures":[],"start":237582066,"strand":"+"}],"counts":[9.0,0.0,0.0,0.0,0.0,0.0,0.0,0.0,0.0,0.0,0.0,0.0,0.0,0.0,0.0,0.0,11.0,0.0,0.0,9.0,0.0,7.0,7.0,9.0,0.0,0.0,0.0,0.0,0.0,7.0,0.0,0.0,5.0,0.0,8.0,7.0,0.0,0.0,9.0,0.0,6.0,5.0,0.0,0.0,0.0,7.0,0.0,5.0,8.0,0.0,27.0,5.0,11.0,0.0,0.0,5.0,0.0,0.0,11.0,8.0,0.0,0.0,7.0,0.0,0.0,12.0,5.0,0.0,13.0,0.0,5.0,0.0,10.0,0.0,0.0,0.0,0.0,12.0,0.0,0.0,7.0,5.0,17.0,0.0,6.0,0.0,6.0,0.0,6.0,13.0,16.0,0.0,10.0,8.0,0.0,0.0,25.0,12.0,19.0,10.0,0.0,0.0,0.0,14.0,0.0,0.0,0.0,0.0,0.0,18.0,22.0,9.0,0.0,6.0,5.0,5.0,14.0,8.0],"events":[{"best_kmer":51191,"gene":["RAB17"],"id":259,"info":"Best k-mer in gene RAB17","signatures":[],"type":"gene"}],"fc":[12.51790149777039],"graph":"linear","graph_id":18,"id":51191,"kmer":"AGGCTGCGCTCACTTGGACTCCCGTCCCTCG","means":[0.5299526796883842,0.04233558474499708],"pvalues":[1.8003074425331767e-10],"stdevs":[0.5591659639610554,0.18993130886912205],"values":[81.02]},
{"alignments":[{"blocks":[{"q_end":39,"q_start":8,"t_end":2653782,"t_start":2653751}],"chromosome":"chr4","end":2653782,"genes":[226],"id":257,"match":40,"query_index":257,"signatures":[],"start":2653751,"strand":"+"}],"counts":[9.0,0.0,0.0,0.0,0.0,10.0,0.0,0.0,0.0,0.0,0.0,0.0,0.0,0.0,0.0,0.0,5.0,0.0,6.0,6.0,0.0,5.0,0.0,5.0,6.0,8.0,0.0,0.0,9.0,0.0,5.0,0.0,7.0,0.0,12.0,7.0,5.0,8.0,8.0,7.0,0.0,13.0,6.0,10.0,8.0,0.0,0.0,9.0,5.0,11.0,8.0,8.0,10.0,0.0,5.0,8.0,0.0,0.0,9.0,0.0,0.0,0.0,6.0,0.0,13.0,7.0,9.0,5.0,5.0,0.0,5.0,0.0,7.0,0.0,0.0,0.0,7.0,11.0,0.0,0.0,5.0,8.0,9.0,11.0,13.0,5.0,8.0,0.0,8.0,12.0,0.0,0.0,9.0,9.0,9.0,21.0,8.0,18.0,5.0,0.0,0.0,0.0,17.0,15.0,11.0,19.0,14.0,0.0,0.0,10.0,14.0,8.0,0.0,6.0,8.0,10.0,5.0,0.0],"events":[{"best_kmer":287325,"gene":["FAM193A"],"id":260,"info":"Best k-mer in gene FAM193A","signatures":[],"type":"gene"}],"fc":[2.106728558423064],"graph":"linear","graph_id":3011,"id":287325,"kmer":"TTTTTATTTTCACTGTCTTGTGAAGAAACCA","means":[0.5529009948766529,0.26244529351731594],"pvalues":[0.004424266255176055],"stdevs":[0.41900022364277223,0.5177696908342698],"values":[75.533]},
{"alignments":[{"blocks":[{"q_end":38,"q_start":7,"t_end":18019139,"t_start":18019108}],"chromosome":"chr20","end":18019139,"genes":[227],"id":258,"match":3,"query_index":258,"signatures":[],"start":18019108,"strand":"-"}],"counts":[8.0,22.0,6.0,5.0,7.0,8.0,0.0,7.0,8.0,0.0,0.0,0.0,0.0,0.0,0.0,5.0,38.0,5.0,7.0,6.0,0.0,10.0,14.0,15.0,8.0,0.0,0.0,0.0,7.0,5.0,0.0,0.0,0.0,6.0,8.0,10.0,0.0,5.0,6.0,0.0,17.0,16.0,0.0,0.0,6.0,6.0,5.0,7.0,10.0,0.0,11.0,8.0,11.0,0.0,0.0,5.0,0.0,0.0,7.0,6.0,0.0,0.0,13.0,10.0,7.0,21.0,5.0,5.0,19.0,5.0,5.0,0.0,0.0,0.0,0.0,5.0,11.0,11.0,0.0,0.0,8.0,0.0,6.0,20.0,9.0,5.0,5.0,16.0,0.0,10.0,0.0,0.0,0.0,5.0,0.0,5.0,9.0,14.0,14.0,0.0,0.0,0.0,9.0,12.0,0.0,0.0,0.0,0.0,0.0,22.0,11.0,0.0,0.0,0.0,0.0,0.0,14.0,7.0],"events":[{"best_kmer":53994,"gene":["OVOL2"],"id":261,"info":"Best k-mer in gene OVOL2","signatures":[],"type":"gene"}],"fc":[4.4031782448378864],"graph":"linear","graph_id":1502,"id":53994,"kmer":"AGGTTAGCTGTAAGCAGCTTTCAGCACATAG","means":[0.6459231480703028,0.14669475368787485],"pvalues":[9.958577280407844e-09],"stdevs":[0.6140987232055243,0.26318396819887924],"values":[76.36000000000001]},
{"alignments":[{"blocks":[{"q_end":33,"q_start":2,"t_end":33672081,"t_start":33672050}],"chromosome":"chr20","end":33672081,"genes":[228],"id":259,"match":40,"query_index":259,"signatures":[],"start":33672050,"strand":"+"}],"counts":[10.0,11.0,0.0,0.0,13.0,12.0,0.0,0.0,0.0,0.0,0.0,0.0,0.0,0.0,0.0,0.0,13.0,5.0,5.0,0.0,0.0,0.0,0.0,5.0,5.0,0.0,0.0,0.0,6.0,0.0,0.0,0.0,0.0,0.0,12.0,0.0,6.0,7.0,7.0,8.0,9.0,6.0,0.0,0.0,0.0,5.0,0.0,6.0,0.0,0.0,6.0,0.0,7.0,0.0,0.0,0.0,0.0,0.0,13.0,0.0,0.0,0.0,7.0,0.0,0.0,0.0,13.0,0.0,0.0,0.0,0.0,0.0,0.0,0.0,0.0,0.0,0.0,6.0,0.0,0.0,12.0,0.0,6.0,8.0,0.0,0.0,8.0,13.0,0.0,5.0,0.0,0.0,6.0,0.0,0.0,0.0,8.0,14.0,11.0,5.0,0.0,0.0,10.0,0.0,0.0,0.0,8.0,0.0,0.0,22.0,8.0,0.0,0.0,0.0,0.0,5.0,6.0,0.0],"events":[{"best_kmer":187300,"gene":["NECAB3"],"id":262,"info":"Best k-mer in gene NECAB3","signatures":[],"type":"gene"}],"fc":[8.101649168653953],"graph":"linear","graph_id":2218,"id":187300,"kmer":"GGCCCTCTGCTCCTTTATGAAATAGGGTGAA","means":[0.3721894890588713,0.045939966210695425],"pvalues":[1.955675421202106e-06],"stdevs":[0.46528554962066243,0.23894985959925522],"values":[75.89700000000002]},
{"alignments":[{"blocks":[{"q_end":39,"q_start":8,"t_end":42795750,"t_start":42795719}],"chromosome":"chr17","end":42795750,"genes":[229,556],"id":260,"match":40,"query_index":260,"signatures":[],"start":42795719,"strand":"-"}],"counts":[72.0,158.0,28.0,7.0,6.0,162.0,0.0,0.0,118.0,9.0,9.0,6.0,20.0,14.0,0.0,23.0,207.0,0.0,17.0,121.0,5.0,42.0,0.0,22.0,49.0,0.0,0.0,0.0,104.0,0.0,8.0,0.0,8.0,14.0,32.0,9.0,28.0,17.0,9.0,0.0,0.0,156.0,16.0,0.0,0.0,0.0,0.0,36.0,14.0,0.0,100.0,240.0,19.0,45.0,0.0,49.0,0.0,0.0,24.0,0.0,0.0,0.0,0.0,40.0,18.0,0.0,313.0,0.0,15.0,7.0,16.0,5.0,0.0,0.0,0.0,34.0,8.0,6.0,0.0,0.0,42.0,24.0,122.0,83.0,22.0,8.0,90.0,33.0,0.0,10.0,16.0,7.0,0.0,5.0,0.0,13.0,15.0,297.0,0.0,0.0,0.0,0.0,6.0,30.0,0.0,0.0,0.0,0.0,0.0,0.0,0.0,0.0,0.0,14.0,8.0,23.0,7.0,0.0],"events":[{"best_kmer":248426,"gene":["COA3","WNK4"],"id":263,"info":"Best k-mer in gene WNK4","signatures":[],"type":"gene"}],"fc":[11.601469000865508],"graph":"linear","graph_id":3982,"id":248426,"kmer":"TGAGCTGAGGGGTTGAAGGTTTTGGAGAACC","means":[3.490383420103597,0.3008570224894108],"pvalues":[1.1599239227685889e-06],"stdevs":[5.449356172915883,0.5350576827530492],"values":[75.146]},
{"alignments":[{"blocks":[{"q_end":34,"q_start":3,"t_end":991190,"t_start":991159}],"chromosome":"chr4","end":991190,"genes":[230,344],"id":261,"match":3,"query_index":261,"signatures":[],"start":991159,"strand":"-"}],"counts":[14.0,0.0,0.0,0.0,6.0,21.0,0.0,0.0,15.0,0.0,0.0,0.0,8.0,7.0,0.0,12.0,26.0,13.0,0.0,5.0,8.0,5.0,8.0,12.0,18.0,0.0,0.0,6.0,18.0,0.0,0.0,0.0,8.0,6.0,17.0,9.0,6.0,16.0,15.0,9.0,11.0,18.0,0.0,6.0,0.0,5.0,7.0,10.0,13.0,10.0,17.0,17.0,31.0,13.0,5.0,23.0,8.0,0.0,7.0,0.0,6.0,0.0,12.0,7.0,5.0,36.0,10.0,11.0,5.0,10.0,0.0,0.0,5.0,5.0,0.0,8.0,7.0,11.0,0.0,0.0,8.0,0.0,23.0,7.0,23.0,5.0,6.0,9.0,0.0,0.0,8.0,14.0,8.0,15.0,5.0,8.0,12.0,23.0,8.0,11.0,0.0,6.0,8.0,16.0,15.0,14.0,10.0,13.0,0.0,24.0,19.0,0.0,0.0,6.0,8.0,23.0,15.0,0.0],"events":[{"best_kmer":192828,"gene":["IDUA"],"id":264,"info":"Best k-mer in gene IDUA","signatures":[],"type":"gene"},{"best_kmer":192828,"gene":["SLC26A1"],"id":374,"info":"ENST00000513138.1 [ 56.000000% of coverage ]\n","signatures":[],"type":"DE"}],"fc":[2.831857536113922],"graph":"linear","graph_id":601,"id":192828,"kmer":"GGGCGTGACTGCTACGCCATCCGTGTCGCCA","means":[0.9545046566683414,0.3370595605519694],"pvalues":[1.0807698756330514e-06],"stdevs":[0.7146591404573339,0.5254888550719852],"values":[77.476]},
{"alignments":[{"blocks":[{"q_end":34,"q_start":3,"t_end":1011200,"t_start":1011169}],"chromosome":"chr4","end":1011200,"genes":[231],"id":262,"match":3,"query_index":262,"signatures":[],"start":1011169,"strand":"-"}],"counts":[19.0,0.0,0.0,5.0,0.0,11.0,0.0,0.0,10.0,0.0,0.0,0.0,8.0,5.0,0.0,6.0,35.0,6.0,6.0,0.0,7.0,11.0,0.0,15.0,13.0,0.0,5.0,0.0,21.0,0.0,5.0,0.0,8.0,0.0,8.0,0.0,10.0,0.0,6.0,19.0,17.0,14.0,0.0,0.0,5.0,6.0,0.0,0.0,10.0,8.0,11.0,7.0,25.0,0.0,0.0,34.0,0.0,0.0,0.0,0.0,0.0,0.0,0.0,7.0,12.0,50.0,5.0,9.0,18.0,0.0,0.0,0.0,5.0,0.0,5.0,7.0,20.0,0.0,0.0,0.0,0.0,5.0,28.0,7.0,7.0,16.0,0.0,9.0,0.0,0.0,5.0,0.0,7.0,7.0,0.0,0.0,44.0,9.0,0.0,33.0,0.0,5.0,9.0,6.0,5.0,8.0,15.0,0.0,9.0,0.0,25.0,5.0,0.0,5.0,0.0,11.0,5.0,12.0],"events":[{"best_kmer":253284,"gene":["FGFRL1"],"id":265,"info":"Best k-mer in gene FGFRL1","signatures":[],"type":"gene"}],"fc":[4.677466915565443],"graph":"linear","graph_id":10070,"id":253284,"kmer":"TGCGCAGCCCCGGGCCGGGCCCAGACCGCTC","means":[0.816835010588294,0.1746319162344197],"pvalues":[5.814856864336362e-07],"stdevs":[1.0070190281916152,0.2793288683852199],"values":[73.799]},
{"alignments":[{"blocks":[{"q_end":36,"q_start":5,"t_end":16358981,"t_start":16358950}],"chromosome":"chr19","end":16358981,"genes":[232],"id":263,"match":2,"query_index":263,"signatures":[],"start":16358950,"strand":"-"}],"counts":[6.0,5.0,0.0,0.0,5.0,16.0,0.0,6.0,5.0,0.0,0.0,0.0,16.0,5.0,0.0,0.0,16.0,0.0,9.0,10.0,0.0,0.0,17.0,11.0,10.0,6.0,0.0,0.0,9.0,8.0,0.0,5.0,6.0,6.0,18.0,9.0,13.0,0.0,8.0,0.0,8.0,16.0,6.0,0.0,5.0,0.0,5.0,21.0,8.0,7.0,16.0,13.0,10.0,7.0,0.0,10.0,8.0,0.0,21.0,0.0,0.0,0.0,9.0,12.0,9.0,20.0,19.0,11.0,0.0,8.0,8.0,0.0,0.0,0.0,0.0,0.0,10.0,22.0,0.0,0.0,10.0,0.0,17.0,27.0,19.0,9.0,10.0,15.0,12.0,0.0,9.0,5.0,9.0,9.0,11.0,6.0,7.0,18.0,23.0,0.0,0.0,0.0,7.0,7.0,6.0,9.0,8.0,0.0,5.0,15.0,17.0,7.0,0.0,5.0,0.0,6.0,11.0,11.0],"events":[{"best_kmer":145454,"gene":["EPS15L1"],"id":266,"info":"Best k-mer in gene EPS15L1","signatures":[],"type":"gene"}],"fc":[3.138861491992708],"graph":"linear","graph_id":60,"id":145454,"kmer":"GAAACCTCTTCCCTCTCTGGTATTTCTTTAA","means":[0.8137995338121037,0.25926583122196406],"pvalues":[3.0273448165770377e-09],"stdevs":[0.6098994589654497,0.321401180627202],"values":[79.94400000000002]},
{"alignments":[{"blocks":[{"q_end":35,"q_start":4,"t_end":687965,"t_start":687934}],"chromosome":"chr16","end":687965,"genes":[233],"id":264,"match":3,"query_index":264,"signatures":[],"start":687934,"strand":"-"}],"counts":[14.0,5.0,0.0,6.0,0.0,12.0,0.0,0.0,5.0,0.0,0.0,0.0,6.0,0.0,0.0,0.0,17.0,13.0,15.0,0.0,0.0,0.0,11.0,9.0,9.0,0.0,0.0,6.0,5.0,0.0,0.0,0.0,7.0,0.0,11.0,0.0,10.0,14.0,13.0,0.0,14.0,9.0,7.0,6.0,5.0,16.0,9.0,8.0,9.0,7.0,10.0,8.0,12.0,0.0,5.0,15.0,7.0,0.0,12.0,0.0,0.0,0.0,14.0,7.0,6.0,19.0,18.0,8.0,13.0,13.0,9.0,0.0,10.0,0.0,6.0,9.0,0.0,0.0,0.0,0.0,13.0,19.0,32.0,14.0,14.0,9.0,19.0,12.0,8.0,8.0,6.0,15.0,12.0,10.0,6.0,6.0,6.0,17.0,17.0,0.0,0.0,0.0,9.0,18.0,7.0,9.0,9.0,5.0,0.0,25.0,13.0,10.0,10.0,0.0,0.0,9.0,5.0,0.0],"events":[{"best_kmer":121406,"gene":["WDR24"],"id":267,"info":"ENST00000248142.7_intron_8_cov_51.210000","signatures":[],"type":"intron"}],"fc":[2.595699505807991],"graph":"linear","graph_id":7083,"id":121406,"kmer":"CGGGAGTATGTGTTACAAATCACGTGGTGTC","means":[0.7953250403391062,0.30640104471242985],"pvalues":[1.1938538408477419e-06],"stdevs":[0.6062857602327089,0.3993894616169405],"values":[74.343]},
{"alignments":[{"blocks":[{"q_end":49,"q_start":18,"t_end":5152899,"t_start":5152868}],"chromosome":"chr19","end":5152899,"genes":[234],"id":265,"match":40,"query_index":265,"signatures":[],"start":5152868,"strand":"-"}],"counts":[44.0,344.0,438.0,50.0,38.0,53.0,43.0,49.0,217.0,28.0,34.0,41.0,110.0,70.0,27.0,34.0,311.0,110.0,53.0,190.0,46.0,104.0,77.0,112.0,106.0,35.0,27.0,80.0,72.0,63.0,32.0,47.0,65.0,40.0,244.0,83.0,115.0,180.0,64.0,31.0,187.0,160.0,47.0,30.0,17.0,37.0,47.0,27.0,110.0,55.0,193.0,9.0,327.0,40.0,25.0,208.0,25.0,61.0,74.0,25.0,41.0,54.0,91.0,204.0,66.0,89.0,237.0,117.0,96.0,22.0,65.0,39.0,30.0,59.0,40.0,26.0,12.0,344.0,32.0,47.0,72.0,17.0,676.0,87.0,84.0,92.0,119.0,244.0,58.0,616.0,156.0,60.0,60.0,41.0,35.0,75.0,33.0,450.0,16.0,19.0,7.0,34.0,549.0,75.0,32.0,53.0,43.0,31.0,54.0,544.0,114.0,38.0,27.0,43.0,34.0,128.0,77.0,79.0],"events":[{"best_kmer":218305,"gene":["KDM4B"],"id":268,"info":"ENST00000159111.8 [ 63.000000% of coverage ]\nENST00000536461.5 [ 72.000000% of coverage ]\nENST00000592175.5 [ 57.000000% of coverage ]\nENST00000611640.4 [ 64.000000% of coverage ]\n","signatures":[],"type":"DE"}],"fc":[2.9163307545081367],"graph":"linear","graph_id":30,"id":218305,"kmer":"TAATTTGTAAAAAATTTGTAGTGATGGGGTC","means":[11.382626458953556,3.9030643013855713],"pvalues":[7.127267052797275e-07],"stdevs":[12.469060299077341,1.3905256204963008],"values":[80.71699999999998]},
{"alignments":[{"blocks":[{"q_end":37,"q_start":6,"t_end":52232056,"t_start":52232025}],"chromosome":"chr15","end":52232056,"genes":[235],"id":266,"match":3,"query_index":266,"signatures":[],"start":52232025,"strand":"-"}],"counts":[18.0,0.0,0.0,0.0,0.0,7.0,0.0,0.0,0.0,0.0,0.0,0.0,7.0,0.0,0.0,0.0,11.0,0.0,5.0,0.0,0.0,8.0,0.0,10.0,0.0,0.0,0.0,7.0,14.0,18.0,0.0,0.0,5.0,0.0,15.0,6.0,8.0,0.0,6.0,0.0,12.0,27.0,6.0,5.0,0.0,0.0,5.0,8.0,0.0,0.0,10.0,6.0,5.0,22.0,0.0,21.0,12.0,0.0,7.0,0.0,0.0,0.0,6.0,0.0,0.0,6.0,0.0,9.0,9.0,0.0,0.0,0.0,0.0,0.0,0.0,0.0,5.0,13.0,0.0,0.0,16.0,10.0,13.0,9.0,0.0,5.0,0.0,7.0,12.0,13.0,18.0,0.0,0.0,6.0,5.0,6.0,10.0,7.0,0.0,0.0,0.0,0.0,6.0,6.0,0.0,8.0,6.0,0.0,0.0,26.0,15.0,11.0,0.0,0.0,0.0,8.0,11.0,5.0],"events":[{"best_kmer":116226,"gene":["MYO5C"],"id":269,"info":"Best k-mer in gene MYO5C","signatures":[],"type":"gene"}],"fc":[5.245724666982871],"graph":"linear","graph_id":2131,"id":116226,"kmer":"CCTTCAACTTCTACCAAATCCAAGAATTAAG","means":[0.6005230761251378,0.1144785733618258],"pvalues":[1.180245055104232e-07],"stdevs":[0.6764508524567692,0.25534922211260497],"values":[75.948]},
{"alignments":[{"blocks":[{"q_end":35,"q_start":4,"t_end":73945193,"t_start":73945162}],"chromosome":"chr15","end":73945193,"genes":[236],"id":267,"match":3,"query_index":267,"signatures":[],"start":73945162,"strand":"-"}],"counts":[14.0,14.0,7.0,0.0,13.0,11.0,0.0,0.0,0.0,0.0,0.0,5.0,11.0,0.0,0.0,0.0,0.0,6.0,5.0,0.0,17.0,0.0,0.0,13.0,9.0,0.0,0.0,0.0,0.0,0.0,0.0,0.0,6.0,0.0,7.0,11.0,9.0,0.0,15.0,0.0,14.0,13.0,0.0,0.0,0.0,7.0,0.0,6.0,8.0,0.0,10.0,0.0,0.0,0.0,0.0,15.0,0.0,6.0,0.0,0.0,5.0,0.0,10.0,19.0,8.0,0.0,0.0,8.0,27.0,8.0,6.0,0.0,0.0,5.0,0.0,11.0,13.0,9.0,0.0,9.0,17.0,10.0,17.0,10.0,8.0,6.0,13.0,5.0,0.0,0.0,8.0,15.0,0.0,6.0,9.0,13.0,7.0,9.0,0.0,0.0,0.0,0.0,6.0,6.0,0.0,5.0,0.0,5.0,0.0,8.0,17.0,13.0,0.0,0.0,9.0,13.0,6.0,8.0],"events":[{"best_kmer":152873,"gene":["LOXL1"],"id":270,"info":"Best k-mer in gene LOXL1","signatures":[],"type":"gene"}],"fc":[2.9700674589971587],"graph":"linear","graph_id":20190,"id":152873,"kmer":"GACTCCAGATTTCCAACTGAGGTAGGCCTTG","means":[0.6184340504223862,0.2082222235555552],"pvalues":[6.231302302497267e-06],"stdevs":[0.5708325128908568,0.3518851958823622],"values":[72.58700000000002]},
{"alignments":[{"blocks":[{"q_end":34,"q_start":3,"t_end":23309566,"t_start":23309535}],"chromosome":"chr14","end":23309566,"genes":[237,756],"id":268,"match":40,"query_index":268,"signatures":[],"start":23309535,"strand":"+"}],"counts":[43.0,83.0,31.0,48.0,53.0,159.0,84.0,35.0,88.0,36.0,41.0,66.0,114.0,144.0,50.0,140.0,106.0,245.0,172.0,32.0,151.0,181.0,129.0,191.0,158.0,67.0,19.0,60.0,82.0,144.0,191.0,136.0,101.0,102.0,142.0,66.0,129.0,191.0,76.0,155.0,136.0,172.0,106.0,209.0,86.0,158.0,75.0,126.0,82.0,117.0,197.0,127.0,199.0,67.0,36.0,49.0,112.0,64.0,125.0,46.0,91.0,24.0,15.0,138.0,120.0,49.0,149.0,63.0,137.0,96.0,74.0,18.0,77.0,87.0,51.0,79.0,108.0,140.0,65.0,82.0,112.0,111.0,139.0,116.0,106.0,63.0,86.0,81.0,91.0,87.0,107.0,82.0,73.0,64.0,58.0,75.0,42.0,177.0,65.0,106.0,19.0,59.0,70.0,143.0,48.0,115.0,132.0,48.0,34.0,127.0,133.0,82.0,39.0,82.0,97.0,144.0,96.0,195.0],"events":[{"best_kmer":223059,"gene":["BCL2L2"],"id":271,"info":"Best k-mer in gene BCL2L2","signatures":[],"type":"gene"}],"fc":[1.5277457568952468],"graph":"linear","graph_id":1524,"id":223059,"kmer":"TAGGGGCAGTTCTCTGTCCCTCCTCCCAACC","means":[9.770816289241363,6.395577435016447],"pvalues":[7.697994402121265e-07],"stdevs":[3.748931072369563,2.872269380539643],"values":[76.345]},
{"alignments":[{"blocks":[{"q_end":47,"q_start":16,"t_end":37591115,"t_start":37591084}],"chromosome":"chr14","end":37591115,"genes":[238],"id":269,"match":3,"query_index":269,"signatures":[],"start":37591084,"strand":"-"}],"counts":[133.0,953.0,351.0,0.0,155.0,310.0,94.0,94.0,690.0,0.0,8.0,34.0,475.0,118.0,0.0,102.0,780.0,1080.0,330.0,872.0,0.0,733.0,329.0,733.0,249.0,0.0,0.0,7.0,253.0,370.0,20.0,12.0,642.0,160.0,643.0,262.0,453.0,553.0,197.0,0.0,725.0,924.0,9.0,0.0,0.0,332.0,255.0,36.0,132.0,5.0,521.0,579.0,473.0,39.0,5.0,241.0,193.0,244.0,648.0,9.0,29.0,0.0,397.0,370.0,241.0,273.0,366.0,246.0,911.0,110.0,99.0,0.0,244.0,7.0,0.0,0.0,0.0,365.0,10.0,13.0,0.0,385.0,355.0,252.0,243.0,62.0,185.0,576.0,58.0,0.0,444.0,0.0,10.0,94.0,75.0,216.0,117.0,189.0,520.0,205.0,0.0,20.0,229.0,377.0,42.0,17.0,345.0,0.0,53.0,518.0,559.0,180.0,5.0,0.0,140.0,93.0,499.0,352.0],"events":[{"best_kmer":19823,"gene":["FOXA1"],"id":272,"info":"ENST00000250448.2 [ 51.000000% of coverage ]\n","signatures":[],"type":"DE"}],"fc":[3.7176414803479045],"graph":"linear","graph_id":81,"id":19823,"kmer":"AATGATCCACAAGTGTATATATGAAATTCTC","means":[26.616298387017608,7.1594580939867285],"pvalues":[1.6580690416642635e-09],"stdevs":[21.591759342049478,10.591211275548538],"values":[79.647]},
{"alignments":[{"blocks":[{"q_end":36,"q_start":5,"t_end":383364,"t_start":383333}],"chromosome":"chr16","end":383364,"genes":[239,689],"id":270,"match":3,"query_index":270,"signatures":[],"start":383333,"strand":"-"}],"counts":[0.0,0.0,0.0,0.0,0.0,5.0,0.0,0.0,9.0,0.0,0.0,0.0,0.0,12.0,0.0,6.0,17.0,0.0,0.0,5.0,0.0,5.0,6.0,12.0,0.0,0.0,0.0,0.0,5.0,0.0,0.0,0.0,0.0,0.0,8.0,12.0,5.0,0.0,6.0,0.0,8.0,7.0,0.0,10.0,0.0,7.0,11.0,0.0,0.0,0.0,7.0,5.0,7.0,0.0,0.0,0.0,0.0,0.0,0.0,0.0,0.0,5.0,0.0,0.0,0.0,15.0,5.0,5.0,6.0,0.0,8.0,0.0,7.0,0.0,0.0,5.0,0.0,0.0,0.0,0.0,0.0,5.0,0.0,11.0,11.0,5.0,14.0,0.0,0.0,0.0,0.0,0.0,0.0,8.0,0.0,0.0,20.0,0.0,6.0,0.0,0.0,0.0,10.0,5.0,0.0,5.0,6.0,6.0,0.0,0.0,9.0,0.0,0.0,0.0,0.0,10.0,5.0,0.0],"events":[{"best_kmer":78810,"gene":["TMEM8A","Z97634.1"],"id":273,"info":"Best k-mer in gene TMEM8A","signatures":[],"type":"gene"}],"fc":[5.2838663375405615],"graph":"linear","graph_id":24687,"id":78810,"kmer":"CAAGTCGGGGGGGTTCCCACGAGGCTCCCAC","means":[0.37460566237401527,0.07089612765420178],"pvalues":[4.588822637050933e-06],"stdevs":[0.4546336888423388,0.2290112269656043],"values":[72.161]},
{"alignments":[{"blocks":[{"q_end":37,"q_start":6,"t_end":1401479,"t_start":1401448}],"chromosome":"chr19","end":1401479,"genes":[240],"id":271,"match":40,"query_index":271,"signatures":[],"start":1401448,"strand":"+"}],"counts":[0.0,21.0,31.0,8.0,0.0,5.0,0.0,5.0,15.0,0.0,9.0,0.0,5.0,14.0,0.0,13.0,14.0,12.0,0.0,0.0,6.0,11.0,8.0,27.0,9.0,7.0,10.0,8.0,15.0,9.0,8.0,0.0,25.0,11.0,24.0,15.0,19.0,19.0,0.0,0.0,50.0,9.0,0.0,0.0,0.0,5.0,6.0,0.0,7.0,0.0,35.0,0.0,18.0,0.0,0.0,8.0,0.0,0.0,0.0,7.0,0.0,0.0,15.0,20.0,9.0,15.0,8.0,12.0,20.0,7.0,6.0,6.0,12.0,5.0,0.0,7.0,0.0,5.0,0.0,0.0,11.0,5.0,16.0,5.0,11.0,14.0,10.0,42.0,0.0,0.0,10.0,0.0,8.0,8.0,0.0,0.0,0.0,0.0,11.0,10.0,0.0,5.0,0.0,10.0,0.0,6.0,21.0,0.0,14.0,11.0,22.0,14.0,5.0,0.0,5.0,0.0,41.0,15.0],"events":[{"best_kmer":42481,"gene":["GAMT"],"id":274,"info":"Best k-mer in gene GAMT","signatures":[],"type":"gene"}],"fc":[2.8206096870575865],"graph":"linear","graph_id":18770,"id":42481,"kmer":"AGATGGGGGTCGCGCTGGGGGCGCTCATGCT","means":[0.9152818628103399,0.32449787966414695],"pvalues":[1.0406198381144024e-06],"stdevs":[0.8738402014696468,0.3695678440106408],"values":[72.727]},
{"alignments":[{"blocks":[{"q_end":84,"q_start":53,"t_end":88544404,"t_start":88544373}],"chromosome":"chr9","end":88544404,"genes":[241],"id":272,"match":3,"query_index":272,"signatures":[],"start":88544373,"strand":"+"}],"counts":[0.0,39.0,23.0,0.0,0.0,9.0,0.0,0.0,9.0,0.0,0.0,0.0,10.0,8.0,0.0,0.0,27.0,0.0,19.0,10.0,0.0,0.0,8.0,19.0,0.0,0.0,0.0,0.0,8.0,0.0,0.0,0.0,6.0,0.0,10.0,11.0,16.0,0.0,0.0,0.0,30.0,44.0,0.0,0.0,0.0,0.0,0.0,11.0,0.0,0.0,7.0,8.0,52.0,5.0,0.0,25.0,0.0,0.0,14.0,0.0,0.0,0.0,7.0,23.0,0.0,25.0,33.0,14.0,21.0,0.0,10.0,0.0,0.0,0.0,0.0,0.0,0.0,34.0,0.0,0.0,0.0,0.0,11.0,8.0,9.0,0.0,7.0,27.0,0.0,5.0,18.0,0.0,0.0,0.0,0.0,0.0,0.0,0.0,8.0,0.0,0.0,0.0,0.0,0.0,0.0,0.0,0.0,0.0,0.0,6.0,9.0,6.0,0.0,0.0,0.0,9.0,35.0,0.0],"events":[{"best_kmer":251411,"gene":["NXNL2"],"id":275,"info":"ENST00000487646.2 [ 57.000000% of coverage ]\nENST00000649870.1 [ 71.000000% of coverage ]\n","signatures":[],"type":"DE"}],"fc":[39.37858031110981],"graph":"linear","graph_id":140,"id":251411,"kmer":"TGCAGTGAGCTGAGGAAGAGGTACAACGTCA","means":[0.7861434231916038,0.019963731982735055],"pvalues":[8.81208056159637e-10],"stdevs":[0.9909209553026369,0.11978239189641034],"values":[78.972]},
{"alignments":[{"blocks":[{"q_end":33,"q_start":2,"t_end":44875559,"t_start":44875528}],"chromosome":"chr19","end":44875559,"genes":[242],"id":273,"match":3,"query_index":273,"signatures":[],"start":44875528,"strand":"-"}],"counts":[26.0,0.0,0.0,0.0,12.0,19.0,0.0,0.0,13.0,0.0,0.0,0.0,11.0,6.0,0.0,8.0,17.0,16.0,0.0,0.0,12.0,0.0,7.0,5.0,13.0,6.0,0.0,12.0,5.0,0.0,6.0,8.0,9.0,0.0,19.0,15.0,17.0,8.0,8.0,0.0,12.0,18.0,0.0,6.0,5.0,0.0,11.0,12.0,7.0,0.0,19.0,15.0,14.0,15.0,7.0,38.0,0.0,9.0,6.0,0.0,0.0,0.0,12.0,11.0,0.0,30.0,19.0,14.0,19.0,9.0,10.0,0.0,38.0,0.0,0.0,13.0,9.0,15.0,6.0,0.0,18.0,25.0,16.0,23.0,36.0,8.0,13.0,17.0,12.0,14.0,12.0,13.0,5.0,12.0,5.0,10.0,13.0,16.0,23.0,0.0,6.0,0.0,10.0,0.0,0.0,9.0,10.0,7.0,0.0,0.0,27.0,11.0,6.0,12.0,8.0,9.0,29.0,0.0],"events":[{"best_kmer":173452,"gene":["NECTIN2"],"id":276,"info":"Best k-mer in gene NECTIN2","signatures":[],"type":"gene"}],"fc":[3.1085257762505303],"graph":"linear","graph_id":352,"id":173452,"kmer":"GCGCAGTGGCTCATGCATATAATCCCAGCAC","means":[1.0810512583200398,0.34776975844285646],"pvalues":[1.208284046993701e-08],"stdevs":[0.8950136333067829,0.40211855358243137],"values":[78.078]},
{"alignments":[{"blocks":[{"q_end":34,"q_start":3,"t_end":5684952,"t_start":5684921}],"chromosome":"chr19","end":5684952,"genes":[243,456],"id":274,"match":3,"query_index":274,"signatures":[],"start":5684921,"strand":"-"}],"counts":[6.0,9.0,0.0,0.0,0.0,6.0,0.0,0.0,12.0,0.0,0.0,0.0,5.0,5.0,0.0,5.0,9.0,0.0,0.0,5.0,7.0,0.0,0.0,5.0,5.0,0.0,13.0,0.0,7.0,0.0,5.0,0.0,0.0,0.0,8.0,0.0,5.0,5.0,8.0,5.0,6.0,8.0,0.0,8.0,0.0,0.0,0.0,0.0,12.0,12.0,7.0,9.0,0.0,0.0,0.0,8.0,0.0,0.0,0.0,0.0,0.0,5.0,0.0,0.0,0.0,5.0,5.0,10.0,7.0,5.0,6.0,0.0,8.0,0.0,5.0,0.0,12.0,0.0,0.0,0.0,5.0,0.0,0.0,5.0,0.0,0.0,0.0,7.0,0.0,7.0,5.0,9.0,5.0,0.0,0.0,0.0,0.0,7.0,0.0,0.0,0.0,0.0,0.0,0.0,0.0,0.0,0.0,0.0,0.0,0.0,6.0,0.0,0.0,0.0,7.0,23.0,0.0,0.0],"events":[{"best_kmer":88904,"gene":["HSD11B1L","RPL36"],"id":277,"info":"Best k-mer in gene RPL36","signatures":[],"type":"gene"}],"fc":[6.432709382387808],"graph":"linear","graph_id":1150,"id":88904,"kmer":"CAGGACAGCTGGCCCGGTTTCTCCCTCCCTC","means":[0.35777351653606154,0.055617857930223606],"pvalues":[2.1949408127788808e-08],"stdevs":[0.3836969828371291,0.16199136812052023],"values":[76.69000000000001]},
{"alignments":[{"blocks":[{"q_end":42,"q_start":11,"t_end":158975213,"t_start":158975182}],"chromosome":"chr6","end":158975213,"genes":[244],"id":275,"match":40,"query_index":275,"signatures":[],"start":158975182,"strand":"+"}],"counts":[0.0,7.0,0.0,0.0,10.0,15.0,0.0,0.0,8.0,0.0,0.0,0.0,16.0,9.0,0.0,0.0,8.0,12.0,8.0,15.0,10.0,25.0,11.0,17.0,19.0,0.0,0.0,5.0,0.0,13.0,12.0,6.0,10.0,6.0,12.0,0.0,12.0,10.0,13.0,9.0,15.0,15.0,6.0,12.0,0.0,10.0,7.0,5.0,10.0,7.0,21.0,12.0,15.0,0.0,0.0,0.0,5.0,6.0,9.0,0.0,0.0,0.0,12.0,13.0,8.0,0.0,10.0,16.0,21.0,5.0,0.0,0.0,0.0,0.0,0.0,0.0,6.0,10.0,0.0,0.0,10.0,6.0,18.0,9.0,5.0,0.0,7.0,9.0,8.0,20.0,17.0,0.0,7.0,6.0,0.0,5.0,0.0,12.0,16.0,0.0,0.0,0.0,10.0,15.0,0.0,9.0,0.0,0.0,0.0,10.0,0.0,9.0,0.0,0.0,5.0,8.0,7.0,0.0],"events":[{"best_kmer":196068,"gene":["RSPH3"],"id":278,"info":"Best k-mer in gene RSPH3","signatures":[],"type":"gene"}],"fc":[3.0341446948433286],"graph":"linear","graph_id":1767,"id":196068,"kmer":"GGTAATAACAATAATAATCAGCAATAGCCCT","means":[0.7163671452219756,0.2361018399812887],"pvalues":[9.941328912879947e-08],"stdevs":[0.5670272129353012,0.33505746926476393],"values":[76.18]},
{"alignments":[{"blocks":[{"q_end":35,"q_start":4,"t_end":2230375,"t_start":2230344}],"chromosome":"chr4","end":2230375,"genes":[245,647],"id":276,"match":3,"query_index":276,"signatures":[],"start":2230344,"strand":"-"}],"counts":[6.0,0.0,0.0,0.0,0.0,0.0,0.0,0.0,0.0,0.0,0.0,0.0,12.0,16.0,0.0,11.0,15.0,10.0,8.0,16.0,9.0,12.0,21.0,5.0,11.0,6.0,0.0,6.0,0.0,8.0,7.0,8.0,5.0,6.0,16.0,0.0,10.0,16.0,7.0,14.0,0.0,10.0,7.0,9.0,5.0,10.0,0.0,9.0,11.0,9.0,13.0,11.0,25.0,11.0,0.0,11.0,7.0,8.0,13.0,0.0,6.0,0.0,9.0,12.0,6.0,7.0,0.0,6.0,9.0,7.0,0.0,0.0,0.0,6.0,9.0,0.0,5.0,14.0,8.0,0.0,10.0,5.0,18.0,13.0,14.0,6.0,7.0,5.0,0.0,7.0,13.0,5.0,9.0,13.0,0.0,9.0,9.0,15.0,17.0,10.0,0.0,0.0,0.0,10.0,0.0,12.0,7.0,0.0,0.0,17.0,12.0,12.0,0.0,5.0,8.0,12.0,17.0,9.0],"events":[{"best_kmer":213372,"gene":["HAUS3","POLN"],"id":279,"info":"Best k-mer in gene POLN","signatures":[],"type":"gene"}],"fc":[2.4522028258765416],"graph":"linear","graph_id":9087,"id":213372,"kmer":"GTTTATGGTAGCATATTCTGTTTAAATTAGT","means":[0.7477305659400165,0.3049219901590888],"pvalues":[3.9903272740889524e-07],"stdevs":[0.47504576518144015,0.36689077610347953],"values":[73.962]},
{"alignments":[{"blocks":[{"q_end":37,"q_start":6,"t_end":77906284,"t_start":77906253}],"chromosome":"chrX","end":77906284,"genes":[246],"id":277,"match":3,"query_index":277,"signatures":[],"start":77906253,"strand":"-"}],"counts":[7.0,6.0,0.0,0.0,0.0,11.0,0.0,9.0,8.0,0.0,0.0,0.0,15.0,7.0,0.0,0.0,5.0,7.0,8.0,14.0,0.0,11.0,24.0,0.0,13.0,0.0,0.0,5.0,6.0,8.0,7.0,0.0,0.0,0.0,14.0,0.0,6.0,16.0,9.0,12.0,7.0,8.0,10.0,0.0,0.0,6.0,6.0,0.0,6.0,0.0,9.0,16.0,15.0,8.0,0.0,0.0,8.0,11.0,0.0,0.0,0.0,0.0,6.0,15.0,0.0,0.0,6.0,0.0,5.0,0.0,0.0,0.0,11.0,0.0,0.0,0.0,0.0,16.0,5.0,0.0,0.0,8.0,11.0,8.0,7.0,0.0,6.0,11.0,5.0,18.0,6.0,6.0,0.0,7.0,0.0,12.0,0.0,9.0,11.0,0.0,0.0,0.0,6.0,5.0,0.0,0.0,6.0,0.0,0.0,7.0,11.0,5.0,0.0,0.0,5.0,6.0,10.0,8.0],"events":[{"best_kmer":17723,"gene":["COX7B"],"id":280,"info":"Best k-mer in gene COX7B","signatures":[],"type":"gene"}],"fc":[3.1061793369708353],"graph":"linear","graph_id":6678,"id":17723,"kmer":"AATAATGCCAATTCCAGGTATAAATACAAAT","means":[0.5486097602639067,0.17661882999933748],"pvalues":[1.3464460765698933e-06],"stdevs":[0.4706064383855523,0.30180067669076754],"values":[74.431]},
{"alignments":[{"blocks":[{"q_end":33,"q_start":2,"t_end":40076618,"t_start":40076587}],"chromosome":"chr1","end":40076618,"genes":[247],"id":278,"match":40,"query_index":278,"signatures":[],"start":40076587,"strand":"+"}],"counts":[0.0,0.0,0.0,0.0,0.0,9.0,0.0,0.0,0.0,0.0,0.0,0.0,0.0,5.0,0.0,0.0,0.0,5.0,6.0,0.0,7.0,14.0,0.0,6.0,0.0,0.0,0.0,0.0,6.0,8.0,0.0,0.0,5.0,6.0,9.0,0.0,0.0,9.0,0.0,0.0,10.0,11.0,5.0,5.0,0.0,12.0,0.0,6.0,0.0,6.0,23.0,11.0,8.0,0.0,0.0,7.0,0.0,7.0,5.0,0.0,0.0,0.0,8.0,0.0,0.0,11.0,7.0,6.0,12.0,7.0,6.0,0.0,0.0,0.0,0.0,0.0,0.0,0.0,0.0,0.0,8.0,5.0,27.0,15.0,0.0,0.0,6.0,6.0,0.0,0.0,0.0,0.0,7.0,6.0,0.0,12.0,9.0,0.0,0.0,9.0,0.0,0.0,5.0,6.0,0.0,0.0,0.0,0.0,0.0,6.0,0.0,7.0,0.0,0.0,0.0,7.0,0.0,9.0],"events":[{"best_kmer":199650,"gene":["PPT1"],"id":281,"info":"Best k-mer in gene PPT1","signatures":[],"type":"gene"}],"fc":[4.577997267134591],"graph":"linear","graph_id":26227,"id":199650,"kmer":"GGTTTCTCTTGTTGTTTGGAAACCATAAGGT","means":[0.4127245473435559,0.09015395232026512],"pvalues":[1.441827115860136e-06],"stdevs":[0.46585421829972196,0.22269079845942794],"values":[72.029]},
{"alignments":[{"blocks":[{"q_end":40,"q_start":9,"t_end":132693135,"t_start":132693104}],"chromosome":"chr5","end":132693135,"genes":[248,674],"id":279,"match":3,"query_index":279,"signatures":[],"start":132693104,"strand":"-"}],"counts":[21.0,0.0,32.0,10.0,14.0,18.0,10.0,14.0,33.0,10.0,5.0,0.0,19.0,20.0,5.0,21.0,31.0,44.0,24.0,74.0,12.0,39.0,18.0,24.0,23.0,15.0,10.0,22.0,14.0,18.0,16.0,10.0,40.0,12.0,27.0,14.0,28.0,30.0,15.0,15.0,48.0,48.0,18.0,22.0,17.0,21.0,17.0,13.0,25.0,21.0,35.0,23.0,75.0,20.0,16.0,34.0,18.0,20.0,19.0,7.0,9.0,17.0,15.0,36.0,19.0,0.0,26.0,19.0,0.0,13.0,20.0,9.0,16.0,12.0,12.0,14.0,25.0,31.0,17.0,17.0,34.0,0.0,24.0,31.0,21.0,13.0,23.0,0.0,9.0,26.0,33.0,23.0,17.0,25.0,0.0,13.0,20.0,0.0,21.0,26.0,0.0,6.0,19.0,22.0,7.0,25.0,26.0,7.0,14.0,44.0,35.0,11.0,19.0,11.0,17.0,25.0,39.0,10.0],"events":[{"best_kmer":194752,"gene":["AC004039.1","KIF3A"],"id":282,"info":"Best k-mer in gene KIF3A","signatures":[],"type":"gene"}],"fc":[1.7189036533994078],"graph":"linear","graph_id":169,"id":194752,"kmer":"GGGGTGGTGCTACTTCCTCTGTAACATGTTT","means":[2.0076076711123525,1.1679582314820183],"pvalues":[8.953404186962348e-08],"stdevs":[1.107882519014815,0.48928927078368517],"values":[78.814]},
{"alignments":[{"blocks":[{"q_end":32,"q_start":1,"t_end":70381504,"t_start":70381473}],"chromosome":"chr11","end":70381504,"genes":[249,716],"id":280,"match":3,"query_index":280,"signatures":[],"start":70381473,"strand":"-"}],"counts":[8.0,0.0,0.0,0.0,0.0,7.0,0.0,0.0,0.0,0.0,0.0,0.0,0.0,0.0,0.0,5.0,5.0,12.0,8.0,0.0,19.0,10.0,0.0,0.0,21.0,0.0,0.0,0.0,0.0,0.0,5.0,0.0,0.0,0.0,17.0,5.0,0.0,0.0,6.0,6.0,8.0,6.0,7.0,5.0,0.0,0.0,0.0,8.0,16.0,0.0,20.0,16.0,17.0,0.0,0.0,5.0,5.0,0.0,0.0,0.0,0.0,0.0,0.0,9.0,5.0,7.0,0.0,5.0,0.0,5.0,0.0,0.0,0.0,0.0,0.0,51.0,6.0,13.0,0.0,0.0,16.0,11.0,0.0,5.0,0.0,7.0,0.0,0.0,0.0,7.0,0.0,0.0,0.0,9.0,0.0,12.0,40.0,7.0,10.0,10.0,0.0,0.0,0.0,0.0,0.0,5.0,0.0,0.0,0.0,9.0,9.0,6.0,0.0,0.0,8.0,7.0,15.0,5.0],"events":[{"best_kmer":259529,"gene":["AP000487.1","PPFIA1"],"id":283,"info":"Best k-mer in gene PPFIA1","signatures":[],"type":"gene"}],"fc":[6.670934349420305],"graph":"linear","graph_id":28016,"id":259529,"kmer":"TGGGGCGTTGGCCAGGGAGTGGGGTGAAAGC","means":[0.5571558018758489,0.08351990481277409],"pvalues":[9.611547714759843e-06],"stdevs":[0.8637536600298802,0.20805108356542787],"values":[71.87400000000001]},
{"alignments":[{"blocks":[{"q_end":33,"q_start":2,"t_end":71657071,"t_start":71657040}],"chromosome":"chr5","end":71657071,"genes":[250],"id":281,"match":2,"query_index":281,"signatures":[],"start":71657040,"strand":"-"}],"counts":[83.0,866.0,349.0,76.0,187.0,406.0,83.0,119.0,203.0,26.0,36.0,90.0,181.0,61.0,54.0,67.0,512.0,230.0,196.0,349.0,54.0,514.0,667.0,347.0,152.0,74.0,0.0,85.0,81.0,83.0,103.0,105.0,270.0,80.0,257.0,68.0,669.0,259.0,149.0,51.0,334.0,312.0,82.0,88.0,42.0,115.0,119.0,60.0,121.0,88.0,385.0,312.0,642.0,123.0,99.0,464.0,165.0,88.0,338.0,75.0,92.0,74.0,177.0,187.0,204.0,320.0,462.0,229.0,303.0,77.0,91.0,52.0,136.0,49.0,110.0,28.0,43.0,174.0,64.0,66.0,95.0,244.0,196.0,364.0,78.0,0.0,105.0,418.0,268.0,62.0,181.0,71.0,61.0,131.0,46.0,0.0,0.0,118.0,215.0,126.0,11.0,32.0,162.0,157.0,41.0,126.0,178.0,20.0,74.0,317.0,1131.0,123.0,100.0,61.0,62.0,107.0,532.0,143.0],"events":[{"best_kmer":155526,"gene":["MCCC2"],"id":284,"info":"Best k-mer in gene MCCC2","signatures":[],"type":"gene"}],"fc":[2.4323920396960315],"graph":"linear","graph_id":7284,"id":155526,"kmer":"GAGCCACAGAGAAATTTCTCTAAGAAAATTT","means":[19.2100084309965,7.897579056950505],"pvalues":[8.235738354856845e-08],"stdevs":[16.24278971390323,4.788921228711766],"values":[74.30100000000002]},
{"alignments":[{"blocks":[{"q_end":42,"q_start":11,"t_end":58434956,"t_start":58434925}],"chromosome":"chr19","end":58434956,"genes":[251],"id":282,"match":3,"query_index":282,"signatures":[],"start":58434925,"strand":"-"}],"counts":[8.0,15.0,6.0,0.0,0.0,0.0,0.0,10.0,8.0,0.0,0.0,11.0,11.0,10.0,0.0,5.0,8.0,8.0,11.0,11.0,7.0,8.0,21.0,10.0,11.0,12.0,0.0,0.0,0.0,0.0,17.0,16.0,8.0,11.0,5.0,0.0,9.0,13.0,9.0,17.0,13.0,10.0,0.0,0.0,5.0,9.0,0.0,5.0,10.0,6.0,16.0,9.0,15.0,14.0,0.0,7.0,6.0,0.0,15.0,0.0,13.0,0.0,7.0,11.0,7.0,11.0,7.0,5.0,8.0,0.0,8.0,0.0,6.0,0.0,0.0,6.0,8.0,9.0,5.0,9.0,11.0,5.0,6.0,10.0,0.0,5.0,5.0,13.0,7.0,0.0,6.0,0.0,8.0,10.0,5.0,6.0,5.0,12.0,14.0,5.0,0.0,0.0,0.0,5.0,5.0,6.0,0.0,6.0,0.0,11.0,9.0,6.0,0.0,12.0,12.0,8.0,6.0,0.0],"events":[{"best_kmer":43338,"gene":["ZNF132"],"id":285,"info":"Best k-mer in gene ZNF132","signatures":[],"type":"gene"}],"fc":[2.0011737722246457],"graph":"linear","graph_id":220,"id":43338,"kmer":"AGCACAGTGGAGGGAAGCCCTTTAGATGGTA","means":[0.6895531971671276,0.3445743726695817],"pvalues":[0.00016682398627065206],"stdevs":[0.4177449908737713,0.43721730260102143],"values":[78.587]},
{"alignments":[{"blocks":[{"q_end":35,"q_start":4,"t_end":6480748,"t_start":6480717}],"chromosome":"chr11","end":6480748,"genes":[252],"id":283,"match":40,"query_index":283,"signatures":[],"start":6480717,"strand":"-"}],"counts":[25.0,10.0,0.0,6.0,0.0,14.0,6.0,9.0,20.0,0.0,0.0,0.0,5.0,10.0,0.0,0.0,11.0,12.0,6.0,5.0,18.0,14.0,0.0,13.0,18.0,7.0,0.0,19.0,12.0,9.0,0.0,0.0,10.0,9.0,21.0,0.0,0.0,31.0,0.0,8.0,11.0,18.0,0.0,0.0,12.0,10.0,8.0,10.0,9.0,16.0,29.0,20.0,17.0,8.0,5.0,20.0,7.0,13.0,20.0,5.0,0.0,0.0,18.0,15.0,9.0,16.0,14.0,10.0,16.0,25.0,20.0,5.0,20.0,11.0,10.0,5.0,0.0,28.0,11.0,6.0,23.0,36.0,30.0,25.0,10.0,12.0,13.0,26.0,13.0,19.0,15.0,10.0,15.0,30.0,12.0,32.0,10.0,33.0,10.0,6.0,0.0,6.0,27.0,25.0,0.0,11.0,27.0,9.0,0.0,24.0,25.0,19.0,0.0,0.0,7.0,20.0,10.0,12.0],"events":[{"best_kmer":207666,"gene":["ARFIP2"],"id":286,"info":"Best k-mer in gene ARFIP2","signatures":[],"type":"gene"}],"fc":[1.9579625999850407],"graph":"linear","graph_id":6319,"id":207666,"kmer":"GTGCCTGACACATAGTAGGCACTCACTAAAT","means":[1.239490816929802,0.6330513243405528],"pvalues":[3.109355121169467e-05],"stdevs":[0.8213501854730824,0.6230638834062505],"values":[74.51000000000002]},
{"alignments":[{"blocks":[{"q_end":54,"q_start":23,"t_end":134961554,"t_start":134961523}],"chromosome":"chr5","end":134961554,"genes":[253],"id":284,"match":2,"query_index":284,"signatures":[],"start":134961523,"strand":"+"}],"counts":[16.0,41.0,33.0,0.0,8.0,12.0,15.0,0.0,0.0,0.0,5.0,11.0,20.0,13.0,10.0,20.0,36.0,19.0,0.0,51.0,15.0,38.0,39.0,56.0,32.0,18.0,0.0,26.0,22.0,15.0,19.0,15.0,26.0,15.0,35.0,18.0,32.0,25.0,21.0,28.0,48.0,35.0,0.0,0.0,15.0,32.0,13.0,20.0,19.0,11.0,30.0,26.0,51.0,25.0,6.0,26.0,16.0,14.0,36.0,9.0,0.0,22.0,20.0,44.0,14.0,19.0,28.0,14.0,34.0,20.0,22.0,7.0,13.0,12.0,13.0,0.0,0.0,31.0,15.0,0.0,18.0,33.0,18.0,37.0,18.0,0.0,26.0,33.0,0.0,11.0,18.0,11.0,20.0,18.0,11.0,18.0,0.0,34.0,23.0,0.0,0.0,0.0,19.0,15.0,0.0,27.0,17.0,0.0,0.0,39.0,48.0,9.0,6.0,7.0,8.0,15.0,46.0,23.0],"events":[{"best_kmer":233262,"gene":["PCBD2"],"id":287,"info":"Best k-mer in gene PCBD2","signatures":[],"type":"gene"}],"fc":[2.4198698286344404],"graph":"linear","graph_id":14,"id":233262,"kmer":"TCCACCTGCCTCCACCTCCGAAAGTGTTGGG","means":[1.9750173626063348,0.8161667785745563],"pvalues":[1.4748071063091066e-10],"stdevs":[1.1348640350428758,0.6316028458289992],"values":[81.345]},
{"alignments":[{"blocks":[{"q_end":36,"q_start":5,"t_end":62161458,"t_start":62161427}],"chromosome":"chr1","end":62161458,"genes":[255],"id":285,"match":3,"query_index":285,"signatures":[],"start":62161427,"strand":"-"}],"counts":[31.0,25.0,10.0,10.0,18.0,16.0,10.0,10.0,25.0,0.0,15.0,8.0,14.0,20.0,0.0,21.0,66.0,54.0,13.0,23.0,14.0,67.0,35.0,52.0,24.0,30.0,16.0,51.0,32.0,43.0,27.0,21.0,26.0,17.0,61.0,31.0,41.0,63.0,17.0,12.0,167.0,112.0,25.0,33.0,25.0,74.0,31.0,27.0,86.0,29.0,83.0,40.0,116.0,37.0,14.0,58.0,17.0,13.0,47.0,17.0,15.0,19.0,41.0,21.0,16.0,36.0,41.0,33.0,63.0,49.0,21.0,19.0,27.0,17.0,11.0,18.0,30.0,78.0,22.0,12.0,29.0,46.0,99.0,29.0,26.0,29.0,45.0,66.0,28.0,65.0,42.0,30.0,34.0,46.0,14.0,21.0,14.0,58.0,28.0,10.0,12.0,13.0,20.0,55.0,12.0,34.0,24.0,5.0,10.0,38.0,56.0,29.0,26.0,18.0,8.0,67.0,66.0,19.0],"events":[{"best_kmer":176802,"gene":["PATJ"],"id":288,"info":"Best k-mer in gene PATJ","signatures":[],"type":"gene"}],"fc":[2.025099857337759],"graph":"linear","graph_id":1594,"id":176802,"kmer":"GCTGAGGCAGGAGAATCGCTCCAACCTGGGA","means":[3.477623363466949,1.7172601888574075],"pvalues":[1.954029991988336e-08],"stdevs":[2.23222360657642,0.9336695751119443],"values":[76.291]},
{"alignments":[{"blocks":[{"q_end":33,"q_start":2,"t_end":16236831,"t_start":16236800}],"chromosome":"chr1","end":16236831,"genes":[256],"id":286,"match":40,"query_index":286,"signatures":[],"start":16236800,"strand":"+"}],"counts":[7.0,16.0,6.0,7.0,11.0,9.0,0.0,12.0,11.0,15.0,6.0,10.0,5.0,11.0,8.0,17.0,31.0,11.0,19.0,12.0,12.0,15.0,24.0,21.0,11.0,7.0,12.0,9.0,7.0,9.0,12.0,17.0,13.0,14.0,17.0,18.0,23.0,26.0,19.0,23.0,25.0,20.0,22.0,24.0,14.0,9.0,17.0,21.0,24.0,12.0,32.0,22.0,30.0,0.0,8.0,15.0,13.0,9.0,55.0,6.0,8.0,7.0,27.0,14.0,21.0,0.0,25.0,16.0,23.0,0.0,15.0,0.0,26.0,15.0,10.0,11.0,8.0,22.0,6.0,8.0,14.0,16.0,20.0,9.0,20.0,15.0,15.0,22.0,11.0,13.0,12.0,17.0,12.0,15.0,5.0,16.0,5.0,32.0,27.0,19.0,0.0,0.0,16.0,12.0,7.0,18.0,15.0,7.0,19.0,14.0,0.0,15.0,23.0,15.0,11.0,29.0,40.0,23.0],"events":[{"best_kmer":193642,"gene":["CPLANE2"],"id":289,"info":"Best k-mer in gene CPLANE2","signatures":[],"type":"gene"}],"fc":[1.6738686181547513],"graph":"linear","graph_id":8877,"id":193642,"kmer":"GGGGAGTGACAGTACCAAGCCGGGCCTGTGA","means":[1.4839178298113718,0.8865198939252601],"pvalues":[1.2462961710361696e-06],"stdevs":[0.7084811731687223,0.5057443060506657],"values":[74.0]},
{"alignments":[{"blocks":[{"q_end":44,"q_start":13,"t_end":4982126,"t_start":4982095}],"chromosome":"chr3","end":4982126,"genes":[257],"id":287,"match":3,"query_index":287,"signatures":[],"start":4982095,"strand":"-"}],"counts":[7.0,8.0,0.0,0.0,5.0,22.0,5.0,9.0,0.0,0.0,0.0,0.0,8.0,6.0,5.0,6.0,34.0,12.0,22.0,15.0,14.0,34.0,5.0,36.0,19.0,0.0,0.0,10.0,15.0,16.0,0.0,0.0,25.0,10.0,29.0,5.0,14.0,29.0,13.0,5.0,17.0,52.0,8.0,6.0,12.0,17.0,34.0,5.0,5.0,17.0,27.0,17.0,33.0,10.0,7.0,25.0,8.0,12.0,32.0,0.0,10.0,0.0,16.0,29.0,11.0,0.0,16.0,9.0,39.0,11.0,8.0,0.0,7.0,13.0,7.0,7.0,6.0,27.0,5.0,10.0,18.0,24.0,40.0,21.0,24.0,10.0,13.0,36.0,15.0,23.0,36.0,0.0,12.0,19.0,9.0,12.0,11.0,9.0,23.0,8.0,0.0,10.0,7.0,0.0,5.0,13.0,35.0,0.0,5.0,34.0,47.0,8.0,5.0,7.0,29.0,17.0,7.0,30.0],"events":[{"best_kmer":55793,"gene":["BHLHE40"],"id":290,"info":"Best k-mer in gene BHLHE40","signatures":[],"type":"gene"}],"fc":[2.4540590772637256],"graph":"linear","graph_id":567,"id":55793,"kmer":"AGTCTGTACAGTATTATTTGGAAGAAGTGAG","means":[1.4826753481209836,0.6041726386530865],"pvalues":[6.947923823210374e-09],"stdevs":[1.0205857781034984,0.501455280462433],"values":[77.541]},
{"alignments":[{"blocks":[{"q_end":36,"q_start":5,"t_end":107571631,"t_start":107571600}],"chromosome":"chr1","end":107571631,"genes":[258],"id":288,"match":40,"query_index":288,"signatures":[],"start":107571600,"strand":"+"}],"counts":[109.0,213.0,625.0,175.0,114.0,186.0,27.0,80.0,315.0,32.0,77.0,125.0,100.0,106.0,0.0,100.0,399.0,183.0,310.0,730.0,26.0,653.0,363.0,482.0,72.0,119.0,0.0,207.0,136.0,149.0,68.0,61.0,310.0,106.0,346.0,199.0,78.0,374.0,172.0,63.0,218.0,438.0,15.0,15.0,38.0,147.0,217.0,67.0,216.0,171.0,259.0,460.0,323.0,127.0,113.0,386.0,287.0,41.0,424.0,217.0,86.0,87.0,304.0,72.0,143.0,411.0,510.0,164.0,319.0,92.0,71.0,151.0,145.0,27.0,0.0,10.0,0.0,154.0,141.0,54.0,82.0,372.0,285.0,97.0,154.0,67.0,397.0,834.0,135.0,5.0,423.0,59.0,21.0,67.0,76.0,187.0,34.0,361.0,473.0,132.0,0.0,26.0,644.0,141.0,29.0,44.0,462.0,0.0,55.0,677.0,253.0,110.0,54.0,65.0,38.0,109.0,191.0,175.0],"events":[{"best_kmer":165275,"gene":["VAV3"],"id":291,"info":"Best k-mer in gene VAV3","signatures":[],"type":"gene"}],"fc":[2.579968921988556],"graph":"linear","graph_id":462,"id":165275,"kmer":"GCAGATAAGACTTTACAGGAAAGAATCCATT","means":[20.530548898776132,7.957672948615153],"pvalues":[2.0451697336645975e-08],"stdevs":[16.912084197278876,5.451383598264741],"values":[77.774]},
{"alignments":[{"blocks":[{"q_end":38,"q_start":7,"t_end":117118630,"t_start":117118599}],"chromosome":"chr1","end":117118630,"genes":[259],"id":289,"match":3,"query_index":289,"signatures":[],"start":117118599,"strand":"-"}],"counts":[20.0,9.0,10.0,19.0,15.0,27.0,6.0,14.0,40.0,7.0,7.0,17.0,12.0,29.0,0.0,23.0,67.0,30.0,20.0,14.0,13.0,28.0,18.0,34.0,29.0,23.0,7.0,19.0,40.0,15.0,15.0,0.0,18.0,6.0,31.0,14.0,39.0,34.0,21.0,8.0,45.0,30.0,12.0,24.0,11.0,20.0,11.0,23.0,37.0,18.0,26.0,16.0,39.0,42.0,19.0,48.0,6.0,5.0,26.0,10.0,7.0,13.0,46.0,7.0,19.0,22.0,40.0,23.0,25.0,0.0,11.0,0.0,16.0,9.0,14.0,13.0,23.0,21.0,21.0,12.0,26.0,7.0,23.0,50.0,24.0,0.0,23.0,27.0,7.0,78.0,33.0,15.0,36.0,13.0,11.0,22.0,11.0,47.0,0.0,10.0,0.0,6.0,17.0,20.0,6.0,20.0,15.0,6.0,7.0,34.0,45.0,5.0,9.0,12.0,14.0,36.0,17.0,12.0],"events":[{"best_kmer":111164,"gene":["TRIM45"],"id":292,"info":"Best k-mer in gene TRIM45","signatures":[],"type":"gene"}],"fc":[2.0952121969882778],"graph":"linear","graph_id":2348,"id":111164,"kmer":"CCGTGTGCCAGGATTGTGTGGTGGGGGAGCA","means":[2.117428649997995,1.010603438182372],"pvalues":[1.0954749165444648e-08],"stdevs":[1.261366248001108,0.6759185131821088],"values":[75.83099999999999]},
{"alignments":[{"blocks":[{"q_end":43,"q_start":12,"t_end":42312519,"t_start":42312488}],"chromosome":"chr12","end":42312519,"genes":[260,304],"id":290,"match":40,"query_index":290,"signatures":[],"start":42312488,"strand":"+"}],"counts":[6.0,19.0,26.0,7.0,0.0,13.0,5.0,0.0,24.0,0.0,10.0,15.0,28.0,8.0,6.0,17.0,28.0,26.0,34.0,63.0,13.0,22.0,17.0,23.0,21.0,8.0,0.0,0.0,12.0,5.0,10.0,12.0,13.0,14.0,13.0,15.0,24.0,19.0,9.0,5.0,30.0,10.0,12.0,0.0,12.0,0.0,5.0,10.0,12.0,12.0,23.0,9.0,33.0,10.0,8.0,23.0,8.0,11.0,12.0,0.0,0.0,0.0,19.0,16.0,7.0,11.0,14.0,8.0,12.0,14.0,7.0,0.0,8.0,11.0,0.0,6.0,9.0,12.0,8.0,0.0,15.0,15.0,13.0,11.0,20.0,17.0,17.0,17.0,12.0,0.0,14.0,0.0,7.0,14.0,0.0,0.0,0.0,19.0,18.0,8.0,0.0,5.0,10.0,5.0,0.0,0.0,13.0,7.0,0.0,16.0,0.0,11.0,10.0,7.0,6.0,5.0,20.0,5.0],"events":[{"best_kmer":224045,"gene":["PPHLN1","ZCRB1"],"id":293,"info":"Best k-mer in gene PPHLN1","signatures":[],"type":"gene"}],"fc":[2.4240213549820115],"graph":"linear","graph_id":1894,"id":224045,"kmer":"TATAAGAGATTGAATAATTCTCCTTTATTCT","means":[1.2106178131654144,0.4994253910664901],"pvalues":[1.4300739073099342e-08],"stdevs":[0.7854985497749252,0.45980357948456185],"values":[76.093]},
{"alignments":[{"blocks":[{"q_end":34,"q_start":3,"t_end":47967385,"t_start":47967354}],"chromosome":"chr12","end":47967385,"genes":[261],"id":291,"match":40,"query_index":291,"signatures":[],"start":47967354,"strand":"+"}],"counts":[0.0,24.0,10.0,0.0,6.0,13.0,0.0,7.0,14.0,0.0,0.0,7.0,15.0,7.0,0.0,12.0,21.0,23.0,12.0,42.0,9.0,6.0,11.0,6.0,22.0,7.0,0.0,5.0,6.0,0.0,6.0,7.0,14.0,13.0,0.0,0.0,11.0,11.0,5.0,10.0,20.0,8.0,6.0,19.0,5.0,5.0,0.0,14.0,11.0,21.0,15.0,11.0,14.0,21.0,0.0,5.0,11.0,5.0,12.0,0.0,0.0,0.0,9.0,5.0,9.0,0.0,12.0,5.0,21.0,0.0,10.0,0.0,0.0,5.0,6.0,13.0,19.0,26.0,0.0,0.0,0.0,0.0,13.0,13.0,7.0,0.0,10.0,19.0,0.0,10.0,5.0,5.0,15.0,8.0,0.0,8.0,8.0,21.0,5.0,5.0,0.0,0.0,10.0,0.0,0.0,19.0,0.0,0.0,0.0,14.0,20.0,8.0,11.0,9.0,0.0,19.0,13.0,10.0],"events":[{"best_kmer":30352,"gene":["TMEM106C"],"id":294,"info":"Best k-mer in gene TMEM106C","signatures":[],"type":"gene"}],"fc":[2.83331761767836],"graph":"linear","graph_id":2893,"id":30352,"kmer":"ACCTAGCCCGAGGGGACACCCTGTGCCTCAC","means":[0.9100867326600174,0.3212088637650687],"pvalues":[2.5374268714162004e-08],"stdevs":[0.6754151195030271,0.38102159695669197],"values":[75.582]},
{"alignments":[{"blocks":[{"q_end":33,"q_start":2,"t_end":55937605,"t_start":55937574}],"chromosome":"chr5","end":55937605,"genes":[262,779],"id":292,"match":40,"query_index":292,"signatures":[],"start":55937574,"strand":"+"}],"counts":[48.0,1832.0,821.0,0.0,118.0,626.0,271.0,246.0,673.0,83.0,106.0,372.0,500.0,420.0,125.0,449.0,1236.0,405.0,653.0,699.0,220.0,499.0,982.0,842.0,719.0,133.0,0.0,68.0,336.0,213.0,412.0,359.0,688.0,346.0,948.0,201.0,1366.0,593.0,220.0,162.0,2859.0,659.0,767.0,114.0,114.0,253.0,171.0,356.0,360.0,269.0,1298.0,603.0,639.0,286.0,79.0,454.0,256.0,220.0,1189.0,82.0,334.0,318.0,858.0,2142.0,471.0,313.0,1024.0,840.0,1074.0,49.0,705.0,21.0,170.0,202.0,195.0,579.0,186.0,484.0,87.0,16.0,678.0,175.0,880.0,1169.0,24.0,286.0,439.0,627.0,167.0,73.0,678.0,161.0,212.0,329.0,46.0,71.0,123.0,390.0,112.0,630.0,0.0,93.0,290.0,1355.0,383.0,251.0,156.0,42.0,199.0,556.0,956.0,145.0,116.0,49.0,156.0,309.0,485.0,737.0],"events":[{"best_kmer":18670,"gene":["AC008914.1","IL6ST"],"id":295,"info":"Best k-mer in gene IL6ST","signatures":[],"type":"gene"}],"fc":[2.6523020289559165],"graph":"linear","graph_id":344,"id":18670,"kmer":"AATCAATGACAATGTCCAATTTTAGGCTAAT","means":[49.7726002303534,18.76581161834969],"pvalues":[2.803883271394458e-07],"stdevs":[41.609686969593945,20.008436967428917],"values":[78.118]},
{"alignments":[{"blocks":[{"q_end":36,"q_start":5,"t_end":23294917,"t_start":23294886}],"chromosome":"chr18","end":23294917,"genes":[263],"id":293,"match":40,"query_index":293,"signatures":[],"start":23294886,"strand":"+"}],"counts":[7.0,14.0,7.0,0.0,10.0,7.0,0.0,6.0,13.0,0.0,0.0,0.0,8.0,0.0,0.0,7.0,10.0,9.0,0.0,9.0,0.0,9.0,7.0,19.0,5.0,0.0,7.0,0.0,0.0,5.0,0.0,0.0,0.0,6.0,14.0,9.0,6.0,11.0,5.0,0.0,16.0,14.0,0.0,0.0,0.0,0.0,0.0,9.0,9.0,0.0,22.0,11.0,5.0,5.0,0.0,15.0,0.0,0.0,10.0,0.0,5.0,0.0,11.0,0.0,0.0,13.0,9.0,7.0,0.0,0.0,7.0,0.0,6.0,0.0,0.0,0.0,0.0,18.0,0.0,5.0,11.0,0.0,11.0,11.0,0.0,6.0,12.0,8.0,10.0,9.0,13.0,0.0,7.0,9.0,0.0,5.0,14.0,24.0,15.0,0.0,0.0,7.0,5.0,16.0,0.0,0.0,9.0,0.0,0.0,10.0,9.0,0.0,0.0,7.0,0.0,9.0,6.0,0.0],"events":[{"best_kmer":44485,"gene":["TMEM241"],"id":296,"info":"Best k-mer in gene TMEM241","signatures":[],"type":"gene"}],"fc":[3.416546731031707],"graph":"linear","graph_id":737,"id":44485,"kmer":"AGCCAAAGCTTTTGGGGCCAGTTCTGCTGGA","means":[0.6160469246130011,0.18031274649855916],"pvalues":[1.9282294557436207e-07],"stdevs":[0.4932345375402615,0.3319339888618991],"values":[77.235]},
{"alignments":[{"blocks":[{"q_end":35,"q_start":4,"t_end":23259063,"t_start":23259032}],"chromosome":"chr18","end":23259063,"genes":[263,264,787],"id":294,"match":40,"query_index":294,"signatures":[],"start":23259032,"strand":"+"}],"counts":[0.0,14.0,18.0,7.0,21.0,7.0,0.0,0.0,25.0,0.0,5.0,0.0,7.0,0.0,0.0,0.0,30.0,10.0,7.0,21.0,0.0,11.0,7.0,8.0,12.0,10.0,0.0,9.0,9.0,9.0,15.0,0.0,9.0,0.0,27.0,8.0,9.0,18.0,5.0,23.0,14.0,13.0,7.0,21.0,0.0,9.0,6.0,12.0,13.0,5.0,12.0,10.0,12.0,0.0,0.0,7.0,7.0,0.0,14.0,0.0,0.0,0.0,8.0,5.0,7.0,13.0,11.0,10.0,12.0,0.0,13.0,5.0,10.0,11.0,8.0,9.0,9.0,21.0,7.0,11.0,11.0,12.0,10.0,16.0,5.0,14.0,12.0,20.0,5.0,16.0,11.0,12.0,0.0,12.0,9.0,0.0,6.0,18.0,6.0,7.0,0.0,6.0,12.0,14.0,0.0,25.0,14.0,0.0,0.0,11.0,9.0,10.0,21.0,0.0,0.0,12.0,19.0,0.0],"events":[{"best_kmer":260586,"gene":["AC011731.1","CABLES1"],"id":297,"info":"Best k-mer in gene CABLES1","signatures":[],"type":"gene"}],"fc":[2.0032510142086597],"graph":"linear","graph_id":8617,"id":260586,"kmer":"TGGTCTCTTTGGCTGATCGAAAGCTAGATCA","means":[0.9098254382369282,0.4541744553147449],"pvalues":[0.0001595091763388109],"stdevs":[0.5415591311095886,0.5782538371066764],"values":[74.044]},
{"alignments":[{"blocks":[{"q_end":32,"q_start":1,"t_end":15221383,"t_start":15221352}],"chromosome":"chr12","end":15221383,"genes":[265],"id":295,"match":40,"query_index":295,"signatures":[],"start":15221352,"strand":"+"}],"counts":[0.0,28.0,0.0,0.0,0.0,0.0,0.0,5.0,0.0,0.0,0.0,0.0,9.0,6.0,0.0,10.0,45.0,0.0,12.0,79.0,0.0,8.0,14.0,21.0,7.0,0.0,0.0,0.0,0.0,0.0,10.0,0.0,6.0,7.0,26.0,0.0,34.0,17.0,0.0,0.0,7.0,41.0,0.0,6.0,0.0,7.0,0.0,9.0,7.0,0.0,50.0,7.0,68.0,0.0,0.0,0.0,0.0,0.0,84.0,0.0,0.0,0.0,12.0,24.0,7.0,0.0,8.0,9.0,14.0,0.0,0.0,0.0,0.0,0.0,0.0,5.0,0.0,36.0,0.0,0.0,6.0,0.0,10.0,9.0,9.0,0.0,5.0,5.0,0.0,0.0,10.0,0.0,0.0,5.0,0.0,0.0,0.0,12.0,12.0,0.0,0.0,0.0,14.0,19.0,0.0,0.0,0.0,0.0,0.0,26.0,0.0,0.0,0.0,0.0,0.0,12.0,44.0,0.0],"events":[{"best_kmer":56384,"gene":["RERG"],"id":298,"info":"Best k-mer in gene RERG","signatures":[],"type":"gene"}],"fc":[10.828538051204141],"graph":"linear","graph_id":29794,"id":56384,"kmer":"AGTGCCAGTGGCCCGGCGGGGGTCTCCTCAC","means":[0.9210037539913067,0.08505337928686416],"pvalues":[9.169654981025481e-07],"stdevs":[1.3786973417670672,0.2758447867733236],"values":[71.724]},
{"alignments":[{"blocks":[{"q_end":33,"q_start":2,"t_end":130184625,"t_start":130184594}],"chromosome":"chrX","end":130184625,"genes":[266],"id":296,"match":3,"query_index":296,"signatures":[],"start":130184594,"strand":"-"}],"counts":[0.0,0.0,11.0,0.0,0.0,0.0,15.0,13.0,23.0,11.0,30.0,27.0,10.0,9.0,17.0,8.0,11.0,35.0,6.0,0.0,13.0,7.0,11.0,8.0,14.0,5.0,46.0,0.0,0.0,7.0,11.0,17.0,6.0,15.0,0.0,11.0,0.0,22.0,6.0,5.0,0.0,0.0,11.0,0.0,21.0,0.0,20.0,0.0,15.0,26.0,7.0,14.0,12.0,0.0,0.0,0.0,15.0,28.0,5.0,15.0,15.0,20.0,0.0,5.0,19.0,0.0,8.0,0.0,7.0,0.0,21.0,22.0,10.0,28.0,15.0,0.0,6.0,0.0,15.0,8.0,6.0,6.0,0.0,6.0,6.0,15.0,7.0,6.0,9.0,0.0,0.0,13.0,8.0,16.0,7.0,13.0,6.0,20.0,10.0,0.0,16.0,16.0,0.0,6.0,7.0,15.0,10.0,12.0,38.0,0.0,0.0,5.0,0.0,11.0,8.0,6.0,0.0,0.0],"events":[{"best_kmer":78145,"gene":["RAB33A"],"id":299,"info":"Best k-mer in gene RAB33A","signatures":[],"type":"gene"}],"fc":[-2.16434291516064],"graph":"linear","graph_id":18756,"id":78145,"kmer":"CAAGCCAAGCACATGAAAATCGACTCCACGT","means":[0.6154439158497974,1.3320316789482303],"pvalues":[5.715288438927524e-05],"stdevs":[0.5759763629721399,0.8959335252387758],"values":[72.729]},
{"alignments":[{"blocks":[{"q_end":34,"q_start":3,"t_end":59875595,"t_start":59875564}],"chromosome":"chr1","end":59875595,"genes":[267],"id":297,"match":40,"query_index":297,"signatures":[],"start":59875564,"strand":"+"}],"counts":[19.0,125.0,88.0,58.0,52.0,48.0,15.0,39.0,79.0,46.0,26.0,50.0,44.0,26.0,14.0,35.0,75.0,95.0,66.0,82.0,24.0,74.0,136.0,80.0,18.0,118.0,22.0,50.0,56.0,35.0,41.0,41.0,43.0,25.0,106.0,30.0,92.0,65.0,9.0,62.0,42.0,63.0,18.0,94.0,43.0,64.0,39.0,8.0,67.0,37.0,113.0,66.0,113.0,43.0,14.0,83.0,41.0,38.0,75.0,43.0,32.0,43.0,74.0,32.0,37.0,53.0,54.0,43.0,21.0,42.0,22.0,25.0,30.0,22.0,33.0,6.0,74.0,67.0,46.0,24.0,28.0,76.0,53.0,60.0,99.0,55.0,60.0,94.0,53.0,195.0,93.0,24.0,40.0,77.0,20.0,43.0,30.0,82.0,84.0,19.0,0.0,10.0,51.0,66.0,0.0,37.0,36.0,8.0,20.0,90.0,142.0,50.0,69.0,62.0,12.0,60.0,106.0,51.0],"events":[{"best_kmer":142034,"gene":["HOOK1"],"id":300,"info":"Best k-mer in gene HOOK1","signatures":[],"type":"gene"}],"fc":[1.5907450908083873],"graph":"linear","graph_id":8933,"id":142034,"kmer":"CTTGAGTACATATACCAATGAAGAGATATTC","means":[5.189086566382631,3.2620478267486797],"pvalues":[2.715039534285703e-05],"stdevs":[2.661385571022128,1.929546467888524],"values":[73.99]},
{"alignments":[{"blocks":[{"q_end":32,"q_start":1,"t_end":31063691,"t_start":31063660}],"chromosome":"chr18","end":31063691,"genes":[268],"id":298,"match":3,"query_index":298,"signatures":[],"start":31063660,"strand":"-"}],"counts":[0.0,0.0,0.0,0.0,5.0,0.0,8.0,6.0,0.0,9.0,6.0,5.0,0.0,0.0,0.0,0.0,0.0,20.0,0.0,0.0,0.0,0.0,0.0,0.0,0.0,15.0,14.0,9.0,0.0,6.0,10.0,9.0,0.0,0.0,0.0,0.0,5.0,0.0,0.0,25.0,0.0,0.0,0.0,16.0,16.0,6.0,0.0,0.0,0.0,6.0,0.0,0.0,0.0,0.0,10.0,0.0,7.0,0.0,0.0,0.0,5.0,15.0,0.0,0.0,0.0,0.0,6.0,0.0,5.0,0.0,0.0,13.0,0.0,0.0,9.0,0.0,12.0,0.0,7.0,0.0,0.0,0.0,0.0,0.0,0.0,5.0,7.0,0.0,10.0,9.0,0.0,10.0,0.0,18.0,0.0,8.0,0.0,0.0,0.0,0.0,0.0,6.0,0.0,0.0,0.0,13.0,0.0,5.0,0.0,0.0,0.0,0.0,25.0,12.0,0.0,0.0,0.0,0.0],"events":[{"best_kmer":24098,"gene":["DSC2"],"id":301,"info":"Best k-mer in gene DSC2","signatures":[],"type":"gene"}],"fc":[-2.9053505749953246],"graph":"linear","graph_id":8953,"id":24098,"kmer":"ACACCATCATAAAGTTGAAATATCAGATCGA","means":[0.1904334638404354,0.5532759736671604],"pvalues":[0.0006243635929335873],"stdevs":[0.41609923817531214,0.5320361128098596],"values":[73.985]},
{"alignments":[{"blocks":[{"q_end":33,"q_start":2,"t_end":36160346,"t_start":36160315}],"chromosome":"chr18","end":36160346,"genes":[269],"id":299,"match":40,"query_index":299,"signatures":[],"start":36160315,"strand":"+"}],"counts":[5.0,0.0,7.0,0.0,0.0,0.0,0.0,5.0,0.0,0.0,0.0,0.0,6.0,0.0,0.0,0.0,33.0,7.0,0.0,0.0,0.0,0.0,0.0,0.0,0.0,6.0,0.0,0.0,5.0,5.0,0.0,0.0,6.0,0.0,12.0,0.0,25.0,5.0,0.0,0.0,11.0,37.0,0.0,5.0,5.0,0.0,0.0,0.0,0.0,5.0,12.0,8.0,39.0,7.0,0.0,44.0,0.0,0.0,13.0,0.0,0.0,6.0,12.0,7.0,0.0,8.0,0.0,0.0,22.0,0.0,0.0,0.0,0.0,0.0,0.0,0.0,5.0,23.0,0.0,0.0,7.0,0.0,9.0,7.0,11.0,5.0,8.0,7.0,0.0,5.0,5.0,0.0,10.0,0.0,0.0,5.0,0.0,10.0,0.0,0.0,0.0,0.0,7.0,9.0,0.0,7.0,0.0,0.0,0.0,25.0,11.0,0.0,0.0,5.0,0.0,8.0,12.0,0.0],"events":[{"best_kmer":261684,"gene":["ELP2"],"id":302,"info":"Best k-mer in gene ELP2","signatures":[],"type":"gene"}],"fc":[6.1073176955581525],"graph":"linear","graph_id":24657,"id":261684,"kmer":"TGTAATCATAGCACTTTGGGAGGCCGTAGCA","means":[0.5558055527425736,0.09100649097504958],"pvalues":[2.6846983898199193e-06],"stdevs":[0.7928848461993758,0.19457576158530077],"values":[72.164]},
{"alignments":[{"blocks":[{"q_end":35,"q_start":4,"t_end":47343606,"t_start":47343575}],"chromosome":"chr19","end":47343606,"genes":[270],"id":300,"match":5,"query_index":300,"signatures":[],"start":47343575,"strand":"+"}],"counts":[42.0,88.0,18.0,19.0,20.0,23.0,14.0,16.0,40.0,0.0,10.0,16.0,37.0,22.0,0.0,40.0,44.0,54.0,41.0,80.0,21.0,13.0,13.0,37.0,38.0,16.0,39.0,6.0,30.0,13.0,15.0,7.0,43.0,14.0,78.0,60.0,27.0,37.0,22.0,11.0,55.0,45.0,15.0,15.0,7.0,16.0,23.0,28.0,28.0,27.0,50.0,53.0,73.0,63.0,28.0,51.0,7.0,17.0,21.0,17.0,17.0,7.0,38.0,39.0,29.0,55.0,52.0,31.0,63.0,19.0,36.0,0.0,13.0,18.0,7.0,20.0,489.0,65.0,19.0,14.0,37.0,17.0,51.0,62.0,31.0,19.0,34.0,46.0,27.0,10.0,28.0,37.0,33.0,33.0,22.0,14.0,13.0,73.0,21.0,6.0,0.0,12.0,16.0,18.0,12.0,28.0,26.0,0.0,14.0,48.0,56.0,14.0,18.0,6.0,12.0,29.0,84.0,8.0],"events":[{"best_kmer":258631,"gene":["C5AR2"],"id":303,"info":"ENST00000595464.2 [ 57.000000% of coverage ]\nENST00000600626.1 [ 145.000000% of coverage ]\n","signatures":[],"type":"DE"}],"fc":[2.648106845783345],"graph":"linear","graph_id":66,"id":258631,"kmer":"TGGGAGGATTGCATGAGCCCAGGAGTTTGAG","means":[3.61740788079902,1.3660354704188467],"pvalues":[0.0004382503015534462],"stdevs":[5.458459243599918,0.7571436355361689],"values":[79.889]},
{"alignments":[{"blocks":[{"q_end":37,"q_start":6,"t_end":55429407,"t_start":55429376}],"chromosome":"chr4","end":55429407,"genes":[271,272],"id":301,"match":3,"query_index":301,"signatures":[],"start":55429376,"strand":"-"}],"counts":[21.0,51.0,34.0,8.0,18.0,31.0,32.0,20.0,45.0,6.0,7.0,17.0,39.0,19.0,13.0,30.0,36.0,57.0,44.0,72.0,43.0,62.0,65.0,39.0,43.0,28.0,0.0,15.0,14.0,20.0,53.0,46.0,37.0,44.0,53.0,19.0,38.0,41.0,18.0,42.0,31.0,33.0,28.0,48.0,24.0,38.0,23.0,32.0,33.0,32.0,28.0,49.0,52.0,36.0,7.0,21.0,51.0,32.0,50.0,6.0,26.0,0.0,49.0,49.0,54.0,13.0,43.0,0.0,75.0,27.0,23.0,0.0,31.0,26.0,22.0,18.0,29.0,46.0,35.0,27.0,24.0,40.0,0.0,54.0,34.0,20.0,29.0,32.0,0.0,38.0,34.0,28.0,20.0,31.0,0.0,22.0,16.0,21.0,33.0,29.0,0.0,9.0,19.0,33.0,11.0,23.0,35.0,0.0,14.0,24.0,43.0,0.0,0.0,31.0,26.0,43.0,50.0,45.0],"events":[{"best_kmer":275793,"gene":["CLOCK","TMEM165"],"id":304,"info":"Best k-mer in gene TMEM165","signatures":[],"type":"gene"}],"fc":[1.6352484464189991],"graph":"linear","graph_id":6987,"id":275793,"kmer":"TTCTTGCTCACAAGCATTGGAACAGAATCCT","means":[2.9327469541401343,1.793456499263157],"pvalues":[1.5198297978846171e-05],"stdevs":[1.326392896486533,1.1857212383869475],"values":[74.362]},
{"alignments":[{"blocks":[{"q_end":47,"q_start":16,"t_end":121229988,"t_start":121229957}],"chromosome":"chr12","end":121229988,"genes":[273],"id":302,"match":3,"query_index":302,"signatures":[],"start":121229957,"strand":"-"}],"counts":[9.0,11.0,0.0,0.0,0.0,0.0,0.0,0.0,7.0,0.0,0.0,0.0,11.0,0.0,0.0,6.0,5.0,0.0,0.0,5.0,11.0,0.0,0.0,6.0,0.0,0.0,0.0,0.0,0.0,5.0,0.0,0.0,0.0,5.0,11.0,7.0,9.0,10.0,7.0,0.0,14.0,9.0,9.0,8.0,0.0,7.0,13.0,8.0,6.0,11.0,40.0,9.0,0.0,0.0,0.0,6.0,0.0,5.0,0.0,7.0,9.0,0.0,12.0,0.0,5.0,7.0,5.0,0.0,6.0,0.0,11.0,0.0,5.0,0.0,0.0,8.0,6.0,20.0,0.0,0.0,13.0,8.0,7.0,20.0,0.0,8.0,0.0,5.0,0.0,0.0,5.0,5.0,6.0,0.0,0.0,0.0,6.0,0.0,7.0,17.0,0.0,0.0,5.0,0.0,0.0,11.0,0.0,0.0,0.0,6.0,11.0,5.0,11.0,0.0,9.0,9.0,8.0,11.0],"events":[{"best_kmer":30803,"gene":["P2RX4"],"id":305,"info":"Best k-mer in gene P2RX4","signatures":[],"type":"gene"}],"fc":[4.749352657070205],"graph":"linear","graph_id":79,"id":30803,"kmer":"ACCTGAAGCTTGGGAGTGTGACCTTATTTGG","means":[0.5552506111053631,0.11691079841771274],"pvalues":[2.378920371678359e-08],"stdevs":[0.5023456817996151,0.28237384466506443],"values":[79.669]},
{"alignments":[{"blocks":[{"q_end":44,"q_start":13,"t_end":53667217,"t_start":53667186}],"chromosome":"chr12","end":53667217,"genes":[274],"id":303,"match":40,"query_index":303,"signatures":[],"start":53667186,"strand":"+"}],"counts":[10.0,21.0,7.0,6.0,0.0,11.0,0.0,0.0,11.0,0.0,0.0,0.0,0.0,16.0,0.0,0.0,18.0,22.0,10.0,21.0,0.0,0.0,5.0,14.0,24.0,7.0,0.0,7.0,10.0,5.0,9.0,0.0,18.0,14.0,11.0,11.0,10.0,11.0,10.0,0.0,15.0,0.0,0.0,6.0,6.0,9.0,0.0,9.0,0.0,8.0,12.0,0.0,14.0,12.0,0.0,27.0,6.0,6.0,9.0,0.0,0.0,0.0,15.0,5.0,10.0,9.0,9.0,0.0,16.0,15.0,12.0,0.0,0.0,0.0,5.0,8.0,11.0,18.0,0.0,0.0,0.0,15.0,9.0,25.0,15.0,7.0,6.0,0.0,0.0,0.0,0.0,0.0,9.0,17.0,0.0,0.0,13.0,5.0,8.0,0.0,0.0,0.0,14.0,7.0,0.0,8.0,0.0,0.0,0.0,12.0,18.0,7.0,0.0,0.0,10.0,9.0,9.0,11.0],"events":[{"best_kmer":95789,"gene":["ATP5MC2"],"id":306,"info":"Best k-mer in gene ATP5MC2","signatures":[],"type":"gene"}],"fc":[3.0685598949718527],"graph":"linear","graph_id":1153,"id":95789,"kmer":"CATTAAGAGAACTTCCTGGTCTCTAGAGGAT","means":[0.7749172524625624,0.25253450445348746],"pvalues":[2.3928636228181644e-07],"stdevs":[0.6110902725422515,0.39367912759404117],"values":[76.688]},
{"alignments":[{"blocks":[{"q_end":36,"q_start":5,"t_end":57814629,"t_start":57814598}],"chromosome":"chr12","end":57814629,"genes":[275,805],"id":304,"match":40,"query_index":304,"signatures":[],"start":57814598,"strand":"+"}],"counts":[6.0,0.0,7.0,0.0,0.0,0.0,0.0,0.0,0.0,0.0,0.0,0.0,5.0,0.0,0.0,0.0,8.0,8.0,7.0,0.0,0.0,0.0,0.0,0.0,0.0,0.0,16.0,0.0,0.0,0.0,0.0,0.0,7.0,0.0,9.0,7.0,7.0,0.0,7.0,0.0,0.0,9.0,0.0,5.0,8.0,6.0,0.0,6.0,11.0,6.0,8.0,10.0,0.0,20.0,0.0,17.0,0.0,0.0,0.0,0.0,0.0,7.0,6.0,7.0,6.0,0.0,5.0,8.0,5.0,9.0,5.0,0.0,0.0,0.0,0.0,5.0,0.0,0.0,0.0,0.0,12.0,0.0,6.0,8.0,9.0,6.0,8.0,0.0,0.0,8.0,0.0,0.0,7.0,0.0,0.0,6.0,5.0,10.0,9.0,6.0,0.0,0.0,11.0,8.0,0.0,0.0,10.0,0.0,0.0,9.0,9.0,6.0,0.0,0.0,6.0,8.0,7.0,0.0],"events":[{"best_kmer":232871,"gene":["AC025165.4","AVIL"],"id":307,"info":"Best k-mer in gene AVIL","signatures":[],"type":"gene"}],"fc":[3.709815566272268],"graph":"linear","graph_id":7009,"id":232871,"kmer":"TCCAACGCTCTTCCCAACGCTGACCACTGGG","means":[0.4186851379550438,0.11285874741631724],"pvalues":[4.977951638365113e-06],"stdevs":[0.4463739718625703,0.24188263993457537],"values":[74.357]},
{"alignments":[{"blocks":[{"q_end":35,"q_start":4,"t_end":56477970,"t_start":56477939}],"chromosome":"chr12","end":56477970,"genes":[276,520,846],"id":305,"match":3,"query_index":305,"signatures":[],"start":56477939,"strand":"-"}],"counts":[7.0,14.0,0.0,0.0,5.0,5.0,0.0,7.0,21.0,0.0,0.0,0.0,0.0,8.0,0.0,8.0,26.0,10.0,9.0,12.0,0.0,20.0,0.0,7.0,11.0,0.0,0.0,5.0,0.0,0.0,5.0,0.0,0.0,5.0,15.0,6.0,10.0,8.0,7.0,6.0,21.0,12.0,5.0,0.0,8.0,0.0,8.0,6.0,11.0,9.0,21.0,9.0,50.0,7.0,0.0,12.0,9.0,5.0,9.0,0.0,0.0,0.0,11.0,8.0,6.0,14.0,13.0,0.0,10.0,6.0,10.0,0.0,0.0,6.0,5.0,0.0,5.0,16.0,0.0,0.0,5.0,13.0,10.0,8.0,11.0,0.0,8.0,9.0,0.0,5.0,10.0,13.0,8.0,8.0,0.0,0.0,5.0,13.0,18.0,0.0,0.0,0.0,0.0,10.0,0.0,6.0,0.0,0.0,0.0,8.0,12.0,8.0,0.0,0.0,6.0,12.0,7.0,0.0],"events":[{"best_kmer":257601,"gene":["AC097104.1","GLS2","SPRYD4"],"id":308,"info":"Best k-mer in gene GLS2","signatures":[],"type":"gene"}],"fc":[3.043018105464176],"graph":"linear","graph_id":8715,"id":257601,"kmer":"TGGCCTGCGCTACAACAAGCTCTCCCTCAAT","means":[0.6920629767000177,0.22742650642049064],"pvalues":[9.885715575668715e-08],"stdevs":[0.6014753967350746,0.28514939295722785],"values":[74.026]},
{"alignments":[{"blocks":[{"q_end":41,"q_start":10,"t_end":138423929,"t_start":138423898}],"chromosome":"chr6","end":138423929,"genes":[277],"id":306,"match":40,"query_index":306,"signatures":[],"start":138423898,"strand":"+"}],"counts":[17.0,8.0,0.0,26.0,23.0,10.0,14.0,15.0,11.0,23.0,21.0,19.0,11.0,25.0,6.0,9.0,8.0,29.0,10.0,5.0,17.0,13.0,0.0,17.0,22.0,30.0,11.0,44.0,0.0,40.0,9.0,23.0,10.0,10.0,20.0,9.0,7.0,18.0,7.0,10.0,0.0,10.0,23.0,28.0,59.0,24.0,5.0,14.0,36.0,17.0,13.0,11.0,11.0,5.0,22.0,14.0,13.0,46.0,12.0,13.0,20.0,17.0,11.0,9.0,30.0,6.0,9.0,9.0,19.0,6.0,8.0,20.0,17.0,11.0,20.0,33.0,24.0,18.0,34.0,19.0,9.0,31.0,16.0,0.0,12.0,18.0,8.0,0.0,26.0,29.0,9.0,8.0,17.0,16.0,10.0,33.0,10.0,18.0,7.0,14.0,5.0,18.0,15.0,0.0,14.0,30.0,22.0,12.0,6.0,0.0,0.0,13.0,19.0,20.0,8.0,22.0,8.0,7.0],"events":[{"best_kmer":16768,"gene":["NHSL1"],"id":309,"info":"Best k-mer in gene NHSL1","signatures":[],"type":"gene"}],"fc":[-1.5850229767201887],"graph":"linear","graph_id":2234,"id":16768,"kmer":"AAGTGCCAGGTGAGTCCTAAATAACCGTTCA","means":[1.1842383671548131,1.8770450218539776],"pvalues":[0.00029648374972425224],"stdevs":[0.7487451082534028,0.953033972537768],"values":[75.886]},
{"alignments":[{"blocks":[{"q_end":32,"q_start":1,"t_end":122610507,"t_start":122610476}],"chromosome":"chr6","end":122610507,"genes":[278],"id":307,"match":40,"query_index":307,"signatures":[],"start":122610476,"strand":"+"}],"counts":[0.0,544.0,61.0,11.0,14.0,66.0,5.0,8.0,58.0,8.0,13.0,27.0,70.0,19.0,19.0,25.0,81.0,44.0,131.0,230.0,15.0,7.0,829.0,579.0,24.0,20.0,9.0,18.0,63.0,30.0,23.0,0.0,49.0,13.0,83.0,120.0,125.0,126.0,6.0,5.0,109.0,120.0,5.0,12.0,0.0,45.0,43.0,0.0,87.0,21.0,313.0,24.0,500.0,0.0,0.0,29.0,16.0,20.0,159.0,0.0,0.0,0.0,109.0,69.0,45.0,39.0,31.0,130.0,368.0,25.0,22.0,0.0,37.0,0.0,9.0,18.0,0.0,243.0,39.0,11.0,27.0,0.0,21.0,6.0,11.0,24.0,80.0,21.0,14.0,9.0,48.0,0.0,0.0,16.0,13.0,21.0,5.0,63.0,120.0,23.0,0.0,5.0,80.0,73.0,0.0,9.0,50.0,49.0,29.0,399.0,14.0,15.0,29.0,21.0,18.0,40.0,896.0,0.0],"events":[{"best_kmer":156011,"gene":["PKIB"],"id":310,"info":"Best k-mer in gene PKIB","signatures":[],"type":"gene"}],"fc":[5.949380694221633],"graph":"linear","graph_id":2512,"id":156011,"kmer":"GAGCGCTGGGCGAGCGCGAGCGCCAGGGCAC","means":[8.194489675392255,1.3773685189369704],"pvalues":[3.068202465892679e-05],"stdevs":[13.869660154065661,1.241758725370311],"values":[75.749]},
{"alignments":[{"blocks":[{"q_end":40,"q_start":9,"t_end":85079606,"t_start":85079575}],"chromosome":"chr16","end":85079606,"genes":[279],"id":308,"match":3,"query_index":308,"signatures":[],"start":85079575,"strand":"-"}],"counts":[0.0,0.0,0.0,0.0,10.0,0.0,0.0,0.0,5.0,5.0,9.0,10.0,0.0,0.0,7.0,0.0,5.0,0.0,5.0,0.0,0.0,0.0,0.0,0.0,0.0,5.0,21.0,11.0,0.0,12.0,0.0,6.0,0.0,0.0,0.0,0.0,0.0,0.0,0.0,0.0,0.0,0.0,0.0,0.0,13.0,0.0,7.0,0.0,0.0,7.0,0.0,7.0,0.0,0.0,0.0,0.0,8.0,12.0,0.0,14.0,7.0,24.0,0.0,0.0,0.0,0.0,0.0,0.0,0.0,9.0,6.0,6.0,0.0,5.0,6.0,0.0,0.0,0.0,0.0,0.0,0.0,0.0,0.0,0.0,0.0,10.0,0.0,5.0,7.0,0.0,0.0,5.0,0.0,0.0,11.0,5.0,0.0,0.0,9.0,13.0,6.0,5.0,0.0,5.0,0.0,6.0,15.0,0.0,16.0,0.0,0.0,0.0,7.0,6.0,0.0,0.0,0.0,6.0],"events":[{"best_kmer":210096,"gene":["KIAA0513"],"id":311,"info":"Best k-mer in gene KIAA0513","signatures":[],"type":"gene"}],"fc":[-2.874291454096949],"graph":"linear","graph_id":128,"id":210096,"kmer":"GTGTCTCTAGGAATCTGCAGTTCTGGACATT","means":[0.17713906341421629,0.5091492961582194],"pvalues":[6.545712107829604e-05],"stdevs":[0.39444838796671733,0.38785613181675027],"values":[79.074]},
{"alignments":[{"blocks":[{"q_end":35,"q_start":4,"t_end":219280806,"t_start":219280775}],"chromosome":"chr2","end":219280806,"genes":[280],"id":309,"match":3,"query_index":309,"signatures":[],"start":219280775,"strand":"-"}],"counts":[11.0,0.0,0.0,6.0,20.0,11.0,5.0,6.0,0.0,0.0,0.0,0.0,12.0,10.0,6.0,8.0,10.0,10.0,9.0,5.0,18.0,12.0,0.0,14.0,13.0,5.0,6.0,8.0,5.0,8.0,5.0,6.0,14.0,9.0,16.0,10.0,0.0,20.0,5.0,5.0,8.0,15.0,9.0,9.0,6.0,17.0,7.0,26.0,15.0,8.0,14.0,12.0,12.0,9.0,8.0,6.0,7.0,8.0,8.0,0.0,7.0,0.0,5.0,9.0,8.0,11.0,0.0,5.0,7.0,8.0,12.0,0.0,7.0,7.0,8.0,8.0,21.0,18.0,9.0,7.0,19.0,0.0,13.0,13.0,15.0,12.0,15.0,8.0,7.0,20.0,9.0,21.0,0.0,12.0,6.0,6.0,10.0,20.0,11.0,5.0,0.0,5.0,11.0,18.0,11.0,0.0,21.0,6.0,5.0,11.0,21.0,9.0,5.0,0.0,14.0,25.0,7.0,17.0],"events":[{"best_kmer":203171,"gene":["DNAJB2"],"id":312,"info":"Best k-mer in gene DNAJB2","signatures":[],"type":"gene"}],"fc":[1.558486486945254],"graph":"linear","graph_id":6972,"id":203171,"kmer":"GTCAGGCTGGAAAAAGGCACAGAGGAAACTA","means":[0.925668998216292,0.5939538173543424],"pvalues":[0.0013386280023884281],"stdevs":[0.5635884271657304,0.46759399363146054],"values":[74.365]},
{"alignments":[{"blocks":[{"q_end":33,"q_start":2,"t_end":231324887,"t_start":231324856}],"chromosome":"chr2","end":231324887,"genes":[281],"id":310,"match":0,"query_index":310,"signatures":[],"start":231324856,"strand":"+"}],"counts":[42.0,54.0,28.0,47.0,25.0,37.0,30.0,44.0,37.0,0.0,56.0,18.0,48.0,70.0,44.0,44.0,119.0,86.0,54.0,66.0,57.0,57.0,72.0,78.0,65.0,91.0,42.0,50.0,68.0,42.0,87.0,78.0,45.0,70.0,96.0,98.0,52.0,110.0,55.0,80.0,73.0,100.0,67.0,114.0,81.0,73.0,73.0,72.0,85.0,92.0,76.0,71.0,99.0,38.0,31.0,103.0,82.0,68.0,153.0,54.0,65.0,62.0,125.0,88.0,0.0,97.0,136.0,67.0,116.0,69.0,136.0,32.0,86.0,61.0,42.0,69.0,64.0,74.0,57.0,48.0,87.0,109.0,167.0,82.0,70.0,76.0,124.0,98.0,66.0,53.0,80.0,168.0,79.0,75.0,48.0,89.0,24.0,129.0,96.0,69.0,15.0,42.0,89.0,77.0,49.0,130.0,127.0,43.0,62.0,149.0,131.0,91.0,36.0,68.0,39.0,96.0,117.0,68.0],"events":[{"best_kmer":248262,"gene":["ARMC9"],"id":313,"info":"Best k-mer in gene ARMC9","signatures":[],"type":"gene"}],"fc":[1.5592716802265858],"graph":"linear","graph_id":3565,"id":248262,"kmer":"TGAGCCCAGGAGTTCAAGTCCAGCCTGAGCA","means":[7.324460335640711,4.6973599460078415],"pvalues":[6.69594773883768e-08],"stdevs":[2.669780748166804,1.999664099826839],"values":[75.29500000000002]},
{"alignments":[{"blocks":[{"q_end":34,"q_start":3,"t_end":6470307,"t_start":6470276}],"chromosome":"chr7","end":6470307,"genes":[283,427],"id":311,"match":40,"query_index":311,"signatures":[],"start":6470276,"strand":"+"}],"counts":[6.0,0.0,0.0,0.0,0.0,0.0,0.0,0.0,0.0,0.0,0.0,0.0,6.0,0.0,0.0,0.0,6.0,9.0,0.0,0.0,0.0,0.0,0.0,14.0,6.0,0.0,0.0,0.0,0.0,10.0,5.0,0.0,0.0,8.0,6.0,5.0,0.0,10.0,9.0,0.0,10.0,12.0,6.0,0.0,0.0,10.0,5.0,5.0,7.0,5.0,12.0,5.0,5.0,0.0,5.0,8.0,11.0,0.0,0.0,7.0,0.0,0.0,5.0,5.0,0.0,6.0,0.0,6.0,6.0,25.0,0.0,0.0,0.0,0.0,0.0,7.0,10.0,6.0,0.0,0.0,11.0,5.0,6.0,16.0,6.0,0.0,0.0,7.0,11.0,9.0,8.0,5.0,5.0,9.0,0.0,0.0,9.0,6.0,9.0,0.0,0.0,5.0,11.0,0.0,0.0,0.0,15.0,0.0,0.0,13.0,10.0,7.0,0.0,0.0,0.0,8.0,0.0,0.0],"events":[{"best_kmer":235171,"gene":["DAGLB","KDELR2"],"id":314,"info":"Best k-mer in gene KDELR2","signatures":[],"type":"gene"}],"fc":[2.852307423359462],"graph":"linear","graph_id":1251,"id":235171,"kmer":"TCCCCGAGTCCACGTGGGTCTTCTCCAAGAG","means":[0.44963020098306633,0.15763735609308538],"pvalues":[0.0007199140480724054],"stdevs":[0.40394219285081046,0.4144797610381896],"values":[76.589]},
{"alignments":[{"blocks":[{"q_end":33,"q_start":2,"t_end":6586368,"t_start":6586337}],"chromosome":"chr7","end":6586368,"genes":[284,677],"id":312,"match":40,"query_index":312,"signatures":[],"start":6586337,"strand":"+"}],"counts":[5.0,7.0,13.0,0.0,0.0,0.0,0.0,0.0,0.0,0.0,0.0,0.0,0.0,0.0,0.0,6.0,5.0,5.0,0.0,10.0,0.0,0.0,6.0,6.0,0.0,8.0,0.0,0.0,0.0,9.0,0.0,0.0,0.0,0.0,5.0,0.0,0.0,9.0,5.0,0.0,5.0,5.0,5.0,5.0,0.0,0.0,0.0,0.0,9.0,7.0,15.0,5.0,0.0,7.0,0.0,5.0,0.0,0.0,5.0,7.0,0.0,5.0,12.0,8.0,0.0,11.0,0.0,5.0,7.0,0.0,6.0,0.0,6.0,8.0,0.0,13.0,0.0,13.0,9.0,0.0,7.0,0.0,8.0,12.0,6.0,10.0,5.0,13.0,0.0,7.0,5.0,0.0,0.0,6.0,0.0,0.0,0.0,5.0,6.0,0.0,0.0,0.0,6.0,6.0,0.0,10.0,5.0,5.0,0.0,16.0,8.0,9.0,0.0,0.0,5.0,9.0,6.0,6.0],"events":[{"best_kmer":124930,"gene":["AC079742.1","ZDHHC4"],"id":315,"info":"Best k-mer in gene ZDHHC4","signatures":[],"type":"gene"}],"fc":[4.816942978479342],"graph":"linear","graph_id":646,"id":124930,"kmer":"CTACTTTCTGTCTTTCGGGATAGGCCTTTTC","means":[0.4617099387054211,0.09585123609895378],"pvalues":[6.000471919703963e-09],"stdevs":[0.39155749023677805,0.23008728018666355],"values":[77.407]},
{"alignments":[{"blocks":[{"q_end":34,"q_start":3,"t_end":114094062,"t_start":114094031}],"chromosome":"chr9","end":114094062,"genes":[286],"id":313,"match":40,"query_index":313,"signatures":[],"start":114094031,"strand":"+"}],"counts":[0.0,7.0,0.0,0.0,0.0,35.0,0.0,0.0,18.0,0.0,0.0,0.0,6.0,0.0,0.0,5.0,30.0,5.0,0.0,44.0,0.0,8.0,0.0,10.0,12.0,0.0,0.0,11.0,9.0,0.0,0.0,0.0,0.0,0.0,6.0,6.0,14.0,11.0,0.0,0.0,14.0,9.0,0.0,6.0,0.0,5.0,0.0,6.0,7.0,0.0,0.0,14.0,71.0,55.0,0.0,42.0,0.0,0.0,17.0,0.0,0.0,0.0,15.0,14.0,0.0,6.0,16.0,0.0,0.0,7.0,0.0,0.0,0.0,0.0,0.0,0.0,0.0,13.0,0.0,0.0,11.0,0.0,0.0,13.0,0.0,0.0,15.0,9.0,0.0,0.0,0.0,0.0,0.0,0.0,0.0,7.0,8.0,21.0,62.0,0.0,0.0,0.0,0.0,0.0,0.0,0.0,9.0,0.0,0.0,23.0,0.0,0.0,0.0,0.0,0.0,6.0,28.0,5.0],"events":[{"best_kmer":46961,"gene":["KIF12"],"id":316,"info":"Best k-mer in gene KIF12","signatures":[],"type":"gene"}],"fc":[13.37391181029618],"graph":"linear","graph_id":11264,"id":46961,"kmer":"AGCTCCTCCTCATTGCAGCATAGCACCAGTT","means":[0.8026475883820757,0.060015917539110814],"pvalues":[3.083328645635062e-06],"stdevs":[1.3189070161178955,0.18469279629889993],"values":[73.626]},
{"alignments":[{"blocks":[{"q_end":34,"q_start":3,"t_end":126696634,"t_start":126696603}],"chromosome":"chr9","end":126696634,"genes":[287],"id":314,"match":3,"query_index":314,"signatures":[],"start":126696603,"strand":"-"}],"counts":[25.0,26.0,10.0,10.0,8.0,22.0,13.0,10.0,41.0,0.0,8.0,7.0,48.0,20.0,8.0,17.0,47.0,34.0,13.0,66.0,6.0,33.0,93.0,64.0,18.0,9.0,0.0,0.0,21.0,0.0,21.0,0.0,32.0,5.0,79.0,60.0,76.0,77.0,30.0,18.0,59.0,0.0,11.0,0.0,18.0,19.0,0.0,7.0,42.0,0.0,66.0,24.0,55.0,8.0,8.0,42.0,0.0,24.0,94.0,0.0,7.0,0.0,37.0,37.0,18.0,68.0,53.0,26.0,23.0,0.0,8.0,7.0,22.0,0.0,0.0,0.0,11.0,64.0,6.0,9.0,16.0,9.0,22.0,64.0,57.0,15.0,22.0,50.0,21.0,20.0,27.0,11.0,0.0,7.0,0.0,33.0,5.0,78.0,120.0,56.0,10.0,0.0,34.0,38.0,8.0,20.0,12.0,14.0,22.0,79.0,82.0,26.0,6.0,0.0,16.0,19.0,137.0,46.0],"events":[{"best_kmer":169808,"gene":["LMX1B"],"id":317,"info":"Best k-mer in gene LMX1B","signatures":[],"type":"gene"}],"fc":[3.1428873496519008],"graph":"linear","graph_id":123,"id":169808,"kmer":"GCCCATCTACCGGTCTGGCTGTACCCAACGG","means":[2.9054572545990354,0.9244547867491456],"pvalues":[6.193234363474554e-10],"stdevs":[2.3733753255890244,0.77362945586709],"values":[79.113]},
{"alignments":[{"blocks":[{"q_end":35,"q_start":4,"t_end":35855754,"t_start":35855723}],"chromosome":"chr9","end":35855754,"genes":[288],"id":315,"match":2,"query_index":315,"signatures":[],"start":35855723,"strand":"-"}],"counts":[7.0,35.0,5.0,36.0,0.0,21.0,0.0,17.0,29.0,5.0,10.0,6.0,7.0,25.0,0.0,27.0,10.0,14.0,16.0,32.0,0.0,12.0,19.0,14.0,12.0,9.0,11.0,10.0,17.0,7.0,17.0,0.0,5.0,17.0,36.0,23.0,16.0,28.0,12.0,18.0,13.0,25.0,9.0,9.0,7.0,13.0,0.0,21.0,21.0,0.0,15.0,0.0,14.0,33.0,0.0,40.0,7.0,10.0,12.0,9.0,6.0,6.0,23.0,13.0,21.0,10.0,24.0,8.0,21.0,21.0,14.0,0.0,13.0,7.0,6.0,11.0,16.0,18.0,8.0,6.0,25.0,19.0,21.0,9.0,15.0,13.0,30.0,16.0,15.0,18.0,23.0,6.0,20.0,16.0,11.0,14.0,7.0,50.0,35.0,0.0,0.0,7.0,12.0,31.0,14.0,11.0,13.0,7.0,0.0,23.0,29.0,7.0,10.0,8.0,6.0,19.0,19.0,9.0],"events":[{"best_kmer":1859,"gene":["TMEM8B"],"id":318,"info":"Best k-mer in gene TMEM8B","signatures":[],"type":"gene"}],"fc":[1.7718283036989908],"graph":"linear","graph_id":28633,"id":1859,"kmer":"AAAAGCCTAGGTCCTGAAGGGAACAGAAAAG","means":[1.4699720476171196,0.8296357183979423],"pvalues":[0.00020388786538234777],"stdevs":[0.8378487685633023,0.8067688098927961],"values":[71.821]},
{"alignments":[{"blocks":[{"q_end":34,"q_start":3,"t_end":53918599,"t_start":53918568}],"chromosome":"chr6","end":53918599,"genes":[289],"id":316,"match":40,"query_index":316,"signatures":[],"start":53918568,"strand":"+"}],"counts":[5.0,0.0,0.0,0.0,11.0,8.0,5.0,0.0,7.0,0.0,0.0,0.0,11.0,0.0,0.0,8.0,7.0,7.0,5.0,8.0,6.0,15.0,7.0,6.0,10.0,0.0,0.0,0.0,6.0,34.0,5.0,0.0,8.0,6.0,14.0,0.0,13.0,0.0,9.0,0.0,0.0,12.0,8.0,0.0,0.0,15.0,0.0,9.0,7.0,7.0,5.0,5.0,0.0,0.0,0.0,6.0,12.0,0.0,12.0,0.0,0.0,0.0,9.0,0.0,0.0,6.0,6.0,8.0,10.0,15.0,0.0,0.0,7.0,0.0,0.0,0.0,6.0,11.0,0.0,0.0,18.0,22.0,18.0,18.0,16.0,8.0,0.0,7.0,5.0,14.0,8.0,0.0,9.0,7.0,0.0,0.0,13.0,8.0,0.0,7.0,0.0,0.0,0.0,5.0,0.0,8.0,7.0,0.0,0.0,11.0,7.0,0.0,0.0,0.0,8.0,6.0,8.0,16.0],"events":[{"best_kmer":213405,"gene":["LRRC1"],"id":319,"info":"Best k-mer in gene LRRC1","signatures":[],"type":"gene"}],"fc":[4.1067428038408735],"graph":"linear","graph_id":826,"id":213405,"kmer":"GTTTATTTCCTGTAAGTTCTGTCAATTGAAA","means":[0.6421437770712906,0.15636328052263682],"pvalues":[6.120395581880529e-08],"stdevs":[0.5474876752775816,0.34216917433316807],"values":[77.108]},
{"alignments":[{"blocks":[{"q_end":35,"q_start":4,"t_end":33698704,"t_start":33698673}],"chromosome":"chr6","end":33698704,"genes":[290],"id":317,"match":40,"query_index":317,"signatures":[],"start":33698673,"strand":"+"}],"counts":[11.0,10.0,7.0,0.0,13.0,17.0,0.0,6.0,18.0,0.0,0.0,0.0,10.0,5.0,0.0,6.0,21.0,14.0,5.0,18.0,12.0,9.0,9.0,14.0,16.0,25.0,0.0,0.0,9.0,5.0,10.0,6.0,11.0,7.0,10.0,7.0,7.0,13.0,8.0,14.0,29.0,23.0,0.0,12.0,8.0,12.0,6.0,10.0,12.0,14.0,17.0,6.0,16.0,13.0,0.0,16.0,7.0,6.0,12.0,11.0,6.0,6.0,12.0,16.0,11.0,9.0,13.0,8.0,19.0,10.0,12.0,8.0,6.0,8.0,10.0,11.0,10.0,10.0,12.0,5.0,16.0,0.0,13.0,26.0,10.0,7.0,12.0,13.0,8.0,14.0,11.0,14.0,13.0,11.0,12.0,9.0,11.0,21.0,9.0,11.0,0.0,8.0,13.0,14.0,0.0,18.0,0.0,0.0,7.0,22.0,23.0,10.0,0.0,5.0,0.0,15.0,10.0,8.0],"events":[{"best_kmer":138572,"gene":["UQCC2"],"id":320,"info":"Best k-mer in gene UQCC2","signatures":[],"type":"gene"}],"fc":[1.9709836456007208],"graph":"linear","graph_id":6604,"id":138572,"kmer":"CTGTGCATCACTGAAGGCTGTTTCAAAGCAT","means":[1.0426747968693393,0.5290124041346627],"pvalues":[2.2786490669039895e-06],"stdevs":[0.5015962421885817,0.49461407228236665],"values":[74.44599999999998]},
{"alignments":[{"blocks":[{"q_end":47,"q_start":16,"t_end":15068878,"t_start":15068847}],"chromosome":"chr4","end":15068878,"genes":[291,726],"id":318,"match":3,"query_index":318,"signatures":[],"start":15068847,"strand":"-"}],"counts":[0.0,79.0,50.0,0.0,21.0,32.0,24.0,42.0,35.0,11.0,12.0,16.0,76.0,46.0,16.0,39.0,115.0,88.0,105.0,77.0,61.0,66.0,62.0,155.0,61.0,28.0,0.0,20.0,54.0,47.0,62.0,50.0,67.0,59.0,151.0,40.0,108.0,129.0,42.0,50.0,107.0,89.0,54.0,41.0,24.0,37.0,44.0,46.0,38.0,48.0,199.0,75.0,145.0,48.0,13.0,60.0,37.0,52.0,116.0,7.0,50.0,0.0,99.0,102.0,49.0,60.0,64.0,87.0,82.0,34.0,41.0,0.0,41.0,33.0,36.0,30.0,19.0,157.0,44.0,27.0,80.0,60.0,94.0,52.0,75.0,40.0,44.0,54.0,33.0,34.0,109.0,21.0,39.0,59.0,13.0,79.0,21.0,42.0,47.0,27.0,0.0,0.0,32.0,66.0,18.0,44.0,74.0,10.0,12.0,107.0,134.0,55.0,38.0,13.0,48.0,64.0,96.0,76.0],"events":[{"best_kmer":3388,"gene":["AC098829.1","CPEB2"],"id":321,"info":"Best k-mer in gene CPEB2","signatures":[],"type":"gene"}],"fc":[2.193683307063237],"graph":"linear","graph_id":75,"id":3388,"kmer":"AAACATTAGACTAATAAGCTTTACTTGTACA","means":[5.711153808884571,2.6034541041068953],"pvalues":[5.919204280882679e-11],"stdevs":[3.0760794688877096,1.5762636328334028],"values":[79.792]},
{"alignments":[{"blocks":[{"q_end":35,"q_start":4,"t_end":72008809,"t_start":72008778}],"chromosome":"chr11","end":72008809,"genes":[292],"id":319,"match":3,"query_index":319,"signatures":[],"start":72008778,"strand":"-"}],"counts":[169.0,214.0,252.0,185.0,317.0,218.0,135.0,0.0,325.0,139.0,187.0,143.0,405.0,381.0,109.0,277.0,384.0,468.0,386.0,384.0,158.0,167.0,418.0,354.0,221.0,151.0,94.0,289.0,152.0,289.0,222.0,148.0,259.0,239.0,406.0,237.0,356.0,485.0,222.0,241.0,224.0,300.0,153.0,207.0,267.0,233.0,204.0,258.0,289.0,225.0,381.0,286.0,902.0,217.0,122.0,266.0,284.0,193.0,547.0,70.0,204.0,82.0,328.0,297.0,98.0,258.0,279.0,159.0,287.0,252.0,242.0,179.0,222.0,183.0,127.0,180.0,152.0,481.0,214.0,163.0,304.0,178.0,332.0,274.0,291.0,211.0,279.0,324.0,310.0,178.0,289.0,235.0,190.0,263.0,176.0,271.0,208.0,643.0,351.0,92.0,0.0,165.0,193.0,301.0,130.0,266.0,279.0,174.0,210.0,271.0,415.0,190.0,0.0,123.0,130.0,385.0,427.0,246.0],"events":[{"best_kmer":7664,"gene":["NUMA1"],"id":322,"info":"Best k-mer in gene NUMA1","signatures":[],"type":"gene"}],"fc":[1.482552308097732],"graph":"linear","graph_id":10265,"id":7664,"kmer":"AAATTCCAGGTGGCAACTGATGCTTTAAAGA","means":[24.34588117970872,16.421600132913355],"pvalues":[3.4301995239976717e-06],"stdevs":[8.426900630303258,7.632959102251309],"values":[73.77]},
{"alignments":[{"blocks":[{"q_end":41,"q_start":10,"t_end":69667508,"t_start":69667477}],"chromosome":"chr8","end":69667508,"genes":[293],"id":320,"match":3,"query_index":320,"signatures":[],"start":69667477,"strand":"-"}],"counts":[0.0,0.0,0.0,0.0,0.0,0.0,5.0,0.0,0.0,8.0,0.0,0.0,0.0,0.0,7.0,0.0,0.0,11.0,0.0,0.0,0.0,0.0,0.0,0.0,0.0,5.0,47.0,0.0,0.0,0.0,0.0,5.0,0.0,0.0,0.0,0.0,0.0,0.0,0.0,0.0,0.0,0.0,0.0,0.0,5.0,0.0,7.0,0.0,0.0,27.0,0.0,0.0,0.0,0.0,0.0,0.0,6.0,8.0,5.0,0.0,6.0,6.0,0.0,0.0,0.0,0.0,0.0,0.0,0.0,0.0,0.0,7.0,0.0,6.0,15.0,0.0,0.0,0.0,6.0,10.0,6.0,0.0,0.0,0.0,0.0,0.0,0.0,0.0,0.0,0.0,0.0,0.0,0.0,0.0,0.0,0.0,0.0,0.0,0.0,0.0,0.0,0.0,0.0,0.0,16.0,14.0,0.0,0.0,17.0,0.0,0.0,0.0,6.0,10.0,0.0,7.0,0.0,0.0],"events":[{"best_kmer":71216,"gene":["SLCO5A1"],"id":323,"info":"Best k-mer in gene SLCO5A1","signatures":[],"type":"gene"}],"fc":[-7.650582501856177],"graph":"linear","graph_id":1348,"id":71216,"kmer":"ATTATTGGCAATTGGTAATTGATAATTGGTA","means":[0.06655821492465185,0.5092091144573241],"pvalues":[0.000365293288397],"stdevs":[0.3087009663598194,0.6537580643140911],"values":[76.5]},
{"alignments":[{"blocks":[{"q_end":68,"q_start":37,"t_end":39586397,"t_start":39586366}],"chromosome":"chr15","end":39586397,"genes":[294],"id":321,"match":3,"query_index":321,"signatures":[],"start":39586366,"strand":"+"}],"counts":[15.0,141.0,72.0,0.0,0.0,7.0,0.0,0.0,31.0,0.0,0.0,0.0,12.0,0.0,0.0,0.0,27.0,0.0,18.0,56.0,26.0,0.0,32.0,6.0,6.0,0.0,0.0,0.0,9.0,0.0,0.0,0.0,10.0,0.0,21.0,0.0,13.0,11.0,5.0,14.0,8.0,10.0,7.0,0.0,7.0,8.0,7.0,13.0,0.0,0.0,28.0,5.0,0.0,0.0,5.0,17.0,6.0,10.0,67.0,0.0,0.0,0.0,5.0,21.0,5.0,15.0,14.0,10.0,16.0,0.0,5.0,0.0,0.0,5.0,0.0,9.0,9.0,33.0,6.0,5.0,11.0,5.0,19.0,27.0,22.0,0.0,0.0,9.0,0.0,15.0,5.0,13.0,5.0,7.0,16.0,10.0,16.0,0.0,39.0,0.0,0.0,6.0,6.0,0.0,0.0,5.0,5.0,0.0,0.0,63.0,17.0,22.0,0.0,0.0,13.0,14.0,36.0,16.0],"events":[{"best_kmer":266907,"gene":["THBS1"],"id":324,"info":"ENST00000260356.5_intron_6_cov_68.100000","signatures":[],"type":"intron"}],"fc":[7.524455777385133],"graph":"linear","graph_id":11,"id":266907,"kmer":"TTAAAAGGAACAAAGCTAGCTGGAGGTAGCA","means":[1.3263660639918946,0.17627401944181906],"pvalues":[1.7665889754049674e-07],"stdevs":[1.7914295848663535,0.26622421761536447],"values":[81.502]},
{"alignments":[{"blocks":[{"q_end":37,"q_start":6,"t_end":93312897,"t_start":93312866}],"chromosome":"chr10","end":93312897,"genes":[295],"id":322,"match":40,"query_index":322,"signatures":[],"start":93312866,"strand":"+"}],"counts":[0.0,0.0,0.0,0.0,0.0,0.0,0.0,0.0,0.0,0.0,0.0,7.0,0.0,7.0,0.0,7.0,12.0,5.0,0.0,6.0,20.0,0.0,14.0,9.0,11.0,0.0,0.0,5.0,5.0,6.0,5.0,0.0,6.0,6.0,10.0,8.0,9.0,6.0,0.0,13.0,6.0,9.0,5.0,0.0,0.0,9.0,0.0,9.0,10.0,0.0,12.0,9.0,10.0,6.0,6.0,13.0,5.0,0.0,12.0,0.0,0.0,0.0,7.0,16.0,10.0,10.0,10.0,0.0,14.0,7.0,11.0,0.0,7.0,0.0,0.0,0.0,13.0,8.0,0.0,0.0,14.0,0.0,14.0,8.0,7.0,5.0,8.0,8.0,5.0,0.0,6.0,0.0,7.0,12.0,7.0,0.0,6.0,7.0,5.0,6.0,0.0,6.0,7.0,16.0,0.0,0.0,6.0,0.0,0.0,11.0,11.0,8.0,0.0,0.0,8.0,7.0,11.0,0.0],"events":[{"best_kmer":9182,"gene":["MYOF"],"id":325,"info":"Best k-mer in gene MYOF","signatures":[],"type":"gene"}],"fc":[3.258655084662797],"graph":"linear","graph_id":652,"id":9182,"kmer":"AACATATCCCAAAGACAAACTGTTCCCATAA","means":[0.5927346735755857,0.1818954931331499],"pvalues":[6.93642597041649e-08],"stdevs":[0.4209685325367987,0.3120393655341546],"values":[77.401]},
{"alignments":[{"blocks":[{"q_end":37,"q_start":6,"t_end":102683997,"t_start":102683966}],"chromosome":"chr10","end":102683997,"genes":[296],"id":323,"match":40,"query_index":323,"signatures":[],"start":102683966,"strand":"-"}],"counts":[5.0,6.0,0.0,0.0,0.0,6.0,0.0,0.0,0.0,0.0,0.0,0.0,10.0,0.0,0.0,12.0,9.0,0.0,0.0,0.0,0.0,0.0,0.0,8.0,0.0,0.0,0.0,8.0,0.0,5.0,0.0,0.0,6.0,5.0,13.0,0.0,8.0,10.0,8.0,0.0,8.0,8.0,0.0,5.0,0.0,0.0,0.0,7.0,11.0,5.0,13.0,5.0,9.0,5.0,7.0,9.0,5.0,0.0,5.0,0.0,0.0,0.0,12.0,5.0,0.0,13.0,15.0,8.0,10.0,0.0,0.0,0.0,0.0,0.0,0.0,8.0,5.0,11.0,0.0,0.0,11.0,0.0,10.0,0.0,0.0,0.0,8.0,11.0,0.0,14.0,9.0,0.0,0.0,6.0,0.0,17.0,8.0,10.0,0.0,5.0,0.0,0.0,5.0,0.0,0.0,0.0,0.0,0.0,0.0,11.0,9.0,5.0,6.0,5.0,0.0,9.0,0.0,0.0],"events":[{"best_kmer":173202,"gene":["ARL3"],"id":326,"info":"Best k-mer in gene ARL3","signatures":[],"type":"gene"}],"fc":[4.6262132003517715],"graph":"linear","graph_id":1123,"id":173202,"kmer":"GCGAGAATTAACAGTAAGCCTCTTGTATCTT","means":[0.4647719395552903,0.10046487687163869],"pvalues":[2.2615112615480327e-07],"stdevs":[0.40858087043839136,0.282654786157123],"values":[76.713]},
{"alignments":[{"blocks":[{"q_end":34,"q_start":3,"t_end":112269756,"t_start":112269725}],"chromosome":"chr4","end":112269756,"genes":[297],"id":324,"match":3,"query_index":324,"signatures":[],"start":112269725,"strand":"-"}],"counts":[17.0,48.0,91.0,56.0,23.0,34.0,19.0,0.0,85.0,24.0,31.0,32.0,47.0,11.0,19.0,27.0,48.0,65.0,85.0,44.0,19.0,51.0,73.0,45.0,37.0,33.0,10.0,34.0,20.0,22.0,21.0,45.0,43.0,18.0,25.0,15.0,30.0,53.0,20.0,35.0,44.0,48.0,32.0,21.0,29.0,21.0,43.0,24.0,38.0,72.0,58.0,63.0,82.0,56.0,18.0,100.0,18.0,23.0,74.0,33.0,0.0,40.0,50.0,39.0,36.0,34.0,53.0,40.0,72.0,21.0,31.0,22.0,38.0,27.0,24.0,13.0,27.0,42.0,31.0,44.0,46.0,64.0,30.0,56.0,56.0,53.0,49.0,46.0,27.0,21.0,51.0,30.0,81.0,39.0,15.0,14.0,12.0,70.0,33.0,32.0,0.0,16.0,24.0,37.0,5.0,22.0,28.0,10.0,38.0,46.0,33.0,33.0,0.0,33.0,7.0,22.0,41.0,116.0],"events":[{"best_kmer":218276,"gene":["AP1AR"],"id":327,"info":"Best k-mer in gene AP1AR","signatures":[],"type":"gene"}],"fc":[1.773770930888779],"graph":"linear","graph_id":10021,"id":218276,"kmer":"TAATTTCTATGACATAAAAAAGGAGATAAAA","means":[3.78753666609101,2.1353020280883723],"pvalues":[1.0590846206265793e-07],"stdevs":[1.8826055668799435,1.1983855201044291],"values":[73.80800000000002]},
{"alignments":[{"blocks":[{"q_end":35,"q_start":4,"t_end":82836631,"t_start":82836600}],"chromosome":"chr4","end":82836631,"genes":[298],"id":325,"match":2,"query_index":325,"signatures":[],"start":82836600,"strand":"-"}],"counts":[9.0,0.0,0.0,0.0,0.0,8.0,0.0,0.0,0.0,0.0,0.0,0.0,6.0,0.0,0.0,0.0,0.0,0.0,0.0,0.0,0.0,0.0,5.0,5.0,0.0,0.0,0.0,0.0,7.0,22.0,6.0,0.0,6.0,0.0,12.0,6.0,6.0,5.0,6.0,7.0,0.0,9.0,7.0,5.0,0.0,15.0,0.0,0.0,5.0,7.0,11.0,5.0,6.0,0.0,0.0,7.0,18.0,9.0,0.0,0.0,0.0,0.0,6.0,11.0,0.0,0.0,7.0,6.0,9.0,9.0,0.0,0.0,9.0,0.0,0.0,5.0,14.0,5.0,0.0,0.0,12.0,12.0,17.0,6.0,6.0,0.0,0.0,6.0,14.0,13.0,7.0,5.0,8.0,8.0,5.0,13.0,0.0,8.0,9.0,9.0,0.0,0.0,10.0,10.0,0.0,0.0,15.0,0.0,0.0,0.0,9.0,9.0,0.0,0.0,8.0,9.0,0.0,0.0],"events":[{"best_kmer":250453,"gene":["SEC31A"],"id":328,"info":"Best k-mer in gene SEC31A","signatures":[],"type":"gene"}],"fc":[3.1462855720510543],"graph":"linear","graph_id":2752,"id":250453,"kmer":"TGCAACATTTGTCCTTTTGTGTTTGGCTTTT","means":[0.50078364046709,0.15916662012998095],"pvalues":[4.314594687187691e-05],"stdevs":[0.4394440841107229,0.37260838003842034],"values":[75.637]},
{"alignments":[{"blocks":[{"q_end":39,"q_start":8,"t_end":122353063,"t_start":122353032}],"chromosome":"chr4","end":122353063,"genes":[299],"id":326,"match":40,"query_index":326,"signatures":[],"start":122353032,"strand":"-"}],"counts":[26.0,57.0,14.0,13.0,30.0,40.0,28.0,58.0,53.0,14.0,10.0,34.0,69.0,85.0,30.0,78.0,54.0,90.0,82.0,71.0,59.0,69.0,57.0,63.0,64.0,43.0,8.0,39.0,49.0,63.0,63.0,52.0,54.0,50.0,56.0,54.0,71.0,55.0,36.0,53.0,56.0,46.0,53.0,10.0,35.0,48.0,47.0,72.0,47.0,81.0,72.0,56.0,78.0,71.0,18.0,56.0,48.0,38.0,95.0,10.0,66.0,9.0,73.0,56.0,84.0,39.0,59.0,29.0,78.0,44.0,49.0,9.0,44.0,36.0,32.0,56.0,40.0,78.0,47.0,52.0,95.0,46.0,102.0,60.0,48.0,40.0,63.0,50.0,18.0,76.0,65.0,29.0,67.0,66.0,14.0,51.0,34.0,66.0,52.0,37.0,0.0,29.0,46.0,81.0,20.0,66.0,51.0,7.0,24.0,62.0,68.0,41.0,24.0,51.0,48.0,67.0,56.0,36.0],"events":[{"best_kmer":102803,"gene":["KIAA1109"],"id":329,"info":"Best k-mer in gene KIAA1109","signatures":[],"type":"gene"}],"fc":[1.4653643658924655],"graph":"linear","graph_id":7314,"id":102803,"kmer":"CCATGAAAACATGCCAGTGTCATATGATTTC","means":[4.896839877673405,3.3417216848254894],"pvalues":[3.512686855293244e-05],"stdevs":[1.756308333661191,1.752964085558481],"values":[74.29199999999999]},
{"alignments":[{"blocks":[{"q_end":47,"q_start":16,"t_end":119550685,"t_start":119550654}],"chromosome":"chr4","end":119550685,"genes":[300,714],"id":327,"match":40,"query_index":327,"signatures":[],"start":119550654,"strand":"+"}],"counts":[6.0,6.0,0.0,0.0,0.0,19.0,0.0,0.0,11.0,7.0,0.0,0.0,18.0,12.0,0.0,11.0,0.0,9.0,0.0,8.0,9.0,14.0,6.0,0.0,12.0,0.0,0.0,5.0,5.0,16.0,7.0,0.0,6.0,5.0,7.0,10.0,0.0,0.0,11.0,0.0,5.0,11.0,6.0,7.0,0.0,0.0,0.0,14.0,5.0,0.0,7.0,6.0,5.0,12.0,0.0,29.0,0.0,0.0,7.0,5.0,0.0,0.0,11.0,8.0,6.0,12.0,12.0,6.0,11.0,5.0,6.0,0.0,7.0,5.0,0.0,7.0,7.0,8.0,0.0,0.0,5.0,10.0,13.0,26.0,0.0,8.0,8.0,10.0,0.0,6.0,15.0,0.0,7.0,14.0,0.0,10.0,7.0,0.0,0.0,0.0,0.0,0.0,12.0,0.0,0.0,7.0,5.0,0.0,0.0,19.0,10.0,0.0,0.0,7.0,0.0,11.0,5.0,0.0],"events":[{"best_kmer":161673,"gene":["AC093752.1","PDE5A"],"id":330,"info":"Best k-mer in gene PDE5A","signatures":[],"type":"gene"}],"fc":[4.778784750087531],"graph":"linear","graph_id":196,"id":161673,"kmer":"GATGTGACTTGATGGGGCAAGCTGCCACTCT","means":[0.6799981155711531,0.142295196610121],"pvalues":[3.497621446156868e-10],"stdevs":[0.5740570790378567,0.2754746081125907],"values":[78.667]},
{"alignments":[{"blocks":[{"q_end":37,"q_start":6,"t_end":105847092,"t_start":105847061}],"chromosome":"chr4","end":105847092,"genes":[301,302],"id":328,"match":3,"query_index":328,"signatures":[],"start":105847061,"strand":"-"}],"counts":[12.0,64.0,23.0,6.0,16.0,24.0,11.0,10.0,10.0,6.0,0.0,8.0,27.0,14.0,9.0,12.0,38.0,97.0,26.0,21.0,8.0,44.0,27.0,41.0,26.0,11.0,0.0,11.0,12.0,16.0,8.0,12.0,28.0,15.0,37.0,10.0,22.0,33.0,18.0,10.0,23.0,30.0,11.0,6.0,6.0,31.0,16.0,10.0,16.0,21.0,29.0,21.0,39.0,7.0,0.0,24.0,10.0,14.0,19.0,7.0,12.0,0.0,18.0,0.0,14.0,12.0,35.0,13.0,41.0,8.0,10.0,0.0,14.0,8.0,0.0,16.0,11.0,52.0,11.0,10.0,19.0,39.0,40.0,26.0,24.0,11.0,14.0,10.0,29.0,12.0,21.0,12.0,10.0,6.0,0.0,25.0,5.0,18.0,16.0,20.0,0.0,7.0,22.0,18.0,7.0,6.0,11.0,0.0,5.0,18.0,24.0,19.0,5.0,5.0,19.0,18.0,25.0,21.0],"events":[{"best_kmer":21773,"gene":["GSTCD","INTS12"],"id":331,"info":"Best k-mer in gene GSTCD","signatures":[],"type":"gene"}],"fc":[1.8682419418423672],"graph":"linear","graph_id":16266,"id":21773,"kmer":"AATTTAGGTAAGCTTCCATATTCTGCACTCC","means":[1.740181388828835,0.9314539781248862],"pvalues":[1.8268390064912477e-05],"stdevs":[1.0132830014773915,0.827029417377521],"values":[72.998]},
{"alignments":[{"blocks":[{"q_end":35,"q_start":8,"t_end":109697648,"t_start":109697621}],"chromosome":"chr4","end":109697648,"genes":[303],"id":329,"match":40,"query_index":329,"signatures":[235],"start":109697621,"strand":"+"}],"counts":[0.0,0.0,0.0,0.0,0.0,7.0,0.0,6.0,11.0,0.0,0.0,0.0,5.0,5.0,0.0,6.0,5.0,20.0,6.0,9.0,8.0,12.0,8.0,10.0,5.0,0.0,0.0,0.0,0.0,6.0,0.0,5.0,6.0,5.0,6.0,6.0,8.0,12.0,8.0,0.0,9.0,11.0,0.0,0.0,5.0,11.0,0.0,0.0,0.0,12.0,7.0,7.0,12.0,5.0,6.0,26.0,0.0,6.0,0.0,0.0,5.0,0.0,9.0,6.0,5.0,5.0,6.0,0.0,12.0,0.0,5.0,0.0,0.0,0.0,0.0,0.0,0.0,9.0,0.0,11.0,9.0,0.0,11.0,9.0,8.0,0.0,6.0,15.0,0.0,0.0,6.0,0.0,5.0,6.0,0.0,5.0,5.0,8.0,6.0,7.0,0.0,0.0,6.0,8.0,0.0,0.0,7.0,0.0,0.0,6.0,0.0,0.0,0.0,0.0,6.0,6.0,8.0,8.0],"events":[{"best_kmer":150705,"gene":["CASP6"],"id":332,"info":"Best k-mer in gene CASP6","signatures":[],"type":"gene"}],"fc":[2.493868368878874],"graph":"linear","graph_id":22337,"id":150705,"kmer":"GACACTGCGGGTAAGATTGTCTCTATCTGCG","means":[0.4780739941730989,0.19169977058092225],"pvalues":[4.638770646663484e-05],"stdevs":[0.3966004930872947,0.3021213685962408],"values":[72.379]},
{"alignments":[{"blocks":[{"q_end":42,"q_start":11,"t_end":56004907,"t_start":56004876}],"chromosome":"chr12","end":56004907,"genes":[306],"id":330,"match":3,"query_index":330,"signatures":[],"start":56004876,"strand":"-"}],"counts":[85.0,135.0,79.0,148.0,84.0,51.0,36.0,36.0,115.0,38.0,52.0,47.0,49.0,69.0,35.0,99.0,157.0,205.0,133.0,145.0,55.0,76.0,84.0,93.0,90.0,53.0,47.0,50.0,91.0,39.0,59.0,51.0,122.0,70.0,130.0,96.0,92.0,112.0,97.0,42.0,105.0,111.0,38.0,25.0,71.0,100.0,52.0,79.0,80.0,81.0,103.0,96.0,173.0,72.0,41.0,156.0,84.0,83.0,160.0,78.0,58.0,47.0,111.0,66.0,91.0,89.0,81.0,57.0,117.0,72.0,82.0,37.0,68.0,70.0,34.0,45.0,52.0,158.0,65.0,63.0,76.0,70.0,75.0,121.0,107.0,63.0,119.0,111.0,81.0,35.0,73.0,54.0,76.0,63.0,0.0,75.0,38.0,130.0,54.0,41.0,0.0,38.0,76.0,77.0,33.0,56.0,128.0,37.0,47.0,93.0,144.0,73.0,69.0,0.0,60.0,113.0,76.0,71.0],"events":[{"best_kmer":20781,"gene":["SUOX"],"id":333,"info":"Best k-mer in gene SUOX","signatures":[],"type":"gene"}],"fc":[1.435122184529655],"graph":"linear","graph_id":141,"id":20781,"kmer":"AATGTTCAGTTCCTTTTGTCCAGCTGGCACA","means":[7.618400842238617,5.3085381331036015],"pvalues":[9.44757486935561e-06],"stdevs":[2.904008480017849,2.226594019075711],"values":[78.953]},
{"alignments":[{"blocks":[{"q_end":32,"q_start":1,"t_end":53503232,"t_start":53503201}],"chromosome":"chr12","end":53503232,"genes":[307],"id":331,"match":40,"query_index":331,"signatures":[],"start":53503201,"strand":"+"}],"counts":[16.0,66.0,10.0,14.0,7.0,30.0,9.0,7.0,8.0,5.0,5.0,7.0,16.0,21.0,5.0,20.0,31.0,19.0,9.0,0.0,20.0,8.0,24.0,20.0,30.0,7.0,0.0,0.0,17.0,16.0,19.0,7.0,22.0,13.0,23.0,8.0,30.0,31.0,38.0,12.0,15.0,33.0,12.0,8.0,12.0,29.0,9.0,22.0,13.0,19.0,25.0,28.0,31.0,15.0,6.0,40.0,17.0,8.0,32.0,10.0,9.0,5.0,9.0,8.0,16.0,27.0,17.0,16.0,33.0,25.0,0.0,0.0,0.0,6.0,15.0,0.0,18.0,0.0,6.0,0.0,23.0,18.0,17.0,25.0,0.0,8.0,13.0,0.0,7.0,13.0,15.0,17.0,14.0,21.0,5.0,17.0,29.0,43.0,30.0,7.0,0.0,10.0,15.0,19.0,13.0,13.0,21.0,8.0,0.0,32.0,28.0,12.0,20.0,0.0,15.0,19.0,20.0,0.0],"events":[{"best_kmer":187894,"gene":["TARBP2"],"id":334,"info":"Best k-mer in gene TARBP2","signatures":[],"type":"gene"}],"fc":[1.9082492686200383],"graph":"linear","graph_id":2150,"id":187894,"kmer":"GGCCTGGCCAGGTGACACTTAGCCACCCTGA","means":[1.6088397444371603,0.8430972676858942],"pvalues":[1.8905622286991399e-06],"stdevs":[1.0326909169370093,0.6010704218453308],"values":[75.937]},
{"alignments":[{"blocks":[{"q_end":34,"q_start":3,"t_end":53483719,"t_start":53483688}],"chromosome":"chr12","end":53483719,"genes":[308],"id":332,"match":40,"query_index":332,"signatures":[],"start":53483688,"strand":"+"}],"counts":[40.0,56.0,30.0,19.0,20.0,40.0,25.0,22.0,21.0,9.0,14.0,16.0,24.0,69.0,14.0,52.0,20.0,36.0,20.0,86.0,37.0,30.0,26.0,29.0,45.0,5.0,6.0,0.0,13.0,19.0,34.0,25.0,57.0,15.0,30.0,15.0,49.0,28.0,28.0,16.0,23.0,30.0,19.0,10.0,29.0,43.0,25.0,53.0,36.0,21.0,67.0,27.0,86.0,42.0,13.0,58.0,16.0,31.0,41.0,19.0,28.0,0.0,43.0,46.0,71.0,23.0,25.0,20.0,63.0,48.0,46.0,9.0,24.0,19.0,0.0,31.0,28.0,7.0,17.0,25.0,76.0,38.0,54.0,46.0,37.0,41.0,28.0,32.0,20.0,27.0,31.0,54.0,34.0,32.0,20.0,19.0,29.0,42.0,52.0,17.0,0.0,20.0,43.0,54.0,35.0,28.0,37.0,13.0,23.0,48.0,83.0,35.0,5.0,12.0,46.0,44.0,24.0,38.0],"events":[{"best_kmer":238027,"gene":["MAP3K12"],"id":335,"info":"Best k-mer in gene MAP3K12","signatures":[],"type":"gene"}],"fc":[1.5743814144832122],"graph":"linear","graph_id":15951,"id":238027,"kmer":"TCCTTTCATAGTGCTCCCTGATGTCCAGGGC","means":[3.195699289310023,2.0298126361959152],"pvalues":[0.00032654200245858583],"stdevs":[1.4951344499206884,1.5524796506818774],"values":[73.034]},
{"alignments":[{"blocks":[{"q_end":41,"q_start":10,"t_end":53305887,"t_start":53305856}],"chromosome":"chr12","end":53305887,"genes":[310],"id":333,"match":40,"query_index":333,"signatures":[],"start":53305856,"strand":"-"}],"counts":[9.0,13.0,13.0,0.0,0.0,9.0,0.0,0.0,7.0,0.0,0.0,0.0,0.0,0.0,0.0,0.0,12.0,6.0,0.0,0.0,5.0,0.0,0.0,0.0,5.0,0.0,0.0,0.0,0.0,0.0,0.0,0.0,0.0,0.0,7.0,6.0,0.0,6.0,0.0,0.0,6.0,0.0,0.0,0.0,8.0,7.0,0.0,0.0,5.0,6.0,0.0,6.0,5.0,7.0,0.0,14.0,0.0,0.0,0.0,0.0,0.0,0.0,0.0,0.0,0.0,12.0,6.0,0.0,0.0,0.0,8.0,0.0,0.0,0.0,0.0,5.0,5.0,7.0,0.0,0.0,8.0,0.0,8.0,5.0,12.0,8.0,0.0,0.0,0.0,6.0,0.0,6.0,9.0,5.0,0.0,0.0,5.0,7.0,10.0,0.0,0.0,0.0,9.0,0.0,0.0,0.0,0.0,0.0,0.0,10.0,7.0,7.0,0.0,6.0,0.0,0.0,5.0,0.0],"events":[{"best_kmer":31316,"gene":["C12orf10"],"id":336,"info":"Best k-mer in gene C12orf10","signatures":[],"type":"gene"}],"fc":[15.088696621849696],"graph":"linear","graph_id":969,"id":31316,"kmer":"ACCTTCTTGAGGCTACCTGCTACTTATGTGA","means":[0.36371337830118144,0.024105022946415002],"pvalues":[1.866769941818127e-10],"stdevs":[0.4033450191330046,0.10738734064960627],"values":[76.908]},
{"alignments":[{"blocks":[{"q_end":37,"q_start":6,"t_end":49764353,"t_start":49764322}],"chromosome":"chr12","end":49764353,"genes":[311],"id":334,"match":2,"query_index":334,"signatures":[],"start":49764322,"strand":"-"}],"counts":[396.0,3483.0,2230.0,1075.0,1487.0,1261.0,572.0,649.0,2651.0,726.0,725.0,919.0,1731.0,1198.0,520.0,1215.0,1947.0,2146.0,2449.0,2817.0,1109.0,1798.0,2298.0,1785.0,1451.0,1363.0,246.0,920.0,1352.0,1070.0,991.0,1169.0,2135.0,1069.0,1693.0,1514.0,2617.0,1916.0,998.0,1045.0,1746.0,1823.0,1345.0,643.0,1265.0,1296.0,1026.0,814.0,1010.0,1037.0,1733.0,1716.0,2956.0,753.0,461.0,723.0,1963.0,922.0,2761.0,1167.0,1086.0,706.0,1321.0,1593.0,1345.0,1068.0,1425.0,1275.0,1763.0,1963.0,1220.0,532.0,1116.0,926.0,509.0,1011.0,853.0,1711.0,1163.0,691.0,896.0,1584.0,1191.0,1428.0,1309.0,1090.0,1588.0,1640.0,1332.0,681.0,1364.0,879.0,1056.0,1268.0,983.0,1039.0,286.0,2066.0,1883.0,1524.0,47.0,622.0,1313.0,1356.0,440.0,940.0,1795.0,499.0,1288.0,1292.0,1975.0,1104.0,1149.0,906.0,660.0,1142.0,2490.0,1494.0],"events":[{"best_kmer":84327,"gene":["TMBIM6"],"id":337,"info":"Best k-mer in gene TMBIM6","signatures":[],"type":"gene"}],"fc":[1.503873194805135],"graph":"linear","graph_id":208,"id":84327,"kmer":"CACTGGTTGTGAATAGGGAGAGCCAAAAATT","means":[128.66397475711355,85.55506887253566],"pvalues":[1.871026041713791e-07],"stdevs":[47.08428045382646,33.5765253567704],"values":[78.63000000000001]},
{"alignments":[{"blocks":[{"q_end":37,"q_start":6,"t_end":37749109,"t_start":37749078}],"chromosome":"chr14","end":37749109,"genes":[312],"id":335,"match":40,"query_index":335,"signatures":[],"start":37749078,"strand":"+"}],"counts":[29.0,27.0,0.0,0.0,6.0,36.0,0.0,0.0,29.0,0.0,0.0,0.0,13.0,5.0,0.0,0.0,27.0,102.0,5.0,17.0,0.0,17.0,17.0,24.0,33.0,0.0,0.0,0.0,12.0,13.0,0.0,0.0,19.0,13.0,41.0,18.0,11.0,22.0,12.0,0.0,29.0,52.0,0.0,0.0,0.0,9.0,7.0,6.0,0.0,0.0,17.0,21.0,33.0,10.0,0.0,34.0,0.0,8.0,46.0,0.0,0.0,0.0,12.0,9.0,6.0,16.0,20.0,7.0,18.0,8.0,11.0,0.0,0.0,0.0,0.0,0.0,0.0,8.0,0.0,0.0,18.0,14.0,31.0,21.0,11.0,0.0,16.0,23.0,8.0,0.0,17.0,0.0,0.0,0.0,9.0,34.0,23.0,14.0,6.0,6.0,0.0,0.0,7.0,15.0,0.0,0.0,0.0,0.0,0.0,38.0,15.0,7.0,0.0,0.0,0.0,0.0,9.0,9.0],"events":[{"best_kmer":2375,"gene":["TTC6"],"id":338,"info":"Best k-mer in gene TTC6","signatures":[],"type":"gene"}],"fc":[3.4227573712107797],"graph":"linear","graph_id":1183,"id":2375,"kmer":"AAAATATTGATCCTCGGACATGGGCTCTTGA","means":[1.1955463240524336,0.3492933311920723],"pvalues":[4.743444556438708e-05],"stdevs":[1.1451621850154197,0.9071439459513488],"values":[76.652]},
{"alignments":[{"blocks":[{"q_end":34,"q_start":3,"t_end":89796843,"t_start":89796812}],"chromosome":"chr14","end":89796843,"genes":[313,758],"id":336,"match":3,"query_index":336,"signatures":[],"start":89796812,"strand":"-"}],"counts":[0.0,13.0,0.0,0.0,5.0,22.0,0.0,0.0,11.0,0.0,0.0,0.0,23.0,15.0,0.0,0.0,12.0,15.0,14.0,15.0,0.0,22.0,29.0,11.0,13.0,0.0,0.0,0.0,10.0,13.0,10.0,0.0,6.0,0.0,18.0,6.0,12.0,23.0,0.0,8.0,9.0,0.0,0.0,0.0,0.0,6.0,8.0,6.0,10.0,0.0,38.0,10.0,13.0,10.0,0.0,5.0,7.0,5.0,12.0,0.0,7.0,0.0,8.0,8.0,11.0,7.0,12.0,7.0,22.0,0.0,0.0,0.0,0.0,0.0,0.0,0.0,0.0,15.0,0.0,0.0,9.0,18.0,9.0,8.0,10.0,0.0,13.0,13.0,6.0,0.0,11.0,5.0,0.0,0.0,0.0,0.0,0.0,14.0,0.0,0.0,0.0,0.0,6.0,16.0,0.0,7.0,9.0,0.0,0.0,15.0,13.0,9.0,0.0,0.0,5.0,7.0,10.0,34.0],"events":[{"best_kmer":240649,"gene":["AL137230.2","EFCAB11"],"id":339,"info":"Best k-mer in gene EFCAB11","signatures":[],"type":"gene"}],"fc":[3.516857421315982],"graph":"linear","graph_id":2346,"id":240649,"kmer":"TCTCCACACTGCAGGCCACGGTGCTCTACTC","means":[0.7500413958450007,0.21327034508107548],"pvalues":[3.7901188234401444e-07],"stdevs":[0.7102157853666162,0.36651514176985683],"values":[75.832]},
{"alignments":[{"blocks":[{"q_end":38,"q_start":7,"t_end":102215074,"t_start":102215043}],"chromosome":"chr14","end":102215074,"genes":[314],"id":337,"match":40,"query_index":337,"signatures":[],"start":102215043,"strand":"-"}],"counts":[12.0,16.0,15.0,0.0,0.0,10.0,0.0,5.0,25.0,0.0,0.0,5.0,0.0,13.0,0.0,0.0,6.0,11.0,6.0,7.0,5.0,10.0,13.0,14.0,10.0,0.0,0.0,0.0,11.0,12.0,8.0,0.0,10.0,0.0,20.0,0.0,8.0,5.0,5.0,5.0,11.0,8.0,0.0,0.0,0.0,9.0,0.0,7.0,0.0,5.0,18.0,6.0,6.0,10.0,0.0,36.0,6.0,6.0,10.0,5.0,0.0,0.0,14.0,9.0,9.0,6.0,9.0,6.0,12.0,0.0,7.0,0.0,6.0,0.0,5.0,0.0,0.0,18.0,0.0,0.0,14.0,10.0,22.0,11.0,5.0,9.0,10.0,17.0,7.0,24.0,8.0,0.0,0.0,25.0,5.0,13.0,9.0,20.0,8.0,5.0,0.0,0.0,11.0,13.0,0.0,16.0,10.0,0.0,0.0,12.0,9.0,0.0,0.0,0.0,8.0,0.0,8.0,0.0],"events":[{"best_kmer":286497,"gene":["WDR20"],"id":340,"info":"Best k-mer in gene WDR20","signatures":[],"type":"gene"}],"fc":[3.3031985852665673],"graph":"linear","graph_id":3074,"id":286497,"kmer":"TTTTCTGGTTTTGGTTCACTGGGATTTTTAA","means":[0.7718251422716033,0.23365992759691048],"pvalues":[2.884409817627374e-08],"stdevs":[0.5940004648775404,0.3662108882524527],"values":[75.503]},
[truncated: 4,664,678 more chars]
