# Supplementary material for: iMOKA: k-mer based software to analyze large collections of sequencing data
Source: Genome Biol. 2020 Oct 13;21:261. doi: 10.1186/s13059-020-02165-2 (PMC7552494; doi:10.1186/s13059-020-02165-2)
Supplement: Supplementary file 4 — Additional file 4. DLBCL_aggregated.json - iMOKA results for the dataset DLBCL. [file 13059_2020_2165_MOESM4_ESM.zip › DLBCL_aggregated.json]

{ "info" : {"correlation_thr":1.0,"count_normalization":[0.21425942,0.337953479,0.310141738,0.146152951,0.140083863,0.321485441,0.176907162,0.175238388,0.469983061,0.221220208,0.252676512,0.457923766,0.220256886,0.247989799,0.274588734,0.148312075,0.197964563],"graphs":{"complex":[190,12609],"linear":[3194,62530]},"groups":[1,1,1,1,1,1,1,1,1,1,0,0,0,0,0,0,0],"groups_names":["F","T"],"initial_kmers":197224,"input_infos":null,"k_len":31,"n_sequences":3051,"predictors":["F_x_T"],"samples_names":["ERR2407652","ERR2407651","ERR2407650","ERR2407649","ERR2407648","ERR2407647","ERR2407646","ERR2407645","ERR2407644","ERR2407643","ERR2407642","ERR2407641","ERR2407640","ERR2407639","ERR2407638","ERR2407637","ERR2407636"],"threshold":80.0,"version":"0.0.1"}, 
 "kmers" : [
{"alignments":[{"blocks":[{"q_end":64,"q_start":35,"t_end":15947123,"t_start":15947094},{"q_end":66,"q_start":64,"t_end":15948296,"t_start":15948294}],"chromosome":"chr1","end":15948296,"genes":[348],"id":0,"match":118,"query_index":0,"signatures":[2],"start":15947094,"strand":"-"}],"counts":[0.0,5.0,0.0,0.0,0.0,0.0,0.0,0.0,6.0,0.0,5.0,26.0,5.0,6.0,10.0,6.0,5.0],"events":[{"best_kmer":82007,"gene":["ZBTB17"],"id":0,"info":"","signatures":[2],"type":"splice_borders"},{"best_kmer":82007,"gene":["ZBTB17"],"id":2879,"info":"ENST00000479282.5 [ 12.000000% of coverage ]\nENST00000494020.1 [ 15.000000% of coverage ]\n","signatures":[],"type":"DE"},{"best_kmer":82007,"gene":["ZBTB17"],"id":2880,"info":"ENST00000464719.1_intron_2_cov_46.660000","signatures":[],"type":"intron"}],"fc":[11.692969691538483],"graph":"linear","graph_id":1,"id":82007,"kmer":"CGGCCTGGGGCAGGTGCTGGAGTTTATGTAC","means":[32.22740685536676,2.756135327938791],"pvalues":[0.0008706783975106534],"stdevs":[13.207296458183967,5.8300821494364845],"values":[100.0]},
{"alignments":[{"blocks":[{"q_end":44,"q_start":27,"t_end":12188895,"t_start":12188878},{"q_end":58,"q_start":44,"t_end":12190970,"t_start":12190956}],"chromosome":"chr1","end":12190970,"genes":[47],"id":1,"match":118,"query_index":1,"signatures":[21],"start":12188878,"strand":"-"}],"counts":[121.0,132.0,0.0,58.0,71.0,42.0,89.0,0.0,51.0,46.0,287.0,68.0,205.0,256.0,276.0,164.0,225.0],"events":[{"best_kmer":196780,"gene":["TNFRSF1B"],"id":1,"info":"","signatures":[21],"type":"splice_borders"},{"best_kmer":196780,"gene":["TNFRSF1B"],"id":2600,"info":"ENST00000536782.2 [ 21.000000% of coverage ]\n","signatures":[],"type":"DE"}],"fc":[3.3028584442238538],"graph":"linear","graph_id":103,"id":196780,"kmer":"TTTTGCATGTTGGCCCGGCGAGCATTTGCTG","means":[927.8358533131385,280.91904905454487],"pvalues":[0.00191892190545382],"stdevs":[351.8437986160502,216.50771698589512],"values":[92.338]},
{"alignments":[{"blocks":[{"q_end":15,"q_start":10,"t_end":48509513,"t_start":48509508},{"q_end":41,"q_start":15,"t_end":48510048,"t_start":48510022}],"chromosome":"chr19","end":48510048,"genes":[596],"id":2,"match":76,"query_index":2,"signatures":[23],"start":48509508,"strand":"-"}],"counts":[0.0,0.0,0.0,0.0,0.0,0.0,0.0,0.0,0.0,0.0,25.0,7.0,0.0,10.0,20.0,5.0,5.0],"events":[{"best_kmer":120058,"gene":["LMTK3"],"id":2,"info":"","signatures":[23],"type":"splice_borders"}],"fc":[null],"graph":"linear","graph_id":19,"id":120058,"kmer":"GCCTGCCCCGCAGCCTTCACACTCAGACATG","means":[40.908186393901225,0.0],"pvalues":[0.019428564898519348],"stdevs":[34.1911426859725,0.0],"values":[97.15699999999998]},
{"alignments":[{"blocks":[{"q_end":36,"q_start":26,"t_end":151054321,"t_start":151054311},{"q_end":57,"q_start":36,"t_end":151055036,"t_start":151055015}],"chromosome":"chr1","end":151055036,"genes":[1099],"id":3,"match":59,"query_index":3,"signatures":[25],"start":151054311,"strand":"+"}],"counts":[215.0,187.0,932.0,102.0,106.0,112.0,128.0,34.0,306.0,82.0,316.0,398.0,268.0,332.0,363.0,141.0,292.0],"events":[{"best_kmer":91406,"gene":["CDC42SE1"],"id":3,"info":"","signatures":[25],"type":"splice_borders"}],"fc":[1.4490093804448683],"graph":"complex","graph_id":21,"id":91406,"kmer":"CTGCACCTGTCATGGCAAGTCCATCTCCGGC","means":[1203.28050589213,830.4159532236459],"pvalues":[0.19100334373491779],"stdevs":[217.62047422197213,799.3864737881507],"values":[85.98099999999998]},
{"alignments":[{"blocks":[{"q_end":16,"q_start":6,"t_end":44007773,"t_start":44007763},{"q_end":37,"q_start":16,"t_end":44008468,"t_start":44008447}],"chromosome":"chr17","end":44008468,"genes":[763],"id":4,"match":73,"query_index":4,"signatures":[27],"start":44007763,"strand":"-"}],"counts":[0.0,0.0,0.0,0.0,0.0,0.0,0.0,0.0,0.0,6.0,5.0,5.0,10.0,6.0,9.0,6.0,5.0],"events":[{"best_kmer":66779,"gene":["NAGS"],"id":4,"info":"","signatures":[27],"type":"splice_borders"}],"fc":[10.470649628428738],"graph":"linear","graph_id":22,"id":66779,"kmer":"CCATCACTGTGTTTGAAGTACCAGGGATTGA","means":[28.398806030673484,2.712229616925412],"pvalues":[0.0006544079418505136],"stdevs":[11.978114852137814,8.576823126850272],"values":[96.546]},
{"alignments":[{"blocks":[{"q_end":7,"q_start":4,"t_end":115702829,"t_start":115702826},{"q_end":35,"q_start":7,"t_end":115703343,"t_start":115703315}],"chromosome":"chrX","end":115703343,"genes":[1343],"id":5,"match":53,"query_index":5,"signatures":[28,29,31],"start":115702826,"strand":"+"},{"blocks":[{"q_end":35,"q_start":24,"t_end":62567528,"t_start":62567517},{"q_end":55,"q_start":35,"t_end":62570984,"t_start":62570964}],"chromosome":"chr11","end":62570984,"genes":[1444,1447],"id":6,"match":56,"query_index":5,"signatures":[32,33],"start":62567517,"strand":"-"}],"counts":[5.0,12.0,19.0,6.0,0.0,7.0,6.0,7.0,10.0,9.0,0.0,0.0,0.0,0.0,0.0,0.0,0.0],"events":[{"best_kmer":185937,"gene":["EEF1GP5"],"id":5,"info":"","signatures":[31],"type":"splice_borders"},{"best_kmer":185937,"gene":["AP002990.1","EEF1G"],"id":6,"info":"","signatures":[33],"type":"splice_borders"},{"best_kmer":185937,"gene":["EEF1G"],"id":3841,"info":"ENST00000524420.5 [ 19.000000% of coverage ]\n","signatures":[],"type":"DE"}],"fc":[null],"graph":"linear","graph_id":23,"id":185937,"kmer":"TGTTGTGGCTCTATAAGCAGGTTCTAGGGCC","means":[0.0,31.875564988071666],"pvalues":[0.00016703564402048077],"stdevs":[0.0,16.36799974650854],"values":[96.322]},
{"alignments":[{"blocks":[{"q_end":30,"q_start":12,"t_end":17235389,"t_start":17235371},{"q_end":43,"q_start":30,"t_end":17235857,"t_start":17235844}],"chromosome":"chr10","end":17235857,"genes":[40],"id":7,"match":61,"query_index":6,"signatures":[38],"start":17235371,"strand":"-"}],"counts":[0.0,0.0,0.0,0.0,0.0,0.0,0.0,0.0,0.0,0.0,5.0,0.0,11.0,5.0,6.0,8.0,5.0],"events":[{"best_kmer":131175,"gene":["VIM"],"id":7,"info":"","signatures":[38],"type":"splice_borders"}],"fc":[null],"graph":"linear","graph_id":30,"id":131175,"kmer":"GGCAGAGAAATCCCTGCTCTCCTCGCCTTCC","means":[27.27716744254221,0.0],"pvalues":[0.008465468788185446],"stdevs":[18.74781174655941,0.0],"values":[95.728]},
{"alignments":[{"blocks":[{"q_end":35,"q_start":10,"t_end":85258722,"t_start":85258697},{"q_end":41,"q_start":35,"t_end":85259363,"t_start":85259357}],"chromosome":"chr1","end":85259363,"genes":[771],"id":8,"match":93,"query_index":7,"signatures":[47],"start":85258697,"strand":"+"}],"counts":[102.0,65.0,135.0,41.0,29.0,18.0,29.0,6.0,165.0,21.0,37.0,73.0,35.0,40.0,36.0,24.0,24.0],"events":[{"best_kmer":162447,"gene":["C1orf52"],"id":8,"info":"","signatures":[47],"type":"splice_borders"},{"best_kmer":162447,"gene":["C1orf52"],"id":3293,"info":"ENST00000344356.5 [ 23.000000% of coverage ]\nENST00000493514.1 [ 18.000000% of coverage ]\n","signatures":[],"type":"DE"}],"fc":[-1.5419679648118545],"graph":"linear","graph_id":33,"id":162447,"kmer":"TCCATATTTTGAATTCCTTTGGAGGCTCCTC","means":[148.6013873654088,229.13857884405746],"pvalues":[0.13500948318076722],"stdevs":[16.425848155766623,153.85794268824674],"values":[95.54]},
{"alignments":[{"blocks":[{"q_end":46,"q_start":22,"t_end":103419839,"t_start":103419815},{"q_end":53,"q_start":46,"t_end":103420295,"t_start":103420288}],"chromosome":"chr7","end":103420295,"genes":[],"id":9,"match":51,"query_index":8,"signatures":[48,49,50],"start":103419815,"strand":"+"}],"counts":[0.0,0.0,0.0,0.0,0.0,0.0,0.0,0.0,6.0,0.0,5.0,16.0,6.0,6.0,7.0,5.0,0.0],"events":[{"best_kmer":149506,"gene":["SLC26A5"],"id":9,"info":"","signatures":[50],"type":"splice_borders"}],"fc":[18.50494409088277],"graph":"linear","graph_id":34,"id":149506,"kmer":"GTGTTAGCCACCACAGCCGGCCCTCTTTTTT","means":[23.624184307633296,1.2766417553929672],"pvalues":[0.001834877795768617],"stdevs":[11.687225568842079,4.037095703117325],"values":[90.556]},
{"alignments":[{"blocks":[{"q_end":22,"q_start":2,"t_end":48241807,"t_start":48241787},{"q_end":33,"q_start":22,"t_end":48242100,"t_start":48242089}],"chromosome":"chr3","end":48242100,"genes":[],"id":10,"match":51,"query_index":9,"signatures":[54],"start":48241787,"strand":"+"}],"counts":[0.0,0.0,0.0,0.0,0.0,0.0,0.0,0.0,7.0,0.0,5.0,16.0,6.0,7.0,10.0,6.0,0.0],"events":[{"best_kmer":62705,"gene":["AL031282.2","ZNF589"],"id":10,"info":"","signatures":[54],"type":"splice_borders"}],"fc":[17.942771928260637],"graph":"linear","graph_id":34,"id":62705,"kmer":"CCAAAGTGCTGGGATTACAGGTGTTAGCCAC","means":[26.724240492962036,1.4894153812917952],"pvalues":[0.0021947971746753814],"stdevs":[13.631058751659108,4.709944986970212],"values":[95.515]},
{"alignments":[{"blocks":[{"q_end":55,"q_start":49,"t_end":3161172,"t_start":3161166},{"q_end":80,"q_start":55,"t_end":3161293,"t_start":3161268}],"chromosome":"chr6_GL000256v2_alt","end":3161293,"genes":[],"id":11,"match":88,"query_index":10,"signatures":[58],"start":3161166,"strand":"-"},{"blocks":[{"q_end":55,"q_start":49,"t_end":3115917,"t_start":3115911},{"q_end":80,"q_start":55,"t_end":3116038,"t_start":3116013}],"chromosome":"chr6_GL000255v2_alt","end":3116038,"genes":[],"id":12,"match":88,"query_index":10,"signatures":[59],"start":3115911,"strand":"-"},{"blocks":[{"q_end":55,"q_start":49,"t_end":3202015,"t_start":3202009},{"q_end":80,"q_start":55,"t_end":3202136,"t_start":3202111}],"chromosome":"chr6_GL000254v2_alt","end":3202136,"genes":[],"id":13,"match":88,"query_index":10,"signatures":[60],"start":3202009,"strand":"-"},{"blocks":[{"q_end":55,"q_start":49,"t_end":3165161,"t_start":3165155},{"q_end":80,"q_start":55,"t_end":3165282,"t_start":3165257}],"chromosome":"chr6_GL000253v2_alt","end":3165282,"genes":[],"id":14,"match":88,"query_index":10,"signatures":[61],"start":3165155,"strand":"-"},{"blocks":[{"q_end":55,"q_start":49,"t_end":3107723,"t_start":3107717},{"q_end":80,"q_start":55,"t_end":3107844,"t_start":3107819}],"chromosome":"chr6_GL000252v2_alt","end":3107844,"genes":[],"id":15,"match":88,"query_index":10,"signatures":[62],"start":3107717,"strand":"-"},{"blocks":[{"q_end":55,"q_start":49,"t_end":3337363,"t_start":3337357},{"q_end":80,"q_start":55,"t_end":3337484,"t_start":3337459}],"chromosome":"chr6_GL000251v2_alt","end":3337484,"genes":[],"id":16,"match":88,"query_index":10,"signatures":[63],"start":3337357,"strand":"-"},{"blocks":[{"q_end":55,"q_start":49,"t_end":3192561,"t_start":3192555},{"q_end":80,"q_start":55,"t_end":3192682,"t_start":3192657}],"chromosome":"chr6_GL000250v2_alt","end":3192682,"genes":[],"id":17,"match":88,"query_index":10,"signatures":[64],"start":3192555,"strand":"-"},{"blocks":[{"q_end":55,"q_start":49,"t_end":31859945,"t_start":31859939},{"q_end":80,"q_start":55,"t_end":31860066,"t_start":31860041}],"chromosome":"chr6","end":31860066,"genes":[1154],"id":18,"match":88,"query_index":10,"signatures":[65],"start":31859939,"strand":"-"}],"counts":[0.0,0.0,11.0,0.0,0.0,0.0,0.0,0.0,0.0,0.0,0.0,17.0,8.0,8.0,16.0,6.0,9.0],"events":[{"best_kmer":161430,"gene":["","NEU1"],"id":11,"info":"","signatures":[58],"type":"splice_borders"},{"best_kmer":161430,"gene":["","NEU1"],"id":12,"info":"","signatures":[59],"type":"splice_borders"},{"best_kmer":161430,"gene":["","NEU1"],"id":13,"info":"","signatures":[60],"type":"splice_borders"},{"best_kmer":161430,"gene":["","NEU1"],"id":14,"info":"","signatures":[61],"type":"splice_borders"},{"best_kmer":161430,"gene":["","NEU1"],"id":15,"info":"","signatures":[62],"type":"splice_borders"},{"best_kmer":161430,"gene":["","NEU1"],"id":16,"info":"","signatures":[63],"type":"splice_borders"},{"best_kmer":161430,"gene":["","NEU1"],"id":17,"info":"","signatures":[64],"type":"splice_borders"},{"best_kmer":161430,"gene":["NEU1"],"id":18,"info":"","signatures":[65],"type":"splice_borders"}],"fc":[10.065169925509322],"graph":"linear","graph_id":38,"id":161430,"kmer":"TCCAACCCAGCACATCCAGAGTTCCGAGTGA","means":[35.698796909625415,3.5467654469647685],"pvalues":[0.002257595538185216],"stdevs":[17.870002357386046,11.215857138793806],"values":[95.226]},
{"alignments":[{"blocks":[{"q_end":37,"q_start":8,"t_end":473268,"t_start":473239},{"q_end":39,"q_start":37,"t_end":473395,"t_start":473393}],"chromosome":"chr15_KI270852v1_alt","end":473395,"genes":[],"id":19,"match":40,"query_index":11,"signatures":[134,135],"start":473239,"strand":"+"},{"blocks":[{"q_end":37,"q_start":8,"t_end":442517,"t_start":442488},{"q_end":39,"q_start":37,"t_end":442644,"t_start":442642}],"chromosome":"chr15_KI270727v1_random","end":442644,"genes":[],"id":20,"match":40,"query_index":11,"signatures":[136,137],"start":442488,"strand":"+"}],"counts":[0.0,23.0,7.0,0.0,13.0,5.0,9.0,0.0,10.0,0.0,9.0,18.0,10.0,11.0,13.0,7.0,7.0],"events":[{"best_kmer":155541,"gene":[""],"id":19,"info":"","signatures":[135],"type":"splice_borders"},{"best_kmer":155541,"gene":[""],"id":20,"info":"","signatures":[137],"type":"splice_borders"}],"fc":[1.5521428380373101],"graph":"linear","graph_id":44,"id":155541,"kmer":"TAGCTCTAGATCCCTGAGGAATCACCACACT","means":[42.08369743298882,27.113289061851937],"pvalues":[0.19000020810096263],"stdevs":[5.239369048358758,32.80371337164455],"values":[89.45200000000001]},
{"alignments":[{"blocks":[{"q_end":30,"q_start":25,"t_end":5528184,"t_start":5528179},{"q_end":56,"q_start":30,"t_end":5528306,"t_start":5528280}],"chromosome":"chr7","end":5528306,"genes":[112],"id":21,"match":59,"query_index":12,"signatures":[293],"start":5528179,"strand":"+"}],"counts":[60.0,100.0,77.0,78.0,53.0,62.0,63.0,30.0,110.0,66.0,103.0,183.0,97.0,102.0,123.0,58.0,92.0],"events":[{"best_kmer":67152,"gene":["ACTB"],"id":21,"info":"","signatures":[293],"type":"splice_borders"},{"best_kmer":67152,"gene":["ACTB"],"id":2659,"info":"? -> ? OR ENSE00001843590.1-ENSE00001923887.2-ENSE00003465957.1-ENSE00003623509.1 -> ?","signatures":[293,425],"type":"multiple_splice_junctions"},{"best_kmer":67152,"gene":["ACTB"],"id":2660,"info":"? -> ? OR ? -> ?","signatures":[293,295],"type":"multiple_splice_junctions"},{"best_kmer":67152,"gene":["ACTB"],"id":2661,"info":"ENST00000473257.2 [ 19.000000% of coverage ]\nENST00000493945.6 [ 12.000000% of coverage ]\nENST00000645576.1 [ 17.000000% of coverage ]\nENST00000647275.1 [ 22.000000% of coverage ]\n","signatures":[],"type":"DE"},{"best_kmer":67152,"gene":["ACTB"],"id":2662,"info":"ENST00000425660.5_intron_1_cov_10.410000\nENST00000473257.2 intron 0 cov 10.410000\nENST00000493945.6 intron 1 cov 10.410000\nENST00000645576.1 intron 0 cov 10.410000\nENST00000646664.1 intron 1 cov 10.410000\nENST00000647275.1 intron 0 cov 10.410000","signatures":[],"type":"intron"},{"best_kmer":67152,"gene":["ACTB"],"id":2663,"info":"ENST00000331789.10_intron_1_cov_10.410000","signatures":[],"type":"intron"}],"fc":[1.4160977444216878],"graph":"complex","graph_id":46,"id":67152,"kmer":"CCATGCCAGGAAGGAAGGCTGGAAGAGTGCC","means":[423.24390276578373,298.8804299936442],"pvalues":[0.005102305971773711],"stdevs":[27.70169561657502,105.09168778990312],"values":[94.725]},
{"alignments":[{"blocks":[{"q_end":56,"q_start":29,"t_end":145853664,"t_start":145853637},{"q_end":60,"q_start":56,"t_end":145853816,"t_start":145853812}],"chromosome":"chr1","end":145853816,"genes":[478],"id":22,"match":79,"query_index":13,"signatures":[298],"start":145853637,"strand":"-"}],"counts":[23.0,56.0,41.0,15.0,24.0,39.0,30.0,14.0,78.0,22.0,41.0,100.0,48.0,136.0,69.0,47.0,44.0],"events":[{"best_kmer":70203,"gene":["PIAS3"],"id":22,"info":"","signatures":[298],"type":"splice_borders"}],"fc":[2.1041091929159794],"graph":"linear","graph_id":52,"id":70203,"kmer":"CCCGCTAGGGAAGATGCGCCTGACTGTCCCT","means":[276.7747163849781,131.54009179600126],"pvalues":[0.026655889239353053],"stdevs":[128.45438926664775,34.32783899589127],"values":[94.39400000000002]},
{"alignments":[{"blocks":[{"q_end":31,"q_start":21,"t_end":1362731,"t_start":1362721},{"q_end":41,"q_start":31,"t_end":1362742,"t_start":1362732},{"q_end":52,"q_start":41,"t_end":1362835,"t_start":1362824}],"chromosome":"chr16","end":1362835,"genes":[],"id":23,"match":57,"query_index":14,"signatures":[299,300],"start":1362721,"strand":"+"}],"counts":[0.0,0.0,0.0,0.0,0.0,0.0,0.0,0.0,7.0,0.0,6.0,6.0,7.0,5.0,13.0,5.0,10.0],"events":[{"best_kmer":16378,"gene":["GNPTG"],"id":23,"info":"","signatures":[300],"type":"splice_borders"}],"fc":[21.135992291060038],"graph":"linear","graph_id":53,"id":16378,"kmer":"ACCCTGGAAACTGCAGGAAGGCTCATAAAGA","means":[31.480272017169632,1.4894153812917952],"pvalues":[0.0014809083178169244],"stdevs":[13.812220478879652,4.709944986970212],"values":[94.376]},
{"alignments":[{"blocks":[{"q_end":81,"q_start":64,"t_end":42045530,"t_start":42045513},{"q_end":95,"q_start":81,"t_end":42048504,"t_start":42048490}],"chromosome":"chr7","end":42048504,"genes":[262],"id":24,"match":112,"query_index":15,"signatures":[301],"start":42045513,"strand":"+"}],"counts":[21.0,26.0,49.0,17.0,23.0,0.0,8.0,0.0,88.0,24.0,10.0,21.0,13.0,13.0,20.0,9.0,13.0],"events":[{"best_kmer":105467,"gene":["GLI3"],"id":24,"info":"","signatures":[301],"type":"splice_borders"}],"fc":[-1.6867762716762797],"graph":"linear","graph_id":54,"id":105467,"kmer":"GACTCCTGCATGGGGCGCATCTGTAGGGCTC","means":[56.58090444873398,95.43932705410734],"pvalues":[0.1000501635663732],"stdevs":[11.481969343628888,65.62610504798458],"values":[94.258]},
{"alignments":[{"blocks":[{"q_end":47,"q_start":19,"t_end":119790011,"t_start":119789983},{"q_end":50,"q_start":47,"t_end":119791576,"t_start":119791573}],"chromosome":"chrX","end":119791576,"genes":[1119],"id":25,"match":76,"query_index":16,"signatures":[314],"start":119789983,"strand":"+"},{"blocks":[{"q_end":50,"q_start":19,"t_end":73373263,"t_start":73373232}],"chromosome":"chr6","end":73373263,"genes":[1347],"id":26,"match":76,"query_index":16,"signatures":[],"start":73373232,"strand":"+"}],"counts":[5.0,14.0,5.0,10.0,32.0,0.0,0.0,8.0,11.0,14.0,0.0,0.0,0.0,0.0,0.0,0.0,0.0],"events":[{"best_kmer":125618,"gene":["RPL39"],"id":25,"info":"","signatures":[314],"type":"splice_borders"},{"best_kmer":125618,"gene":["RPL39"],"id":3592,"info":"ENST00000361575.3 [ 29.000000% of coverage ]\nENST00000477403.1 [ 19.000000% of coverage ]\n","signatures":[],"type":"DE"},{"best_kmer":125618,"gene":["RPL39P3"],"id":3783,"info":"ENST00000424573.1 [ 66.000000% of coverage ]\n","signatures":[],"type":"DE"}],"fc":[null],"graph":"linear","graph_id":59,"id":125618,"kmer":"GCTTAATCCTGAAAGTCTTGTGAGAAGACAT","means":[0.0,51.00822952667752],"pvalues":[0.03864597605604352],"stdevs":[0.0,66.66916603843818],"values":[93.84]},
{"alignments":[{"blocks":[{"q_end":31,"q_start":12,"t_end":57020998,"t_start":57020979},{"q_end":41,"q_start":32,"t_end":57021007,"t_start":57020998},{"q_end":43,"q_start":41,"t_end":57022257,"t_start":57022255}],"chromosome":"chr16","end":57022257,"genes":[576],"id":27,"match":55,"query_index":17,"signatures":[617,327],"start":57020979,"strand":"+"}],"counts":[0.0,0.0,0.0,11.0,0.0,0.0,0.0,0.0,7.0,0.0,11.0,22.0,6.0,12.0,14.0,5.0,8.0],"events":[{"best_kmer":92525,"gene":["NLRC5"],"id":26,"info":"","signatures":[327],"type":"splice_borders"}],"fc":[4.631819504674391],"graph":"linear","graph_id":194,"id":92525,"kmer":"CTGCTGAGTACTTTTGGCTGATGATGATGGG","means":[41.759452998570985,9.015777267751412],"pvalues":[0.0017669926443276843],"stdevs":[8.651161697876674,23.743082606615307],"values":[87.18]},
{"alignments":[{"blocks":[{"q_end":28,"q_start":12,"t_end":30933342,"t_start":30933326},{"q_end":43,"q_start":28,"t_end":30936657,"t_start":30936642}],"chromosome":"chr1","end":30936657,"genes":[509],"id":28,"match":112,"query_index":18,"signatures":[340],"start":30933326,"strand":"-"}],"counts":[96.0,87.0,140.0,112.0,77.0,40.0,58.0,29.0,129.0,55.0,78.0,167.0,67.0,89.0,105.0,56.0,60.0],"events":[{"best_kmer":40134,"gene":["PUM1"],"id":27,"info":"","signatures":[340],"type":"splice_borders"},{"best_kmer":40134,"gene":["PUM1"],"id":3038,"info":"ENST00000530669.1 [ 19.000000% of coverage ]\n","signatures":[],"type":"DE"}],"fc":[-1.0542225375929937],"graph":"linear","graph_id":73,"id":40134,"kmer":"ATCGTCATGCATAAGATCCGGCCCCACATCG","means":[342.78820183444077,361.37504799484344],"pvalues":[0.7750158730046639],"stdevs":[35.93106419000372,194.86901355364557],"values":[93.344]},
{"alignments":[{"blocks":[{"q_end":34,"q_start":25,"t_end":77607826,"t_start":77607817},{"q_end":42,"q_start":34,"t_end":77607835,"t_start":77607827},{"q_end":56,"q_start":42,"t_end":77610627,"t_start":77610613}],"chromosome":"chr4","end":77610627,"genes":[712],"id":29,"match":61,"query_index":19,"signatures":[342,341],"start":77607817,"strand":"+"}],"counts":[0.0,5.0,0.0,0.0,0.0,0.0,0.0,0.0,0.0,0.0,6.0,0.0,14.0,9.0,13.0,5.0,11.0],"events":[{"best_kmer":161460,"gene":["CXCL13"],"id":28,"info":"","signatures":[341],"type":"splice_borders"},{"best_kmer":161460,"gene":["CXCL13"],"id":3242,"info":"ENST00000286758.4 [ 11.000000% of coverage ]\n","signatures":[],"type":"DE"}],"fc":[25.12649969294548],"graph":"complex","graph_id":74,"id":161460,"kmer":"TCCAAGAAAGAAATCATAGTCTGGAAGAAGA","means":[37.17449479628745,1.4794935725458236],"pvalues":[0.004729820327038062],"stdevs":[21.264144800335337,4.678569472824363],"values":[93.317]},
{"alignments":[{"blocks":[{"q_end":21,"q_start":18,"t_end":2896179,"t_start":2896176},{"q_end":33,"q_start":22,"t_end":2896190,"t_start":2896179},{"q_end":49,"q_start":33,"t_end":2900459,"t_start":2900443}],"chromosome":"chr6","end":2900459,"genes":[892],"id":30,"match":50,"query_index":20,"signatures":[355,354],"start":2896176,"strand":"-"}],"counts":[0.0,0.0,0.0,0.0,0.0,0.0,0.0,0.0,0.0,0.0,7.0,27.0,8.0,0.0,6.0,7.0,7.0],"events":[{"best_kmer":4226,"gene":["SERPINB9"],"id":29,"info":"","signatures":[354],"type":"splice_borders"}],"fc":[null],"graph":"complex","graph_id":82,"id":4226,"kmer":"AACCCAGATGGCCCAGGCACTGTCTTTAAAA","means":[32.484987133736986,0.0],"pvalues":[0.0038517542322896395],"stdevs":[18.84892067618123,0.0],"values":[93.12]},
{"alignments":[{"blocks":[{"q_end":63,"q_start":52,"t_end":2953186,"t_start":2953175},{"q_end":83,"q_start":63,"t_end":2954611,"t_start":2954591}],"chromosome":"chr6","end":2954611,"genes":[407],"id":31,"match":130,"query_index":21,"signatures":[356],"start":2953175,"strand":"-"}],"counts":[54.0,58.0,47.0,42.0,48.0,43.0,29.0,8.0,125.0,17.0,66.0,200.0,327.0,175.0,215.0,64.0,97.0],"events":[{"best_kmer":139088,"gene":["SERPINB6"],"id":30,"info":"","signatures":[356],"type":"splice_borders"}],"fc":[3.468967891130444],"graph":"linear","graph_id":83,"id":139088,"kmer":"GGTAGCTGAAAAGACAGAAGGTAAAATTGCG","means":[656.1085847298274,189.136540124048],"pvalues":[0.02435619083144166],"stdevs":[405.6076011756123,95.27444739128107],"values":[91.175]},
{"alignments":[{"blocks":[{"q_end":56,"q_start":34,"t_end":43024,"t_start":43002},{"q_end":65,"q_start":56,"t_end":45946,"t_start":45937}],"chromosome":"chr5_KI270791v1_alt","end":45946,"genes":[],"id":32,"match":82,"query_index":22,"signatures":[358],"start":43002,"strand":"-"}],"counts":[328.0,717.0,117.0,100.0,395.0,444.0,413.0,103.0,406.0,405.0,311.0,448.0,284.0,308.0,300.0,157.0,249.0],"events":[{"best_kmer":127333,"gene":[""],"id":31,"info":"","signatures":[358],"type":"splice_borders"}],"fc":[-1.2482020656019293],"graph":"linear","graph_id":84,"id":127333,"kmer":"GGAAGTCAGCGAATGTGATCTTCCCCTTCTC","means":[1164.2091652920435,1453.1682849102267],"pvalues":[0.30218696084659635],"stdevs":[119.5582705385711,822.6010138687153],"values":[93.055]},
{"alignments":[{"blocks":[{"q_end":23,"q_start":7,"t_end":49808112,"t_start":49808096},{"q_end":29,"q_start":23,"t_end":49808391,"t_start":49808385},{"q_end":38,"q_start":29,"t_end":49808401,"t_start":49808392}],"chromosome":"chr3","end":49808401,"genes":[],"id":33,"match":51,"query_index":23,"signatures":[362,363],"start":49808096,"strand":"+"}],"counts":[0.0,7.0,5.0,0.0,0.0,7.0,0.0,0.0,5.0,0.0,17.0,41.0,7.0,6.0,11.0,6.0,8.0],"events":[{"best_kmer":36644,"gene":["UBA7"],"id":32,"info":"","signatures":[363],"type":"splice_borders"}],"fc":[6.884577403529128],"graph":"linear","graph_id":87,"id":36644,"kmer":"AGTTGCTGTCATCATCCTTCTCAACATCAGA","means":[47.673755556439595,6.92471778035372],"pvalues":[0.0028671681171557207],"stdevs":[22.742733585111576,9.408629614596798],"values":[93.01100000000001]},
{"alignments":[{"blocks":[{"q_end":27,"q_start":19,"t_end":52231539,"t_start":52231531},{"q_end":50,"q_start":28,"t_end":52231965,"t_start":52231943}],"chromosome":"chr3","end":52231965,"genes":[1410],"id":34,"match":56,"query_index":24,"signatures":[370],"start":52231531,"strand":"+"}],"counts":[8.0,7.0,14.0,0.0,5.0,7.0,13.0,0.0,7.0,5.0,15.0,25.0,12.0,18.0,14.0,8.0,15.0],"events":[{"best_kmer":27702,"gene":["TWF2"],"id":33,"info":"","signatures":[370],"type":"splice_borders"},{"best_kmer":27702,"gene":["TWF2"],"id":3826,"info":"ENST00000305533.9 [ 11.000000% of coverage ]\nENST00000499914.2 [ 13.000000% of coverage ]\n","signatures":[],"type":"DE"}],"fc":[2.2178624782106957],"graph":"linear","graph_id":93,"id":27702,"kmer":"AGCCGCACGGGGGGAGTTATCAGGCGACCAG","means":[60.24584886106114,27.16392447816046],"pvalues":[0.0010630767200962266],"stdevs":[9.871791414138164,22.017242912470568],"values":[92.649]},
{"alignments":[{"blocks":[{"q_end":40,"q_start":11,"t_end":6844736,"t_start":6844707},{"q_end":42,"q_start":40,"t_end":6845150,"t_start":6845148}],"chromosome":"chr9","end":6845150,"genes":[],"id":35,"match":45,"query_index":25,"signatures":[375],"start":6844707,"strand":"+"},{"blocks":[{"q_end":13,"q_start":11,"t_end":85232337,"t_start":85232335},{"q_end":19,"q_start":13,"t_end":85232368,"t_start":85232362},{"q_end":42,"q_start":19,"t_end":85232668,"t_start":85232645}],"chromosome":"chr8","end":85232668,"genes":[],"id":36,"match":45,"query_index":25,"signatures":[378,379],"start":85232335,"strand":"+"},{"blocks":[{"q_end":39,"q_start":11,"t_end":85086559,"t_start":85086531},{"q_end":42,"q_start":39,"t_end":85086969,"t_start":85086966}],"chromosome":"chr3","end":85086969,"genes":[],"id":37,"match":45,"query_index":25,"signatures":[382],"start":85086531,"strand":"+"},{"blocks":[{"q_end":32,"q_start":11,"t_end":43657474,"t_start":43657453},{"q_end":42,"q_start":32,"t_end":43657785,"t_start":43657775}],"chromosome":"chr15","end":43657785,"genes":[],"id":38,"match":45,"query_index":25,"signatures":[387],"start":43657453,"strand":"+"},{"blocks":[{"q_end":32,"q_start":11,"t_end":43748809,"t_start":43748788},{"q_end":42,"q_start":32,"t_end":43749144,"t_start":43749134}],"chromosome":"chr15","end":43749144,"genes":[],"id":39,"match":45,"query_index":25,"signatures":[388],"start":43748788,"strand":"+"},{"blocks":[{"q_end":36,"q_start":11,"t_end":100256686,"t_start":100256661},{"q_end":42,"q_start":36,"t_end":100257129,"t_start":100257123}],"chromosome":"chr12","end":100257129,"genes":[],"id":40,"match":45,"query_index":25,"signatures":[389],"start":100256661,"strand":"+"},{"blocks":[{"q_end":12,"q_start":11,"t_end":63932456,"t_start":63932455},{"q_end":42,"q_start":12,"t_end":63932649,"t_start":63932619}],"chromosome":"chr11","end":63932649,"genes":[],"id":41,"match":45,"query_index":25,"signatures":[390],"start":63932455,"strand":"+"},{"blocks":[{"q_end":34,"q_start":5,"t_end":134704988,"t_start":134704959},{"q_end":36,"q_start":34,"t_end":134705414,"t_start":134705412}],"chromosome":"chrX","end":134705414,"genes":[],"id":42,"match":45,"query_index":25,"signatures":[393],"start":134704959,"strand":"-"},{"blocks":[{"q_end":15,"q_start":5,"t_end":82723791,"t_start":82723781},{"q_end":36,"q_start":15,"t_end":82724120,"t_start":82724099}],"chromosome":"chr5","end":82724120,"genes":[],"id":43,"match":45,"query_index":25,"signatures":[399],"start":82723781,"strand":"-"},{"blocks":[{"q_end":28,"q_start":5,"t_end":32981080,"t_start":32981057},{"q_end":36,"q_start":28,"t_end":32981397,"t_start":32981389}],"chromosome":"chr3","end":32981397,"genes":[],"id":44,"match":45,"query_index":25,"signatures":[401],"start":32981057,"strand":"-"},{"blocks":[{"q_end":15,"q_start":5,"t_end":32762850,"t_start":32762840},{"q_end":36,"q_start":15,"t_end":32763183,"t_start":32763162}],"chromosome":"chr17","end":32763183,"genes":[],"id":45,"match":45,"query_index":25,"signatures":[407],"start":32762840,"strand":"-"},{"blocks":[{"q_end":11,"q_start":5,"t_end":30327884,"t_start":30327878},{"q_end":30,"q_start":11,"t_end":30328342,"t_start":30328323},{"q_end":36,"q_start":30,"t_end":30328646,"t_start":30328640}],"chromosome":"chr16","end":30328646,"genes":[],"id":46,"match":45,"query_index":25,"signatures":[409,410],"start":30327878,"strand":"-"}],"counts":[0.0,0.0,0.0,0.0,0.0,0.0,0.0,0.0,9.0,0.0,5.0,18.0,6.0,10.0,7.0,9.0,0.0],"events":[{"best_kmer":111576,"gene":["KDM4C","SLC25A34"],"id":34,"info":"","signatures":[375],"type":"splice_borders"},{"best_kmer":111576,"gene":["AC011773.3","CA13","SLC25A34"],"id":37,"info":"","signatures":[378],"type":"splice_borders"},{"best_kmer":111576,"gene":["AC011773.3","CA13","SLC25A34"],"id":38,"info":"","signatures":[379],"type":"splice_borders"},{"best_kmer":111576,"gene":["CADM2","SLC25A34"],"id":41,"info":"","signatures":[382],"type":"splice_borders"},{"best_kmer":111576,"gene":["CATSPER2","SLC25A34"],"id":44,"info":"","signatures":[387],"type":"splice_borders"},{"best_kmer":111576,"gene":["PDIA3","SLC25A34"],"id":45,"info":"","signatures":[388],"type":"splice_borders"},{"best_kmer":111576,"gene":["DEPDC4","SLC25A34"],"id":46,"info":"","signatures":[389],"type":"splice_borders"},{"best_kmer":111576,"gene":["","SLC25A34"],"id":47,"info":"","signatures":[390],"type":"splice_borders"},{"best_kmer":111576,"gene":["PLAC1","SLC25A34"],"id":49,"info":"","signatures":[393],"type":"splice_borders"},{"best_kmer":111576,"gene":["","SLC25A34"],"id":51,"info":"","signatures":[399],"type":"splice_borders"},{"best_kmer":111576,"gene":["","SLC25A34"],"id":52,"info":"","signatures":[401],"type":"splice_borders"},{"best_kmer":111576,"gene":["MYO1D","SLC25A34"],"id":53,"info":"","signatures":[407],"type":"splice_borders"},{"best_kmer":111576,"gene":["SLC25A34","SMG1P5"],"id":54,"info":"","signatures":[409],"type":"splice_borders"},{"best_kmer":111576,"gene":["SLC25A34","SMG1P5"],"id":55,"info":"","signatures":[410],"type":"splice_borders"}],"fc":[15.877719920927976],"graph":"linear","graph_id":98,"id":111576,"kmer":"GATGGAGTCTCGCTTTGTTGCCCAGGCTGGA","means":[30.405240347237065,1.914962633089451],"pvalues":[0.008623395057072597],"stdevs":[18.99879173815658,6.055643554675988],"values":[92.492]},
{"alignments":[{"blocks":[{"q_end":8,"q_start":6,"t_end":78660131,"t_start":78660129},{"q_end":37,"q_start":8,"t_end":78660436,"t_start":78660407}],"chromosome":"chr9","end":78660436,"genes":[],"id":47,"match":45,"query_index":26,"signatures":[376],"start":78660129,"strand":"+"},{"blocks":[{"q_end":7,"q_start":6,"t_end":129293347,"t_start":129293346},{"q_end":37,"q_start":7,"t_end":129293793,"t_start":129293763}],"chromosome":"chr9","end":129293793,"genes":[],"id":48,"match":45,"query_index":26,"signatures":[377],"start":129293346,"strand":"+"},{"blocks":[{"q_end":7,"q_start":6,"t_end":104644,"t_start":104643},{"q_end":37,"q_start":7,"t_end":104698,"t_start":104668}],"chromosome":"chr3_JH636055v2_alt","end":104698,"genes":[],"id":49,"match":45,"query_index":26,"signatures":[381],"start":104643,"strand":"+"}],"counts":[0.0,5.0,0.0,0.0,0.0,0.0,0.0,0.0,6.0,0.0,5.0,18.0,6.0,10.0,7.0,6.0,0.0],"events":[{"best_kmer":195617,"gene":[""],"id":35,"info":"","signatures":[376],"type":"splice_borders"},{"best_kmer":195617,"gene":[""],"id":36,"info":"","signatures":[377],"type":"splice_borders"},{"best_kmer":195617,"gene":[""],"id":40,"info":"","signatures":[381],"type":"splice_borders"}],"fc":[9.983392452465049],"graph":"linear","graph_id":98,"id":195617,"kmer":"TTTGAGATGGAGTCTCGCTTTGTTGCCCAGG","means":[27.515580630916407,2.756135327938791],"pvalues":[0.003855183241593628],"stdevs":[14.671639957332918,5.8300821494364845],"values":[86.85700000000001]},
{"alignments":[{"blocks":[{"q_end":10,"q_start":9,"t_end":119099186,"t_start":119099185},{"q_end":40,"q_start":10,"t_end":119099259,"t_start":119099229}],"chromosome":"chr5","end":119099259,"genes":[],"id":50,"match":45,"query_index":27,"signatures":[380],"start":119099185,"strand":"+"},{"blocks":[{"q_end":40,"q_start":9,"t_end":222664348,"t_start":222664317}],"chromosome":"chr2","end":222664348,"genes":[],"id":51,"match":45,"query_index":27,"signatures":[],"start":222664317,"strand":"+"},{"blocks":[{"q_end":40,"q_start":9,"t_end":40790904,"t_start":40790873}],"chromosome":"chr19","end":40790904,"genes":[],"id":52,"match":45,"query_index":27,"signatures":[],"start":40790873,"strand":"+"},{"blocks":[{"q_end":35,"q_start":7,"t_end":39919304,"t_start":39919276},{"q_end":38,"q_start":35,"t_end":39919505,"t_start":39919502}],"chromosome":"chrX","end":39919505,"genes":[],"id":53,"match":45,"query_index":27,"signatures":[392],"start":39919276,"strand":"-"}],"counts":[0.0,0.0,0.0,0.0,0.0,0.0,0.0,0.0,8.0,0.0,5.0,18.0,6.0,10.0,7.0,7.0,0.0],"events":[{"best_kmer":106925,"gene":["DMXL1"],"id":39,"info":"","signatures":[380],"type":"splice_borders"},{"best_kmer":106925,"gene":[""],"id":42,"info":"","signatures":[385],"type":"splice_borders"},{"best_kmer":106925,"gene":["AC008537.4","MIA-RAB4B","RAB4B","RAB4B-EGLN2"],"id":43,"info":"","signatures":[386],"type":"splice_borders"},{"best_kmer":106925,"gene":[""],"id":48,"info":"","signatures":[392],"type":"splice_borders"}],"fc":[16.730692312106658],"graph":"linear","graph_id":98,"id":106925,"kmer":"GAGATGGAGTCTCGCTTTGTTGCCCAGGCTG","means":[28.478800536356626,1.7021890071906232],"pvalues":[0.005078535051234451],"stdevs":[15.837727498635859,5.3827942708231005],"values":[87.90699999999998]},
{"alignments":[{"blocks":[{"q_end":41,"q_start":14,"t_end":135466051,"t_start":135466024},{"q_end":45,"q_start":41,"t_end":135466066,"t_start":135466062}],"chromosome":"chr7","end":135466066,"genes":[],"id":54,"match":45,"query_index":28,"signatures":[395],"start":135466024,"strand":"-"},{"blocks":[{"q_end":41,"q_start":14,"t_end":71110440,"t_start":71110413},{"q_end":45,"q_start":41,"t_end":71110457,"t_start":71110453}],"chromosome":"chr11","end":71110457,"genes":[],"id":55,"match":45,"query_index":28,"signatures":[415],"start":71110413,"strand":"-"},{"blocks":[{"q_end":41,"q_start":14,"t_end":16636341,"t_start":16636314},{"q_end":45,"q_start":41,"t_end":16636442,"t_start":16636438}],"chromosome":"chr1","end":16636442,"genes":[],"id":56,"match":45,"query_index":28,"signatures":[417],"start":16636314,"strand":"-"}],"counts":[0.0,5.0,0.0,0.0,0.0,0.0,0.0,0.0,5.0,0.0,5.0,18.0,6.0,10.0,7.0,6.0,0.0],"events":[{"best_kmer":197196,"gene":["CNOT4"],"id":50,"info":"","signatures":[395],"type":"splice_borders"},{"best_kmer":197196,"gene":["SHANK2"],"id":56,"info":"","signatures":[415],"type":"splice_borders"},{"best_kmer":197196,"gene":["CROCCP2"],"id":57,"info":"","signatures":[417],"type":"splice_borders"}],"fc":[10.818587308618703],"graph":"linear","graph_id":98,"id":197196,"kmer":"TTTTTTTGAGATGGAGTCTCGCTTTGTTGCC","means":[27.515580630916407,2.543361702039963],"pvalues":[0.003565198308635589],"stdevs":[14.671639957332918,5.45063477793326],"values":[83.888]},
{"alignments":[{"blocks":[{"q_end":34,"q_start":6,"t_end":2042126,"t_start":2042098},{"q_end":37,"q_start":34,"t_end":2042410,"t_start":2042407}],"chromosome":"chr6_GL000256v2_alt","end":2042410,"genes":[],"id":57,"match":55,"query_index":29,"signatures":[418],"start":2042098,"strand":"+"},{"blocks":[{"q_end":34,"q_start":6,"t_end":1996440,"t_start":1996412},{"q_end":37,"q_start":34,"t_end":1996724,"t_start":1996721}],"chromosome":"chr6_GL000255v2_alt","end":1996724,"genes":[],"id":58,"match":55,"query_index":29,"signatures":[419],"start":1996412,"strand":"+"},{"blocks":[{"q_end":34,"q_start":6,"t_end":2051581,"t_start":2051553},{"q_end":37,"q_start":34,"t_end":2051865,"t_start":2051862}],"chromosome":"chr6_GL000253v2_alt","end":2051865,"genes":[],"id":59,"match":55,"query_index":29,"signatures":[420],"start":2051553,"strand":"+"},{"blocks":[{"q_end":34,"q_start":6,"t_end":1997181,"t_start":1997153},{"q_end":37,"q_start":34,"t_end":1997465,"t_start":1997462}],"chromosome":"chr6_GL000252v2_alt","end":1997465,"genes":[],"id":60,"match":55,"query_index":29,"signatures":[421],"start":1997153,"strand":"+"},{"blocks":[{"q_end":34,"q_start":6,"t_end":2221070,"t_start":2221042},{"q_end":37,"q_start":34,"t_end":2221354,"t_start":2221351}],"chromosome":"chr6_GL000251v2_alt","end":2221354,"genes":[],"id":61,"match":55,"query_index":29,"signatures":[422],"start":2221042,"strand":"+"},{"blocks":[{"q_end":34,"q_start":6,"t_end":30741330,"t_start":30741302},{"q_end":37,"q_start":34,"t_end":30741614,"t_start":30741611}],"chromosome":"chr6","end":30741614,"genes":[538],"id":62,"match":55,"query_index":29,"signatures":[423],"start":30741302,"strand":"+"}],"counts":[7.0,12.0,8.0,6.0,5.0,0.0,11.0,5.0,19.0,7.0,22.0,31.0,28.0,31.0,17.0,17.0,18.0],"events":[{"best_kmer":14167,"gene":[""],"id":58,"info":"","signatures":[418],"type":"splice_borders"},{"best_kmer":14167,"gene":[""],"id":59,"info":"","signatures":[419],"type":"splice_borders"},{"best_kmer":14167,"gene":[""],"id":60,"info":"","signatures":[420],"type":"splice_borders"},{"best_kmer":14167,"gene":[""],"id":61,"info":"","signatures":[421],"type":"splice_borders"},{"best_kmer":14167,"gene":[""],"id":62,"info":"","signatures":[422],"type":"splice_borders"},{"best_kmer":14167,"gene":["FLOT1"],"id":63,"info":"","signatures":[423],"type":"splice_borders"}],"fc":[2.888635764115371],"graph":"complex","graph_id":99,"id":14167,"kmer":"ACATCTCCTTGTTCTGCCCCTGGATTTTACC","means":[96.33620556631399,33.35007021759853],"pvalues":[0.0004834848006014653],"stdevs":[26.5352894612228,15.443783205010089],"values":[92.48200000000001]},
{"alignments":[{"blocks":[{"q_end":17,"q_start":6,"t_end":5528175,"t_start":5528164},{"q_end":26,"q_start":17,"t_end":5528185,"t_start":5528176},{"q_end":37,"q_start":26,"t_end":5528291,"t_start":5528280}],"chromosome":"chr7","end":5528291,"genes":[112],"id":63,"match":44,"query_index":30,"signatures":[424,425],"start":5528164,"strand":"+"},{"blocks":[{"q_end":30,"q_start":9,"t_end":77785693,"t_start":77785672},{"q_end":40,"q_start":30,"t_end":77785704,"t_start":77785694}],"chromosome":"chr5","end":77785704,"genes":[1221],"id":64,"match":44,"query_index":30,"signatures":[426],"start":77785672,"strand":"-"}],"counts":[17.0,0.0,0.0,0.0,0.0,0.0,0.0,0.0,0.0,0.0,13.0,8.0,5.0,8.0,6.0,7.0,12.0],"events":[{"best_kmer":130253,"gene":["ACTB"],"id":64,"info":"","signatures":[425],"type":"splice_borders"},{"best_kmer":130253,"gene":["ACTB"],"id":2658,"info":"? -> ? OR ENSE00001843590.1-ENSE00001923887.2-ENSE00003465957.1-ENSE00003623509.1 -> ?","signatures":[295,425],"type":"multiple_splice_junctions"},{"best_kmer":130253,"gene":["ACTBP2"],"id":3685,"info":"ENST00000515712.1 [ 14.000000% of coverage ]\n","signatures":[],"type":"DE"}],"fc":[4.565076770083535],"graph":"linear","graph_id":100,"id":130253,"kmer":"GGATGCCACAGACTCCATGCCCAGGAAGGAA","means":[36.22072023317345,7.934306925688494],"pvalues":[0.014748546190844555],"stdevs":[16.85296046015013,25.090481540023987],"values":[92.42199999999998]},
{"alignments":[{"blocks":[{"q_end":29,"q_start":5,"t_end":47283866,"t_start":47283842},{"q_end":36,"q_start":29,"t_end":47284078,"t_start":47284071}],"chromosome":"chrX","end":47284078,"genes":[],"id":65,"match":37,"query_index":31,"signatures":[427],"start":47283842,"strand":"+"},{"blocks":[{"q_end":30,"q_start":5,"t_end":119593452,"t_start":119593427},{"q_end":36,"q_start":30,"t_end":119593872,"t_start":119593866}],"chromosome":"chrX","end":119593872,"genes":[],"id":66,"match":37,"query_index":31,"signatures":[428],"start":119593427,"strand":"+"},{"blocks":[{"q_end":29,"q_start":5,"t_end":37844356,"t_start":37844332},{"q_end":36,"q_start":29,"t_end":37844498,"t_start":37844491}],"chromosome":"chr9","end":37844498,"genes":[],"id":67,"match":37,"query_index":31,"signatures":[429],"start":37844332,"strand":"+"},{"blocks":[{"q_end":28,"q_start":5,"t_end":64908275,"t_start":64908252},{"q_end":36,"q_start":28,"t_end":64908615,"t_start":64908607}],"chromosome":"chr9","end":64908615,"genes":[],"id":68,"match":37,"query_index":31,"signatures":[430],"start":64908252,"strand":"+"},{"blocks":[{"q_end":30,"q_start":5,"t_end":96627857,"t_start":96627832},{"q_end":36,"q_start":30,"t_end":96628305,"t_start":96628299}],"chromosome":"chr9","end":96628305,"genes":[],"id":69,"match":37,"query_index":31,"signatures":[431],"start":96627832,"strand":"+"},{"blocks":[{"q_end":28,"q_start":5,"t_end":56460645,"t_start":56460622},{"q_end":36,"q_start":28,"t_end":56461046,"t_start":56461038}],"chromosome":"chr7","end":56461046,"genes":[],"id":70,"match":37,"query_index":31,"signatures":[432],"start":56460622,"strand":"+"},{"blocks":[{"q_end":29,"q_start":5,"t_end":129077326,"t_start":129077302},{"q_end":36,"q_start":29,"t_end":129077533,"t_start":129077526}],"chromosome":"chr7","end":129077533,"genes":[],"id":71,"match":37,"query_index":31,"signatures":[433],"start":129077302,"strand":"+"},{"blocks":[{"q_end":29,"q_start":5,"t_end":15096381,"t_start":15096357},{"q_end":36,"q_start":29,"t_end":15096679,"t_start":15096672}],"chromosome":"chr6","end":15096679,"genes":[],"id":72,"match":37,"query_index":31,"signatures":[434],"start":15096357,"strand":"+"},{"blocks":[{"q_end":29,"q_start":5,"t_end":14289226,"t_start":14289202},{"q_end":36,"q_start":29,"t_end":14289695,"t_start":14289688}],"chromosome":"chr5","end":14289695,"genes":[],"id":73,"match":37,"query_index":31,"signatures":[436],"start":14289202,"strand":"+"},{"blocks":[{"q_end":29,"q_start":5,"t_end":172851041,"t_start":172851017},{"q_end":36,"q_start":29,"t_end":172851356,"t_start":172851349}],"chromosome":"chr5","end":172851356,"genes":[],"id":74,"match":37,"query_index":31,"signatures":[437],"start":172851017,"strand":"+"},{"blocks":[{"q_end":29,"q_start":5,"t_end":66191731,"t_start":66191707},{"q_end":36,"q_start":29,"t_end":66192163,"t_start":66192156}],"chromosome":"chr3","end":66192163,"genes":[],"id":75,"match":37,"query_index":31,"signatures":[439],"start":66191707,"strand":"+"},{"blocks":[{"q_end":29,"q_start":5,"t_end":80679036,"t_start":80679012},{"q_end":36,"q_start":29,"t_end":80679372,"t_start":80679365}],"chromosome":"chr3","end":80679372,"genes":[],"id":76,"match":37,"query_index":31,"signatures":[440],"start":80679012,"strand":"+"},{"blocks":[{"q_end":29,"q_start":5,"t_end":111684171,"t_start":111684147},{"q_end":36,"q_start":29,"t_end":111684501,"t_start":111684494}],"chromosome":"chr3","end":111684501,"genes":[],"id":77,"match":37,"query_index":31,"signatures":[441],"start":111684147,"strand":"+"},{"blocks":[{"q_end":30,"q_start":5,"t_end":176915332,"t_start":176915307},{"q_end":36,"q_start":30,"t_end":176915701,"t_start":176915695}],"chromosome":"chr3","end":176915701,"genes":[],"id":78,"match":37,"query_index":31,"signatures":[442],"start":176915307,"strand":"+"},{"blocks":[{"q_end":29,"q_start":5,"t_end":42668311,"t_start":42668287},{"q_end":36,"q_start":29,"t_end":42668654,"t_start":42668647}],"chromosome":"chr22","end":42668654,"genes":[],"id":79,"match":37,"query_index":31,"signatures":[443],"start":42668287,"strand":"+"},{"blocks":[{"q_end":30,"q_start":5,"t_end":49342127,"t_start":49342102},{"q_end":36,"q_start":30,"t_end":49342604,"t_start":49342598}],"chromosome":"chr20","end":49342604,"genes":[],"id":80,"match":37,"query_index":31,"signatures":[444],"start":49342102,"strand":"+"},{"blocks":[{"q_end":33,"q_start":5,"t_end":137275,"t_start":137247},{"q_end":36,"q_start":33,"t_end":137650,"t_start":137647}],"chromosome":"chr19_KI270930v1_alt","end":137650,"genes":[],"id":81,"match":37,"query_index":31,"signatures":[447],"start":137247,"strand":"+"},{"blocks":[{"q_end":33,"q_start":5,"t_end":56635,"t_start":56607},{"q_end":36,"q_start":33,"t_end":57010,"t_start":57007}],"chromosome":"chr19_KI270890v1_alt","end":57010,"genes":[],"id":82,"match":37,"query_index":31,"signatures":[448],"start":56607,"strand":"+"},{"blocks":[{"q_end":29,"q_start":5,"t_end":35061337,"t_start":35061313},{"q_end":36,"q_start":29,"t_end":35061392,"t_start":35061385}],"chromosome":"chr19","end":35061392,"genes":[],"id":83,"match":37,"query_index":31,"signatures":[450],"start":35061313,"strand":"+"},{"blocks":[{"q_end":29,"q_start":5,"t_end":2973771,"t_start":2973747},{"q_end":36,"q_start":29,"t_end":2974078,"t_start":2974071}],"chromosome":"chr19","end":2974078,"genes":[],"id":84,"match":37,"query_index":31,"signatures":[451],"start":2973747,"strand":"+"},{"blocks":[{"q_end":29,"q_start":5,"t_end":63424161,"t_start":63424137},{"q_end":36,"q_start":29,"t_end":63424302,"t_start":63424295}],"chromosome":"chr18","end":63424302,"genes":[],"id":85,"match":37,"query_index":31,"signatures":[452],"start":63424137,"strand":"+"},{"blocks":[{"q_end":29,"q_start":5,"t_end":67640521,"t_start":67640497},{"q_end":36,"q_start":29,"t_end":67640836,"t_start":67640829}],"chromosome":"chr17","end":67640836,"genes":[],"id":86,"match":37,"query_index":31,"signatures":[453],"start":67640497,"strand":"+"},{"blocks":[{"q_end":29,"q_start":5,"t_end":30848731,"t_start":30848707},{"q_end":36,"q_start":29,"t_end":30849033,"t_start":30849026}],"chromosome":"chr16","end":30849033,"genes":[],"id":87,"match":37,"query_index":31,"signatures":[455],"start":30848707,"strand":"+"},{"blocks":[{"q_end":29,"q_start":5,"t_end":84676306,"t_start":84676282},{"q_end":36,"q_start":29,"t_end":84676620,"t_start":84676613}],"chromosome":"chr15","end":84676620,"genes":[],"id":88,"match":37,"query_index":31,"signatures":[456],"start":84676282,"strand":"+"},{"blocks":[{"q_end":29,"q_start":5,"t_end":34602131,"t_start":34602107},{"q_end":36,"q_start":29,"t_end":34602273,"t_start":34602266}],"chromosome":"chr14","end":34602273,"genes":[],"id":89,"match":37,"query_index":31,"signatures":[458],"start":34602107,"strand":"+"},{"blocks":[{"q_end":13,"q_start":5,"t_end":102407687,"t_start":102407679},{"q_end":36,"q_start":13,"t_end":102407843,"t_start":102407820}],"chromosome":"chr14","end":102407843,"genes":[],"id":90,"match":37,"query_index":31,"signatures":[459],"start":102407679,"strand":"+"},{"blocks":[{"q_end":30,"q_start":5,"t_end":42843452,"t_start":42843427},{"q_end":36,"q_start":30,"t_end":42843837,"t_start":42843831}],"chromosome":"chr13","end":42843837,"genes":[],"id":91,"match":37,"query_index":31,"signatures":[460],"start":42843427,"strand":"+"},{"blocks":[{"q_end":30,"q_start":5,"t_end":95536292,"t_start":95536267},{"q_end":36,"q_start":30,"t_end":95536502,"t_start":95536496}],"chromosome":"chr13","end":95536502,"genes":[],"id":92,"match":37,"query_index":31,"signatures":[461],"start":95536267,"strand":"+"},{"blocks":[{"q_end":29,"q_start":5,"t_end":100468866,"t_start":100468842},{"q_end":36,"q_start":29,"t_end":100469059,"t_start":100469052}],"chromosome":"chr13","end":100469059,"genes":[],"id":93,"match":37,"query_index":31,"signatures":[462],"start":100468842,"strand":"+"},{"blocks":[{"q_end":29,"q_start":5,"t_end":56392976,"t_start":56392952},{"q_end":36,"q_start":29,"t_end":56393422,"t_start":56393415}],"chromosome":"chr12","end":56393422,"genes":[],"id":94,"match":37,"query_index":31,"signatures":[463],"start":56392952,"strand":"+"},{"blocks":[{"q_end":25,"q_start":5,"t_end":133162637,"t_start":133162617},{"q_end":36,"q_start":25,"t_end":133162975,"t_start":133162964}],"chromosome":"chr12","end":133162975,"genes":[],"id":95,"match":37,"query_index":31,"signatures":[464],"start":133162617,"strand":"+"},{"blocks":[{"q_end":29,"q_start":5,"t_end":108318531,"t_start":108318507},{"q_end":36,"q_start":29,"t_end":108319024,"t_start":108319017}],"chromosome":"chr11","end":108319024,"genes":[],"id":96,"match":37,"query_index":31,"signatures":[465],"start":108318507,"strand":"+"},{"blocks":[{"q_end":29,"q_start":5,"t_end":125340891,"t_start":125340867},{"q_end":36,"q_start":29,"t_end":125341203,"t_start":125341196}],"chromosome":"chr11","end":125341203,"genes":[],"id":97,"match":37,"query_index":31,"signatures":[466],"start":125340867,"strand":"+"},{"blocks":[{"q_end":29,"q_start":5,"t_end":70181676,"t_start":70181652},{"q_end":36,"q_start":29,"t_end":70182034,"t_start":70182027}],"chromosome":"chr10","end":70182034,"genes":[],"id":98,"match":37,"query_index":31,"signatures":[467],"start":70181652,"strand":"+"},{"blocks":[{"q_end":30,"q_start":5,"t_end":83442012,"t_start":83441987},{"q_end":36,"q_start":30,"t_end":83442314,"t_start":83442308}],"chromosome":"chr1","end":83442314,"genes":[],"id":99,"match":37,"query_index":31,"signatures":[469],"start":83441987,"strand":"+"},{"blocks":[{"q_end":32,"q_start":3,"t_end":59346422,"t_start":59346393},{"q_end":34,"q_start":32,"t_end":59346719,"t_start":59346717}],"chromosome":"chr18","end":59346719,"genes":[],"id":100,"match":37,"query_index":31,"signatures":[470],"start":59346393,"strand":"-"},{"blocks":[{"q_end":28,"q_start":3,"t_end":31619393,"t_start":31619368},{"q_end":34,"q_start":28,"t_end":31619820,"t_start":31619814}],"chromosome":"chr12","end":31619820,"genes":[],"id":101,"match":37,"query_index":31,"signatures":[471],"start":31619368,"strand":"-"}],"counts":[5.0,13.0,0.0,7.0,0.0,5.0,0.0,0.0,8.0,12.0,7.0,14.0,8.0,9.0,8.0,5.0,6.0],"events":[{"best_kmer":140132,"gene":["","ABO"],"id":65,"info":"","signatures":[427],"type":"splice_borders"},{"best_kmer":140132,"gene":["ABO","NKRF"],"id":66,"info":"","signatures":[428],"type":"splice_borders"},{"best_kmer":140132,"gene":["ABO","AL138752.2","DCAF10"],"id":67,"info":"","signatures":[429],"type":"splice_borders"},{"best_kmer":140132,"gene":["","ABO"],"id":68,"info":"","signatures":[430],"type":"splice_borders"},{"best_kmer":140132,"gene":["","ABO"],"id":69,"info":"","signatures":[431],"type":"splice_borders"},{"best_kmer":140132,"gene":["","ABO"],"id":70,"info":"","signatures":[432],"type":"splice_borders"},{"best_kmer":140132,"gene":["","ABO"],"id":71,"info":"","signatures":[433],"type":"splice_borders"},{"best_kmer":140132,"gene":["","ABO"],"id":72,"info":"","signatures":[434],"type":"splice_borders"},{"best_kmer":140132,"gene":["ABO","TRIO"],"id":73,"info":"","signatures":[436],"type":"splice_borders"},{"best_kmer":140132,"gene":["ABO","ERGIC1"],"id":74,"info":"","signatures":[437],"type":"splice_borders"},{"best_kmer":140132,"gene":["ABO","SLC25A26"],"id":75,"info":"","signatures":[439],"type":"splice_borders"},{"best_kmer":140132,"gene":["","ABO"],"id":76,"info":"","signatures":[440],"type":"splice_borders"},{"best_kmer":140132,"gene":["ABO","PLCXD2"],"id":77,"info":"","signatures":[441],"type":"splice_borders"},{"best_kmer":140132,"gene":["","ABO"],"id":78,"info":"","signatures":[442],"type":"splice_borders"},{"best_kmer":140132,"gene":["","ABO"],"id":79,"info":"","signatures":[443],"type":"splice_borders"},{"best_kmer":140132,"gene":["ABO","AL035685.1","KCNB1"],"id":80,"info":"","signatures":[444],"type":"splice_borders"},{"best_kmer":140132,"gene":["","ABO"],"id":81,"info":"","signatures":[447],"type":"splice_borders"},{"best_kmer":140132,"gene":["","ABO"],"id":82,"info":"","signatures":[448],"type":"splice_borders"},{"best_kmer":140132,"gene":["ABO","HPN","HPN-AS1"],"id":83,"info":"","signatures":[450],"type":"splice_borders"},{"best_kmer":140132,"gene":["","ABO"],"id":84,"info":"","signatures":[451],"type":"splice_borders"},{"best_kmer":140132,"gene":["","ABO"],"id":85,"info":"","signatures":[452],"type":"splice_borders"},{"best_kmer":140132,"gene":["ABO","PITPNC1"],"id":86,"info":"","signatures":[453],"type":"splice_borders"},{"best_kmer":140132,"gene":["ABO","BCL7C"],"id":87,"info":"","signatures":[455],"type":"splice_borders"},{"best_kmer":140132,"gene":["ABO","SEC11A"],"id":88,"info":"","signatures":[456],"type":"splice_borders"},{"best_kmer":140132,"gene":["ABO","SNX6"],"id":89,"info":"","signatures":[458],"type":"splice_borders"},{"best_kmer":140132,"gene":["ABO","TECPR2"],"id":90,"info":"","signatures":[459],"type":"splice_borders"},{"best_kmer":140132,"gene":["","ABO"],"id":91,"info":"","signatures":[460],"type":"splice_borders"},{"best_kmer":140132,"gene":["ABO","CLDN10"],"id":92,"info":"","signatures":[461],"type":"splice_borders"},{"best_kmer":140132,"gene":["ABO","PCCA","PCCA-AS1"],"id":93,"info":"","signatures":[462],"type":"splice_borders"},{"best_kmer":140132,"gene":["","ABO"],"id":94,"info":"","signatures":[463],"type":"splice_borders"},{"best_kmer":140132,"gene":["ABO","AC026786.1"],"id":95,"info":"","signatures":[464],"type":"splice_borders"},{"best_kmer":140132,"gene":["ABO","ATM","C11orf65"],"id":96,"info":"","signatures":[465],"type":"splice_borders"},{"best_kmer":140132,"gene":["ABO","PKNOX2"],"id":97,"info":"","signatures":[466],"type":"splice_borders"},{"best_kmer":140132,"gene":["","ABO"],"id":98,"info":"","signatures":[467],"type":"splice_borders"},{"best_kmer":140132,"gene":["","ABO"],"id":99,"info":"","signatures":[469],"type":"splice_borders"},{"best_kmer":140132,"gene":["ABO","LMAN1"],"id":100,"info":"","signatures":[470],"type":"splice_borders"},{"best_kmer":140132,"gene":["","ABO"],"id":101,"info":"","signatures":[471],"type":"splice_borders"}],"fc":[1.6286810378475467],"graph":"linear","graph_id":101,"id":140132,"kmer":"GGTGAAACTCCATCTCTACTAAAAAATACAA","means":[32.00640752979668,19.65173461594182],"pvalues":[0.09984632027969287],"stdevs":[3.4543676024741194,20.897667983748594],"values":[92.396]},
{"alignments":[{"blocks":[{"q_end":26,"q_start":5,"t_end":50113997,"t_start":50113976},{"q_end":36,"q_start":26,"t_end":50117916,"t_start":50117906}],"chromosome":"chr10","end":50117916,"genes":[174],"id":102,"match":55,"query_index":32,"signatures":[472],"start":50113976,"strand":"-"},{"blocks":[{"q_end":26,"q_start":5,"t_end":45773358,"t_start":45773337},{"q_end":36,"q_start":26,"t_end":45777283,"t_start":45777273}],"chromosome":"chr10","end":45777283,"genes":[911],"id":103,"match":55,"query_index":32,"signatures":[473],"start":45773337,"strand":"-"}],"counts":[7.0,23.0,5.0,0.0,0.0,13.0,5.0,0.0,19.0,8.0,21.0,37.0,12.0,16.0,21.0,8.0,17.0],"events":[{"best_kmer":145746,"gene":["WASHC2A","WASHC2C"],"id":102,"info":"","signatures":[472],"type":"splice_borders"},{"best_kmer":145746,"gene":["WASHC2A","WASHC2C"],"id":103,"info":"","signatures":[473],"type":"splice_borders"}],"fc":[2.7204818995397306],"graph":"linear","graph_id":104,"id":145746,"kmer":"GTCTCTTTTTCTTTGTTGCAGGAGGAACAGA","means":[71.3146563254615,26.213979345911838],"pvalues":[0.00013921969790679426],"stdevs":[13.534683120927452,22.269491349813602],"values":[92.336]},
{"alignments":[{"blocks":[{"q_end":80,"q_start":63,"t_end":132406289,"t_start":132406272},{"q_end":94,"q_start":80,"t_end":132417074,"t_start":132417060}],"chromosome":"chr10","end":132417074,"genes":[903],"id":104,"match":113,"query_index":33,"signatures":[477],"start":132406272,"strand":"-"}],"counts":[0.0,0.0,0.0,0.0,0.0,0.0,0.0,0.0,7.0,0.0,17.0,19.0,7.0,0.0,19.0,7.0,5.0],"events":[{"best_kmer":160789,"gene":["PWWP2B"],"id":104,"info":"","signatures":[477],"type":"splice_borders"}],"fc":[27.067341767871017],"graph":"linear","graph_id":111,"id":160789,"kmer":"TCATCGTCGGTGACCTGGTCAGGGAACCAGT","means":[40.31451515974894,1.4894153812917952],"pvalues":[0.005830150656791112],"stdevs":[24.271864415794404,4.709944986970212],"values":[92.185]},
{"alignments":[{"blocks":[{"q_end":80,"q_start":64,"t_end":85761011,"t_start":85760995},{"q_end":95,"q_start":80,"t_end":85768031,"t_start":85768016}],"chromosome":"chr15","end":85768031,"genes":[1009],"id":105,"match":123,"query_index":34,"signatures":[483],"start":85760995,"strand":"+"}],"counts":[6.0,9.0,0.0,0.0,8.0,5.0,13.0,0.0,8.0,0.0,15.0,19.0,13.0,11.0,16.0,7.0,8.0],"events":[{"best_kmer":52800,"gene":["KLHL25"],"id":105,"info":"","signatures":[483],"type":"splice_borders"},{"best_kmer":52800,"gene":["KLHL25"],"id":3498,"info":"ENST00000559131.1 [ 14.000000% of coverage ]\n","signatures":[],"type":"DE"}],"fc":[2.296396789504393],"graph":"linear","graph_id":120,"id":52800,"kmer":"CACTGAAGGCCGCGGTCTGGCTGGGCTCAGC","means":[50.01610384051544,21.780253338235106],"pvalues":[0.008052399642537221],"stdevs":[8.57806178106572,25.6962177807057],"values":[91.975]},
{"alignments":[{"blocks":[{"q_end":89,"q_start":62,"t_end":3033257,"t_start":3033230},{"q_end":93,"q_start":89,"t_end":3033453,"t_start":3033449}],"chromosome":"chr6_GL000256v2_alt","end":3033453,"genes":[],"id":106,"match":116,"query_index":35,"signatures":[499],"start":3033230,"strand":"-"},{"blocks":[{"q_end":89,"q_start":62,"t_end":2989772,"t_start":2989745},{"q_end":93,"q_start":89,"t_end":2989968,"t_start":2989964}],"chromosome":"chr6_GL000255v2_alt","end":2989968,"genes":[],"id":107,"match":116,"query_index":35,"signatures":[500],"start":2989745,"strand":"-"},{"blocks":[{"q_end":89,"q_start":62,"t_end":3075836,"t_start":3075809},{"q_end":93,"q_start":89,"t_end":3076032,"t_start":3076028}],"chromosome":"chr6_GL000254v2_alt","end":3076032,"genes":[],"id":108,"match":116,"query_index":35,"signatures":[501],"start":3075809,"strand":"-"},{"blocks":[{"q_end":89,"q_start":62,"t_end":3039008,"t_start":3038981},{"q_end":93,"q_start":89,"t_end":3039204,"t_start":3039200}],"chromosome":"chr6_GL000253v2_alt","end":3039204,"genes":[],"id":109,"match":116,"query_index":35,"signatures":[502],"start":3038981,"strand":"-"},{"blocks":[{"q_end":89,"q_start":62,"t_end":2981722,"t_start":2981695},{"q_end":93,"q_start":89,"t_end":2981918,"t_start":2981914}],"chromosome":"chr6_GL000252v2_alt","end":2981918,"genes":[],"id":110,"match":116,"query_index":35,"signatures":[503],"start":2981695,"strand":"-"},{"blocks":[{"q_end":89,"q_start":62,"t_end":3211249,"t_start":3211222},{"q_end":93,"q_start":89,"t_end":3211445,"t_start":3211441}],"chromosome":"chr6_GL000251v2_alt","end":3211445,"genes":[],"id":111,"match":116,"query_index":35,"signatures":[504],"start":3211222,"strand":"-"}],"counts":[984.0,773.0,615.0,552.0,492.0,373.0,871.0,473.0,1321.0,396.0,839.0,2271.0,1581.0,1471.0,1577.0,806.0,1289.0],"events":[{"best_kmer":2254,"gene":[""],"id":106,"info":"","signatures":[499],"type":"splice_borders"},{"best_kmer":2254,"gene":[""],"id":107,"info":"","signatures":[500],"type":"splice_borders"},{"best_kmer":2254,"gene":[""],"id":108,"info":"","signatures":[501],"type":"splice_borders"},{"best_kmer":2254,"gene":[""],"id":109,"info":"","signatures":[502],"type":"splice_borders"},{"best_kmer":2254,"gene":[""],"id":110,"info":"","signatures":[503],"type":"splice_borders"},{"best_kmer":2254,"gene":[""],"id":111,"info":"","signatures":[504],"type":"splice_borders"}],"fc":[1.8901341190794696],"graph":"complex","graph_id":401,"id":2254,"kmer":"AAAGGCGGACCGAGACAGTGCAGAAGCTGTG","means":[5582.622439935936,2953.558894886664],"pvalues":[0.0008050386251402474],"stdevs":[1230.3801448338913,1229.1644109855918],"values":[87.149]},
{"alignments":[{"blocks":[{"q_end":31,"q_start":21,"t_end":7798637,"t_start":7798627},{"q_end":52,"q_start":31,"t_end":7799469,"t_start":7799448}],"chromosome":"chr9","end":7799469,"genes":[534],"id":112,"match":71,"query_index":36,"signatures":[506],"start":7798627,"strand":"+"}],"counts":[32.0,6.0,6.0,0.0,10.0,0.0,10.0,12.0,33.0,16.0,11.0,13.0,12.0,9.0,14.0,7.0,11.0],"events":[{"best_kmer":148105,"gene":["DMAC1"],"id":112,"info":"","signatures":[506],"type":"splice_borders"}],"fc":[-1.1621874674363675],"graph":"linear","graph_id":124,"id":148105,"kmer":"GTGGCAATGCCTTGATTCTCACTGAGGCCGA","means":[45.20645683983281,52.53837758645675],"pvalues":[0.6318534357839414],"stdevs":[9.964923597107157,45.380250823516576],"values":[91.867]},
{"alignments":[{"blocks":[{"q_end":61,"q_start":30,"t_end":23477230,"t_start":23477199}],"chromosome":"chr14","end":23477230,"genes":[450],"id":113,"match":111,"query_index":37,"signatures":[],"start":23477199,"strand":"+"}],"counts":[31.0,44.0,16.0,14.0,19.0,20.0,9.0,8.0,30.0,24.0,18.0,38.0,18.0,18.0,20.0,10.0,17.0],"events":[{"best_kmer":112106,"gene":["NGDN"],"id":113,"info":"","signatures":[517],"type":"splice_borders"},{"best_kmer":112106,"gene":["NGDN"],"id":2974,"info":"ENST00000556483.5 [ 13.000000% of coverage ]\n","signatures":[],"type":"DE"}],"fc":[-1.1638476318423452],"graph":"linear","graph_id":134,"id":112106,"kmer":"GATTAACTATGAGGAGAGCATGATGGTGCGT","means":[76.3803587373303,88.89509963571065],"pvalues":[0.3437593377502408],"stdevs":[7.022417119858206,38.70332428777761],"values":[91.594]},
{"alignments":[{"blocks":[{"q_end":54,"q_start":52,"t_end":163529046,"t_start":163529044},{"q_end":83,"q_start":54,"t_end":163545624,"t_start":163545595}],"chromosome":"chr4","end":163545624,"genes":[638],"id":114,"match":107,"query_index":38,"signatures":[525],"start":163529044,"strand":"-"}],"counts":[77.0,42.0,103.0,18.0,56.0,53.0,33.0,16.0,139.0,40.0,199.0,295.0,103.0,128.0,186.0,46.0,123.0],"events":[{"best_kmer":129218,"gene":["MARCH1"],"id":114,"info":"","signatures":[525],"type":"splice_borders"}],"fc":[2.5461889281795553],"graph":"linear","graph_id":136,"id":129218,"kmer":"GGAGGAAATCAAGCAAGGCAATGACAATGGT","means":[574.9175889443057,225.79533772277992],"pvalues":[0.0004862047695415072],"stdevs":[156.9153891332793,110.81012691687556],"values":[90.222]},
{"alignments":[{"blocks":[{"q_end":37,"q_start":32,"t_end":2333657,"t_start":2333652},{"q_end":63,"q_start":37,"t_end":2334407,"t_start":2334381}],"chromosome":"chr17_KI270857v1_alt","end":2334407,"genes":[],"id":115,"match":96,"query_index":39,"signatures":[535],"start":2333652,"strand":"+"}],"counts":[34.0,68.0,242.0,14.0,29.0,43.0,76.0,25.0,145.0,55.0,55.0,108.0,41.0,48.0,65.0,33.0,45.0],"events":[{"best_kmer":153605,"gene":[""],"id":115,"info":"","signatures":[535],"type":"splice_borders"}],"fc":[-1.2464585921227926],"graph":"linear","graph_id":141,"id":153605,"kmer":"TACAGCTGGTATATTTGATGCCTATGTTCCT","means":[217.10774625350587,270.61581573409745],"pvalues":[0.43100720777931667],"stdevs":[19.927291752905834,203.85750789279015],"values":[83.333]},
{"alignments":[{"blocks":[{"q_end":43,"q_start":18,"t_end":48577020,"t_start":48576995},{"q_end":49,"q_start":43,"t_end":48577868,"t_start":48577862}],"chromosome":"chr17","end":48577868,"genes":[1001],"id":116,"match":70,"query_index":40,"signatures":[538],"start":48576995,"strand":"-"}],"counts":[17.0,0.0,0.0,13.0,0.0,0.0,6.0,0.0,0.0,0.0,5.0,15.0,8.0,6.0,10.0,5.0,8.0],"events":[{"best_kmer":113930,"gene":["HOXB-AS3","HOXB3","HOXB4"],"id":116,"info":"","signatures":[538],"type":"splice_borders"}],"fc":[1.5797280225326087],"graph":"linear","graph_id":142,"id":113930,"kmer":"GCACGGTAAACCCCAATTACGCCGGCGGGGA","means":[31.94321856135337,20.22070768241626],"pvalues":[0.333167226649582],"stdevs":[7.331208753288368,35.38453078125793],"values":[91.428]},
{"alignments":[{"blocks":[{"q_end":34,"q_start":8,"t_end":99884125,"t_start":99884099},{"q_end":39,"q_start":34,"t_end":99885546,"t_start":99885541}],"chromosome":"chr4","end":99885546,"genes":[288],"id":117,"match":106,"query_index":41,"signatures":[539],"start":99884099,"strand":"-"}],"counts":[26.0,34.0,24.0,13.0,27.0,11.0,37.0,13.0,32.0,22.0,36.0,70.0,30.0,34.0,38.0,25.0,35.0],"events":[{"best_kmer":15371,"gene":["LAMTOR3"],"id":117,"info":"","signatures":[539],"type":"splice_borders"},{"best_kmer":15371,"gene":["LAMTOR3"],"id":2825,"info":"ENST00000515100.1 [ 11.000000% of coverage ]\n","signatures":[],"type":"DE"}],"fc":[1.4101918627101377],"graph":"linear","graph_id":144,"id":15371,"kmer":"ACCAGGTGGTTCAATTTAATCGTTTACCTTT","means":[150.34244622955708,106.61134148131138],"pvalues":[0.03716452696619271],"stdevs":[16.423049928400243,54.95440487893905],"values":[91.367]},
{"alignments":[{"blocks":[{"q_end":26,"q_start":5,"t_end":51900298,"t_start":51900277},{"q_end":36,"q_start":26,"t_end":51901901,"t_start":51901891}],"chromosome":"chr15","end":51901901,"genes":[550],"id":118,"match":112,"query_index":42,"signatures":[540],"start":51900277,"strand":"-"}],"counts":[137.0,129.0,86.0,110.0,76.0,68.0,45.0,33.0,220.0,152.0,153.0,304.0,147.0,147.0,163.0,89.0,132.0],"events":[{"best_kmer":20486,"gene":["AC090971.2","TMOD3"],"id":118,"info":"","signatures":[540],"type":"splice_borders"},{"best_kmer":20486,"gene":["TMOD3"],"id":3080,"info":"ENST00000560725.1 [ 16.000000% of coverage ]\n","signatures":[],"type":"DE"}],"fc":[1.4243707708538533],"graph":"linear","graph_id":148,"id":20486,"kmer":"ACTGCTGCCTCTGATTGTCAATCTTGAGCTC","means":[627.1484475768594,440.29859388430793],"pvalues":[0.02145036559731927],"stdevs":[36.62104336056118,208.09846010900864],"values":[91.263]},
{"alignments":[{"blocks":[{"q_end":19,"q_start":9,"t_end":8874917,"t_start":8874907},{"q_end":31,"q_start":19,"t_end":8878591,"t_start":8878579},{"q_end":40,"q_start":32,"t_end":8878599,"t_start":8878591}],"chromosome":"chr1","end":8878599,"genes":[],"id":119,"match":57,"query_index":43,"signatures":[552,553],"start":8874907,"strand":"-"}],"counts":[8.0,8.0,8.0,0.0,0.0,6.0,0.0,0.0,15.0,6.0,16.0,16.0,15.0,14.0,15.0,11.0,12.0],"events":[{"best_kmer":78425,"gene":["ENO1"],"id":119,"info":"","signatures":[553],"type":"splice_borders"}],"fc":[3.579810133457753],"graph":"linear","graph_id":155,"id":78425,"kmer":"CGACGAGACCCCAGTGGCTAGAAGTTCACCA","means":[58.89008707009753,16.45061745585243],"pvalues":[1.8159326725213596e-05],"stdevs":[12.507337198991081,14.967330410959319],"values":[91.12799999999999]},
{"alignments":[{"blocks":[{"q_end":12,"q_start":6,"t_end":121124292,"t_start":121124286},{"q_end":37,"q_start":12,"t_end":121124483,"t_start":121124458}],"chromosome":"chr4","end":121124483,"genes":[],"id":120,"match":38,"query_index":44,"signatures":[557],"start":121124286,"strand":"-"},{"blocks":[{"q_end":12,"q_start":6,"t_end":41279662,"t_start":41279656},{"q_end":37,"q_start":12,"t_end":41279983,"t_start":41279958}],"chromosome":"chr22","end":41279983,"genes":[],"id":121,"match":38,"query_index":44,"signatures":[558],"start":41279656,"strand":"-"},{"blocks":[{"q_end":12,"q_start":6,"t_end":14123579,"t_start":14123573},{"q_end":37,"q_start":12,"t_end":14124058,"t_start":14124033}],"chromosome":"chr18","end":14124058,"genes":[],"id":122,"match":38,"query_index":44,"signatures":[559],"start":14123573,"strand":"-"},{"blocks":[{"q_end":32,"q_start":6,"t_end":77220628,"t_start":77220602},{"q_end":37,"q_start":32,"t_end":77221011,"t_start":77221006}],"chromosome":"chr18","end":77221011,"genes":[],"id":123,"match":38,"query_index":44,"signatures":[560],"start":77220602,"strand":"-"},{"blocks":[{"q_end":15,"q_start":6,"t_end":35168,"t_start":35159},{"q_end":37,"q_start":15,"t_end":35488,"t_start":35466}],"chromosome":"chr16_KI270856v1_alt","end":35488,"genes":[],"id":124,"match":38,"query_index":44,"signatures":[561],"start":35159,"strand":"-"},{"blocks":[{"q_end":34,"q_start":6,"t_end":1843670,"t_start":1843642},{"q_end":37,"q_start":34,"t_end":1843758,"t_start":1843755}],"chromosome":"chr16_KI270853v1_alt","end":1843758,"genes":[],"id":125,"match":38,"query_index":44,"signatures":[562],"start":1843642,"strand":"-"},{"blocks":[{"q_end":34,"q_start":6,"t_end":207595,"t_start":207567},{"q_end":37,"q_start":34,"t_end":207684,"t_start":207681}],"chromosome":"chr15_KI270727v1_random","end":207684,"genes":[],"id":126,"match":38,"query_index":44,"signatures":[563],"start":207567,"strand":"-"},{"blocks":[{"q_end":34,"q_start":6,"t_end":21917735,"t_start":21917707},{"q_end":37,"q_start":34,"t_end":21917824,"t_start":21917821}],"chromosome":"chr15","end":21917824,"genes":[],"id":127,"match":38,"query_index":44,"signatures":[564],"start":21917707,"strand":"-"},{"blocks":[{"q_end":31,"q_start":6,"t_end":99169072,"t_start":99169047},{"q_end":37,"q_start":31,"t_end":99169256,"t_start":99169250}],"chromosome":"chr10","end":99169256,"genes":[],"id":128,"match":38,"query_index":44,"signatures":[565],"start":99169047,"strand":"-"},{"blocks":[{"q_end":31,"q_start":6,"t_end":116794082,"t_start":116794057},{"q_end":37,"q_start":31,"t_end":116794564,"t_start":116794558}],"chromosome":"chr10","end":116794564,"genes":[],"id":129,"match":38,"query_index":44,"signatures":[566],"start":116794057,"strand":"-"}],"counts":[36.0,35.0,8.0,15.0,14.0,7.0,16.0,0.0,48.0,29.0,20.0,30.0,15.0,21.0,16.0,10.0,16.0],"events":[{"best_kmer":180996,"gene":[""],"id":120,"info":"","signatures":[557],"type":"splice_borders"},{"best_kmer":180996,"gene":["RANGAP1"],"id":121,"info":"","signatures":[558],"type":"splice_borders"},{"best_kmer":180996,"gene":["ZNF519"],"id":122,"info":"","signatures":[559],"type":"splice_borders"},{"best_kmer":180996,"gene":["AC100863.1"],"id":123,"info":"","signatures":[560],"type":"splice_borders"},{"best_kmer":180996,"gene":[""],"id":124,"info":"","signatures":[561],"type":"splice_borders"},{"best_kmer":180996,"gene":[""],"id":125,"info":"","signatures":[562],"type":"splice_borders"},{"best_kmer":180996,"gene":[""],"id":126,"info":"","signatures":[563],"type":"splice_borders"},{"best_kmer":180996,"gene":[""],"id":127,"info":"","signatures":[564],"type":"splice_borders"},{"best_kmer":180996,"gene":["HPSE2"],"id":128,"info":"","signatures":[565],"type":"splice_borders"},{"best_kmer":180996,"gene":["HSPA12A"],"id":129,"info":"","signatures":[566],"type":"splice_borders"}],"fc":[-1.174234525162284],"graph":"linear","graph_id":160,"id":180996,"kmer":"TGGGATTACAGGCGCCCACCACCACGCCTGG","means":[71.99511090211179,84.53914486414722],"pvalues":[0.48041997116621504],"stdevs":[9.631048359599436,52.64593520652313],"values":[91.056]},
{"alignments":[{"blocks":[{"q_end":38,"q_start":27,"t_end":113117607,"t_start":113117596},{"q_end":58,"q_start":38,"t_end":113118087,"t_start":113118067}],"chromosome":"chr7","end":113118087,"genes":[1227],"id":130,"match":93,"query_index":45,"signatures":[567],"start":113117596,"strand":"+"}],"counts":[33.0,27.0,36.0,20.0,22.0,15.0,41.0,9.0,25.0,13.0,27.0,35.0,19.0,26.0,24.0,12.0,17.0],"events":[{"best_kmer":123976,"gene":["AC073346.1","SMIM30"],"id":130,"info":"","signatures":[567],"type":"splice_borders"}],"fc":[-1.2089601013523066],"graph":"linear","graph_id":161,"id":123976,"kmer":"GCTGAAGGTTCCAAAGAAATGGTATATATAG","means":[89.79739007899896,108.5614618110792],"pvalues":[0.37043838354809555],"stdevs":[11.608880163484,61.39394582726157],"values":[89.765]},
{"alignments":[{"blocks":[{"q_end":66,"q_start":42,"t_end":56632759,"t_start":56632735},{"q_end":73,"q_start":66,"t_end":56633346,"t_start":56633339}],"chromosome":"chr16","end":56633346,"genes":[1170],"id":131,"match":102,"query_index":46,"signatures":[570],"start":56632735,"strand":"+"}],"counts":[0.0,0.0,0.0,0.0,0.0,0.0,0.0,0.0,0.0,0.0,0.0,0.0,8.0,8.0,587.0,8.0,273.0],"events":[{"best_kmer":15944,"gene":["MT1M"],"id":131,"info":"","signatures":[570],"type":"splice_borders"},{"best_kmer":15944,"gene":["MT1M"],"id":3638,"info":"ENST00000379818.3 [ 12.000000% of coverage ]\nENST00000570233.1 [ 38.000000% of coverage ]\n","signatures":[],"type":"DE"}],"fc":[null],"graph":"linear","graph_id":163,"id":15944,"kmer":"ACCCCAACTGCTCCTGCACCACTGGTGTCTC","means":[519.8997283338294,0.0],"pvalues":[0.16665561809130947],"stdevs":[874.1547285046602,0.0],"values":[91.027]},
{"alignments":[{"blocks":[{"q_end":17,"q_start":9,"t_end":74931784,"t_start":74931776},{"q_end":35,"q_start":18,"t_end":74931801,"t_start":74931784},{"q_end":40,"q_start":35,"t_end":74931886,"t_start":74931881}],"chromosome":"chr5","end":74931886,"genes":[],"id":132,"match":40,"query_index":47,"signatures":[576,577],"start":74931776,"strand":"-"},{"blocks":[{"q_end":17,"q_start":9,"t_end":87268307,"t_start":87268299},{"q_end":35,"q_start":18,"t_end":87268324,"t_start":87268307},{"q_end":40,"q_start":35,"t_end":87268409,"t_start":87268404}],"chromosome":"chr16","end":87268409,"genes":[],"id":133,"match":40,"query_index":47,"signatures":[579,580],"start":87268299,"strand":"-"},{"blocks":[{"q_end":17,"q_start":9,"t_end":91600293,"t_start":91600285},{"q_end":35,"q_start":18,"t_end":91600310,"t_start":91600293},{"q_end":40,"q_start":35,"t_end":91600395,"t_start":91600390}],"chromosome":"chr1","end":91600395,"genes":[],"id":134,"match":40,"query_index":47,"signatures":[581,582],"start":91600285,"strand":"-"}],"counts":[8.0,10.0,7.0,13.0,8.0,0.0,5.0,6.0,6.0,5.0,0.0,0.0,0.0,0.0,0.0,0.0,5.0],"events":[{"best_kmer":126186,"gene":["AC116337.2","AC116337.3"],"id":132,"info":"","signatures":[577],"type":"splice_borders"},{"best_kmer":126186,"gene":["AC010531.2","AC010531.4","C16orf95"],"id":133,"info":"","signatures":[580],"type":"splice_borders"},{"best_kmer":126186,"gene":["","AL714022.1"],"id":134,"info":"","signatures":[582],"type":"splice_borders"}],"fc":[-9.240900377886652],"graph":"linear","graph_id":165,"id":126186,"kmer":"GCTTGGTTCTTCTCCAATGTCTCCCTTTTGG","means":[3.608149375126872,33.3425489240814],"pvalues":[0.00472821939475651],"stdevs":[9.546265939758804,24.675529301816294],"values":[83.213]},
{"alignments":[{"blocks":[{"q_end":55,"q_start":33,"t_end":4033173,"t_start":4033151},{"q_end":64,"q_start":55,"t_end":4033428,"t_start":4033419}],"chromosome":"chr19","end":4033428,"genes":[243],"id":135,"match":102,"query_index":48,"signatures":[585],"start":4033151,"strand":"-"}],"counts":[35.0,88.0,23.0,26.0,23.0,79.0,34.0,17.0,54.0,36.0,59.0,125.0,63.0,58.0,62.0,32.0,42.0],"events":[{"best_kmer":96119,"gene":["PIAS4"],"id":135,"info":"","signatures":[585],"type":"splice_borders"}],"fc":[1.4523782167820876],"graph":"linear","graph_id":167,"id":96119,"kmer":"CTTCACCAGCGGACAGATGAGGGACACCCGC","means":[240.0134624430268,165.2554821255888],"pvalues":[0.004324871971439536],"stdevs":[28.431237295665746,59.54989789561995],"values":[89.479]},
{"alignments":[{"blocks":[{"q_end":91,"q_start":63,"t_end":24286950,"t_start":24286922},{"q_end":94,"q_start":91,"t_end":24289001,"t_start":24288998}],"chromosome":"chr13","end":24289001,"genes":[1003,1534],"id":136,"match":122,"query_index":49,"signatures":[588],"start":24286922,"strand":"+"}],"counts":[11.0,21.0,15.0,7.0,8.0,14.0,6.0,0.0,18.0,0.0,26.0,35.0,10.0,22.0,46.0,18.0,34.0],"events":[{"best_kmer":59582,"gene":["AL359736.1","SPATA13"],"id":136,"info":"","signatures":[588],"type":"splice_borders"}],"fc":[2.890229844445077],"graph":"linear","graph_id":172,"id":59582,"kmer":"CATCAAACACCTCAGGGACATCTGTGAGGGC","means":[110.58314831512574,38.2610222255032],"pvalues":[0.006529525229299854],"stdevs":[46.640221386197894,21.771475176409446],"values":[90.821]},
{"alignments":[{"blocks":[{"q_end":49,"q_start":31,"t_end":56073272,"t_start":56073254},{"q_end":62,"q_start":49,"t_end":56073707,"t_start":56073694}],"chromosome":"chr8","end":56073707,"genes":[18],"id":137,"match":60,"query_index":50,"signatures":[589,590],"start":56073254,"strand":"+"}],"counts":[813.0,0.0,5.0,220.0,57.0,6.0,823.0,35.0,0.0,10.0,0.0,0.0,0.0,0.0,0.0,0.0,0.0],"events":[{"best_kmer":83374,"gene":["RPS20"],"id":137,"info":"","signatures":[590],"type":"splice_borders"}],"fc":[null],"graph":"linear","graph_id":173,"id":83374,"kmer":"CGTAGTGATTCTCAAAGTCTTGGTAGGCATT","means":[0.0,1063.8511489455536],"pvalues":[0.08495004288163344],"stdevs":[0.0,1738.348567409257],"values":[89.175]},
{"alignments":[{"blocks":[{"q_end":33,"q_start":8,"t_end":203183789,"t_start":203183764},{"q_end":39,"q_start":34,"t_end":203184580,"t_start":203184575}],"chromosome":"chr1","end":203184580,"genes":[492],"id":138,"match":65,"query_index":51,"signatures":[594],"start":203183764,"strand":"-"}],"counts":[0.0,0.0,0.0,0.0,0.0,0.0,0.0,0.0,0.0,0.0,0.0,5.0,10.0,0.0,6.0,15.0,8.0],"events":[{"best_kmer":46835,"gene":["CHI3L1"],"id":138,"info":"","signatures":[594],"type":"splice_borders"},{"best_kmer":46835,"gene":["CHI3L1"],"id":3023,"info":"? -> ? OR ? -> ?","signatures":[594,654],"type":"multiple_splice_junctions"}],"fc":[null],"graph":"linear","graph_id":175,"id":46835,"kmer":"CAAAGATTTCCAAGATAGCCTCCAACACCCA","means":[31.388657553513895,0.0],"pvalues":[0.058652804947329634],"stdevs":[35.64461132459614,0.0],"values":[90.78199999999998]},
{"alignments":[{"blocks":[{"q_end":14,"q_start":10,"t_end":155187576,"t_start":155187572},{"q_end":41,"q_start":14,"t_end":155187748,"t_start":155187721}],"chromosome":"chr1","end":155187748,"genes":[1034],"id":139,"match":114,"query_index":52,"signatures":[595],"start":155187572,"strand":"-"}],"counts":[0.0,0.0,0.0,0.0,0.0,0.0,0.0,0.0,0.0,0.0,0.0,12.0,7.0,7.0,17.0,0.0,14.0],"events":[{"best_kmer":37103,"gene":["MUC1"],"id":139,"info":"","signatures":[595],"type":"splice_borders"},{"best_kmer":37103,"gene":["MUC1"],"id":3518,"info":"ENST00000337604.6 [ 13.000000% of coverage ]\nENST00000338684.9 [ 10.000000% of coverage ]\nENST00000368390.7 [ 14.000000% of coverage ]\nENST00000368392.7 [ 11.000000% of coverage ]\nENST00000368393.7 [ 11.000000% of coverage ]\nENST00000368398.7 [ 16.000000% of coverage ]\nENST00000438413.5 [ 12.000000% of coverage ]\nENST00000462317.5 [ 10.000000% of coverage ]\nENST00000610359.4 [ 10.000000% of coverage ]\n","signatures":[],"type":"DE"},{"best_kmer":37103,"gene":["MUC1"],"id":3519,"info":"ENST00000368389.6_intron_1_cov_14.440000\nENST00000368396.8 intron 1 cov 14.440000\nENST00000467134.5 intron 2 cov 17.200000\nENST00000471283.5 intron 2 cov 24.560000\nENST00000498431.5 intron 2 cov 23.370000\nENST00000614519.4 intron 2 cov 23.370000\nENST00000615517.4 intron 2 cov 18.410000","signatures":[],"type":"intron"},{"best_kmer":37103,"gene":["MUC1"],"id":3520,"info":"ENST00000343256.9_intron_2_cov_23.370000","signatures":[],"type":"intron"}],"fc":[null],"graph":"linear","graph_id":176,"id":37103,"kmer":"ATAACCTGACGATCTCAGACGTCAGCGTGAG","means":[31.263396123235378,0.0],"pvalues":[0.023245144235206502],"stdevs":[27.343300198477365,0.0],"values":[90.75399999999999]},
{"alignments":[{"blocks":[{"q_end":13,"q_start":12,"t_end":81511108,"t_start":81511107},{"q_end":43,"q_start":13,"t_end":81511217,"t_start":81511187}],"chromosome":"chr17","end":81511217,"genes":[1014],"id":140,"match":60,"query_index":53,"signatures":[596,597],"start":81511107,"strand":"+"}],"counts":[0.0,0.0,0.0,0.0,0.0,0.0,0.0,0.0,0.0,0.0,6.0,5.0,11.0,6.0,8.0,0.0,0.0],"events":[{"best_kmer":68429,"gene":["ACTG1"],"id":140,"info":"","signatures":[597],"type":"splice_borders"}],"fc":[null],"graph":"linear","graph_id":179,"id":68429,"kmer":"CCCAGGAAGGAAGGCTGGAGCAGCGCCTCCG","means":[19.705047593400984,0.0],"pvalues":[0.02612369613362917],"stdevs":[17.764320995738302,0.0],"values":[89.39]},
{"alignments":[{"blocks":[{"q_end":16,"q_start":14,"t_end":38617625,"t_start":38617623},{"q_end":27,"q_start":16,"t_end":38617807,"t_start":38617796},{"q_end":45,"q_start":28,"t_end":38617824,"t_start":38617807}],"chromosome":"chr19","end":38617824,"genes":[238],"id":141,"match":47,"query_index":54,"signatures":[609,610],"start":38617623,"strand":"+"}],"counts":[5.0,9.0,0.0,0.0,0.0,5.0,0.0,0.0,8.0,9.0,11.0,31.0,9.0,9.0,9.0,5.0,8.0],"events":[{"best_kmer":120360,"gene":["MAP4K1"],"id":141,"info":"","signatures":[610],"type":"splice_borders"}],"fc":[3.4232815646006425],"graph":"linear","graph_id":185,"id":120360,"kmer":"GCCTTAAAGACTTCCCCCATACGTGCCGCCA","means":[42.18346215504797,12.322521930786333],"pvalues":[0.000392140115297653],"stdevs":[11.92061177866045,14.613972384407509],"values":[90.515]},
{"alignments":[{"blocks":[{"q_end":22,"q_start":21,"t_end":51236879,"t_start":51236878},{"q_end":50,"q_start":22,"t_end":51269983,"t_start":51269955},{"q_end":52,"q_start":50,"t_end":51269986,"t_start":51269984}],"chromosome":"chr1","end":51269986,"genes":[396],"id":142,"match":62,"query_index":55,"signatures":[611,612],"start":51236878,"strand":"+"}],"counts":[0.0,14.0,8.0,0.0,0.0,5.0,0.0,0.0,9.0,0.0,10.0,22.0,6.0,6.0,13.0,7.0,7.0],"events":[{"best_kmer":126802,"gene":["RNF11"],"id":142,"info":"","signatures":[612],"type":"splice_borders"}],"fc":[3.7697379437060463],"graph":"linear","graph_id":187,"id":126802,"kmer":"GGAACAAGTTCCAGTTCCAGTCTACCACCAA","means":[38.42226535988817,10.192290799427578],"pvalues":[0.0003241568339497226],"stdevs":[9.893738851715792,14.724254044320794],"values":[83.557]},
{"alignments":[{"blocks":[{"q_end":61,"q_start":34,"t_end":90403968,"t_start":90403941},{"q_end":65,"q_start":61,"t_end":90404382,"t_start":90404378}],"chromosome":"chr14","end":90404382,"genes":[1111],"id":143,"match":93,"query_index":56,"signatures":[618],"start":90403941,"strand":"-"}],"counts":[376.0,253.0,316.0,112.0,138.0,228.0,212.0,42.0,551.0,259.0,408.0,632.0,299.0,508.0,508.0,199.0,385.0],"events":[{"best_kmer":60245,"gene":["AL512791.1","CALM1"],"id":143,"info":"","signatures":[618],"type":"splice_borders"},{"best_kmer":60245,"gene":["CALM1"],"id":3585,"info":"ENST00000447653.7 [ 11.000000% of coverage ]\nENST00000544280.6 [ 11.000000% of coverage ]\nENST00000553422.1 [ 23.000000% of coverage ]\nENST00000553542.5 [ 14.000000% of coverage ]\nENST00000557020.5 [ 22.000000% of coverage ]\n","signatures":[],"type":"DE"}],"fc":[1.6879986001699065],"graph":"complex","graph_id":195,"id":60245,"kmer":"CATCCTTGTCAAAGACTCGGAATGCCTCACG","means":[1648.204239612381,976.4251222995563],"pvalues":[0.0014478355209019515],"stdevs":[300.0847261758047,400.492914628348],"values":[90.375]},
{"alignments":[{"blocks":[{"q_end":36,"q_start":6,"t_end":40935140,"t_start":40935110}],"chromosome":"chrX","end":40935140,"genes":[1245],"id":144,"match":42,"query_index":57,"signatures":[],"start":40935110,"strand":"+"},{"blocks":[{"q_end":36,"q_start":6,"t_end":43538980,"t_start":43538950}],"chromosome":"chr6","end":43538980,"genes":[1253],"id":145,"match":42,"query_index":57,"signatures":[],"start":43538950,"strand":"+"},{"blocks":[{"q_end":7,"q_start":5,"t_end":1961921,"t_start":1961919},{"q_end":36,"q_start":7,"t_end":1962256,"t_start":1962227}],"chromosome":"chr16","end":1962256,"genes":[581,582],"id":146,"match":43,"query_index":57,"signatures":[627],"start":1961919,"strand":"+"},{"blocks":[{"q_end":36,"q_start":6,"t_end":51250756,"t_start":51250726}],"chromosome":"chr1","end":51250756,"genes":[396,1328],"id":147,"match":42,"query_index":57,"signatures":[],"start":51250726,"strand":"+"},{"blocks":[{"q_end":39,"q_start":9,"t_end":84916536,"t_start":84916506},{"q_end":40,"q_start":39,"t_end":84916885,"t_start":84916884}],"chromosome":"chr2","end":84916885,"genes":[1206],"id":148,"match":42,"query_index":57,"signatures":[633,634],"start":84916506,"strand":"-"},{"blocks":[{"q_end":39,"q_start":9,"t_end":118246836,"t_start":118246806}],"chromosome":"chr12","end":118246836,"genes":[1379],"id":149,"match":42,"query_index":57,"signatures":[637],"start":118246806,"strand":"-"}],"counts":[5.0,7.0,12.0,0.0,0.0,7.0,8.0,0.0,15.0,8.0,0.0,0.0,0.0,0.0,0.0,0.0,0.0],"events":[{"best_kmer":115351,"gene":["AL592295.1","NDUFB10","RPS2"],"id":144,"info":"","signatures":[627],"type":"splice_borders"},{"best_kmer":115351,"gene":["AL592295.1","NDUFB10","RPS2"],"id":3111,"info":"ENST00000526586.6 [ 20.000000% of coverage ]\nENST00000533186.5 [ 14.000000% of coverage ]\n","signatures":[],"type":"DE"},{"best_kmer":115351,"gene":["AC022210.1","AL592295.1"],"id":3673,"info":"ENST00000449856.1 [ 14.000000% of coverage ]\n","signatures":[],"type":"DE"},{"best_kmer":115351,"gene":["RPS2P55"],"id":3703,"info":"ENST00000397318.4 [ 24.000000% of coverage ]\n","signatures":[],"type":"DE"},{"best_kmer":115351,"gene":["AL355802.1"],"id":3711,"info":"ENST00000402069.1 [ 12.000000% of coverage ]\n","signatures":[],"type":"DE"},{"best_kmer":115351,"gene":["AL162430.1"],"id":3765,"info":"ENST00000480705.1 [ 10.000000% of coverage ]\n","signatures":[],"type":"DE"},{"best_kmer":115351,"gene":["RPS2P5"],"id":3809,"info":"ENST00000488803.1 [ 13.000000% of coverage ]\n","signatures":[],"type":"DE"}],"fc":[null],"graph":"complex","graph_id":200,"id":115351,"kmer":"GCAGGTAGCTGTAGGTCTTAGAAATGGCATC","means":[0.0,21.78155835158318],"pvalues":[0.002780135860991215],"stdevs":[0.0,16.904288702375936],"values":[90.28400000000002]},
{"alignments":[{"blocks":[{"q_end":39,"q_start":13,"t_end":43364165,"t_start":43364139},{"q_end":44,"q_start":39,"t_end":43364452,"t_start":43364447}],"chromosome":"chr6","end":43364452,"genes":[],"id":150,"match":42,"query_index":58,"signatures":[629,630],"start":43364139,"strand":"-"},{"blocks":[{"q_end":39,"q_start":13,"t_end":173298386,"t_start":173298360},{"q_end":44,"q_start":39,"t_end":173298707,"t_start":173298702}],"chromosome":"chr2","end":173298707,"genes":[],"id":151,"match":42,"query_index":58,"signatures":[631,632],"start":173298360,"strand":"-"},{"blocks":[{"q_end":39,"q_start":13,"t_end":16413447,"t_start":16413421},{"q_end":44,"q_start":39,"t_end":16413550,"t_start":16413545}],"chromosome":"chr19","end":16413550,"genes":[],"id":152,"match":42,"query_index":58,"signatures":[635,636],"start":16413421,"strand":"-"},{"blocks":[{"q_end":39,"q_start":13,"t_end":15440275,"t_start":15440249},{"q_end":44,"q_start":39,"t_end":15440507,"t_start":15440502}],"chromosome":"chr12","end":15440507,"genes":[],"id":153,"match":42,"query_index":58,"signatures":[638,639],"start":15440249,"strand":"-"},{"blocks":[{"q_end":39,"q_start":13,"t_end":17229022,"t_start":17228996},{"q_end":44,"q_start":39,"t_end":17229206,"t_start":17229201}],"chromosome":"chr11","end":17229206,"genes":[97],"id":154,"match":42,"query_index":58,"signatures":[640,641],"start":17228996,"strand":"-"}],"counts":[0.0,5.0,7.0,0.0,0.0,5.0,5.0,0.0,14.0,8.0,0.0,0.0,0.0,0.0,0.0,0.0,0.0],"events":[{"best_kmer":138472,"gene":["RPS2P28","ZNF318"],"id":145,"info":"","signatures":[630],"type":"splice_borders"},{"best_kmer":138472,"gene":["","AC092573.1"],"id":146,"info":"","signatures":[632],"type":"splice_borders"},{"best_kmer":138472,"gene":["AC020917.1","EPS15L1"],"id":147,"info":"","signatures":[636],"type":"splice_borders"},{"best_kmer":138472,"gene":["AC092183.1","PTPRO"],"id":148,"info":"","signatures":[639],"type":"splice_borders"},{"best_kmer":138472,"gene":["AC107956.1","NUCB2"],"id":149,"info":"","signatures":[641],"type":"splice_borders"}],"fc":[null],"graph":"complex","graph_id":200,"id":138472,"kmer":"GGGTGCAGGTAGCTGTAGGTCTTAGAAATGG","means":[0.0,14.713284628760444],"pvalues":[0.009369227890267057],"stdevs":[0.0,14.139474804492027],"values":[82.03400000000002]},
{"alignments":[{"blocks":[{"q_end":23,"q_start":18,"t_end":174351711,"t_start":174351706},{"q_end":36,"q_start":23,"t_end":174351725,"t_start":174351712},{"q_end":49,"q_start":36,"t_end":174378935,"t_start":174378922}],"chromosome":"chr2","end":174378935,"genes":[],"id":155,"match":62,"query_index":59,"signatures":[662,663],"start":174351706,"strand":"+"}],"counts":[6.0,0.0,7.0,0.0,0.0,0.0,6.0,0.0,10.0,0.0,10.0,18.0,7.0,8.0,10.0,5.0,7.0],"events":[{"best_kmer":109053,"gene":["CIR1"],"id":150,"info":"","signatures":[663],"type":"splice_borders"}],"fc":[3.355283077817067],"graph":"complex","graph_id":209,"id":109053,"kmer":"GAGGGTGCATCGATGGCCCTGAGCCATCAGT","means":[35.48789592041315,10.576721873345312],"pvalues":[0.0002955288365907438],"stdevs":[3.1491760689343753,14.055324003878631],"values":[90.183]},
{"alignments":[{"blocks":[{"q_end":40,"q_start":9,"t_end":51568,"t_start":51537}],"chromosome":"chr18_GL383567v1_alt","end":51568,"genes":[],"id":156,"match":47,"query_index":60,"signatures":[],"start":51537,"strand":"+"},{"blocks":[{"q_end":40,"q_start":9,"t_end":50343761,"t_start":50343730}],"chromosome":"chr18","end":50343761,"genes":[],"id":157,"match":47,"query_index":60,"signatures":[],"start":50343730,"strand":"+"}],"counts":[28.0,86.0,45.0,7.0,9.0,16.0,5.0,0.0,90.0,31.0,28.0,47.0,23.0,30.0,26.0,13.0,18.0],"events":[{"best_kmer":117336,"gene":[""],"id":151,"info":"","signatures":[668],"type":"splice_borders"},{"best_kmer":117336,"gene":[""],"id":153,"info":"","signatures":[670],"type":"splice_borders"}],"fc":[-1.0341587189444579],"graph":"linear","graph_id":211,"id":117336,"kmer":"GCCAGGCTAGTCTCGAACTCCTGACCTCAGG","means":[101.73035315707811,105.2053316986912],"pvalues":[0.8958835215037355],"stdevs":[11.728719773855909,80.42285364710767],"values":[89.777]},
{"alignments":[{"blocks":[{"q_end":35,"q_start":11,"t_end":32107750,"t_start":32107726},{"q_end":42,"q_start":35,"t_end":32108093,"t_start":32108086}],"chromosome":"chr18","end":32108093,"genes":[],"id":158,"match":47,"query_index":61,"signatures":[669],"start":32107726,"strand":"+"},{"blocks":[{"q_end":10,"q_start":7,"t_end":30206020,"t_start":30206017},{"q_end":38,"q_start":10,"t_end":30206092,"t_start":30206064}],"chromosome":"chr13","end":30206092,"genes":[220],"id":159,"match":47,"query_index":61,"signatures":[679],"start":30206017,"strand":"-"}],"counts":[31.0,94.0,49.0,9.0,9.0,25.0,9.0,0.0,99.0,38.0,32.0,61.0,26.0,33.0,27.0,14.0,21.0],"events":[{"best_kmer":57326,"gene":["AC011825.3","KATNAL1","LRRC57","RNF138"],"id":152,"info":"","signatures":[669],"type":"splice_borders"},{"best_kmer":57326,"gene":["KATNAL1","LRRC57"],"id":161,"info":"","signatures":[679],"type":"splice_borders"}],"fc":[-1.0526352725670236],"graph":"linear","graph_id":211,"id":57326,"kmer":"CAGGCTAGTCTCGAACTCCTGACCTCAGGTG","means":[115.68172461054617,121.77066371644564],"pvalues":[0.8306113533804419],"stdevs":[16.236629675496992,85.25259608112817],"values":[90.16]},
{"alignments":[{"blocks":[{"q_end":32,"q_start":3,"t_end":21487616,"t_start":21487587},{"q_end":34,"q_start":32,"t_end":21501778,"t_start":21501776}],"chromosome":"chr16","end":21501778,"genes":[987],"id":160,"match":55,"query_index":62,"signatures":[682],"start":21487587,"strand":"+"},{"blocks":[{"q_end":25,"q_start":23,"t_end":22437492,"t_start":22437490},{"q_end":54,"q_start":25,"t_end":22451648,"t_start":22451619}],"chromosome":"chr16","end":22451648,"genes":[1362,1451],"id":161,"match":55,"query_index":62,"signatures":[683],"start":22437490,"strand":"-"}],"counts":[17.0,44.0,24.0,13.0,15.0,24.0,0.0,0.0,8.0,27.0,15.0,31.0,9.0,12.0,10.0,8.0,13.0],"events":[{"best_kmer":120604,"gene":["RRN3P3","SMG1P1","SMG1P3"],"id":162,"info":"","signatures":[682],"type":"splice_borders"},{"best_kmer":120604,"gene":["RRN3P3","SMG1P1","SMG1P3"],"id":163,"info":"","signatures":[683],"type":"splice_borders"}],"fc":[-1.3097553774970938],"graph":"linear","graph_id":213,"id":120604,"kmer":"GCCTTTGTGATGTTGTGCATCAAGTCAATCT","means":[53.191214034844755,69.6674786177368],"pvalues":[0.32376896794689825],"stdevs":[11.980430852439037,48.115170936130205],"values":[90.127]},
{"alignments":[{"blocks":[{"q_end":40,"q_start":20,"t_end":48410558,"t_start":48410538},{"q_end":51,"q_start":40,"t_end":48410878,"t_start":48410867}],"chromosome":"chr3","end":48410878,"genes":[797],"id":162,"match":76,"query_index":63,"signatures":[684],"start":48410538,"strand":"+"}],"counts":[0.0,11.0,0.0,0.0,0.0,0.0,0.0,0.0,0.0,0.0,5.0,6.0,5.0,8.0,8.0,0.0,6.0],"events":[{"best_kmer":131981,"gene":["PLXNB1"],"id":164,"info":"","signatures":[684],"type":"splice_borders"}],"fc":[6.46473654198314],"graph":"linear","graph_id":214,"id":131981,"kmer":"GGCCACCCCAGACCGCCACTCAACATCAAGG","means":[21.041979556545577,3.2548858596008126],"pvalues":[0.006533923187386818],"stdevs":[11.455046167356903,10.292852840213602],"values":[87.704]},
{"alignments":[{"blocks":[{"q_end":81,"q_start":67,"t_end":35667588,"t_start":35667574},{"q_end":98,"q_start":81,"t_end":35670231,"t_start":35670214}],"chromosome":"chr7","end":35670231,"genes":[391],"id":163,"match":103,"query_index":64,"signatures":[690,691],"start":35667574,"strand":"-"}],"counts":[55.0,85.0,74.0,19.0,123.0,55.0,135.0,23.0,109.0,46.0,108.0,256.0,86.0,116.0,142.0,87.0,139.0],"events":[{"best_kmer":59989,"gene":["HERPUD2"],"id":165,"info":"","signatures":[691],"type":"splice_borders"},{"best_kmer":59989,"gene":["HERPUD2"],"id":2915,"info":"ENST00000413517.1 [ 13.000000% of coverage ]\nENST00000426180.1 [ 11.000000% of coverage ]\n","signatures":[],"type":"DE"}],"fc":[1.5996429359509081],"graph":"linear","graph_id":220,"id":59989,"kmer":"CATCCAGCAGCAATTCTAGTTCAGATCATTC","means":[521.5095939147639,326.01625162352394],"pvalues":[0.05768460563091453],"stdevs":[105.83883433745683,266.02907553336536],"values":[90.002]},
{"alignments":[{"blocks":[{"q_end":46,"q_start":36,"t_end":101583681,"t_start":101583671},{"q_end":67,"q_start":46,"t_end":101584622,"t_start":101584601}],"chromosome":"chr10","end":101584622,"genes":[825],"id":164,"match":66,"query_index":65,"signatures":[692],"start":101583671,"strand":"-"}],"counts":[6.0,6.0,0.0,11.0,0.0,0.0,9.0,9.0,20.0,5.0,7.0,12.0,8.0,8.0,7.0,5.0,7.0],"events":[{"best_kmer":7162,"gene":["DPCD","POLL"],"id":166,"info":"","signatures":[692],"type":"splice_borders"},{"best_kmer":7162,"gene":["POLL"],"id":3336,"info":"ENST00000429502.1 [ 12.000000% of coverage ]\nENST00000470140.5 [ 12.000000% of coverage ]\nENST00000485369.5 [ 15.000000% of coverage ]\n","signatures":[],"type":"DE"}],"fc":[1.0751272332703397],"graph":"linear","graph_id":222,"id":7162,"kmer":"AAGCCTGTCACCTCGTACCAGGAGGCCTGCA","means":[31.007784098668623,28.841036799289917],"pvalues":[0.8007334210167212],"stdevs":[4.480628730633622,25.806090401525967],"values":[89.964]},
{"alignments":[{"blocks":[{"q_end":27,"q_start":26,"t_end":151986251,"t_start":151986250},{"q_end":36,"q_start":27,"t_end":151993760,"t_start":151993751},{"q_end":57,"q_start":36,"t_end":151993782,"t_start":151993761}],"chromosome":"chr1","end":151993782,"genes":[1101],"id":165,"match":63,"query_index":66,"signatures":[702,703],"start":151986250,"strand":"-"}],"counts":[17.0,13.0,6.0,0.0,0.0,8.0,0.0,0.0,12.0,9.0,14.0,24.0,20.0,15.0,27.0,8.0,12.0],"events":[{"best_kmer":88740,"gene":["S100A10"],"id":167,"info":"","signatures":[703],"type":"splice_borders"},{"best_kmer":88740,"gene":["S100A10"],"id":3576,"info":"ENST00000368811.7 [ 14.000000% of coverage ]\nENST00000478348.1 [ 40.000000% of coverage ]\nENST00000478574.5 [ 38.000000% of coverage ]\n","signatures":[],"type":"DE"}],"fc":[2.9540230051159275],"graph":"linear","graph_id":225,"id":88740,"kmer":"CTCGCCCAGCGTCCGCCGCGCTCGGCCAAGG","means":[67.42754276338795,22.82566609894828],"pvalues":[0.0010093889302709204],"stdevs":[18.919952067052925,25.528813692050896],"values":[89.917]},
{"alignments":[{"blocks":[{"q_end":50,"q_start":21,"t_end":71033913,"t_start":71033884},{"q_end":52,"q_start":50,"t_end":71034240,"t_start":71034238}],"chromosome":"chrX","end":71034240,"genes":[],"id":166,"match":54,"query_index":67,"signatures":[708,709],"start":71033884,"strand":"+"},{"blocks":[{"q_end":7,"q_start":6,"t_end":14879166,"t_start":14879165},{"q_end":37,"q_start":7,"t_end":14879665,"t_start":14879635}],"chromosome":"chr17","end":14879665,"genes":[],"id":167,"match":54,"query_index":67,"signatures":[710,711,712],"start":14879165,"strand":"-"},{"blocks":[{"q_end":7,"q_start":6,"t_end":90285304,"t_start":90285303},{"q_end":37,"q_start":7,"t_end":90285537,"t_start":90285507}],"chromosome":"chr14","end":90285537,"genes":[371],"id":168,"match":54,"query_index":67,"signatures":[713,715],"start":90285303,"strand":"-"}],"counts":[24.0,23.0,13.0,5.0,0.0,0.0,11.0,0.0,25.0,0.0,9.0,13.0,7.0,7.0,6.0,5.0,5.0],"events":[{"best_kmer":90995,"gene":[""],"id":168,"info":"","signatures":[709],"type":"splice_borders"},{"best_kmer":90995,"gene":["LINC02096"],"id":169,"info":"","signatures":[712],"type":"splice_borders"},{"best_kmer":90995,"gene":["NRDE2"],"id":170,"info":"","signatures":[715],"type":"splice_borders"}],"fc":[-1.2697909342947091],"graph":"linear","graph_id":227,"id":90995,"kmer":"CTGAGGTCAGAAGTTCGAGGCCAGCCTGGCA","means":[29.26233025525978,37.15704167446665],"pvalues":[0.5321949758804183],"stdevs":[4.819399701747691,37.99929577707912],"values":[89.889]},
{"alignments":[{"blocks":[{"q_end":18,"q_start":4,"t_end":1745611,"t_start":1745597},{"q_end":35,"q_start":18,"t_end":1746249,"t_start":1746232}],"chromosome":"chr6_GL000255v2_alt","end":1746249,"genes":[],"id":169,"match":41,"query_index":68,"signatures":[716],"start":1745597,"strand":"-"},{"blocks":[{"q_end":18,"q_start":4,"t_end":1834571,"t_start":1834557},{"q_end":35,"q_start":18,"t_end":1835209,"t_start":1835192}],"chromosome":"chr6_GL000254v2_alt","end":1835209,"genes":[],"id":170,"match":41,"query_index":68,"signatures":[717],"start":1834557,"strand":"-"},{"blocks":[{"q_end":18,"q_start":4,"t_end":1746347,"t_start":1746333},{"q_end":35,"q_start":18,"t_end":1746985,"t_start":1746968}],"chromosome":"chr6_GL000252v2_alt","end":1746985,"genes":[],"id":171,"match":41,"query_index":68,"signatures":[718],"start":1746333,"strand":"-"}],"counts":[54.0,46.0,34.0,21.0,23.0,35.0,85.0,6.0,64.0,21.0,58.0,123.0,49.0,80.0,76.0,47.0,73.0],"events":[{"best_kmer":149462,"gene":[""],"id":171,"info":"","signatures":[716],"type":"splice_borders"},{"best_kmer":149462,"gene":[""],"id":172,"info":"","signatures":[717],"type":"splice_borders"},{"best_kmer":149462,"gene":[""],"id":173,"info":"","signatures":[718],"type":"splice_borders"}],"fc":[1.7256746716699838],"graph":"linear","graph_id":228,"id":149462,"kmer":"GTGTGTCTTTGGGGGCTCCAGGTGAAGCAGC","means":[286.51962337048195,166.0333944017437],"pvalues":[0.017750011688546178],"stdevs":[52.83865931718595,123.574369637365],"values":[89.881]},
{"alignments":[{"blocks":[{"q_end":37,"q_start":6,"t_end":19415722,"t_start":19415691}],"chromosome":"chr6","end":19415722,"genes":[],"id":172,"match":54,"query_index":69,"signatures":[727,728],"start":19415691,"strand":"-"}],"counts":[0.0,0.0,0.0,0.0,0.0,0.0,0.0,0.0,0.0,0.0,0.0,38.0,12.0,12.0,10.0,0.0,7.0],"events":[{"best_kmer":78527,"gene":["AL022068.1"],"id":174,"info":"","signatures":[730],"type":"splice_borders"}],"fc":[null],"graph":"linear","graph_id":230,"id":78527,"kmer":"CGACTGTAATCCCAGCACTTTGGGAGGCCGA","means":[36.804590582770516,0.0],"pvalues":[0.016838058195809278],"stdevs":[29.694405020159113,0.0],"values":[87.65799999999999]},
{"alignments":[{"blocks":[{"q_end":9,"q_start":7,"t_end":47041611,"t_start":47041609},{"q_end":38,"q_start":9,"t_end":47041927,"t_start":47041898}],"chromosome":"chrX","end":47041927,"genes":[],"id":173,"match":38,"query_index":70,"signatures":[743],"start":47041609,"strand":"+"},{"blocks":[{"q_end":16,"q_start":7,"t_end":49052002,"t_start":49051993},{"q_end":38,"q_start":16,"t_end":49052389,"t_start":49052367}],"chromosome":"chrX","end":49052389,"genes":[],"id":174,"match":38,"query_index":70,"signatures":[744],"start":49051993,"strand":"+"},{"blocks":[{"q_end":11,"q_start":7,"t_end":32795663,"t_start":32795659},{"q_end":38,"q_start":11,"t_end":32796002,"t_start":32795975}],"chromosome":"chr7","end":32796002,"genes":[],"id":175,"match":38,"query_index":70,"signatures":[745],"start":32795659,"strand":"+"},{"blocks":[{"q_end":16,"q_start":7,"t_end":48802144,"t_start":48802135},{"q_end":38,"q_start":16,"t_end":48802299,"t_start":48802277}],"chromosome":"chr3","end":48802299,"genes":[],"id":176,"match":38,"query_index":70,"signatures":[747],"start":48802135,"strand":"+"},{"blocks":[{"q_end":11,"q_start":7,"t_end":20763342,"t_start":20763338},{"q_end":38,"q_start":11,"t_end":20763697,"t_start":20763670}],"chromosome":"chr22","end":20763697,"genes":[1389],"id":177,"match":38,"query_index":70,"signatures":[748],"start":20763338,"strand":"+"},{"blocks":[{"q_end":33,"q_start":7,"t_end":4560691,"t_start":4560665},{"q_end":38,"q_start":33,"t_end":4561139,"t_start":4561134}],"chromosome":"chr19","end":4561139,"genes":[],"id":178,"match":38,"query_index":70,"signatures":[749],"start":4560665,"strand":"+"},{"blocks":[{"q_end":33,"q_start":7,"t_end":12980622,"t_start":12980596},{"q_end":38,"q_start":33,"t_end":12980992,"t_start":12980987}],"chromosome":"chr19","end":12980992,"genes":[],"id":179,"match":38,"query_index":70,"signatures":[750],"start":12980596,"strand":"+"},{"blocks":[{"q_end":32,"q_start":7,"t_end":23605172,"t_start":23605147},{"q_end":38,"q_start":32,"t_end":23605459,"t_start":23605453}],"chromosome":"chr18","end":23605459,"genes":[],"id":180,"match":38,"query_index":70,"signatures":[751],"start":23605147,"strand":"+"},{"blocks":[{"q_end":16,"q_start":7,"t_end":64759127,"t_start":64759118},{"q_end":38,"q_start":16,"t_end":64759544,"t_start":64759522}],"chromosome":"chr17","end":64759544,"genes":[],"id":181,"match":38,"query_index":70,"signatures":[752],"start":64759118,"strand":"+"},{"blocks":[{"q_end":16,"q_start":7,"t_end":74357182,"t_start":74357173},{"q_end":38,"q_start":16,"t_end":74357510,"t_start":74357488}],"chromosome":"chr16","end":74357510,"genes":[],"id":182,"match":38,"query_index":70,"signatures":[753],"start":74357173,"strand":"+"},{"blocks":[{"q_end":29,"q_start":7,"t_end":75108374,"t_start":75108352},{"q_end":38,"q_start":29,"t_end":75108812,"t_start":75108803}],"chromosome":"chr14","end":75108812,"genes":[368],"id":183,"match":38,"query_index":70,"signatures":[754],"start":75108352,"strand":"+"},{"blocks":[{"q_end":11,"q_start":7,"t_end":19816516,"t_start":19816512},{"q_end":38,"q_start":11,"t_end":19816900,"t_start":19816873}],"chromosome":"chr13","end":19816900,"genes":[],"id":184,"match":38,"query_index":70,"signatures":[755],"start":19816512,"strand":"+"},{"blocks":[{"q_end":18,"q_start":2,"t_end":99387217,"t_start":99387201},{"q_end":33,"q_start":18,"t_end":99387528,"t_start":99387513}],"chromosome":"chr7","end":99387528,"genes":[],"id":185,"match":38,"query_index":70,"signatures":[756],"start":99387201,"strand":"-"},{"blocks":[{"q_end":11,"q_start":2,"t_end":37885959,"t_start":37885950},{"q_end":33,"q_start":11,"t_end":37886359,"t_start":37886337}],"chromosome":"chr22","end":37886359,"genes":[1564],"id":186,"match":38,"query_index":70,"signatures":[757],"start":37885950,"strand":"-"},{"blocks":[{"q_end":24,"q_start":2,"t_end":73514344,"t_start":73514322},{"q_end":33,"q_start":24,"t_end":73514830,"t_start":73514821}],"chromosome":"chr10","end":73514830,"genes":[1260],"id":187,"match":38,"query_index":70,"signatures":[758],"start":73514322,"strand":"-"}],"counts":[0.0,0.0,7.0,0.0,0.0,0.0,0.0,0.0,9.0,0.0,5.0,12.0,6.0,5.0,7.0,0.0,7.0],"events":[{"best_kmer":172343,"gene":["AC135895.1","AL022311.1","JADE3","LINC00964"],"id":175,"info":"","signatures":[743],"type":"splice_borders"},{"best_kmer":172343,"gene":["","AC135895.1","AL022311.1","LINC00964"],"id":176,"info":"","signatures":[744],"type":"splice_borders"},{"best_kmer":172343,"gene":["","AC135895.1","AL022311.1","LINC00964"],"id":177,"info":"","signatures":[745],"type":"splice_borders"},{"best_kmer":172343,"gene":["AC135895.1","AL022311.1","LINC00964","PRKAR2A"],"id":178,"info":"","signatures":[747],"type":"splice_borders"},{"best_kmer":172343,"gene":["AC135895.1","AL022311.1","LINC00964","PI4KA"],"id":179,"info":"","signatures":[748],"type":"splice_borders"},{"best_kmer":172343,"gene":["","AC135895.1","AL022311.1","LINC00964"],"id":180,"info":"","signatures":[749],"type":"splice_borders"},{"best_kmer":172343,"gene":["","AC135895.1","AL022311.1","LINC00964"],"id":181,"info":"","signatures":[750],"type":"splice_borders"},{"best_kmer":172343,"gene":["AC135895.1","AL022311.1","ANKRD29","LINC00964"],"id":182,"info":"","signatures":[751],"type":"splice_borders"},{"best_kmer":172343,"gene":["AC135895.1","AL022311.1","ARHGAP27P1-BPTFP1-KPNA2P3","LINC00964"],"id":183,"info":"","signatures":[752],"type":"splice_borders"},{"best_kmer":172343,"gene":["AC009053.1","AC135895.1","AL022311.1","LINC00964"],"id":184,"info":"","signatures":[753],"type":"splice_borders"},{"best_kmer":172343,"gene":["AC135895.1","AL022311.1","LINC00964","NEK9"],"id":185,"info":"","signatures":[754],"type":"splice_borders"},{"best_kmer":172343,"gene":["","AC135895.1","AL022311.1","LINC00964"],"id":186,"info":"","signatures":[755],"type":"splice_borders"},{"best_kmer":172343,"gene":["AC004922.1","AC135895.1","AL022311.1","ARPC1B","LINC00964"],"id":187,"info":"","signatures":[756],"type":"splice_borders"},{"best_kmer":172343,"gene":["AC135895.1","AL022311.1","EIF3L","LINC00964"],"id":188,"info":"","signatures":[757],"type":"splice_borders"},{"best_kmer":172343,"gene":["AC135895.1","AL022311.1","LINC00964","PPP3CB-AS1","USP54"],"id":189,"info":"","signatures":[758],"type":"splice_borders"}],"fc":[5.281781017364857],"graph":"linear","graph_id":235,"id":172343,"kmer":"TGACCTCAGGTGATCCACTCGCCTTGGCCTC","means":[22.035565000393852,4.171995190248849],"pvalues":[0.004449340591946546],"stdevs":[11.015876313809835,8.832215944081847],"values":[89.786]},
{"alignments":[{"blocks":[{"q_end":31,"q_start":19,"t_end":2895320,"t_start":2895308},{"q_end":50,"q_start":31,"t_end":2896370,"t_start":2896351}],"chromosome":"chr16","end":2896370,"genes":[766],"id":188,"match":65,"query_index":71,"signatures":[761],"start":2895308,"strand":"-"}],"counts":[16.0,25.0,20.0,24.0,17.0,26.0,18.0,0.0,48.0,24.0,34.0,90.0,40.0,34.0,39.0,19.0,32.0],"events":[{"best_kmer":129704,"gene":["FLYWCH2"],"id":190,"info":"","signatures":[761],"type":"splice_borders"},{"best_kmer":129704,"gene":["FLYWCH2"],"id":3290,"info":"ENST00000293981.10 [ 12.000000% of coverage ]\nENST00000396958.7 [ 10.000000% of coverage ]\nENST00000572006.1 [ 14.000000% of coverage ]\n","signatures":[],"type":"DE"}],"fc":[1.7323098205888503],"graph":"linear","graph_id":237,"id":129704,"kmer":"GGAGTCCAGCGGTTCCGTCCTTGCGTCTGAG","means":[154.51301930297794,89.19479498791709],"pvalues":[0.0015990433442138944],"stdevs":[26.157877388147607,42.73555140272912],"values":[89.766]},
{"alignments":[{"blocks":[{"q_end":44,"q_start":13,"t_end":52186825,"t_start":52186794}],"chromosome":"chr13","end":52186825,"genes":[1248,1396],"id":189,"match":42,"query_index":72,"signatures":[762],"start":52186794,"strand":"+"},{"blocks":[{"q_end":22,"q_start":20,"t_end":52622264,"t_start":52622262},{"q_end":51,"q_start":22,"t_end":52627466,"t_start":52627437}],"chromosome":"chr13","end":52627466,"genes":[1429,1538],"id":190,"match":62,"query_index":72,"signatures":[763],"start":52622262,"strand":"-"}],"counts":[35.0,53.0,56.0,16.0,6.0,56.0,12.0,18.0,61.0,30.0,22.0,37.0,19.0,24.0,30.0,16.0,18.0],"events":[{"best_kmer":63834,"gene":["AL137058.2","MRPS31P4"],"id":191,"info":"","signatures":[763],"type":"splice_borders"},{"best_kmer":63834,"gene":["MRPS31P5"],"id":3818,"info":"ENST00000606974.5 [ 17.000000% of coverage ]\n","signatures":[],"type":"DE"},{"best_kmer":63834,"gene":["MRPS31P4"],"id":3834,"info":"ENST00000509685.3 [ 12.000000% of coverage ]\nENST00000613769.4 [ 19.000000% of coverage ]\n","signatures":[],"type":"DE"},{"best_kmer":63834,"gene":["AL137058.2"],"id":3876,"info":"ENST00000342657.7 [ 16.000000% of coverage ]\nENST00000398039.2 [ 14.000000% of coverage ]\nENST00000614537.4 [ 13.000000% of coverage ]\n","signatures":[],"type":"DE"}],"fc":[-1.341846191355318],"graph":"linear","graph_id":238,"id":63834,"kmer":"CCACCAACTCAGGACTCAGGGGCTCATTTCT","means":[94.1383858976089,126.31923457704367],"pvalues":[0.05837958053152339],"stdevs":[10.989193802926323,45.785061576961134],"values":[89.764]},
{"alignments":[{"blocks":[{"q_end":37,"q_start":10,"t_end":16447974,"t_start":16447947},{"q_end":41,"q_start":37,"t_end":16448063,"t_start":16448059}],"chromosome":"chr1","end":16448063,"genes":[721],"id":191,"match":44,"query_index":73,"signatures":[764],"start":16447947,"strand":"+"}],"counts":[11.0,24.0,0.0,9.0,26.0,5.0,0.0,0.0,0.0,0.0,6.0,9.0,9.0,10.0,9.0,5.0,6.0],"events":[{"best_kmer":166924,"gene":["NECAP2"],"id":192,"info":"","signatures":[764],"type":"splice_borders"},{"best_kmer":166924,"gene":["NECAP2"],"id":3254,"info":"ENST00000508680.5_intron_2_cov_27.960000","signatures":[],"type":"intron"}],"fc":[-1.2176349592620224],"graph":"linear","graph_id":241,"id":166924,"kmer":"TCGTGATCCGCATCGAAGATGGAAATGGGCG","means":[31.626108912200657,38.50905583692373],"pvalues":[0.7240694869827697],"stdevs":[7.89296571992549,59.00275720732507],"values":[89.737]},
{"alignments":[{"blocks":[{"q_end":19,"q_start":3,"t_end":26443659,"t_start":26443643},{"q_end":32,"q_start":19,"t_end":26443969,"t_start":26443956},{"q_end":34,"q_start":33,"t_end":26443970,"t_start":26443969}],"chromosome":"chr6","end":26443970,"genes":[307],"id":192,"match":68,"query_index":74,"signatures":[766,767],"start":26443643,"strand":"+"},{"blocks":[{"q_end":19,"q_start":3,"t_end":26368267,"t_start":26368251},{"q_end":32,"q_start":19,"t_end":26368577,"t_start":26368564},{"q_end":34,"q_start":33,"t_end":26368578,"t_start":26368577}],"chromosome":"chr6","end":26368578,"genes":[1042],"id":193,"match":68,"query_index":74,"signatures":[768,769],"start":26368251,"strand":"+"}],"counts":[0.0,5.0,0.0,0.0,0.0,6.0,11.0,0.0,0.0,0.0,10.0,23.0,9.0,11.0,9.0,5.0,5.0],"events":[{"best_kmer":86385,"gene":["BTN3A3"],"id":193,"info":"","signatures":[767],"type":"splice_borders"},{"best_kmer":86385,"gene":["BTN3A2"],"id":194,"info":"","signatures":[769],"type":"splice_borders"},{"best_kmer":86385,"gene":["BTN3A3"],"id":2843,"info":"ENST00000471353.5 [ 22.000000% of coverage ]\nENST00000487272.1 [ 17.000000% of coverage ]\nENST00000487627.5 [ 24.000000% of coverage ]\nENST00000490254.5 [ 20.000000% of coverage ]\nENST00000494393.5 [ 25.000000% of coverage ]\nENST00000496719.1 [ 17.000000% of coverage ]\n","signatures":[],"type":"DE"},{"best_kmer":86385,"gene":["BTN3A3"],"id":2844,"info":"ENST00000482451.5_intron_2_cov_16.470000","signatures":[],"type":"intron"},{"best_kmer":86385,"gene":["BTN3A2"],"id":3526,"info":"ENST00000377708.6 [ 10.000000% of coverage ]\nENST00000396948.5 [ 11.000000% of coverage ]\nENST00000524459.5 [ 13.000000% of coverage ]\nENST00000527417.5 [ 29.000000% of coverage ]\nENST00000527422.5 [ 12.000000% of coverage ]\nENST00000530653.5 [ 31.000000% of coverage ]\nENST00000532865.5 [ 17.000000% of coverage ]\n","signatures":[],"type":"DE"},{"best_kmer":86385,"gene":["BTN3A2"],"id":3527,"info":"ENST00000524682.5_intron_1_cov_26.220000\nENST00000532627.5 intron 1 cov 26.220000\nENST00000532994.1 intron 2 cov 57.520000","signatures":[],"type":"intron"},{"best_kmer":86385,"gene":["BTN3A2"],"id":3528,"info":"ENST00000524459.5_intron_3_cov_57.520000","signatures":[],"type":"intron"}],"fc":[3.9847820294990335],"graph":"complex","graph_id":243,"id":86385,"kmer":"CTCACTCCTTGCTCAGCTCAGTTTTCTGTCG","means":[38.10958133275652,9.563780666203128],"pvalues":[0.0015117228584020093],"stdevs":[8.251651515529716,19.77327967789683],"values":[89.705]},
{"alignments":[{"blocks":[{"q_end":30,"q_start":7,"t_end":8515328,"t_start":8515305},{"q_end":38,"q_start":30,"t_end":8518171,"t_start":8518163}],"chromosome":"chr12","end":8518171,"genes":[834],"id":194,"match":48,"query_index":75,"signatures":[770],"start":8515305,"strand":"+"}],"counts":[0.0,0.0,0.0,0.0,0.0,0.0,0.0,0.0,0.0,0.0,0.0,6.0,8.0,8.0,0.0,14.0,6.0],"events":[{"best_kmer":95714,"gene":["CLEC4D"],"id":195,"info":"","signatures":[770],"type":"splice_borders"},{"best_kmer":95714,"gene":["CLEC4D"],"id":3345,"info":"ENST00000382064.6 [ 13.000000% of coverage ]\n","signatures":[],"type":"DE"}],"fc":[null],"graph":"linear","graph_id":244,"id":95714,"kmer":"CTGTTTTATTGCAAGTTGTTTGGTGACTCAT","means":[29.483891418078517,0.0],"pvalues":[0.05242915159920272],"stdevs":[32.340897209432676,0.0],"values":[89.675]},
{"alignments":[{"blocks":[{"q_end":66,"q_start":55,"t_end":136013969,"t_start":136013958},{"q_end":86,"q_start":66,"t_end":136016284,"t_start":136016264}],"chromosome":"chr9","end":136016284,"genes":[667],"id":195,"match":117,"query_index":76,"signatures":[771],"start":136013958,"strand":"-"}],"counts":[25.0,33.0,22.0,12.0,17.0,78.0,32.0,0.0,59.0,13.0,74.0,214.0,35.0,76.0,199.0,39.0,140.0],"events":[{"best_kmer":101881,"gene":["NACC2"],"id":196,"info":"","signatures":[771],"type":"splice_borders"}],"fc":[3.8047590401950884],"graph":"linear","graph_id":247,"id":101881,"kmer":"GAAGCTGGAGCTGGTGGCAGGCTCTGGGGTC","means":[417.20533655829814,109.65355023820537],"pvalues":[0.012314602822897217],"stdevs":[223.3860191218721,66.84094188270552],"values":[89.62200000000001]},
{"alignments":[{"blocks":[{"q_end":15,"q_start":7,"t_end":105488516,"t_start":105488508},{"q_end":38,"q_start":15,"t_end":105488685,"t_start":105488662}],"chromosome":"chr14","end":105488685,"genes":[1202,1452],"id":196,"match":37,"query_index":77,"signatures":[772],"start":105488508,"strand":"-"}],"counts":[17.0,11.0,9.0,0.0,0.0,6.0,0.0,5.0,30.0,5.0,14.0,29.0,19.0,16.0,15.0,14.0,14.0],"events":[{"best_kmer":116552,"gene":["AL928654.3","CRIP1"],"id":197,"info":"","signatures":[772],"type":"splice_borders"}],"fc":[2.5458624131932828],"graph":"linear","graph_id":248,"id":116552,"kmer":"GCCAAGGATGGGGTCTCCACCACCTGGTTTA","means":[69.89432175312757,27.454084474839675],"pvalues":[0.0009649805738030056],"stdevs":[15.187123721750334,26.682068910601597],"values":[89.619]},
{"alignments":[{"blocks":[{"q_end":28,"q_start":10,"t_end":104457513,"t_start":104457495},{"q_end":41,"q_start":28,"t_end":104601918,"t_start":104601905}],"chromosome":"chr12","end":104601918,"genes":[897],"id":197,"match":47,"query_index":78,"signatures":[777],"start":104457495,"strand":"-"}],"counts":[0.0,0.0,0.0,0.0,0.0,0.0,0.0,0.0,0.0,0.0,7.0,11.0,0.0,0.0,6.0,5.0,10.0],"events":[{"best_kmer":189293,"gene":["CHST11"],"id":198,"info":"","signatures":[777],"type":"splice_borders"}],"fc":[null],"graph":"linear","graph_id":255,"id":189293,"kmer":"TTCCTCCGCATGATTGGAAATAGAAGATGAC","means":[22.543217088834297,0.0],"pvalues":[0.016284515975823793],"stdevs":[18.04075236819198,0.0],"values":[89.48200000000001]},
{"alignments":[{"blocks":[{"q_end":57,"q_start":43,"t_end":3828206,"t_start":3828192},{"q_end":74,"q_start":57,"t_end":3840910,"t_start":3840893}],"chromosome":"chr11","end":3840910,"genes":[960],"id":198,"match":114,"query_index":79,"signatures":[786],"start":3828192,"strand":"-"}],"counts":[8.0,8.0,0.0,6.0,0.0,6.0,9.0,0.0,16.0,0.0,19.0,12.0,22.0,18.0,29.0,10.0,12.0],"events":[{"best_kmer":88953,"gene":["RHOG"],"id":199,"info":"","signatures":[786],"type":"splice_borders"}],"fc":[3.525663170849906],"graph":"linear","graph_id":262,"id":88953,"kmer":"CTCGGGGAGGGCACCAGGTCACTGCAGCCAG","means":[72.50314115807488,20.564398141469958],"pvalues":[0.0012945393274967302],"stdevs":[26.342995284624294,19.738151228214086],"values":[89.43]},
{"alignments":[{"blocks":[{"q_end":39,"q_start":38,"t_end":79363139,"t_start":79363138},{"q_end":69,"q_start":39,"t_end":79363452,"t_start":79363422}],"chromosome":"chrX","end":79363452,"genes":[125],"id":199,"match":71,"query_index":80,"signatures":[791],"start":79363138,"strand":"+"}],"counts":[0.0,0.0,0.0,0.0,0.0,0.0,0.0,0.0,0.0,0.0,5.0,8.0,0.0,5.0,14.0,0.0,14.0],"events":[{"best_kmer":170587,"gene":["ITM2A"],"id":200,"info":"","signatures":[791],"type":"splice_borders"}],"fc":[null],"graph":"complex","graph_id":268,"id":170587,"kmer":"TCTTGGGCATGAAGTACTTGTAAATGCAGGC","means":[25.589355928271523,0.0],"pvalues":[0.04157089108392031],"stdevs":[26.20549261648061,0.0],"values":[87.65699999999998]},
{"alignments":[{"blocks":[{"q_end":35,"q_start":8,"t_end":239969,"t_start":239942},{"q_end":39,"q_start":35,"t_end":240268,"t_start":240264}],"chromosome":"chr17_GL383563v3_alt","end":240268,"genes":[],"id":200,"match":38,"query_index":81,"signatures":[996,997],"start":239942,"strand":"+"}],"counts":[11.0,91.0,58.0,0.0,10.0,17.0,34.0,0.0,76.0,38.0,33.0,58.0,17.0,22.0,29.0,12.0,20.0],"events":[{"best_kmer":97904,"gene":[""],"id":201,"info":"","signatures":[997],"type":"splice_borders"}],"fc":[-1.1401180671900562],"graph":"linear","graph_id":269,"id":97904,"kmer":"CTTGGAATGTTCTTCCATTTGTTTGTGTCCT","means":[101.52964047401453,115.75577745973473],"pvalues":[0.6482082994108883],"stdevs":[21.11777515402822,92.25913383900156],"values":[88.46700000000001]},
{"alignments":[{"blocks":[{"q_end":31,"q_start":4,"t_end":1802940,"t_start":1802913},{"q_end":35,"q_start":31,"t_end":1803036,"t_start":1803032}],"chromosome":"chr6_GL000256v2_alt","end":1803036,"genes":[],"id":201,"match":35,"query_index":82,"signatures":[1525],"start":1802913,"strand":"+"},{"blocks":[{"q_end":31,"q_start":4,"t_end":1757273,"t_start":1757246},{"q_end":35,"q_start":31,"t_end":1757369,"t_start":1757365}],"chromosome":"chr6_GL000255v2_alt","end":1757369,"genes":[],"id":202,"match":35,"query_index":82,"signatures":[1526],"start":1757246,"strand":"+"},{"blocks":[{"q_end":31,"q_start":4,"t_end":1846226,"t_start":1846199},{"q_end":35,"q_start":31,"t_end":1846322,"t_start":1846318}],"chromosome":"chr6_GL000254v2_alt","end":1846322,"genes":[],"id":203,"match":35,"query_index":82,"signatures":[1527],"start":1846199,"strand":"+"},{"blocks":[{"q_end":31,"q_start":4,"t_end":1812407,"t_start":1812380},{"q_end":35,"q_start":31,"t_end":1812503,"t_start":1812499}],"chromosome":"chr6_GL000253v2_alt","end":1812503,"genes":[],"id":204,"match":35,"query_index":82,"signatures":[1528],"start":1812380,"strand":"+"},{"blocks":[{"q_end":31,"q_start":4,"t_end":1758006,"t_start":1757979},{"q_end":35,"q_start":31,"t_end":1758102,"t_start":1758098}],"chromosome":"chr6_GL000252v2_alt","end":1758102,"genes":[],"id":205,"match":35,"query_index":82,"signatures":[1529],"start":1757979,"strand":"+"},{"blocks":[{"q_end":31,"q_start":4,"t_end":1981909,"t_start":1981882},{"q_end":35,"q_start":31,"t_end":1982005,"t_start":1982001}],"chromosome":"chr6_GL000251v2_alt","end":1982005,"genes":[],"id":206,"match":35,"query_index":82,"signatures":[1530],"start":1981882,"strand":"+"},{"blocks":[{"q_end":28,"q_start":4,"t_end":506458,"t_start":506434},{"q_end":35,"q_start":28,"t_end":506891,"t_start":506884}],"chromosome":"chr5_GL339449v2_alt","end":506891,"genes":[],"id":207,"match":35,"query_index":82,"signatures":[1531],"start":506434,"strand":"+"},{"blocks":[{"q_end":25,"q_start":4,"t_end":31145281,"t_start":31145260},{"q_end":35,"q_start":25,"t_end":31145746,"t_start":31145736}],"chromosome":"chr22","end":31145746,"genes":[],"id":208,"match":35,"query_index":82,"signatures":[1532],"start":31145260,"strand":"+"},{"blocks":[{"q_end":12,"q_start":4,"t_end":32783775,"t_start":32783767},{"q_end":35,"q_start":12,"t_end":32783983,"t_start":32783960}],"chromosome":"chr20","end":32783983,"genes":[],"id":209,"match":35,"query_index":82,"signatures":[1533],"start":32783767,"strand":"+"},{"blocks":[{"q_end":31,"q_start":4,"t_end":366548,"t_start":366521},{"q_end":35,"q_start":31,"t_end":366880,"t_start":366876}],"chromosome":"chr19_KI270938v1_alt","end":366880,"genes":[],"id":210,"match":35,"query_index":82,"signatures":[1534],"start":366521,"strand":"+"},{"blocks":[{"q_end":31,"q_start":4,"t_end":288480,"t_start":288453},{"q_end":35,"q_start":31,"t_end":288812,"t_start":288808}],"chromosome":"chr19_GL949752v1_alt","end":288812,"genes":[],"id":211,"match":35,"query_index":82,"signatures":[1535],"start":288453,"strand":"+"},{"blocks":[{"q_end":31,"q_start":4,"t_end":365236,"t_start":365209},{"q_end":35,"q_start":31,"t_end":365568,"t_start":365564}],"chromosome":"chr19_GL949747v2_alt","end":365568,"genes":[],"id":212,"match":35,"query_index":82,"signatures":[1536],"start":365209,"strand":"+"},{"blocks":[{"q_end":6,"q_start":4,"t_end":1364929,"t_start":1364927},{"q_end":35,"q_start":6,"t_end":1365066,"t_start":1365037}],"chromosome":"chr16","end":1365066,"genes":[68],"id":213,"match":35,"query_index":82,"signatures":[1537],"start":1364927,"strand":"+"},{"blocks":[{"q_end":31,"q_start":4,"t_end":98810617,"t_start":98810590},{"q_end":35,"q_start":31,"t_end":98810632,"t_start":98810628}],"chromosome":"chr15","end":98810632,"genes":[],"id":214,"match":35,"query_index":82,"signatures":[1538],"start":98810590,"strand":"+"},{"blocks":[{"q_end":9,"q_start":2,"t_end":452331,"t_start":452324},{"q_end":33,"q_start":9,"t_end":452781,"t_start":452757}],"chromosome":"chr5_KI270897v1_alt","end":452781,"genes":[],"id":215,"match":35,"query_index":82,"signatures":[1541],"start":452324,"strand":"-"},{"blocks":[{"q_end":9,"q_start":2,"t_end":253838,"t_start":253831},{"q_end":33,"q_start":9,"t_end":254286,"t_start":254262}],"chromosome":"chr5_KI270897v1_alt","end":254286,"genes":[],"id":216,"match":35,"query_index":82,"signatures":[1542],"start":253831,"strand":"-"},{"blocks":[{"q_end":29,"q_start":2,"t_end":34553603,"t_start":34553576},{"q_end":33,"q_start":29,"t_end":34553918,"t_start":34553914}],"chromosome":"chr14","end":34553918,"genes":[],"id":217,"match":35,"query_index":82,"signatures":[1544],"start":34553576,"strand":"-"},{"blocks":[{"q_end":9,"q_start":2,"t_end":83814858,"t_start":83814851},{"q_end":33,"q_start":9,"t_end":83815330,"t_start":83815306}],"chromosome":"chr13","end":83815330,"genes":[],"id":218,"match":35,"query_index":82,"signatures":[1545],"start":83814851,"strand":"-"}],"counts":[0.0,0.0,0.0,0.0,0.0,0.0,0.0,0.0,0.0,12.0,5.0,5.0,8.0,8.0,5.0,0.0,6.0],"events":[{"best_kmer":57379,"gene":["","AC015712.1","AC015712.6","AL022344.2","C1orf229","UNKL"],"id":202,"info":"","signatures":[1525],"type":"splice_borders"},{"best_kmer":57379,"gene":["","AC015712.1","AC015712.6","AL022344.2","C1orf229","UNKL"],"id":203,"info":"","signatures":[1526],"type":"splice_borders"},{"best_kmer":57379,"gene":["","AC015712.1","AC015712.6","AL022344.2","C1orf229","UNKL"],"id":204,"info":"","signatures":[1527],"type":"splice_borders"},{"best_kmer":57379,"gene":["","AC015712.1","AC015712.6","AL022344.2","C1orf229","UNKL"],"id":205,"info":"","signatures":[1528],"type":"splice_borders"},{"best_kmer":57379,"gene":["","AC015712.1","AC015712.6","AL022344.2","C1orf229","UNKL"],"id":206,"info":"","signatures":[1529],"type":"splice_borders"},{"best_kmer":57379,"gene":["","AC015712.1","AC015712.6","AL022344.2","C1orf229","UNKL"],"id":207,"info":"","signatures":[1530],"type":"splice_borders"},{"best_kmer":57379,"gene":["","AC015712.1","AC015712.6","AL022344.2","C1orf229","UNKL"],"id":208,"info":"","signatures":[1531],"type":"splice_borders"},{"best_kmer":57379,"gene":["","AC015712.1","AC015712.6","AL022344.2","C1orf229","UNKL"],"id":209,"info":"","signatures":[1532],"type":"splice_borders"},{"best_kmer":57379,"gene":["AC015712.1","AC015712.6","AL022344.2","C1orf229","DNMT3B","UNKL"],"id":210,"info":"","signatures":[1533],"type":"splice_borders"},{"best_kmer":57379,"gene":["","AC015712.1","AC015712.6","AL022344.2","C1orf229","UNKL"],"id":211,"info":"","signatures":[1534],"type":"splice_borders"},{"best_kmer":57379,"gene":["","AC015712.1","AC015712.6","AL022344.2","C1orf229","UNKL"],"id":212,"info":"","signatures":[1535],"type":"splice_borders"},{"best_kmer":57379,"gene":["","AC015712.1","AC015712.6","AL022344.2","C1orf229","UNKL"],"id":213,"info":"","signatures":[1536],"type":"splice_borders"},{"best_kmer":57379,"gene":["AC015712.1","AC015712.6","AL022344.2","C1orf229","UNKL"],"id":214,"info":"","signatures":[1537],"type":"splice_borders"},{"best_kmer":57379,"gene":["AC015712.1","AC015712.6","AL022344.2","C1orf229","IGF1R","UNKL"],"id":215,"info":"","signatures":[1538],"type":"splice_borders"},{"best_kmer":57379,"gene":["","AC015712.1","AC015712.6","AL022344.2","C1orf229","UNKL"],"id":216,"info":"","signatures":[1541],"type":"splice_borders"},{"best_kmer":57379,"gene":["","AC015712.1","AC015712.6","AL022344.2","C1orf229","UNKL"],"id":217,"info":"","signatures":[1542],"type":"splice_borders"},{"best_kmer":57379,"gene":["","AC015712.1","AC015712.6","AL022344.2","C1orf229","UNKL"],"id":218,"info":"","signatures":[1544],"type":"splice_borders"},{"best_kmer":57379,"gene":["","AC015712.1","AC015712.6","AL022344.2","C1orf229","UNKL"],"id":219,"info":"","signatures":[1545],"type":"splice_borders"}],"fc":[3.89255698559552],"graph":"linear","graph_id":276,"id":57379,"kmer":"CAGGCTGGAGTGCGGTGGCGCGATCTCGGCT","means":[21.115016683804146,5.424459233850824],"pvalues":[0.049467497639786855],"stdevs":[12.909661663380156,17.153646253700543],"values":[89.26900000000002]},
{"alignments":[{"blocks":[{"q_end":8,"q_start":2,"t_end":3462904,"t_start":3462898},{"q_end":27,"q_start":9,"t_end":3462922,"t_start":3462904},{"q_end":33,"q_start":27,"t_end":3463014,"t_start":3463008}],"chromosome":"chr6_GL000254v2_alt","end":3463014,"genes":[],"id":219,"match":41,"query_index":83,"signatures":[1555,1556],"start":3462898,"strand":"-"},{"blocks":[{"q_end":8,"q_start":2,"t_end":3362250,"t_start":3362244},{"q_end":27,"q_start":9,"t_end":3362268,"t_start":3362250},{"q_end":33,"q_start":27,"t_end":3362360,"t_start":3362354}],"chromosome":"chr6_GL000252v2_alt","end":3362360,"genes":[],"id":220,"match":41,"query_index":83,"signatures":[1557,1558],"start":3362244,"strand":"-"},{"blocks":[{"q_end":8,"q_start":2,"t_end":3559217,"t_start":3559211},{"q_end":27,"q_start":9,"t_end":3559235,"t_start":3559217},{"q_end":33,"q_start":27,"t_end":3559327,"t_start":3559321}],"chromosome":"chr6_GL000251v2_alt","end":3559327,"genes":[],"id":221,"match":41,"query_index":83,"signatures":[1559,1560],"start":3559211,"strand":"-"},{"blocks":[{"q_end":8,"q_start":2,"t_end":32120884,"t_start":32120878},{"q_end":27,"q_start":9,"t_end":32120902,"t_start":32120884},{"q_end":33,"q_start":27,"t_end":32120994,"t_start":32120988}],"chromosome":"chr6","end":32120994,"genes":[1217],"id":222,"match":41,"query_index":83,"signatures":[1561,1562],"start":32120878,"strand":"-"}],"counts":[6.0,0.0,9.0,0.0,0.0,8.0,17.0,0.0,16.0,14.0,13.0,33.0,13.0,11.0,17.0,7.0,10.0],"events":[{"best_kmer":74111,"gene":[""],"id":220,"info":"","signatures":[1556],"type":"splice_borders"},{"best_kmer":74111,"gene":[""],"id":221,"info":"","signatures":[1558],"type":"splice_borders"},{"best_kmer":74111,"gene":[""],"id":222,"info":"","signatures":[1560],"type":"splice_borders"},{"best_kmer":74111,"gene":["ATF6B"],"id":223,"info":"","signatures":[1562],"type":"splice_borders"}],"fc":[2.0054508776312043],"graph":"linear","graph_id":281,"id":74111,"kmer":"CCTCAGGCAAAGCCCTGCCCACCCCGGAAGC","means":[55.216410100852485,27.53316509356386],"pvalues":[0.025052429992411484],"stdevs":[9.67546702409493,31.73354344035431],"values":[89.245]},
{"alignments":[{"blocks":[{"q_end":25,"q_start":11,"t_end":120098350,"t_start":120098336},{"q_end":42,"q_start":26,"t_end":120098670,"t_start":120098654}],"chromosome":"chr7","end":120098670,"genes":[],"id":223,"match":42,"query_index":84,"signatures":[1662,1665],"start":120098336,"strand":"+"},{"blocks":[{"q_end":12,"q_start":11,"t_end":6572521,"t_start":6572520},{"q_end":42,"q_start":13,"t_end":6572686,"t_start":6572657}],"chromosome":"chr7","end":6572686,"genes":[],"id":224,"match":42,"query_index":84,"signatures":[1666,1669],"start":6572520,"strand":"+"},{"blocks":[{"q_end":12,"q_start":11,"t_end":36063746,"t_start":36063745},{"q_end":15,"q_start":12,"t_end":36063848,"t_start":36063845},{"q_end":42,"q_start":15,"t_end":36063911,"t_start":36063884}],"chromosome":"chr5","end":36063911,"genes":[],"id":225,"match":42,"query_index":84,"signatures":[1670,1671,1672],"start":36063745,"strand":"+"},{"blocks":[{"q_end":25,"q_start":11,"t_end":135216563,"t_start":135216549},{"q_end":42,"q_start":26,"t_end":135216715,"t_start":135216699}],"chromosome":"chr2","end":135216715,"genes":[],"id":226,"match":42,"query_index":84,"signatures":[1673,1676],"start":135216549,"strand":"+"},{"blocks":[{"q_end":26,"q_start":11,"t_end":47408251,"t_start":47408236},{"q_end":42,"q_start":26,"t_end":47408397,"t_start":47408381}],"chromosome":"chr19","end":47408397,"genes":[],"id":227,"match":42,"query_index":84,"signatures":[1678,1680],"start":47408236,"strand":"+"},{"blocks":[{"q_end":15,"q_start":11,"t_end":4286870,"t_start":4286866},{"q_end":42,"q_start":15,"t_end":4287327,"t_start":4287300}],"chromosome":"chr16","end":4287327,"genes":[],"id":228,"match":43,"query_index":84,"signatures":[1681,1682,1683],"start":4286866,"strand":"+"},{"blocks":[{"q_end":26,"q_start":11,"t_end":78704645,"t_start":78704630},{"q_end":42,"q_start":26,"t_end":79031280,"t_start":79031264}],"chromosome":"chr17","end":79031280,"genes":[],"id":229,"match":43,"query_index":84,"signatures":[1686],"start":78704630,"strand":"+"},{"blocks":[{"q_end":21,"q_start":11,"t_end":29864586,"t_start":29864576},{"q_end":42,"q_start":21,"t_end":29905026,"t_start":29905005}],"chromosome":"chr13","end":29905026,"genes":[],"id":230,"match":42,"query_index":84,"signatures":[1691,1692],"start":29864576,"strand":"+"},{"blocks":[{"q_end":21,"q_start":5,"t_end":153682897,"t_start":153682881},{"q_end":36,"q_start":21,"t_end":153683047,"t_start":153683032}],"chromosome":"chr6","end":153683047,"genes":[],"id":231,"match":42,"query_index":84,"signatures":[1694,1696],"start":153682881,"strand":"-"},{"blocks":[{"q_end":21,"q_start":5,"t_end":75731322,"t_start":75731306},{"q_end":36,"q_start":21,"t_end":75731475,"t_start":75731460}],"chromosome":"chr16","end":75731475,"genes":[],"id":232,"match":42,"query_index":84,"signatures":[1698,1700],"start":75731306,"strand":"-"},{"blocks":[{"q_end":26,"q_start":5,"t_end":121563681,"t_start":121563660},{"q_end":36,"q_start":26,"t_end":121781378,"t_start":121781368}],"chromosome":"chr12","end":121781378,"genes":[1062],"id":233,"match":43,"query_index":84,"signatures":[1702,1703],"start":121563660,"strand":"-"},{"blocks":[{"q_end":18,"q_start":5,"t_end":10308563,"t_start":10308550},{"q_end":36,"q_start":18,"t_end":10419536,"t_start":10419518}],"chromosome":"chr10","end":10419536,"genes":[],"id":234,"match":42,"query_index":84,"signatures":[1705,1707],"start":10308550,"strand":"-"}],"counts":[7.0,0.0,0.0,0.0,0.0,0.0,0.0,0.0,0.0,0.0,12.0,12.0,7.0,7.0,0.0,0.0,6.0],"events":[{"best_kmer":81982,"gene":["","AL031728.1"],"id":224,"info":"","signatures":[1665],"type":"splice_borders"},{"best_kmer":81982,"gene":["","AL031728.1"],"id":225,"info":"","signatures":[1669],"type":"splice_borders"},{"best_kmer":81982,"gene":["AL031728.1","UGT3A2"],"id":226,"info":"","signatures":[1671],"type":"splice_borders"},{"best_kmer":81982,"gene":["AL031728.1","UGT3A2"],"id":227,"info":"","signatures":[1672],"type":"splice_borders"},{"best_kmer":81982,"gene":["AL031728.1","ZRANB3"],"id":228,"info":"","signatures":[1676],"type":"splice_borders"},{"best_kmer":81982,"gene":["AL031728.1","MEIS3"],"id":229,"info":"","signatures":[1680],"type":"splice_borders"},{"best_kmer":81982,"gene":["","AL031728.1"],"id":230,"info":"","signatures":[1683],"type":"splice_borders"},{"best_kmer":81982,"gene":["AL031728.1","C1QTNF1","CYTH1"],"id":231,"info":"","signatures":[1686],"type":"splice_borders"},{"best_kmer":81982,"gene":["","AL031728.1","RF00017"],"id":233,"info":"","signatures":[1692],"type":"splice_borders"},{"best_kmer":81982,"gene":["","AL031728.1"],"id":234,"info":"","signatures":[1696],"type":"splice_borders"},{"best_kmer":81982,"gene":["AL031728.1","TERF2IP"],"id":235,"info":"","signatures":[1700],"type":"splice_borders"},{"best_kmer":81982,"gene":["AL031728.1","KDM2B","RHOF","TMEM120B"],"id":236,"info":"","signatures":[1703],"type":"splice_borders"},{"best_kmer":81982,"gene":["","AL031728.1","AL583859.2"],"id":237,"info":"","signatures":[1707],"type":"splice_borders"}],"fc":[7.171712419567333],"graph":"linear","graph_id":298,"id":81982,"kmer":"CGGCCTCAGCCTCCTAAAGTGATGGGATTAC","means":[23.430468978666763,3.2670675576364387],"pvalues":[0.025413802425735075],"stdevs":[17.43872373636726,10.33137475177458],"values":[89.03299999999999]},
{"alignments":[{"blocks":[{"q_end":39,"q_start":8,"t_end":63933867,"t_start":63933836}],"chromosome":"chr15","end":63933867,"genes":[51],"id":235,"match":42,"query_index":85,"signatures":[1687,1688],"start":63933836,"strand":"+"}],"counts":[7.0,0.0,0.0,0.0,0.0,0.0,0.0,0.0,0.0,0.0,12.0,12.0,7.0,7.0,0.0,0.0,6.0],"events":[{"best_kmer":88008,"gene":["AC015914.1","DAPK2"],"id":232,"info":"","signatures":[1690],"type":"splice_borders"}],"fc":[7.171712419567333],"graph":"linear","graph_id":298,"id":88008,"kmer":"CTCCGGCCTCAGCCTCCTAAAGTGATGGGAT","means":[23.430468978666763,3.2670675576364387],"pvalues":[0.025413802425735075],"stdevs":[17.43872373636726,10.33137475177458],"values":[83.93]},
{"alignments":[{"blocks":[{"q_end":18,"q_start":10,"t_end":118899508,"t_start":118899500},{"q_end":29,"q_start":18,"t_end":118899927,"t_start":118899916},{"q_end":41,"q_start":29,"t_end":118899940,"t_start":118899928}],"chromosome":"chr11","end":118899940,"genes":[],"id":236,"match":58,"query_index":86,"signatures":[1711,1712],"start":118899500,"strand":"+"}],"counts":[5.0,0.0,10.0,10.0,0.0,0.0,0.0,0.0,5.0,8.0,13.0,9.0,19.0,6.0,22.0,12.0,16.0],"events":[{"best_kmer":124182,"gene":["BCL9L"],"id":238,"info":"","signatures":[1712],"type":"splice_borders"}],"fc":[3.5413735745599437],"graph":"linear","graph_id":302,"id":124182,"kmer":"GCTGATCCCTGGCCCGGAGCCTGCGGTGGTG","means":[60.48762873555673,17.08027336344289],"pvalues":[0.006810985070482675],"stdevs":[28.713127820885312,23.020036877586513],"values":[81.361]},
{"alignments":[{"blocks":[{"q_end":9,"q_start":8,"t_end":82428,"t_start":82427},{"q_end":34,"q_start":9,"t_end":82454,"t_start":82429},{"q_end":39,"q_start":34,"t_end":82647,"t_start":82642}],"chromosome":"chr1_KI270712v1_random","end":82647,"genes":[],"id":237,"match":38,"query_index":87,"signatures":[2475,2476],"start":82427,"strand":"-"}],"counts":[0.0,5.0,5.0,15.0,12.0,0.0,15.0,0.0,0.0,0.0,14.0,16.0,10.0,9.0,8.0,6.0,5.0],"events":[{"best_kmer":143395,"gene":[""],"id":239,"info":"","signatures":[2476],"type":"splice_borders"}],"fc":[1.2541610341436407],"graph":"linear","graph_id":304,"id":143395,"kmer":"GTATTTCTAGTTCTAGATCCCTGAGGAATGC","means":[38.12674778248901,30.40020120583838],"pvalues":[0.5929316095795131],"stdevs":[10.14031073258645,42.554507018163804],"values":[88.887]},
{"alignments":[{"blocks":[{"q_end":28,"q_start":8,"t_end":30776053,"t_start":30776033},{"q_end":39,"q_start":28,"t_end":30776350,"t_start":30776339}],"chromosome":"chrX","end":30776350,"genes":[],"id":238,"match":40,"query_index":88,"signatures":[2687],"start":30776033,"strand":"+"},{"blocks":[{"q_end":12,"q_start":8,"t_end":49862844,"t_start":49862840},{"q_end":36,"q_start":12,"t_end":49863326,"t_start":49863302},{"q_end":39,"q_start":36,"t_end":49863339,"t_start":49863336}],"chromosome":"chr22","end":49863339,"genes":[],"id":239,"match":41,"query_index":88,"signatures":[2689],"start":49862840,"strand":"+"},{"blocks":[{"q_end":35,"q_start":8,"t_end":17644354,"t_start":17644327},{"q_end":39,"q_start":35,"t_end":17644504,"t_start":17644500}],"chromosome":"chr19","end":17644504,"genes":[],"id":240,"match":41,"query_index":88,"signatures":[2691],"start":17644327,"strand":"+"},{"blocks":[{"q_end":7,"q_start":4,"t_end":46802246,"t_start":46802243},{"q_end":35,"q_start":7,"t_end":46802432,"t_start":46802404}],"chromosome":"chr18","end":46802432,"genes":[],"id":241,"match":41,"query_index":88,"signatures":[2698],"start":46802243,"strand":"-"}],"counts":[0.0,0.0,0.0,0.0,0.0,0.0,0.0,0.0,9.0,0.0,5.0,11.0,6.0,0.0,5.0,0.0,7.0],"events":[{"best_kmer":13477,"gene":["","SAMD5"],"id":240,"info":"","signatures":[2687],"type":"splice_borders"},{"best_kmer":13477,"gene":["SAMD5","ZBED4"],"id":241,"info":"","signatures":[2689],"type":"splice_borders"},{"best_kmer":13477,"gene":["SAMD5","UNC13A"],"id":243,"info":"","signatures":[2691],"type":"splice_borders"},{"best_kmer":13477,"gene":["","SAMD5"],"id":245,"info":"","signatures":[2698],"type":"splice_borders"}],"fc":[9.296671200663852],"graph":"linear","graph_id":305,"id":13477,"kmer":"ACAGGCACGCATCACCACACCCAGCTAATTT","means":[17.802777961390117,1.914962633089451],"pvalues":[0.02176730235570336],"stdevs":[13.379003470181548,6.055643554675988],"values":[88.88600000000001]},
{"alignments":[{"blocks":[{"q_end":35,"q_start":7,"t_end":17644354,"t_start":17644326},{"q_end":38,"q_start":35,"t_end":17644503,"t_start":17644500}],"chromosome":"chr19","end":17644503,"genes":[],"id":242,"match":41,"query_index":89,"signatures":[2691],"start":17644326,"strand":"+"}],"counts":[0.0,0.0,0.0,0.0,0.0,0.0,0.0,0.0,9.0,0.0,5.0,11.0,6.0,0.0,5.0,0.0,7.0],"events":[{"best_kmer":153625,"gene":["UNC13A"],"id":242,"info":"","signatures":[2690],"type":"splice_borders"}],"fc":[9.296671200663852],"graph":"linear","graph_id":305,"id":153625,"kmer":"TACAGGCACGCATCACCACACCCAGCTAATT","means":[17.802777961390117,1.914962633089451],"pvalues":[0.02176730235570336],"stdevs":[13.379003470181548,6.055643554675988],"values":[83.50399999999999]},
{"alignments":[{"blocks":[{"q_end":36,"q_start":8,"t_end":64221967,"t_start":64221939},{"q_end":39,"q_start":36,"t_end":64222311,"t_start":64222308}],"chromosome":"chr7","end":64222311,"genes":[],"id":243,"match":40,"query_index":90,"signatures":[2695,2696],"start":64221939,"strand":"-"}],"counts":[0.0,0.0,0.0,0.0,0.0,0.0,0.0,0.0,9.0,0.0,5.0,11.0,6.0,0.0,5.0,0.0,7.0],"events":[{"best_kmer":112124,"gene":[""],"id":244,"info":"","signatures":[2696],"type":"splice_borders"}],"fc":[9.296671200663852],"graph":"linear","graph_id":305,"id":112124,"kmer":"GATTACAGGCACGCATCACCACACCCAGCTA","means":[17.802777961390117,1.914962633089451],"pvalues":[0.02176730235570336],"stdevs":[13.379003470181548,6.055643554675988],"values":[81.603]},
{"alignments":[{"blocks":[{"q_end":80,"q_start":61,"t_end":40580936,"t_start":40580917},{"q_end":92,"q_start":80,"t_end":40582362,"t_start":40582350}],"chromosome":"chr19","end":40582362,"genes":[751],"id":244,"match":126,"query_index":91,"signatures":[2702],"start":40580917,"strand":"-"}],"counts":[196.0,200.0,212.0,131.0,223.0,159.0,147.0,38.0,289.0,143.0,299.0,455.0,305.0,363.0,294.0,151.0,292.0],"events":[{"best_kmer":111054,"gene":["SHKBP1"],"id":246,"info":"","signatures":[2702],"type":"splice_borders"}],"fc":[1.6399778379409504],"graph":"linear","graph_id":307,"id":111054,"kmer":"GATGAAAGACCCCTATCTCGGAGCCACCGCC","means":[1227.0414314603574,748.206105639178],"pvalues":[0.003982272130080587],"stdevs":[210.90704429113725,360.83160639934124],"values":[88.882]},
{"alignments":[{"blocks":[{"q_end":70,"q_start":46,"t_end":56732261,"t_start":56732237},{"q_end":77,"q_start":70,"t_end":56732269,"t_start":56732262}],"chromosome":"chr3","end":56732269,"genes":[794],"id":245,"match":91,"query_index":92,"signatures":[2707],"start":56732237,"strand":"+"}],"counts":[23.0,19.0,25.0,15.0,13.0,20.0,12.0,0.0,20.0,13.0,76.0,97.0,24.0,108.0,50.0,10.0,61.0],"events":[{"best_kmer":190313,"gene":["ARHGEF3"],"id":247,"info":"","signatures":[2708],"type":"splice_borders"}],"fc":[3.437915997667016],"graph":"complex","graph_id":312,"id":190313,"kmer":"TTCTCTCATTGTTGCTGAATGCCCTCGCAGG","means":[230.67468559046054,67.0972431400294],"pvalues":[0.015781656671439503],"stdevs":[127.18014226198667,31.69737188711731],"values":[83.43699999999998]},
{"alignments":[{"blocks":[{"q_end":48,"q_start":22,"t_end":3057742,"t_start":3057716},{"q_end":53,"q_start":48,"t_end":3061164,"t_start":3061159}],"chromosome":"chr19","end":3061164,"genes":[241],"id":246,"match":120,"query_index":93,"signatures":[2710],"start":3057716,"strand":"-"}],"counts":[518.0,373.0,463.0,324.0,335.0,287.0,504.0,71.0,864.0,214.0,938.0,1150.0,614.0,897.0,702.0,399.0,579.0],"events":[{"best_kmer":50204,"gene":["AES"],"id":248,"info":"","signatures":[2710],"type":"splice_borders"}],"fc":[1.7927047826624425],"graph":"linear","graph_id":313,"id":50204,"kmer":"CACAGCCTCAAGCTCGAATGTGACAAGTTGG","means":[2971.417066693795,1657.5049586696496],"pvalues":[0.000964777851984057],"stdevs":[494.0488749554787,805.8742352132781],"values":[86.23]},
{"alignments":[{"blocks":[{"q_end":24,"q_start":8,"t_end":140468963,"t_start":140468947},{"q_end":39,"q_start":24,"t_end":140469341,"t_start":140469326}],"chromosome":"chrX","end":140469341,"genes":[],"id":247,"match":38,"query_index":94,"signatures":[2720],"start":140468947,"strand":"+"},{"blocks":[{"q_end":27,"q_start":8,"t_end":36362012,"t_start":36361993},{"q_end":39,"q_start":27,"t_end":36362332,"t_start":36362320}],"chromosome":"chr6","end":36362332,"genes":[],"id":248,"match":38,"query_index":94,"signatures":[2721],"start":36361993,"strand":"+"},{"blocks":[{"q_end":33,"q_start":8,"t_end":2213713,"t_start":2213688},{"q_end":39,"q_start":33,"t_end":2213785,"t_start":2213779}],"chromosome":"chr15_KI270905v1_alt","end":2213785,"genes":[],"id":249,"match":38,"query_index":94,"signatures":[2723],"start":2213688,"strand":"+"},{"blocks":[{"q_end":33,"q_start":8,"t_end":29929560,"t_start":29929535},{"q_end":39,"q_start":33,"t_end":29929632,"t_start":29929626}],"chromosome":"chr15","end":29929632,"genes":[],"id":250,"match":38,"query_index":94,"signatures":[2724],"start":29929535,"strand":"+"},{"blocks":[{"q_end":26,"q_start":8,"t_end":85826820,"t_start":85826802},{"q_end":39,"q_start":26,"t_end":85827007,"t_start":85826994}],"chromosome":"chr14","end":85827007,"genes":[],"id":251,"match":38,"query_index":94,"signatures":[2725],"start":85826802,"strand":"+"},{"blocks":[{"q_end":7,"q_start":1,"t_end":69414080,"t_start":69414074},{"q_end":32,"q_start":7,"t_end":69414481,"t_start":69414456}],"chromosome":"chr16","end":69414481,"genes":[],"id":252,"match":38,"query_index":94,"signatures":[2728],"start":69414074,"strand":"-"}],"counts":[0.0,12.0,0.0,0.0,0.0,0.0,0.0,0.0,0.0,0.0,0.0,7.0,6.0,6.0,5.0,5.0,6.0],"events":[{"best_kmer":723,"gene":[""],"id":249,"info":"","signatures":[2720],"type":"splice_borders"},{"best_kmer":723,"gene":["ETV7"],"id":250,"info":"","signatures":[2721],"type":"splice_borders"},{"best_kmer":723,"gene":[""],"id":251,"info":"","signatures":[2723],"type":"splice_borders"},{"best_kmer":723,"gene":["TJP1"],"id":252,"info":"","signatures":[2724],"type":"splice_borders"},{"best_kmer":723,"gene":[""],"id":253,"info":"","signatures":[2725],"type":"splice_borders"},{"best_kmer":723,"gene":[""],"id":255,"info":"","signatures":[2728],"type":"splice_borders"}],"fc":[5.992721898743358],"graph":"linear","graph_id":322,"id":723,"kmer":"AAAATACAAAAGTTAGCTGGGTGTGGTGGCG","means":[21.278864474988968,3.550784574109977],"pvalues":[0.00796638161541424],"stdevs":[11.389356004348118,11.228566734778477],"values":[88.749]},
{"alignments":[{"blocks":[{"q_end":63,"q_start":50,"t_end":53930145,"t_start":53930132},{"q_end":81,"q_start":63,"t_end":53940002,"t_start":53939984}],"chromosome":"chr1","end":53940002,"genes":[137],"id":253,"match":106,"query_index":95,"signatures":[2736],"start":53930132,"strand":"-"}],"counts":[61.0,91.0,50.0,29.0,40.0,42.0,64.0,30.0,93.0,70.0,98.0,174.0,126.0,119.0,54.0,61.0,82.0],"events":[{"best_kmer":171038,"gene":["HSPB11"],"id":256,"info":"","signatures":[2736],"type":"splice_borders"}],"fc":[1.7079318181430518],"graph":"linear","graph_id":324,"id":171038,"kmer":"TGAAAATATCATTGATGGGAATCCAGAAACG","means":[405.98707582232834,237.70684023191137],"pvalues":[0.007732455913892166],"stdevs":[113.98628046775497,75.97398211569126],"values":[88.32800000000002]},
{"alignments":[{"blocks":[{"q_end":51,"q_start":26,"t_end":178112846,"t_start":178112821},{"q_end":57,"q_start":51,"t_end":178116267,"t_start":178116261}],"chromosome":"chr2","end":178116267,"genes":[708],"id":254,"match":70,"query_index":96,"signatures":[2737],"start":178112821,"strand":"-"}],"counts":[71.0,93.0,58.0,31.0,18.0,86.0,21.0,16.0,106.0,21.0,44.0,83.0,44.0,43.0,53.0,23.0,37.0],"events":[{"best_kmer":99608,"gene":["RBM45"],"id":257,"info":"","signatures":[2737],"type":"splice_borders"}],"fc":[-1.0704091736746426],"graph":"linear","graph_id":325,"id":99608,"kmer":"GAAAACCTTGATGGGCTTGGTGTCGTTGGGG","means":[180.50657334075305,193.21589201251675],"pvalues":[0.6484087553409652],"stdevs":[14.757278006625613,83.36887224939386],"values":[88.185]},
{"alignments":[{"blocks":[{"q_end":6,"q_start":4,"t_end":35189902,"t_start":35189900},{"q_end":35,"q_start":6,"t_end":35190010,"t_start":35189981}],"chromosome":"chr11","end":35190010,"genes":[43],"id":255,"match":35,"query_index":97,"signatures":[2738],"start":35189900,"strand":"-"}],"counts":[0.0,0.0,0.0,0.0,0.0,0.0,0.0,0.0,0.0,0.0,6.0,0.0,10.0,13.0,5.0,0.0,12.0],"events":[{"best_kmer":111777,"gene":["CD44"],"id":258,"info":"","signatures":[2738],"type":"splice_borders"}],"fc":[null],"graph":"linear","graph_id":328,"id":111777,"kmer":"GATGGGGTGTACAGTAGAAAAGGTGTAAAGA","means":[28.627825565604955,0.0],"pvalues":[0.021825627703763333],"stdevs":[24.638344978901372,0.0],"values":[88.69]},
{"alignments":[{"blocks":[{"q_end":32,"q_start":12,"t_end":90230505,"t_start":90230485},{"q_end":43,"q_start":32,"t_end":90230944,"t_start":90230933}],"chromosome":"chr15","end":90230944,"genes":[1027],"id":256,"match":90,"query_index":98,"signatures":[2739],"start":90230485,"strand":"-"}],"counts":[129.0,120.0,81.0,15.0,61.0,76.0,60.0,35.0,180.0,82.0,259.0,123.0,160.0,194.0,212.0,110.0,118.0],"events":[{"best_kmer":105893,"gene":["CIB1"],"id":259,"info":"","signatures":[2739],"type":"splice_borders"}],"fc":[2.135946547735805],"graph":"complex","graph_id":330,"id":105893,"kmer":"GACTTTGCCAGCTCCTTTAAGATTGTCCTGT","means":[701.7362513548512,328.53642901257143],"pvalues":[0.0039871849479902795],"stdevs":[229.82823957637515,138.42898837279023],"values":[87.865]},
{"alignments":[{"blocks":[{"q_end":28,"q_start":8,"t_end":93051,"t_start":93031},{"q_end":39,"q_start":28,"t_end":94175,"t_start":94164}],"chromosome":"chr4_GL383527v1_alt","end":94175,"genes":[],"id":257,"match":109,"query_index":99,"signatures":[2757],"start":93031,"strand":"+"},{"blocks":[{"q_end":28,"q_start":8,"t_end":155928428,"t_start":155928408},{"q_end":39,"q_start":28,"t_end":155929552,"t_start":155929541}],"chromosome":"chr4","end":155929552,"genes":[1449],"id":258,"match":109,"query_index":99,"signatures":[2758],"start":155928408,"strand":"+"}],"counts":[6.0,5.0,5.0,7.0,0.0,0.0,0.0,0.0,33.0,7.0,12.0,20.0,9.0,12.0,10.0,5.0,7.0],"events":[{"best_kmer":9777,"gene":["","CTSO"],"id":260,"info":"","signatures":[2757],"type":"splice_borders"},{"best_kmer":9777,"gene":["CTSO"],"id":261,"info":"","signatures":[2758],"type":"splice_borders"}],"fc":[1.9573209116217478],"graph":"linear","graph_id":342,"id":9777,"kmer":"AATCCAATATGGAGTGCTTCCTGTTTTATCA","means":[40.844010224842656,20.86730386536419],"pvalues":[0.029549022224050446],"stdevs":[5.9112211368427525,23.883810707601373],"values":[88.552]},
{"alignments":[{"blocks":[{"q_end":37,"q_start":11,"t_end":69348545,"t_start":69348519},{"q_end":41,"q_start":37,"t_end":69348977,"t_start":69348973}],"chromosome":"chr12","end":69348977,"genes":[164],"id":259,"match":41,"query_index":100,"signatures":[2761],"start":69348519,"strand":"-"}],"counts":[0.0,0.0,0.0,0.0,0.0,0.0,0.0,0.0,0.0,0.0,0.0,6.0,12.0,0.0,18.0,9.0,5.0],"events":[{"best_kmer":60018,"gene":["LYZ"],"id":262,"info":"","signatures":[2761],"type":"splice_borders"}],"fc":[null],"graph":"linear","graph_id":345,"id":60018,"kmer":"CATCCAGTTTGCTAGGCTGATTCCCCTGTAC","means":[31.29670507635217,0.0],"pvalues":[0.02743425460651155],"stdevs":[28.580386411517257,0.0],"values":[86.884]},
{"alignments":[{"blocks":[{"q_end":54,"q_start":35,"t_end":37011854,"t_start":37011835},{"q_end":66,"q_start":54,"t_end":37013620,"t_start":37013608}],"chromosome":"chr6","end":37013620,"genes":[646],"id":260,"match":105,"query_index":101,"signatures":[2768],"start":37011835,"strand":"-"}],"counts":[52.0,45.0,31.0,15.0,33.0,52.0,120.0,0.0,78.0,49.0,126.0,273.0,103.0,150.0,283.0,29.0,120.0],"events":[{"best_kmer":138673,"gene":["FGD2"],"id":263,"info":"","signatures":[2768],"type":"splice_borders"}],"fc":[2.798767701074128],"graph":"linear","graph_id":352,"id":138673,"kmer":"GGGTTAGCTGTCCAGTCGTCCAGGCGCCGCT","means":[571.380677758629,204.15437749240178],"pvalues":[0.007610028158769892],"stdevs":[248.72002412037045,182.19325774313333],"values":[88.48200000000001]},
{"alignments":[{"blocks":[{"q_end":6,"q_start":2,"t_end":122367,"t_start":122363},{"q_end":33,"q_start":6,"t_end":122450,"t_start":122423}],"chromosome":"chr7_KI270809v1_alt","end":122450,"genes":[],"id":261,"match":35,"query_index":102,"signatures":[2828],"start":122363,"strand":"+"},{"blocks":[{"q_end":31,"q_start":2,"t_end":25506,"t_start":25477},{"q_end":33,"q_start":31,"t_end":25598,"t_start":25596}],"chromosome":"chr6_KI270799v1_alt","end":25598,"genes":[],"id":262,"match":35,"query_index":102,"signatures":[2842,2843],"start":25477,"strand":"+"},{"blocks":[{"q_end":31,"q_start":2,"t_end":69620,"t_start":69591},{"q_end":33,"q_start":31,"t_end":69712,"t_start":69710}],"chromosome":"chr5_GL000208v1_random","end":69712,"genes":[],"id":263,"match":35,"query_index":102,"signatures":[2868,2869],"start":69591,"strand":"+"},{"blocks":[{"q_end":7,"q_start":2,"t_end":16187643,"t_start":16187638},{"q_end":33,"q_start":7,"t_end":16188055,"t_start":16188029}],"chromosome":"chr22","end":16188055,"genes":[],"id":264,"match":35,"query_index":102,"signatures":[2914],"start":16187638,"strand":"+"},{"blocks":[{"q_end":7,"q_start":2,"t_end":132187,"t_start":132182},{"q_end":33,"q_start":7,"t_end":132597,"t_start":132571}],"chromosome":"chr1_KI270766v1_alt","end":132597,"genes":[],"id":265,"match":35,"query_index":102,"signatures":[2950],"start":132182,"strand":"+"},{"blocks":[{"q_end":32,"q_start":5,"t_end":95136,"t_start":95109},{"q_end":36,"q_start":32,"t_end":95526,"t_start":95522}],"chromosome":"chrX_KI270881v1_alt","end":95526,"genes":[],"id":266,"match":35,"query_index":102,"signatures":[3104],"start":95109,"strand":"-"},{"blocks":[{"q_end":32,"q_start":5,"t_end":9931,"t_start":9904},{"q_end":36,"q_start":32,"t_end":10317,"t_start":10313}],"chromosome":"chr9_GL383540v1_alt","end":10317,"genes":[],"id":267,"match":35,"query_index":102,"signatures":[3111],"start":9904,"strand":"-"},{"blocks":[{"q_end":32,"q_start":5,"t_end":30941,"t_start":30914},{"q_end":36,"q_start":32,"t_end":31327,"t_start":31323}],"chromosome":"chr9_GL383540v1_alt","end":31327,"genes":[],"id":268,"match":35,"query_index":102,"signatures":[3112],"start":30914,"strand":"-"},{"blocks":[{"q_end":32,"q_start":5,"t_end":140111,"t_start":140084},{"q_end":36,"q_start":32,"t_end":140501,"t_start":140497}],"chromosome":"chr9_GL383541v1_alt","end":140501,"genes":[],"id":269,"match":35,"query_index":102,"signatures":[3113],"start":140084,"strand":"-"},{"blocks":[{"q_end":32,"q_start":5,"t_end":155058,"t_start":155031},{"q_end":36,"q_start":32,"t_end":155448,"t_start":155444}],"chromosome":"chr9_KI270823v1_alt","end":155448,"genes":[],"id":270,"match":35,"query_index":102,"signatures":[3114],"start":155031,"strand":"-"},{"blocks":[{"q_end":32,"q_start":5,"t_end":41204,"t_start":41177},{"q_end":36,"q_start":32,"t_end":41594,"t_start":41590}],"chromosome":"chrUn_GL000214v1","end":41594,"genes":[],"id":271,"match":35,"query_index":102,"signatures":[3115],"start":41177,"strand":"-"},{"blocks":[{"q_end":32,"q_start":5,"t_end":134905,"t_start":134878},{"q_end":36,"q_start":32,"t_end":135295,"t_start":135291}],"chromosome":"chrUn_GL000216v2","end":135295,"genes":[],"id":272,"match":35,"query_index":102,"signatures":[3116],"start":134878,"strand":"-"},{"blocks":[{"q_end":32,"q_start":5,"t_end":65798,"t_start":65771},{"q_end":36,"q_start":32,"t_end":66187,"t_start":66183}],"chromosome":"chrUn_GL000220v1","end":66187,"genes":[],"id":273,"match":35,"query_index":102,"signatures":[3117],"start":65771,"strand":"-"},{"blocks":[{"q_end":32,"q_start":5,"t_end":345539,"t_start":345512},{"q_end":36,"q_start":32,"t_end":345929,"t_start":345925}],"chromosome":"chrUn_KI270442v1","end":345929,"genes":[],"id":274,"match":35,"query_index":102,"signatures":[3118],"start":345512,"strand":"-"},{"blocks":[{"q_end":32,"q_start":5,"t_end":204310,"t_start":204283},{"q_end":36,"q_start":32,"t_end":204693,"t_start":204689}],"chromosome":"chr9_KI270823v1_alt","end":204693,"genes":[],"id":275,"match":35,"query_index":102,"signatures":[3119],"start":204283,"strand":"-"},{"blocks":[{"q_end":32,"q_start":5,"t_end":154064,"t_start":154037},{"q_end":36,"q_start":32,"t_end":154449,"t_start":154445}],"chromosome":"chr8_KI270810v1_alt","end":154449,"genes":[],"id":276,"match":35,"query_index":102,"signatures":[3128],"start":154037,"strand":"-"},{"blocks":[{"q_end":31,"q_start":5,"t_end":107702,"t_start":107676},{"q_end":36,"q_start":31,"t_end":108093,"t_start":108088}],"chromosome":"chr8_KI270814v1_alt","end":108093,"genes":[],"id":277,"match":35,"query_index":102,"signatures":[3129],"start":107676,"strand":"-"},{"blocks":[{"q_end":32,"q_start":5,"t_end":351355,"t_start":351328},{"q_end":36,"q_start":32,"t_end":351745,"t_start":351741}],"chromosome":"chr8_KI270821v1_alt","end":351745,"genes":[],"id":278,"match":35,"query_index":102,"signatures":[3130],"start":351328,"strand":"-"},{"blocks":[{"q_end":32,"q_start":5,"t_end":484936,"t_start":484909},{"q_end":36,"q_start":32,"t_end":485326,"t_start":485322}],"chromosome":"chr8_KI270821v1_alt","end":485326,"genes":[],"id":279,"match":35,"query_index":102,"signatures":[3131],"start":484909,"strand":"-"},{"blocks":[{"q_end":32,"q_start":5,"t_end":500655,"t_start":500628},{"q_end":36,"q_start":32,"t_end":501045,"t_start":501041}],"chromosome":"chr8_KI270821v1_alt","end":501045,"genes":[],"id":280,"match":35,"query_index":102,"signatures":[3132],"start":500628,"strand":"-"},{"blocks":[{"q_end":31,"q_start":5,"t_end":107022,"t_start":106996},{"q_end":36,"q_start":31,"t_end":107416,"t_start":107411}],"chromosome":"chr8_KI270822v1_alt","end":107416,"genes":[],"id":281,"match":35,"query_index":102,"signatures":[3133],"start":106996,"strand":"-"},{"blocks":[{"q_end":32,"q_start":5,"t_end":49739,"t_start":49712},{"q_end":36,"q_start":32,"t_end":50129,"t_start":50125}],"chromosome":"chr7_KI270809v1_alt","end":50129,"genes":[],"id":282,"match":35,"query_index":102,"signatures":[3145],"start":49712,"strand":"-"},{"blocks":[{"q_end":32,"q_start":5,"t_end":576484,"t_start":576457},{"q_end":36,"q_start":32,"t_end":576875,"t_start":576871}],"chromosome":"chr6_GL000250v2_alt","end":576875,"genes":[],"id":283,"match":35,"query_index":102,"signatures":[3156],"start":576457,"strand":"-"},{"blocks":[{"q_end":32,"q_start":5,"t_end":1340402,"t_start":1340375},{"q_end":36,"q_start":32,"t_end":1340792,"t_start":1340788}],"chromosome":"chr6_GL000250v2_alt","end":1340792,"genes":[],"id":284,"match":35,"query_index":102,"signatures":[3157],"start":1340375,"strand":"-"},{"blocks":[{"q_end":32,"q_start":5,"t_end":1337462,"t_start":1337435},{"q_end":36,"q_start":32,"t_end":1337851,"t_start":1337847}],"chromosome":"chr6_GL000255v2_alt","end":1337851,"genes":[],"id":285,"match":35,"query_index":102,"signatures":[3158],"start":1337435,"strand":"-"},{"blocks":[{"q_end":32,"q_start":5,"t_end":1421940,"t_start":1421913},{"q_end":36,"q_start":32,"t_end":1422387,"t_start":1422383}],"chromosome":"chr6_GL000255v2_alt","end":1422387,"genes":[],"id":286,"match":35,"query_index":102,"signatures":[3159],"start":1421913,"strand":"-"},{"blocks":[{"q_end":32,"q_start":5,"t_end":1424892,"t_start":1424865},{"q_end":36,"q_start":32,"t_end":1425339,"t_start":1425335}],"chromosome":"chr6_GL000250v2_alt","end":1425339,"genes":[],"id":287,"match":35,"query_index":102,"signatures":[3160],"start":1424865,"strand":"-"},{"blocks":[{"q_end":32,"q_start":5,"t_end":1646610,"t_start":1646583},{"q_end":36,"q_start":32,"t_end":1647057,"t_start":1647053}],"chromosome":"chr6_GL000251v2_alt","end":1647057,"genes":[],"id":288,"match":35,"query_index":102,"signatures":[3161],"start":1646583,"strand":"-"},{"blocks":[{"q_end":32,"q_start":5,"t_end":31588,"t_start":31561},{"q_end":36,"q_start":32,"t_end":31978,"t_start":31974}],"chromosome":"chr5_GL000208v1_random","end":31978,"genes":[],"id":289,"match":35,"query_index":102,"signatures":[3163],"start":31561,"strand":"-"},{"blocks":[{"q_end":32,"q_start":5,"t_end":59153,"t_start":59126},{"q_end":36,"q_start":32,"t_end":59543,"t_start":59539}],"chromosome":"chr5_GL000208v1_random","end":59543,"genes":[],"id":290,"match":35,"query_index":102,"signatures":[3164],"start":59126,"strand":"-"},{"blocks":[{"q_end":32,"q_start":5,"t_end":1604768,"t_start":1604741},{"q_end":36,"q_start":32,"t_end":1605158,"t_start":1605154}],"chromosome":"chr5_GL339449v2_alt","end":1605158,"genes":[],"id":291,"match":35,"query_index":102,"signatures":[3165],"start":1604741,"strand":"-"},{"blocks":[{"q_end":32,"q_start":5,"t_end":41171,"t_start":41144},{"q_end":36,"q_start":32,"t_end":41561,"t_start":41557}],"chromosome":"chr5_GL383530v1_alt","end":41561,"genes":[],"id":292,"match":35,"query_index":102,"signatures":[3166],"start":41144,"strand":"-"},{"blocks":[{"q_end":32,"q_start":5,"t_end":57803,"t_start":57776},{"q_end":36,"q_start":32,"t_end":58192,"t_start":58188}],"chromosome":"chr5_GL383530v1_alt","end":58192,"genes":[],"id":293,"match":35,"query_index":102,"signatures":[3167],"start":57776,"strand":"-"},{"blocks":[{"q_end":32,"q_start":5,"t_end":68158,"t_start":68131},{"q_end":36,"q_start":32,"t_end":68548,"t_start":68544}],"chromosome":"chr5_GL383531v1_alt","end":68548,"genes":[],"id":294,"match":35,"query_index":102,"signatures":[3168],"start":68131,"strand":"-"},{"blocks":[{"q_end":32,"q_start":5,"t_end":160681,"t_start":160654},{"q_end":36,"q_start":32,"t_end":161066,"t_start":161062}],"chromosome":"chr5_GL949742v1_alt","end":161066,"genes":[],"id":295,"match":35,"query_index":102,"signatures":[3169],"start":160654,"strand":"-"},{"blocks":[{"q_end":32,"q_start":5,"t_end":81247,"t_start":81220},{"q_end":36,"q_start":32,"t_end":81637,"t_start":81633}],"chromosome":"chr5_KI270796v1_alt","end":81637,"genes":[],"id":296,"match":35,"query_index":102,"signatures":[3170],"start":81220,"strand":"-"},{"blocks":[{"q_end":32,"q_start":5,"t_end":306908,"t_start":306881},{"q_end":36,"q_start":32,"t_end":307163,"t_start":307159}],"chromosome":"chr5_KI270897v1_alt","end":307163,"genes":[],"id":297,"match":35,"query_index":102,"signatures":[3171],"start":306881,"strand":"-"},{"blocks":[{"q_end":32,"q_start":5,"t_end":505420,"t_start":505393},{"q_end":36,"q_start":32,"t_end":505675,"t_start":505671}],"chromosome":"chr5_KI270897v1_alt","end":505675,"genes":[],"id":298,"match":35,"query_index":102,"signatures":[3172],"start":505393,"strand":"-"},{"blocks":[{"q_end":32,"q_start":5,"t_end":1136258,"t_start":1136231},{"q_end":36,"q_start":32,"t_end":1136648,"t_start":1136644}],"chromosome":"chr5_KI270897v1_alt","end":1136648,"genes":[],"id":299,"match":35,"query_index":102,"signatures":[3173],"start":1136231,"strand":"-"},{"blocks":[{"q_end":32,"q_start":5,"t_end":131095,"t_start":131068},{"q_end":36,"q_start":32,"t_end":131345,"t_start":131341}],"chromosome":"chr4_KI270786v1_alt","end":131345,"genes":[],"id":300,"match":35,"query_index":102,"signatures":[3181],"start":131068,"strand":"-"},{"blocks":[{"q_end":32,"q_start":5,"t_end":94391,"t_start":94364},{"q_end":36,"q_start":32,"t_end":94781,"t_start":94777}],"chromosome":"chr4_KI270788v1_alt","end":94781,"genes":[],"id":301,"match":35,"query_index":102,"signatures":[3182],"start":94364,"strand":"-"},{"blocks":[{"q_end":32,"q_start":5,"t_end":131095,"t_start":131068},{"q_end":36,"q_start":32,"t_end":131345,"t_start":131341}],"chromosome":"chr4_KI270896v1_alt","end":131345,"genes":[],"id":302,"match":35,"query_index":102,"signatures":[3183],"start":131068,"strand":"-"},{"blocks":[{"q_end":32,"q_start":5,"t_end":329060,"t_start":329033},{"q_end":36,"q_start":32,"t_end":329401,"t_start":329397}],"chromosome":"chr4_KI270896v1_alt","end":329401,"genes":[],"id":303,"match":35,"query_index":102,"signatures":[3184],"start":329033,"strand":"-"},{"blocks":[{"q_end":32,"q_start":5,"t_end":446271,"t_start":446244},{"q_end":36,"q_start":32,"t_end":446521,"t_start":446517}],"chromosome":"chr4_KI270925v1_alt","end":446521,"genes":[],"id":304,"match":35,"query_index":102,"signatures":[3185],"start":446244,"strand":"-"},{"blocks":[{"q_end":32,"q_start":5,"t_end":92979,"t_start":92952},{"q_end":36,"q_start":32,"t_end":93366,"t_start":93362}],"chromosome":"chr4_GL000008v2_random","end":93366,"genes":[],"id":305,"match":35,"query_index":102,"signatures":[3186],"start":92952,"strand":"-"},{"blocks":[{"q_end":32,"q_start":5,"t_end":145934,"t_start":145907},{"q_end":36,"q_start":32,"t_end":146321,"t_start":146317}],"chromosome":"chr3_KI270782v1_alt","end":146321,"genes":[],"id":306,"match":35,"query_index":102,"signatures":[3198],"start":145907,"strand":"-"},{"blocks":[{"q_end":32,"q_start":5,"t_end":82042,"t_start":82015},{"q_end":36,"q_start":32,"t_end":82432,"t_start":82428}],"chromosome":"chr3_KI270783v1_alt","end":82432,"genes":[],"id":307,"match":35,"query_index":102,"signatures":[3199],"start":82015,"strand":"-"},{"blocks":[{"q_end":32,"q_start":5,"t_end":82737,"t_start":82710},{"q_end":36,"q_start":32,"t_end":83126,"t_start":83122}],"chromosome":"chr22_KI270733v1_random","end":83126,"genes":[],"id":308,"match":35,"query_index":102,"signatures":[3210],"start":82710,"strand":"-"},{"blocks":[{"q_end":32,"q_start":5,"t_end":25667,"t_start":25640},{"q_end":36,"q_start":32,"t_end":26057,"t_start":26053}],"chromosome":"chr2_GL582966v2_alt","end":26057,"genes":[],"id":309,"match":35,"query_index":102,"signatures":[3211],"start":25640,"strand":"-"},{"blocks":[{"q_end":32,"q_start":5,"t_end":55089,"t_start":55062},{"q_end":36,"q_start":32,"t_end":55475,"t_start":55471}],"chromosome":"chr2_KI270771v1_alt","end":55475,"genes":[],"id":310,"match":35,"query_index":102,"signatures":[3212],"start":55062,"strand":"-"},{"blocks":[{"q_end":32,"q_start":5,"t_end":67613,"t_start":67586},{"q_end":36,"q_start":32,"t_end":68003,"t_start":67999}],"chromosome":"chr2_KI270774v1_alt","end":68003,"genes":[],"id":311,"match":35,"query_index":102,"signatures":[3213],"start":67586,"strand":"-"},{"blocks":[{"q_end":32,"q_start":5,"t_end":59039,"t_start":59012},{"q_end":36,"q_start":32,"t_end":59428,"t_start":59424}],"chromosome":"chr2_KI270775v1_alt","end":59428,"genes":[],"id":312,"match":35,"query_index":102,"signatures":[3214],"start":59012,"strand":"-"},{"blocks":[{"q_end":32,"q_start":5,"t_end":153786,"t_start":153759},{"q_end":36,"q_start":32,"t_end":154176,"t_start":154172}],"chromosome":"chr21_GL383579v2_alt","end":154176,"genes":[],"id":313,"match":35,"query_index":102,"signatures":[3215],"start":153759,"strand":"-"},{"blocks":[{"q_end":32,"q_start":5,"t_end":68184,"t_start":68157},{"q_end":36,"q_start":32,"t_end":68574,"t_start":68570}],"chromosome":"chr21_GL383580v2_alt","end":68574,"genes":[],"id":314,"match":35,"query_index":102,"signatures":[3216],"start":68157,"strand":"-"},{"blocks":[{"q_end":32,"q_start":5,"t_end":509839,"t_start":509812},{"q_end":36,"q_start":32,"t_end":510229,"t_start":510225}],"chromosome":"chr19_GL949747v2_alt","end":510229,"genes":[],"id":315,"match":35,"query_index":102,"signatures":[3228],"start":509812,"strand":"-"},{"blocks":[{"q_end":32,"q_start":5,"t_end":844443,"t_start":844416},{"q_end":36,"q_start":32,"t_end":844833,"t_start":844829}],"chromosome":"chr19_GL949748v2_alt","end":844833,"genes":[],"id":316,"match":35,"query_index":102,"signatures":[3229],"start":844416,"strand":"-"},{"blocks":[{"q_end":32,"q_start":5,"t_end":846505,"t_start":846478},{"q_end":36,"q_start":32,"t_end":846895,"t_start":846891}],"chromosome":"chr19_GL949750v2_alt","end":846895,"genes":[],"id":317,"match":35,"query_index":102,"signatures":[3230],"start":846478,"strand":"-"},{"blocks":[{"q_end":32,"q_start":5,"t_end":783155,"t_start":783128},{"q_end":36,"q_start":32,"t_end":783545,"t_start":783541}],"chromosome":"chr19_GL949751v2_alt","end":783545,"genes":[],"id":318,"match":35,"query_index":102,"signatures":[3231],"start":783128,"strand":"-"},{"blocks":[{"q_end":32,"q_start":5,"t_end":768940,"t_start":768913},{"q_end":36,"q_start":32,"t_end":769330,"t_start":769326}],"chromosome":"chr19_GL949752v1_alt","end":769330,"genes":[],"id":319,"match":35,"query_index":102,"signatures":[3232],"start":768913,"strand":"-"},{"blocks":[{"q_end":32,"q_start":5,"t_end":143512,"t_start":143485},{"q_end":36,"q_start":32,"t_end":143902,"t_start":143898}],"chromosome":"chr19_KI270917v1_alt","end":143902,"genes":[],"id":320,"match":35,"query_index":102,"signatures":[3233],"start":143485,"strand":"-"},{"blocks":[{"q_end":32,"q_start":5,"t_end":150589,"t_start":150562},{"q_end":36,"q_start":32,"t_end":150979,"t_start":150975}],"chromosome":"chr19_KI270920v1_alt","end":150979,"genes":[],"id":321,"match":35,"query_index":102,"signatures":[3234],"start":150562,"strand":"-"},{"blocks":[{"q_end":32,"q_start":5,"t_end":234804,"t_start":234777},{"q_end":36,"q_start":32,"t_end":235194,"t_start":235190}],"chromosome":"chr19_KI270921v1_alt","end":235194,"genes":[],"id":322,"match":35,"query_index":102,"signatures":[3235],"start":234777,"strand":"-"},{"blocks":[{"q_end":32,"q_start":5,"t_end":140515,"t_start":140488},{"q_end":36,"q_start":32,"t_end":140905,"t_start":140901}],"chromosome":"chr19_KI270922v1_alt","end":140905,"genes":[],"id":323,"match":35,"query_index":102,"signatures":[3236],"start":140488,"strand":"-"},{"blocks":[{"q_end":32,"q_start":5,"t_end":141931,"t_start":141904},{"q_end":36,"q_start":32,"t_end":142321,"t_start":142317}],"chromosome":"chr19_KI270923v1_alt","end":142321,"genes":[],"id":324,"match":35,"query_index":102,"signatures":[3237],"start":141904,"strand":"-"},{"blocks":[{"q_end":32,"q_start":5,"t_end":138784,"t_start":138757},{"q_end":36,"q_start":32,"t_end":139174,"t_start":139170}],"chromosome":"chr19_KI270929v1_alt","end":139174,"genes":[],"id":325,"match":35,"query_index":102,"signatures":[3238],"start":138757,"strand":"-"},{"blocks":[{"q_end":32,"q_start":5,"t_end":847134,"t_start":847107},{"q_end":36,"q_start":32,"t_end":847524,"t_start":847520}],"chromosome":"chr19_KI270938v1_alt","end":847524,"genes":[],"id":326,"match":35,"query_index":102,"signatures":[3239],"start":847107,"strand":"-"},{"blocks":[{"q_end":32,"q_start":5,"t_end":9551,"t_start":9524},{"q_end":36,"q_start":32,"t_end":9941,"t_start":9937}],"chromosome":"chr1_KI270706v1_random","end":9941,"genes":[],"id":327,"match":35,"query_index":102,"signatures":[3240],"start":9524,"strand":"-"},{"blocks":[{"q_end":32,"q_start":5,"t_end":108224,"t_start":108197},{"q_end":36,"q_start":32,"t_end":108610,"t_start":108606}],"chromosome":"chr1_KI270760v1_alt","end":108610,"genes":[],"id":328,"match":35,"query_index":102,"signatures":[3241],"start":108197,"strand":"-"},{"blocks":[{"q_end":32,"q_start":5,"t_end":663217,"t_start":663190},{"q_end":36,"q_start":32,"t_end":663599,"t_start":663595}],"chromosome":"chr1_KI270763v1_alt","end":663599,"genes":[],"id":329,"match":35,"query_index":102,"signatures":[3242],"start":663190,"strand":"-"},{"blocks":[{"q_end":32,"q_start":5,"t_end":235577,"t_start":235550},{"q_end":36,"q_start":32,"t_end":235967,"t_start":235963}],"chromosome":"chr1_KI270766v1_alt","end":235967,"genes":[],"id":330,"match":35,"query_index":102,"signatures":[3243],"start":235550,"strand":"-"},{"blocks":[{"q_end":32,"q_start":5,"t_end":53475,"t_start":53448},{"q_end":36,"q_start":32,"t_end":53865,"t_start":53861}],"chromosome":"chr18_GL383567v1_alt","end":53865,"genes":[],"id":331,"match":35,"query_index":102,"signatures":[3245],"start":53448,"strand":"-"},{"blocks":[{"q_end":32,"q_start":5,"t_end":76686,"t_start":76659},{"q_end":36,"q_start":32,"t_end":77078,"t_start":77074}],"chromosome":"chr18_GL383570v1_alt","end":77078,"genes":[],"id":332,"match":35,"query_index":102,"signatures":[3246],"start":76659,"strand":"-"},{"blocks":[{"q_end":32,"q_start":5,"t_end":240018,"t_start":239991},{"q_end":36,"q_start":32,"t_end":240328,"t_start":240324}],"chromosome":"chr17_GL383563v3_alt","end":240328,"genes":[],"id":333,"match":35,"query_index":102,"signatures":[3259],"start":239991,"strand":"-"},{"blocks":[{"q_end":32,"q_start":5,"t_end":2021427,"t_start":2021400},{"q_end":36,"q_start":32,"t_end":2021815,"t_start":2021811}],"chromosome":"chr17_KI270857v1_alt","end":2021815,"genes":[],"id":334,"match":35,"query_index":102,"signatures":[3260],"start":2021400,"strand":"-"},{"blocks":[{"q_end":32,"q_start":5,"t_end":1039674,"t_start":1039647},{"q_end":36,"q_start":32,"t_end":1040064,"t_start":1040060}],"chromosome":"chr16_KI270728v1_random","end":1040064,"genes":[],"id":335,"match":35,"query_index":102,"signatures":[3265],"start":1039647,"strand":"-"},{"blocks":[{"q_end":32,"q_start":5,"t_end":1682409,"t_start":1682382},{"q_end":36,"q_start":32,"t_end":1682799,"t_start":1682795}],"chromosome":"chr16_KI270728v1_random","end":1682799,"genes":[],"id":336,"match":35,"query_index":102,"signatures":[3266],"start":1682382,"strand":"-"},{"blocks":[{"q_end":32,"q_start":5,"t_end":2348558,"t_start":2348531},{"q_end":36,"q_start":32,"t_end":2348944,"t_start":2348940}],"chromosome":"chr16_KI270853v1_alt","end":2348944,"genes":[],"id":337,"match":35,"query_index":102,"signatures":[3267],"start":2348531,"strand":"-"},{"blocks":[{"q_end":32,"q_start":5,"t_end":2407684,"t_start":2407657},{"q_end":36,"q_start":32,"t_end":2408074,"t_start":2408070}],"chromosome":"chr16_KI270853v1_alt","end":2408074,"genes":[],"id":338,"match":35,"query_index":102,"signatures":[3268],"start":2407657,"strand":"-"},{"blocks":[{"q_end":32,"q_start":5,"t_end":2503151,"t_start":2503124},{"q_end":36,"q_start":32,"t_end":2503541,"t_start":2503537}],"chromosome":"chr16_KI270853v1_alt","end":2503541,"genes":[],"id":339,"match":35,"query_index":102,"signatures":[3269],"start":2503124,"strand":"-"},{"blocks":[{"q_end":31,"q_start":5,"t_end":2609332,"t_start":2609306},{"q_end":36,"q_start":31,"t_end":2609713,"t_start":2609708}],"chromosome":"chr16_KI270853v1_alt","end":2609713,"genes":[],"id":340,"match":36,"query_index":102,"signatures":[3270],"start":2609306,"strand":"-"},{"blocks":[{"q_end":32,"q_start":5,"t_end":364418,"t_start":364391},{"q_end":36,"q_start":32,"t_end":364808,"t_start":364804}],"chromosome":"chr15_KI270727v1_random","end":364808,"genes":[],"id":341,"match":35,"query_index":102,"signatures":[3284],"start":364391,"strand":"-"},{"blocks":[{"q_end":32,"q_start":5,"t_end":224113,"t_start":224086},{"q_end":36,"q_start":32,"t_end":224503,"t_start":224499}],"chromosome":"chr15_KI270849v1_alt","end":224503,"genes":[],"id":342,"match":35,"query_index":102,"signatures":[3285],"start":224086,"strand":"-"},{"blocks":[{"q_end":32,"q_start":5,"t_end":395169,"t_start":395142},{"q_end":36,"q_start":32,"t_end":395559,"t_start":395555}],"chromosome":"chr15_KI270852v1_alt","end":395559,"genes":[],"id":343,"match":35,"query_index":102,"signatures":[3286],"start":395142,"strand":"-"},{"blocks":[{"q_end":32,"q_start":5,"t_end":3913953,"t_start":3913926},{"q_end":36,"q_start":32,"t_end":3914342,"t_start":3914338}],"chromosome":"chr15_KI270905v1_alt","end":3914342,"genes":[],"id":344,"match":35,"query_index":102,"signatures":[3287],"start":3913926,"strand":"-"},{"blocks":[{"q_end":32,"q_start":5,"t_end":4332513,"t_start":4332486},{"q_end":36,"q_start":32,"t_end":4332691,"t_start":4332687}],"chromosome":"chr15_KI270905v1_alt","end":4332691,"genes":[],"id":345,"match":35,"query_index":102,"signatures":[3288],"start":4332486,"strand":"-"},{"blocks":[{"q_end":32,"q_start":5,"t_end":50168,"t_start":50141},{"q_end":36,"q_start":32,"t_end":50558,"t_start":50554}],"chromosome":"chr14_KI270725v1_random","end":50558,"genes":[],"id":346,"match":35,"query_index":102,"signatures":[3297],"start":50141,"strand":"-"},{"blocks":[{"q_end":32,"q_start":5,"t_end":35388,"t_start":35361},{"q_end":36,"q_start":32,"t_end":35778,"t_start":35774}],"chromosome":"chr14_KI270726v1_random","end":35778,"genes":[],"id":347,"match":35,"query_index":102,"signatures":[3298],"start":35361,"strand":"-"},{"blocks":[{"q_end":32,"q_start":5,"t_end":712383,"t_start":712356},{"q_end":36,"q_start":32,"t_end":712768,"t_start":712764}],"chromosome":"chr14_KI270846v1_alt","end":712768,"genes":[],"id":348,"match":35,"query_index":102,"signatures":[3299],"start":712356,"strand":"-"},{"blocks":[{"q_end":32,"q_start":5,"t_end":529298,"t_start":529271},{"q_end":36,"q_start":32,"t_end":529680,"t_start":529676}],"chromosome":"chr14_KI270847v1_alt","end":529680,"genes":[],"id":349,"match":35,"query_index":102,"signatures":[3300],"start":529271,"strand":"-"},{"blocks":[{"q_end":32,"q_start":5,"t_end":897952,"t_start":897925},{"q_end":36,"q_start":32,"t_end":898338,"t_start":898334}],"chromosome":"chr14_KI270846v1_alt","end":898338,"genes":[],"id":350,"match":35,"query_index":102,"signatures":[3301],"start":897925,"strand":"-"},{"blocks":[{"q_end":32,"q_start":5,"t_end":109712,"t_start":109685},{"q_end":36,"q_start":32,"t_end":110101,"t_start":110097}],"chromosome":"chr14_KI270844v1_alt","end":110101,"genes":[],"id":351,"match":35,"query_index":102,"signatures":[3302],"start":109685,"strand":"-"},{"blocks":[{"q_end":32,"q_start":5,"t_end":39597,"t_start":39570},{"q_end":36,"q_start":32,"t_end":39987,"t_start":39983}],"chromosome":"chr12_GL383550v2_alt","end":39987,"genes":[],"id":352,"match":35,"query_index":102,"signatures":[3322],"start":39570,"strand":"-"},{"blocks":[{"q_end":32,"q_start":5,"t_end":71987,"t_start":71960},{"q_end":36,"q_start":32,"t_end":72377,"t_start":72373}],"chromosome":"chr12_GL383552v1_alt","end":72377,"genes":[],"id":353,"match":35,"query_index":102,"signatures":[3323],"start":71960,"strand":"-"},{"blocks":[{"q_end":32,"q_start":5,"t_end":104867,"t_start":104840},{"q_end":36,"q_start":32,"t_end":105257,"t_start":105253}],"chromosome":"chr12_GL383553v2_alt","end":105257,"genes":[],"id":354,"match":35,"query_index":102,"signatures":[3324],"start":104840,"strand":"-"},{"blocks":[{"q_end":32,"q_start":5,"t_end":107950,"t_start":107923},{"q_end":36,"q_start":32,"t_end":108343,"t_start":108339}],"chromosome":"chr12_GL383553v2_alt","end":108343,"genes":[],"id":355,"match":35,"query_index":102,"signatures":[3325],"start":107923,"strand":"-"},{"blocks":[{"q_end":32,"q_start":5,"t_end":111034,"t_start":111007},{"q_end":36,"q_start":32,"t_end":111424,"t_start":111420}],"chromosome":"chr12_GL383553v2_alt","end":111424,"genes":[],"id":356,"match":35,"query_index":102,"signatures":[3326],"start":111007,"strand":"-"},{"blocks":[{"q_end":32,"q_start":5,"t_end":114114,"t_start":114087},{"q_end":36,"q_start":32,"t_end":114504,"t_start":114500}],"chromosome":"chr12_GL383553v2_alt","end":114504,"genes":[],"id":357,"match":35,"query_index":102,"signatures":[3327],"start":114087,"strand":"-"},{"blocks":[{"q_end":32,"q_start":5,"t_end":300264,"t_start":300237},{"q_end":36,"q_start":32,"t_end":300654,"t_start":300650}],"chromosome":"chr12_GL877876v1_alt","end":300654,"genes":[],"id":358,"match":35,"query_index":102,"signatures":[3328],"start":300237,"strand":"-"},{"blocks":[{"q_end":32,"q_start":5,"t_end":378649,"t_start":378622},{"q_end":36,"q_start":32,"t_end":379039,"t_start":379035}],"chromosome":"chr12_GL877876v1_alt","end":379039,"genes":[],"id":359,"match":35,"query_index":102,"signatures":[3329],"start":378622,"strand":"-"},{"blocks":[{"q_end":32,"q_start":5,"t_end":342957,"t_start":342930},{"q_end":36,"q_start":32,"t_end":343347,"t_start":343343}],"chromosome":"chr12_KI270904v1_alt","end":343347,"genes":[],"id":360,"match":35,"query_index":102,"signatures":[3330],"start":342930,"strand":"-"},{"blocks":[{"q_end":32,"q_start":5,"t_end":44299,"t_start":44272},{"q_end":36,"q_start":32,"t_end":44689,"t_start":44685}],"chromosome":"chr11_JH159137v1_alt","end":44689,"genes":[],"id":361,"match":35,"query_index":102,"signatures":[3343],"start":44272,"strand":"-"},{"blocks":[{"q_end":32,"q_start":5,"t_end":165320,"t_start":165293},{"q_end":36,"q_start":32,"t_end":165697,"t_start":165693}],"chromosome":"chr11_KI270829v1_alt","end":165697,"genes":[],"id":362,"match":35,"query_index":102,"signatures":[3344],"start":165293,"strand":"-"},{"blocks":[{"q_end":36,"q_start":5,"t_end":8135695,"t_start":8135664}],"chromosome":"chr11","end":8135695,"genes":[831],"id":363,"match":34,"query_index":102,"signatures":[3348],"start":8135664,"strand":"-"},{"blocks":[{"q_end":32,"q_start":5,"t_end":139359,"t_start":139332},{"q_end":36,"q_start":32,"t_end":139745,"t_start":139741}],"chromosome":"chr10_KI270824v1_alt","end":139745,"genes":[],"id":364,"match":35,"query_index":102,"signatures":[3357],"start":139332,"strand":"-"}],"counts":[21.0,47.0,36.0,12.0,13.0,51.0,26.0,16.0,50.0,38.0,63.0,124.0,19.0,120.0,10.0,0.0,6.0],"events":[{"best_kmer":6751,"gene":[""],"id":264,"info":"","signatures":[2828],"type":"splice_borders"},{"best_kmer":6751,"gene":[""],"id":265,"info":"","signatures":[2843],"type":"splice_borders"},{"best_kmer":6751,"gene":[""],"id":266,"info":"","signatures":[2869],"type":"splice_borders"},{"best_kmer":6751,"gene":[""],"id":267,"info":"","signatures":[2914],"type":"splice_borders"},{"best_kmer":6751,"gene":[""],"id":268,"info":"","signatures":[2950],"type":"splice_borders"},{"best_kmer":6751,"gene":[""],"id":269,"info":"","signatures":[3104],"type":"splice_borders"},{"best_kmer":6751,"gene":[""],"id":270,"info":"","signatures":[3111],"type":"splice_borders"},{"best_kmer":6751,"gene":[""],"id":271,"info":"","signatures":[3112],"type":"splice_borders"},{"best_kmer":6751,"gene":[""],"id":272,"info":"","signatures":[3113],"type":"splice_borders"},{"best_kmer":6751,"gene":[""],"id":273,"info":"","signatures":[3114],"type":"splice_borders"},{"best_kmer":6751,"gene":[""],"id":274,"info":"","signatures":[3115],"type":"splice_borders"},{"best_kmer":6751,"gene":[""],"id":275,"info":"","signatures":[3116],"type":"splice_borders"},{"best_kmer":6751,"gene":[""],"id":276,"info":"","signatures":[3117],"type":"splice_borders"},{"best_kmer":6751,"gene":[""],"id":277,"info":"","signatures":[3118],"type":"splice_borders"},{"best_kmer":6751,"gene":[""],"id":278,"info":"","signatures":[3119],"type":"splice_borders"},{"best_kmer":6751,"gene":[""],"id":279,"info":"","signatures":[3128],"type":"splice_borders"},{"best_kmer":6751,"gene":[""],"id":280,"info":"","signatures":[3129],"type":"splice_borders"},{"best_kmer":6751,"gene":[""],"id":281,"info":"","signatures":[3130],"type":"splice_borders"},{"best_kmer":6751,"gene":[""],"id":282,"info":"","signatures":[3131],"type":"splice_borders"},{"best_kmer":6751,"gene":[""],"id":283,"info":"","signatures":[3132],"type":"splice_borders"},{"best_kmer":6751,"gene":[""],"id":284,"info":"","signatures":[3133],"type":"splice_borders"},{"best_kmer":6751,"gene":[""],"id":285,"info":"","signatures":[3145],"type":"splice_borders"},{"best_kmer":6751,"gene":[""],"id":286,"info":"","signatures":[3156],"type":"splice_borders"},{"best_kmer":6751,"gene":[""],"id":287,"info":"","signatures":[3157],"type":"splice_borders"},{"best_kmer":6751,"gene":[""],"id":288,"info":"","signatures":[3158],"type":"splice_borders"},{"best_kmer":6751,"gene":[""],"id":289,"info":"","signatures":[3159],"type":"splice_borders"},{"best_kmer":6751,"gene":[""],"id":290,"info":"","signatures":[3160],"type":"splice_borders"},{"best_kmer":6751,"gene":[""],"id":291,"info":"","signatures":[3161],"type":"splice_borders"},{"best_kmer":6751,"gene":[""],"id":292,"info":"","signatures":[3163],"type":"splice_borders"},{"best_kmer":6751,"gene":[""],"id":293,"info":"","signatures":[3164],"type":"splice_borders"},{"best_kmer":6751,"gene":[""],"id":294,"info":"","signatures":[3165],"type":"splice_borders"},{"best_kmer":6751,"gene":[""],"id":295,"info":"","signatures":[3166],"type":"splice_borders"},{"best_kmer":6751,"gene":[""],"id":296,"info":"","signatures":[3167],"type":"splice_borders"},{"best_kmer":6751,"gene":[""],"id":297,"info":"","signatures":[3168],"type":"splice_borders"},{"best_kmer":6751,"gene":[""],"id":298,"info":"","signatures":[3169],"type":"splice_borders"},{"best_kmer":6751,"gene":[""],"id":299,"info":"","signatures":[3170],"type":"splice_borders"},{"best_kmer":6751,"gene":[""],"id":300,"info":"","signatures":[3171],"type":"splice_borders"},{"best_kmer":6751,"gene":[""],"id":301,"info":"","signatures":[3172],"type":"splice_borders"},{"best_kmer":6751,"gene":[""],"id":302,"info":"","signatures":[3173],"type":"splice_borders"},{"best_kmer":6751,"gene":[""],"id":303,"info":"","signatures":[3181],"type":"splice_borders"},{"best_kmer":6751,"gene":[""],"id":304,"info":"","signatures":[3182],"type":"splice_borders"},{"best_kmer":6751,"gene":[""],"id":305,"info":"","signatures":[3183],"type":"splice_borders"},{"best_kmer":6751,"gene":[""],"id":306,"info":"","signatures":[3184],"type":"splice_borders"},{"best_kmer":6751,"gene":[""],"id":307,"info":"","signatures":[3185],"type":"splice_borders"},{"best_kmer":6751,"gene":[""],"id":308,"info":"","signatures":[3186],"type":"splice_borders"},{"best_kmer":6751,"gene":[""],"id":309,"info":"","signatures":[3198],"type":"splice_borders"},{"best_kmer":6751,"gene":[""],"id":310,"info":"","signatures":[3199],"type":"splice_borders"},{"best_kmer":6751,"gene":[""],"id":311,"info":"","signatures":[3210],"type":"splice_borders"},{"best_kmer":6751,"gene":[""],"id":312,"info":"","signatures":[3211],"type":"splice_borders"},{"best_kmer":6751,"gene":[""],"id":313,"info":"","signatures":[3212],"type":"splice_borders"},{"best_kmer":6751,"gene":[""],"id":314,"info":"","signatures":[3213],"type":"splice_borders"},{"best_kmer":6751,"gene":[""],"id":315,"info":"","signatures":[3214],"type":"splice_borders"},{"best_kmer":6751,"gene":[""],"id":316,"info":"","signatures":[3215],"type":"splice_borders"},{"best_kmer":6751,"gene":[""],"id":317,"info":"","signatures":[3216],"type":"splice_borders"},{"best_kmer":6751,"gene":[""],"id":318,"info":"","signatures":[3228],"type":"splice_borders"},{"best_kmer":6751,"gene":[""],"id":319,"info":"","signatures":[3229],"type":"splice_borders"},{"best_kmer":6751,"gene":[""],"id":320,"info":"","signatures":[3230],"type":"splice_borders"},{"best_kmer":6751,"gene":[""],"id":321,"info":"","signatures":[3231],"type":"splice_borders"},{"best_kmer":6751,"gene":[""],"id":322,"info":"","signatures":[3232],"type":"splice_borders"},{"best_kmer":6751,"gene":[""],"id":323,"info":"","signatures":[3233],"type":"splice_borders"},{"best_kmer":6751,"gene":[""],"id":324,"info":"","signatures":[3234],"type":"splice_borders"},{"best_kmer":6751,"gene":[""],"id":325,"info":"","signatures":[3235],"type":"splice_borders"},{"best_kmer":6751,"gene":[""],"id":326,"info":"","signatures":[3236],"type":"splice_borders"},{"best_kmer":6751,"gene":[""],"id":327,"info":"","signatures":[3237],"type":"splice_borders"},{"best_kmer":6751,"gene":[""],"id":328,"info":"","signatures":[3238],"type":"splice_borders"},{"best_kmer":6751,"gene":[""],"id":329,"info":"","signatures":[3239],"type":"splice_borders"},{"best_kmer":6751,"gene":[""],"id":330,"info":"","signatures":[3240],"type":"splice_borders"},{"best_kmer":6751,"gene":[""],"id":331,"info":"","signatures":[3241],"type":"splice_borders"},{"best_kmer":6751,"gene":[""],"id":332,"info":"","signatures":[3242],"type":"splice_borders"},{"best_kmer":6751,"gene":[""],"id":333,"info":"","signatures":[3243],"type":"splice_borders"},{"best_kmer":6751,"gene":[""],"id":334,"info":"","signatures":[3245],"type":"splice_borders"},{"best_kmer":6751,"gene":[""],"id":335,"info":"","signatures":[3246],"type":"splice_borders"},{"best_kmer":6751,"gene":[""],"id":336,"info":"","signatures":[3259],"type":"splice_borders"},{"best_kmer":6751,"gene":[""],"id":337,"info":"","signatures":[3260],"type":"splice_borders"},{"best_kmer":6751,"gene":[""],"id":338,"info":"","signatures":[3265],"type":"splice_borders"},{"best_kmer":6751,"gene":[""],"id":339,"info":"","signatures":[3266],"type":"splice_borders"},{"best_kmer":6751,"gene":[""],"id":340,"info":"","signatures":[3267],"type":"splice_borders"},{"best_kmer":6751,"gene":[""],"id":341,"info":"","signatures":[3268],"type":"splice_borders"},{"best_kmer":6751,"gene":[""],"id":342,"info":"","signatures":[3269],"type":"splice_borders"},{"best_kmer":6751,"gene":[""],"id":343,"info":"","signatures":[3270],"type":"splice_borders"},{"best_kmer":6751,"gene":[""],"id":344,"info":"","signatures":[3284],"type":"splice_borders"},{"best_kmer":6751,"gene":[""],"id":345,"info":"","signatures":[3285],"type":"splice_borders"},{"best_kmer":6751,"gene":[""],"id":346,"info":"","signatures":[3286],"type":"splice_borders"},{"best_kmer":6751,"gene":[""],"id":347,"info":"","signatures":[3287],"type":"splice_borders"},{"best_kmer":6751,"gene":[""],"id":348,"info":"","signatures":[3288],"type":"splice_borders"},{"best_kmer":6751,"gene":[""],"id":349,"info":"","signatures":[3297],"type":"splice_borders"},{"best_kmer":6751,"gene":[""],"id":350,"info":"","signatures":[3298],"type":"splice_borders"},{"best_kmer":6751,"gene":[""],"id":351,"info":"","signatures":[3299],"type":"splice_borders"},{"best_kmer":6751,"gene":[""],"id":352,"info":"","signatures":[3300],"type":"splice_borders"},{"best_kmer":6751,"gene":[""],"id":353,"info":"","signatures":[3301],"type":"splice_borders"},{"best_kmer":6751,"gene":[""],"id":354,"info":"","signatures":[3302],"type":"splice_borders"},{"best_kmer":6751,"gene":[""],"id":355,"info":"","signatures":[3322],"type":"splice_borders"},{"best_kmer":6751,"gene":[""],"id":356,"info":"","signatures":[3323],"type":"splice_borders"},{"best_kmer":6751,"gene":[""],"id":357,"info":"","signatures":[3324],"type":"splice_borders"},{"best_kmer":6751,"gene":[""],"id":358,"info":"","signatures":[3325],"type":"splice_borders"},{"best_kmer":6751,"gene":[""],"id":359,"info":"","signatures":[3326],"type":"splice_borders"},{"best_kmer":6751,"gene":[""],"id":360,"info":"","signatures":[3327],"type":"splice_borders"},{"best_kmer":6751,"gene":[""],"id":361,"info":"","signatures":[3328],"type":"splice_borders"},{"best_kmer":6751,"gene":[""],"id":362,"info":"","signatures":[3329],"type":"splice_borders"},{"best_kmer":6751,"gene":[""],"id":363,"info":"","signatures":[3330],"type":"splice_borders"},{"best_kmer":6751,"gene":[""],"id":364,"info":"","signatures":[3343],"type":"splice_borders"},{"best_kmer":6751,"gene":[""],"id":365,"info":"","signatures":[3344],"type":"splice_borders"},{"best_kmer":6751,"gene":[""],"id":366,"info":"","signatures":[3357],"type":"splice_borders"},{"best_kmer":6751,"gene":["RIC3"],"id":3342,"info":"ENST00000529271.5 [ 17.000000% of coverage ]\n","signatures":[],"type":"DE"}],"fc":[1.373782518048402],"graph":"linear","graph_id":353,"id":6751,"kmer":"AAGCACCTCTTCAAGGAGAACTACAAACCAC","means":[165.28548877722278,120.3141593416312],"pvalues":[0.5309622426952247],"stdevs":[177.05606636530518,31.529609594492165],"values":[88.46800000000002]},
{"alignments":[{"blocks":[{"q_end":29,"q_start":4,"t_end":118039440,"t_start":118039415},{"q_end":35,"q_start":29,"t_end":118040128,"t_start":118040122}],"chromosome":"chr10","end":118040128,"genes":[270,1311],"id":365,"match":87,"query_index":103,"signatures":[3385],"start":118039415,"strand":"-"}],"counts":[35.0,51.0,15.0,20.0,19.0,12.0,10.0,0.0,16.0,30.0,25.0,43.0,19.0,28.0,17.0,12.0,12.0],"events":[{"best_kmer":2516,"gene":["AC022395.1","RAB11FIP2"],"id":367,"info":"","signatures":[3385],"type":"splice_borders"},{"best_kmer":2516,"gene":["AC022395.1"],"id":3750,"info":"ENST00000614094.4_intron_0_cov_13.870000","signatures":[],"type":"intron"}],"fc":[-1.0563879272819026],"graph":"linear","graph_id":355,"id":2516,"kmer":"AAAGTGGAAGTCTCAAATCTCCACACAGAAG","means":[85.06453723918843,89.86115017930048],"pvalues":[0.817382668039834],"stdevs":[19.1414830652367,59.913729216481705],"values":[88.45200000000001]},
{"alignments":[{"blocks":[{"q_end":31,"q_start":25,"t_end":140668772,"t_start":140668766},{"q_end":49,"q_start":31,"t_end":140668791,"t_start":140668773},{"q_end":56,"q_start":49,"t_end":140668897,"t_start":140668890}],"chromosome":"chr5","end":140668897,"genes":[],"id":366,"match":56,"query_index":104,"signatures":[3389,3390],"start":140668766,"strand":"-"}],"counts":[5.0,5.0,6.0,0.0,0.0,0.0,0.0,0.0,10.0,0.0,10.0,12.0,11.0,8.0,9.0,0.0,8.0],"events":[{"best_kmer":39474,"gene":["WDR55"],"id":368,"info":"","signatures":[3390],"type":"splice_borders"}],"fc":[4.011928592602325],"graph":"linear","graph_id":358,"id":39474,"kmer":"ATCCCCGCTGGCTGTCAGCAGCAGCTTTTGG","means":[31.595738421968036,7.875448850268185],"pvalues":[0.007022680043345398],"stdevs":[15.849074753704638,10.382864502644827],"values":[82.90799999999999]},
{"alignments":[{"blocks":[{"q_end":25,"q_start":16,"t_end":133713124,"t_start":133713115},{"q_end":47,"q_start":25,"t_end":133717347,"t_start":133717325}],"chromosome":"chr9","end":133717347,"genes":[401],"id":367,"match":56,"query_index":105,"signatures":[3402],"start":133713115,"strand":"-"}],"counts":[0.0,21.0,0.0,0.0,0.0,0.0,0.0,0.0,0.0,0.0,5.0,10.0,5.0,11.0,10.0,6.0,0.0],"events":[{"best_kmer":8797,"gene":["SARDH"],"id":369,"info":"","signatures":[3402],"type":"splice_borders"}],"fc":[4.265952473251289],"graph":"linear","graph_id":366,"id":8797,"kmer":"AAGTCCACGGTCTGCGGCCCTGAATCCTTCA","means":[26.508086912837218,6.213873004692459],"pvalues":[0.031201391306572204],"stdevs":[15.250396242860893,19.649991785862326],"values":[88.399]},
{"alignments":[{"blocks":[{"q_end":32,"q_start":24,"t_end":3829997,"t_start":3829989},{"q_end":55,"q_start":32,"t_end":3831068,"t_start":3831045}],"chromosome":"chr1","end":3831068,"genes":[341],"id":368,"match":113,"query_index":106,"signatures":[3410],"start":3829989,"strand":"-"}],"counts":[75.0,72.0,27.0,56.0,21.0,40.0,24.0,15.0,53.0,38.0,65.0,96.0,44.0,61.0,51.0,34.0,39.0],"events":[{"best_kmer":158722,"gene":["CEP104"],"id":370,"info":"","signatures":[3410],"type":"splice_borders"}],"fc":[1.201040593549196],"graph":"linear","graph_id":371,"id":158722,"kmer":"TCACCATTGACAACGTGATGAAGTTTTCAGT","means":[217.80228541715334,181.34464945395862],"pvalues":[0.3187350186717852],"stdevs":[26.87475387268687,105.07159453998786],"values":[88.352]},
{"alignments":[{"blocks":[{"q_end":25,"q_start":4,"t_end":13916429,"t_start":13916408},{"q_end":35,"q_start":25,"t_end":13916730,"t_start":13916720}],"chromosome":"chr7","end":13916730,"genes":[],"id":369,"match":37,"query_index":107,"signatures":[3412],"start":13916408,"strand":"+"},{"blocks":[{"q_end":31,"q_start":4,"t_end":174385925,"t_start":174385898},{"q_end":35,"q_start":31,"t_end":174386173,"t_start":174386169}],"chromosome":"chr5","end":174386173,"genes":[],"id":370,"match":37,"query_index":107,"signatures":[3413],"start":174385898,"strand":"+"},{"blocks":[{"q_end":33,"q_start":4,"t_end":263282,"t_start":263253},{"q_end":35,"q_start":33,"t_end":263693,"t_start":263691}],"chromosome":"chr17_GL383563v3_alt","end":263693,"genes":[],"id":371,"match":37,"query_index":107,"signatures":[3414],"start":263253,"strand":"+"},{"blocks":[{"q_end":30,"q_start":4,"t_end":57832588,"t_start":57832562},{"q_end":35,"q_start":30,"t_end":57832988,"t_start":57832983}],"chromosome":"chr12","end":57832988,"genes":[],"id":372,"match":37,"query_index":107,"signatures":[3415],"start":57832562,"strand":"+"},{"blocks":[{"q_end":35,"q_start":4,"t_end":155138626,"t_start":155138595}],"chromosome":"chr1","end":155138626,"genes":[873],"id":373,"match":37,"query_index":107,"signatures":[],"start":155138595,"strand":"+"},{"blocks":[{"q_end":7,"q_start":4,"t_end":38226166,"t_start":38226163},{"q_end":35,"q_start":7,"t_end":38226544,"t_start":38226516}],"chromosome":"chr9","end":38226544,"genes":[],"id":374,"match":37,"query_index":107,"signatures":[3416],"start":38226163,"strand":"-"},{"blocks":[{"q_end":32,"q_start":4,"t_end":100256037,"t_start":100256009},{"q_end":35,"q_start":32,"t_end":100256223,"t_start":100256220}],"chromosome":"chr7","end":100256223,"genes":[],"id":375,"match":37,"query_index":107,"signatures":[3417],"start":100256009,"strand":"-"},{"blocks":[{"q_end":31,"q_start":4,"t_end":59012251,"t_start":59012224},{"q_end":35,"q_start":31,"t_end":59012604,"t_start":59012600}],"chromosome":"chr20","end":59012604,"genes":[],"id":376,"match":37,"query_index":107,"signatures":[3418],"start":59012224,"strand":"-"},{"blocks":[{"q_end":10,"q_start":4,"t_end":6583789,"t_start":6583783},{"q_end":35,"q_start":10,"t_end":6584039,"t_start":6584014}],"chromosome":"chr19","end":6584039,"genes":[],"id":377,"match":37,"query_index":107,"signatures":[3419],"start":6583783,"strand":"-"},{"blocks":[{"q_end":32,"q_start":4,"t_end":56352496,"t_start":56352468},{"q_end":35,"q_start":32,"t_end":56352812,"t_start":56352809}],"chromosome":"chr15","end":56352812,"genes":[],"id":378,"match":37,"query_index":107,"signatures":[3420],"start":56352468,"strand":"-"},{"blocks":[{"q_end":32,"q_start":4,"t_end":32185951,"t_start":32185923},{"q_end":35,"q_start":32,"t_end":32186250,"t_start":32186247}],"chromosome":"chr14","end":32186250,"genes":[],"id":379,"match":37,"query_index":107,"signatures":[3421],"start":32185923,"strand":"-"},{"blocks":[{"q_end":33,"q_start":4,"t_end":34456542,"t_start":34456513},{"q_end":35,"q_start":33,"t_end":34456584,"t_start":34456582}],"chromosome":"chr10","end":34456584,"genes":[],"id":380,"match":37,"query_index":107,"signatures":[3422],"start":34456513,"strand":"-"},{"blocks":[{"q_end":19,"q_start":4,"t_end":8260868,"t_start":8260853},{"q_end":35,"q_start":19,"t_end":8260946,"t_start":8260930}],"chromosome":"chr1","end":8260946,"genes":[],"id":381,"match":37,"query_index":107,"signatures":[3423],"start":8260853,"strand":"-"}],"counts":[0.0,20.0,0.0,0.0,10.0,5.0,11.0,0.0,45.0,25.0,9.0,17.0,8.0,11.0,5.0,7.0,5.0],"events":[{"best_kmer":136670,"gene":["ETV1"],"id":371,"info":"","signatures":[3412],"type":"splice_borders"},{"best_kmer":136670,"gene":["LINC01411"],"id":372,"info":"","signatures":[3413],"type":"splice_borders"},{"best_kmer":136670,"gene":[""],"id":373,"info":"","signatures":[3414],"type":"splice_borders"},{"best_kmer":136670,"gene":["CTDSP2"],"id":374,"info":"","signatures":[3415],"type":"splice_borders"},{"best_kmer":136670,"gene":[""],"id":375,"info":"","signatures":[3416],"type":"splice_borders"},{"best_kmer":136670,"gene":["CASTOR3"],"id":376,"info":"","signatures":[3417],"type":"splice_borders"},{"best_kmer":136670,"gene":[""],"id":377,"info":"","signatures":[3418],"type":"splice_borders"},{"best_kmer":136670,"gene":["CD70"],"id":378,"info":"","signatures":[3419],"type":"splice_borders"},{"best_kmer":136670,"gene":["TEX9"],"id":379,"info":"","signatures":[3420],"type":"splice_borders"},{"best_kmer":136670,"gene":[""],"id":380,"info":"","signatures":[3421],"type":"splice_borders"},{"best_kmer":136670,"gene":["PARD3"],"id":381,"info":"","signatures":[3422],"type":"splice_borders"},{"best_kmer":136670,"gene":[""],"id":382,"info":"","signatures":[3423],"type":"splice_borders"},{"best_kmer":136670,"gene":["SLC50A1"],"id":3381,"info":"ENST00000479579.1_intron_1_cov_19.120000","signatures":[],"type":"intron"}],"fc":[-1.1960566281432634],"graph":"linear","graph_id":375,"id":136670,"kmer":"GGGCGGATCGCCTGAGGTCAGGAGTTCAAGA","means":[34.869215393572794,41.70555618963785],"pvalues":[0.6444390698271392],"stdevs":[10.162958977088655,43.781895532306955],"values":[88.311]},
{"alignments":[{"blocks":[{"q_end":6,"q_start":2,"t_end":254335,"t_start":254331},{"q_end":33,"q_start":6,"t_end":254384,"t_start":254357}],"chromosome":"chr8_KI270810v1_alt","end":254384,"genes":[],"id":382,"match":35,"query_index":108,"signatures":[3478],"start":254331,"strand":"+"},{"blocks":[{"q_end":7,"q_start":2,"t_end":21710,"t_start":21705},{"q_end":33,"q_start":7,"t_end":21922,"t_start":21896}],"chromosome":"chr5_GL949742v1_alt","end":21922,"genes":[],"id":383,"match":35,"query_index":108,"signatures":[3526],"start":21705,"strand":"+"},{"blocks":[{"q_end":31,"q_start":4,"t_end":163965,"t_start":163938},{"q_end":35,"q_start":31,"t_end":164387,"t_start":164383}],"chromosome":"chrUn_KI270744v1","end":164387,"genes":[],"id":384,"match":35,"query_index":108,"signatures":[3882],"start":163938,"strand":"-"},{"blocks":[{"q_end":31,"q_start":4,"t_end":341860,"t_start":341833},{"q_end":35,"q_start":31,"t_end":341886,"t_start":341882}],"chromosome":"chr8_KI270810v1_alt","end":341886,"genes":[],"id":385,"match":35,"query_index":108,"signatures":[3905],"start":341833,"strand":"-"},{"blocks":[{"q_end":31,"q_start":4,"t_end":160668,"t_start":160641},{"q_end":35,"q_start":31,"t_end":160993,"t_start":160989}],"chromosome":"chr5_GL949742v1_alt","end":160993,"genes":[],"id":386,"match":35,"query_index":108,"signatures":[3961],"start":160641,"strand":"-"},{"blocks":[{"q_end":31,"q_start":4,"t_end":329047,"t_start":329020},{"q_end":35,"q_start":31,"t_end":329538,"t_start":329534}],"chromosome":"chr4_KI270896v1_alt","end":329538,"genes":[],"id":387,"match":35,"query_index":108,"signatures":[3981],"start":329020,"strand":"-"},{"blocks":[{"q_end":31,"q_start":4,"t_end":1284944,"t_start":1284917},{"q_end":35,"q_start":31,"t_end":1285399,"t_start":1285395}],"chromosome":"chr16_KI270728v1_random","end":1285399,"genes":[],"id":388,"match":35,"query_index":108,"signatures":[4129],"start":1284917,"strand":"-"},{"blocks":[{"q_end":31,"q_start":4,"t_end":712370,"t_start":712343},{"q_end":35,"q_start":31,"t_end":712604,"t_start":712600}],"chromosome":"chr14_KI270846v1_alt","end":712604,"genes":[],"id":389,"match":35,"query_index":108,"signatures":[4168],"start":712343,"strand":"-"},{"blocks":[{"q_end":30,"q_start":4,"t_end":101197,"t_start":101171},{"q_end":35,"q_start":30,"t_end":101395,"t_start":101390}],"chromosome":"chr12_GL383551v1_alt","end":101395,"genes":[],"id":390,"match":35,"query_index":108,"signatures":[4202],"start":101171,"strand":"-"}],"counts":[0.0,0.0,0.0,0.0,0.0,0.0,0.0,0.0,0.0,0.0,8.0,10.0,0.0,6.0,5.0,0.0,5.0],"events":[{"best_kmer":33764,"gene":[""],"id":383,"info":"","signatures":[3478],"type":"splice_borders"},{"best_kmer":33764,"gene":[""],"id":384,"info":"","signatures":[3526],"type":"splice_borders"},{"best_kmer":33764,"gene":[""],"id":385,"info":"","signatures":[3882],"type":"splice_borders"},{"best_kmer":33764,"gene":[""],"id":386,"info":"","signatures":[3905],"type":"splice_borders"},{"best_kmer":33764,"gene":[""],"id":387,"info":"","signatures":[3961],"type":"splice_borders"},{"best_kmer":33764,"gene":[""],"id":388,"info":"","signatures":[3981],"type":"splice_borders"},{"best_kmer":33764,"gene":[""],"id":389,"info":"","signatures":[4129],"type":"splice_borders"},{"best_kmer":33764,"gene":[""],"id":390,"info":"","signatures":[4168],"type":"splice_borders"},{"best_kmer":33764,"gene":[""],"id":391,"info":"","signatures":[4202],"type":"splice_borders"}],"fc":[null],"graph":"linear","graph_id":376,"id":33764,"kmer":"AGGTGAACTACAAACCACTGCTCAATGAAAT","means":[17.30848152951892,0.0],"pvalues":[0.010525088102832005],"stdevs":[12.497234351588508,0.0],"values":[88.311]},
{"alignments":[{"blocks":[{"q_end":62,"q_start":41,"t_end":1264592,"t_start":1264571},{"q_end":72,"q_start":62,"t_end":1266473,"t_start":1266463}],"chromosome":"chr5","end":1266473,"genes":[798],"id":391,"match":111,"query_index":109,"signatures":[4265],"start":1264571,"strand":"-"}],"counts":[18.0,39.0,5.0,11.0,10.0,17.0,0.0,0.0,115.0,28.0,6.0,10.0,0.0,7.0,0.0,5.0,0.0],"events":[{"best_kmer":77104,"gene":["TERT"],"id":392,"info":"","signatures":[4265],"type":"splice_borders"}],"fc":[-5.119133306126868],"graph":"linear","graph_id":377,"id":77104,"kmer":"CCTTCCTCAGGACCCTGGTCCGAGGTGTCCC","means":[15.36044811356849,78.63218153520206],"pvalues":[0.024078777032260266],"stdevs":[14.846160681256801,73.2231649467869],"values":[86.92299999999999]},
{"alignments":[{"blocks":[{"q_end":36,"q_start":17,"t_end":75692498,"t_start":75692479},{"q_end":48,"q_start":36,"t_end":75692954,"t_start":75692942}],"chromosome":"chr6","end":75692954,"genes":[],"id":392,"match":55,"query_index":110,"signatures":[4281,4283],"start":75692479,"strand":"+"},{"blocks":[{"q_end":30,"q_start":17,"t_end":15335243,"t_start":15335230},{"q_end":34,"q_start":30,"t_end":15335322,"t_start":15335318},{"q_end":48,"q_start":34,"t_end":15335460,"t_start":15335446}],"chromosome":"chr3","end":15335460,"genes":[],"id":393,"match":56,"query_index":110,"signatures":[4296,4297],"start":15335230,"strand":"+"},{"blocks":[{"q_end":39,"q_start":17,"t_end":16917615,"t_start":16917593},{"q_end":48,"q_start":39,"t_end":17013394,"t_start":17013385}],"chromosome":"chr19","end":17013394,"genes":[1509],"id":394,"match":55,"query_index":110,"signatures":[4313],"start":16917593,"strand":"+"},{"blocks":[{"q_end":28,"q_start":17,"t_end":52686738,"t_start":52686727},{"q_end":48,"q_start":28,"t_end":52946536,"t_start":52946516}],"chromosome":"chr14","end":52946536,"genes":[],"id":395,"match":55,"query_index":110,"signatures":[4323,4324,4326],"start":52686727,"strand":"+"},{"blocks":[{"q_end":23,"q_start":13,"t_end":1485281,"t_start":1485271},{"q_end":40,"q_start":23,"t_end":1876806,"t_start":1876789},{"q_end":44,"q_start":40,"t_end":1876996,"t_start":1876992}],"chromosome":"chrY","end":1876996,"genes":[],"id":396,"match":56,"query_index":110,"signatures":[4331,4332],"start":1485271,"strand":"-"},{"blocks":[{"q_end":25,"q_start":13,"t_end":47328718,"t_start":47328706},{"q_end":44,"q_start":25,"t_end":47349076,"t_start":47349057}],"chromosome":"chrX","end":47349076,"genes":[],"id":397,"match":55,"query_index":110,"signatures":[4334,4335,4336],"start":47328706,"strand":"-"},{"blocks":[{"q_end":21,"q_start":13,"t_end":52513088,"t_start":52513080},{"q_end":44,"q_start":21,"t_end":52698241,"t_start":52698218}],"chromosome":"chr8","end":52698241,"genes":[],"id":398,"match":56,"query_index":110,"signatures":[4342],"start":52513080,"strand":"-"},{"blocks":[{"q_end":38,"q_start":13,"t_end":134078811,"t_start":134078786},{"q_end":44,"q_start":38,"t_end":134079136,"t_start":134079130}],"chromosome":"chr4","end":134079136,"genes":[],"id":399,"match":55,"query_index":110,"signatures":[4346,4347,4351],"start":134078786,"strand":"-"},{"blocks":[{"q_end":14,"q_start":13,"t_end":21189043,"t_start":21189042},{"q_end":18,"q_start":14,"t_end":21189132,"t_start":21189128},{"q_end":44,"q_start":18,"t_end":21189446,"t_start":21189420}],"chromosome":"chr13","end":21189446,"genes":[],"id":400,"match":56,"query_index":110,"signatures":[4352,4354,4355],"start":21189042,"strand":"-"}],"counts":[20.0,22.0,11.0,5.0,0.0,0.0,11.0,0.0,25.0,0.0,11.0,14.0,6.0,6.0,6.0,6.0,8.0],"events":[{"best_kmer":29445,"gene":["AC020908.2","SENP6"],"id":393,"info":"","signatures":[4283],"type":"splice_borders"},{"best_kmer":29445,"gene":["AC020908.2","SH3BP5"],"id":394,"info":"","signatures":[4296],"type":"splice_borders"},{"best_kmer":29445,"gene":["AC020908.2","SH3BP5"],"id":395,"info":"","signatures":[4297],"type":"splice_borders"},{"best_kmer":29445,"gene":["AC020908.2","CPAMD8"],"id":396,"info":"","signatures":[4313],"type":"splice_borders"},{"best_kmer":29445,"gene":["AC020908.2","ERO1A","FERMT2"],"id":397,"info":"","signatures":[4326],"type":"splice_borders"},{"best_kmer":29445,"gene":["","AC020908.2","P2RY8"],"id":398,"info":"","signatures":[4331],"type":"splice_borders"},{"best_kmer":29445,"gene":["","AC020908.2","P2RY8"],"id":399,"info":"","signatures":[4332],"type":"splice_borders"},{"best_kmer":29445,"gene":["","AC020908.2"],"id":400,"info":"","signatures":[4336],"type":"splice_borders"},{"best_kmer":29445,"gene":["","AC020908.2","RB1CC1"],"id":401,"info":"","signatures":[4342],"type":"splice_borders"},{"best_kmer":29445,"gene":["","AC020908.2"],"id":402,"info":"","signatures":[4351],"type":"splice_borders"},{"best_kmer":29445,"gene":["","AC020908.2"],"id":403,"info":"","signatures":[4354],"type":"splice_borders"},{"best_kmer":29445,"gene":["","AC020908.2"],"id":404,"info":"","signatures":[4355],"type":"splice_borders"}],"fc":[-1.0533871927537435],"graph":"linear","graph_id":378,"id":29445,"kmer":"AGCTGGGCATGGTAGTGCATGCCTGTAGTTC","means":[32.60850426521564,34.34938076783398],"pvalues":[0.8794395802311272],"stdevs":[8.768276151688216,33.790730123986435],"values":[88.305]},
{"alignments":[{"blocks":[{"q_end":62,"q_start":42,"t_end":153543923,"t_start":153543903},{"q_end":73,"q_start":62,"t_end":153544664,"t_start":153544653}],"chromosome":"chr1","end":153544664,"genes":[1065],"id":401,"match":100,"query_index":111,"signatures":[4368],"start":153543903,"strand":"+"}],"counts":[117.0,154.0,83.0,36.0,75.0,143.0,119.0,31.0,118.0,55.0,274.0,830.0,70.0,681.0,586.0,106.0,334.0],"events":[{"best_kmer":114980,"gene":["S100A4"],"id":405,"info":"","signatures":[4368],"type":"splice_borders"},{"best_kmer":114980,"gene":["S100A4"],"id":3546,"info":"ENSE00001410588.2-ENSE00003550146.1-ENSE00003675881.1 -> ? OR ? -> ?","signatures":[4368,4369],"type":"multiple_splice_junctions"}],"fc":[3.8998192231901747],"graph":"complex","graph_id":383,"id":114980,"kmer":"GCAGCTTCATCTGTCCTTTTCCCCAAGAAGC","means":[1499.5415907098848,384.51566723731685],"pvalues":[0.013667769323711762],"stdevs":[844.0468817970968,167.57654940818793],"values":[87.139]},
{"alignments":[{"blocks":[{"q_end":30,"q_start":3,"t_end":21313554,"t_start":21313527},{"q_end":34,"q_start":30,"t_end":21313687,"t_start":21313683}],"chromosome":"chrY","end":21313687,"genes":[],"id":402,"match":45,"query_index":112,"signatures":[4371],"start":21313527,"strand":"+"},{"blocks":[{"q_end":26,"q_start":3,"t_end":167214939,"t_start":167214916},{"q_end":34,"q_start":26,"t_end":167215275,"t_start":167215267}],"chromosome":"chr6","end":167215275,"genes":[],"id":403,"match":45,"query_index":112,"signatures":[4373],"start":167214916,"strand":"+"},{"blocks":[{"q_end":30,"q_start":3,"t_end":13606858,"t_start":13606831},{"q_end":34,"q_start":30,"t_end":13607197,"t_start":13607193}],"chromosome":"chr3","end":13607197,"genes":[],"id":404,"match":45,"query_index":112,"signatures":[4374],"start":13606831,"strand":"+"},{"blocks":[{"q_end":17,"q_start":13,"t_end":56185032,"t_start":56185028},{"q_end":44,"q_start":17,"t_end":56185505,"t_start":56185478}],"chromosome":"chr5","end":56185505,"genes":[],"id":405,"match":45,"query_index":112,"signatures":[4375],"start":56185028,"strand":"-"}],"counts":[0.0,0.0,13.0,0.0,0.0,0.0,0.0,0.0,6.0,0.0,6.0,12.0,6.0,0.0,6.0,5.0,5.0],"events":[{"best_kmer":156004,"gene":["AC010086.1"],"id":406,"info":"","signatures":[4371],"type":"splice_borders"},{"best_kmer":156004,"gene":[""],"id":408,"info":"","signatures":[4373],"type":"splice_borders"},{"best_kmer":156004,"gene":["FBLN2"],"id":409,"info":"","signatures":[4374],"type":"splice_borders"},{"best_kmer":156004,"gene":["ANKRD55"],"id":410,"info":"","signatures":[4375],"type":"splice_borders"}],"fc":[4.12803390725396],"graph":"linear","graph_id":386,"id":156004,"kmer":"TAGTAGAGACGGAGTTTCTCCATGTTGGCCA","means":[22.5732190300343,5.46827364726042],"pvalues":[0.011033141509041451],"stdevs":[10.627925195746265,13.420295749515144],"values":[88.23899999999999]},
{"alignments":[{"blocks":[{"q_end":30,"q_start":13,"t_end":21313554,"t_start":21313537},{"q_end":38,"q_start":30,"t_end":21313691,"t_start":21313683},{"q_end":44,"q_start":38,"t_end":21313863,"t_start":21313857}],"chromosome":"chrY","end":21313863,"genes":[],"id":406,"match":45,"query_index":113,"signatures":[4371,4372],"start":21313537,"strand":"+"}],"counts":[0.0,0.0,15.0,0.0,0.0,0.0,0.0,0.0,6.0,0.0,6.0,12.0,6.0,0.0,6.0,5.0,6.0],"events":[{"best_kmer":129860,"gene":["AC010086.1"],"id":407,"info":"","signatures":[4372],"type":"splice_borders"}],"fc":[3.81061918324481],"graph":"linear","graph_id":386,"id":129860,"kmer":"GGAGTTTCTCCATGTTGGCCAGGCTGGTCTT","means":[23.294848905059673,6.113140092163105],"pvalues":[0.017774027313610302],"stdevs":[11.005320399136304,15.37836942467206],"values":[87.94]},
{"alignments":[{"blocks":[{"q_end":56,"q_start":27,"t_end":5469383,"t_start":5469354},{"q_end":58,"q_start":56,"t_end":5469836,"t_start":5469834}],"chromosome":"chr19","end":5469836,"genes":[],"id":407,"match":55,"query_index":114,"signatures":[4411,4412,4413,4414],"start":5469354,"strand":"-"},{"blocks":[{"q_end":41,"q_start":27,"t_end":132628216,"t_start":132628202},{"q_end":58,"q_start":43,"t_end":132628534,"t_start":132628519}],"chromosome":"chr12","end":132628534,"genes":[],"id":408,"match":56,"query_index":114,"signatures":[4420,4422],"start":132628202,"strand":"-"}],"counts":[0.0,0.0,0.0,0.0,0.0,0.0,0.0,0.0,0.0,0.0,5.0,53.0,0.0,5.0,15.0,0.0,14.0],"events":[{"best_kmer":34648,"gene":[""],"id":411,"info":"","signatures":[4414],"type":"splice_borders"},{"best_kmer":34648,"gene":["POLE"],"id":412,"info":"","signatures":[4422],"type":"splice_borders"}],"fc":[null],"graph":"linear","graph_id":398,"id":34648,"kmer":"AGTAGCTGGGATTACCAGCAAGCATCACCAC","means":[40.14813336792224,0.0],"pvalues":[0.04699566898901712],"stdevs":[42.614703452552135,0.0],"values":[88.15100000000001]},
{"alignments":[{"blocks":[{"q_end":28,"q_start":9,"t_end":30345190,"t_start":30345171},{"q_end":40,"q_start":28,"t_end":30346323,"t_start":30346311}],"chromosome":"chr22","end":30346323,"genes":[179],"id":409,"match":118,"query_index":115,"signatures":[4427],"start":30345171,"strand":"-"}],"counts":[362.0,343.0,182.0,256.0,167.0,304.0,246.0,48.0,473.0,199.0,377.0,633.0,343.0,399.0,369.0,232.0,256.0],"events":[{"best_kmer":91868,"gene":["SF3A1"],"id":413,"info":"","signatures":[4427],"type":"splice_borders"}],"fc":[1.3609008527929296],"graph":"linear","graph_id":399,"id":91868,"kmer":"CTGCCCCAGAAGGTCCAAGCCCAAGTAATCC","means":[1463.1171279251114,1075.1092740682811],"pvalues":[0.02872884972567966],"stdevs":[123.04366695280106,457.60491182186115],"values":[86.993]},
{"alignments":[{"blocks":[{"q_end":23,"q_start":20,"t_end":138776278,"t_start":138776275},{"q_end":51,"q_start":23,"t_end":138779849,"t_start":138779821}],"chromosome":"chr6","end":138779849,"genes":[38],"id":410,"match":79,"query_index":116,"signatures":[4432],"start":138776275,"strand":"+"}],"counts":[48.0,33.0,36.0,28.0,22.0,9.0,66.0,0.0,51.0,32.0,52.0,88.0,39.0,49.0,65.0,35.0,39.0],"events":[{"best_kmer":6358,"gene":["CCDC28A"],"id":414,"info":"","signatures":[4432],"type":"splice_borders"}],"fc":[1.4302739489013787],"graph":"linear","graph_id":405,"id":6358,"kmer":"AAGAGTGATGAAAGAAAAGACCAAACCTCAG","means":[206.0478121377756,144.06178081901368],"pvalues":[0.10127275199029484],"stdevs":[22.446197674306983,105.24889684833697],"values":[88.036]},
{"alignments":[{"blocks":[{"q_end":31,"q_start":26,"t_end":36295039,"t_start":36295034},{"q_end":57,"q_start":31,"t_end":36306216,"t_start":36306190}],"chromosome":"chr4","end":36306216,"genes":[1083],"id":411,"match":93,"query_index":117,"signatures":[4433],"start":36295034,"strand":"-"}],"counts":[0.0,0.0,0.0,0.0,0.0,0.0,6.0,0.0,0.0,0.0,7.0,10.0,6.0,0.0,12.0,7.0,18.0],"events":[{"best_kmer":151896,"gene":["DTHD1"],"id":415,"info":"","signatures":[4433],"type":"splice_borders"}],"fc":[10.892716513230376],"graph":"linear","graph_id":406,"id":151896,"kmer":"GTTTTCTTATGGAGGCAATTTTTGTCCGGTT","means":[36.94384011393628,3.391609436366403],"pvalues":[0.020484407774739706],"stdevs":[28.394225617213763,10.725210752637745],"values":[88.01]},
{"alignments":[{"blocks":[{"q_end":52,"q_start":25,"t_end":75778723,"t_start":75778696},{"q_end":56,"q_start":52,"t_end":75778813,"t_start":75778809}],"chromosome":"chr17","end":75778813,"genes":[486],"id":412,"match":68,"query_index":118,"signatures":[4466],"start":75778696,"strand":"-"}],"counts":[1122.0,1276.0,1311.0,599.0,589.0,1045.0,585.0,312.0,2960.0,1070.0,1455.0,4288.0,1464.0,1098.0,2027.0,1067.0,1501.0],"events":[{"best_kmer":115103,"gene":["H3F3B"],"id":416,"info":"","signatures":[4466],"type":"splice_borders"}],"fc":[1.6842248198482332],"graph":"complex","graph_id":731,"id":115103,"kmer":"GCAGGAGGCTAGCGAAGCGTACCTGGTGGGT","means":[6907.877721855463,4101.51758865419],"pvalues":[0.0020778158576208023],"stdevs":[1545.7116663487548,1226.099419077157],"values":[85.85700000000001]},
{"alignments":[{"blocks":[{"q_end":39,"q_start":12,"t_end":113319071,"t_start":113319044},{"q_end":43,"q_start":39,"t_end":113320334,"t_start":113320330}],"chromosome":"chr12","end":113320334,"genes":[158],"id":413,"match":73,"query_index":119,"signatures":[4471],"start":113319044,"strand":"+"}],"counts":[5.0,7.0,0.0,0.0,7.0,6.0,0.0,0.0,15.0,0.0,11.0,15.0,10.0,9.0,15.0,8.0,9.0],"events":[{"best_kmer":59366,"gene":["SLC8B1"],"id":417,"info":"","signatures":[4471],"type":"splice_borders"}],"fc":[3.0825629435443065],"graph":"linear","graph_id":424,"id":59366,"kmer":"CATAGAACACATACAAGCCCAGGTAACCCAG","means":[44.573423118825716,14.459858220307918],"pvalues":[0.00037306365718731377],"stdevs":[8.160850118516203,17.46962552625526],"values":[87.934]},
{"alignments":[{"blocks":[{"q_end":74,"q_start":56,"t_end":3270525,"t_start":3270507},{"q_end":87,"q_start":74,"t_end":3271015,"t_start":3271002}],"chromosome":"chr9","end":3271015,"genes":[132],"id":414,"match":105,"query_index":120,"signatures":[4472],"start":3270507,"strand":"+"}],"counts":[38.0,58.0,153.0,12.0,31.0,25.0,37.0,0.0,93.0,62.0,31.0,58.0,16.0,30.0,41.0,20.0,30.0],"events":[{"best_kmer":167487,"gene":["RFX3"],"id":418,"info":"","signatures":[4472],"type":"splice_borders"}],"fc":[-1.5222254853917834],"graph":"linear","graph_id":425,"id":167487,"kmer":"TCTATTTCACTCAGATTGCTCGATTCGGTAA","means":[125.52394125726742,191.0757424086336],"pvalues":[0.167195138814476],"stdevs":[26.31990623371542,134.32327534253758],"values":[87.919]},
{"alignments":[{"blocks":[{"q_end":27,"q_start":17,"t_end":36506644,"t_start":36506634},{"q_end":48,"q_start":27,"t_end":36507520,"t_start":36507499}],"chromosome":"chr6","end":36507520,"genes":[309],"id":415,"match":105,"query_index":121,"signatures":[4475],"start":36506634,"strand":"-"}],"counts":[27.0,41.0,38.0,10.0,14.0,41.0,25.0,0.0,57.0,23.0,52.0,92.0,25.0,42.0,53.0,27.0,45.0],"events":[{"best_kmer":13230,"gene":["STK38"],"id":419,"info":"","signatures":[4475],"type":"splice_borders"}],"fc":[1.787855217968112],"graph":"linear","graph_id":435,"id":13230,"kmer":"ACAGCCTCCCCAGTGATTTCACTTTCCAGAA","means":[184.56386733670502,103.23199858792866],"pvalues":[0.0007530578786798783],"stdevs":[36.294731731465944,41.453032571903655],"values":[87.861]},
{"alignments":[{"blocks":[{"q_end":22,"q_start":4,"t_end":19378918,"t_start":19378900},{"q_end":35,"q_start":22,"t_end":19379499,"t_start":19379486}],"chromosome":"chr9","end":19379499,"genes":[536],"id":416,"match":61,"query_index":122,"signatures":[4481,4482],"start":19378900,"strand":"-"}],"counts":[0.0,9.0,20.0,7.0,10.0,7.0,0.0,6.0,10.0,6.0,0.0,7.0,0.0,0.0,0.0,0.0,0.0],"events":[{"best_kmer":178640,"gene":["RPS6"],"id":420,"info":"","signatures":[4482],"type":"splice_borders"}],"fc":[-14.41594506702697],"graph":"complex","graph_id":440,"id":178640,"kmer":"TGGAGAATGGAAGGGTTATGTGGTCCGAATC","means":[2.1837696015104835,31.481102614418507],"pvalues":[0.004038079867613859],"stdevs":[5.77771128625936,23.994823343818886],"values":[87.78299999999999]},
{"alignments":[{"blocks":[{"q_end":32,"q_start":22,"t_end":19200926,"t_start":19200916},{"q_end":53,"q_start":33,"t_end":19379524,"t_start":19379504}],"chromosome":"chr9","end":19379524,"genes":[536,1319],"id":417,"match":64,"query_index":123,"signatures":[4496],"start":19200916,"strand":"-"}],"counts":[5.0,18.0,15.0,9.0,10.0,0.0,7.0,0.0,17.0,7.0,0.0,7.0,5.0,0.0,0.0,0.0,0.0],"events":[{"best_kmer":53666,"gene":["AL161909.1","RPS6"],"id":421,"info":"","signatures":[4496],"type":"splice_borders"}],"fc":[-6.731690002828316],"graph":"complex","graph_id":440,"id":53666,"kmer":"CAGAAGTTGCTGCTGACGCTGCTGGGTGAAG","means":[5.426736154146274,36.53110551685346],"pvalues":[0.0029422480122718816],"stdevs":[9.511853551917577,23.89472712698882],"values":[83.61]},
{"alignments":[{"blocks":[{"q_end":85,"q_start":58,"t_end":82036308,"t_start":82036281},{"q_end":89,"q_start":85,"t_end":82036387,"t_start":82036383}],"chromosome":"chr17","end":82036387,"genes":[880],"id":418,"match":109,"query_index":124,"signatures":[4497],"start":82036281,"strand":"+"}],"counts":[73.0,54.0,155.0,23.0,26.0,49.0,47.0,43.0,151.0,40.0,110.0,191.0,59.0,136.0,141.0,73.0,111.0],"events":[{"best_kmer":185084,"gene":["DCXR"],"id":422,"info":"","signatures":[4497],"type":"splice_borders"},{"best_kmer":185084,"gene":["DCXR"],"id":3385,"info":"ENST00000306869.6 [ 12.000000% of coverage ]\nENST00000577532.5 [ 19.000000% of coverage ]\nENST00000577996.1 [ 25.000000% of coverage ]\nENST00000579004.1 [ 32.000000% of coverage ]\nENST00000579821.5 [ 24.000000% of coverage ]\nENST00000581584.5 [ 14.000000% of coverage ]\nENST00000582900.5 [ 16.000000% of coverage ]\n","signatures":[],"type":"DE"},{"best_kmer":185084,"gene":["DCXR"],"id":3386,"info":"ENST00000577996.1_intron_0_cov_23.580000","signatures":[],"type":"intron"}],"fc":[1.8421475292012377],"graph":"linear","graph_id":441,"id":185084,"kmer":"TGTGGGGTTTACTGCATTCACTCGGATCTTG","means":[462.160702690851,250.88148227261996],"pvalues":[0.001319701071494051],"stdevs":[100.98445619443088,111.12060330130893],"values":[87.78]},
{"alignments":[{"blocks":[{"q_end":20,"q_start":4,"t_end":52283406,"t_start":52283390},{"q_end":35,"q_start":20,"t_end":52284611,"t_start":52284596}],"chromosome":"chr6","end":52284611,"genes":[312],"id":419,"match":111,"query_index":125,"signatures":[4508],"start":52283390,"strand":"+"}],"counts":[415.0,568.0,741.0,312.0,273.0,548.0,369.0,300.0,808.0,531.0,417.0,2086.0,687.0,636.0,257.0,208.0,237.0],"events":[{"best_kmer":3076,"gene":["MCM3"],"id":423,"info":"","signatures":[4508],"type":"splice_borders"}],"fc":[1.1178611743417917],"graph":"linear","graph_id":451,"id":3076,"kmer":"AAATTCCCTGGTCTTCCTCGTCGTCCAGGAA","means":[2203.565575478588,1971.233661260371],"pvalues":[0.656857315095988],"stdevs":[1295.3068539992614,276.2125439826211],"values":[87.49600000000001]},
{"alignments":[{"blocks":[{"q_end":30,"q_start":23,"t_end":51994126,"t_start":51994119},{"q_end":54,"q_start":30,"t_end":51995065,"t_start":51995041}],"chromosome":"chr3","end":51995065,"genes":[768],"id":420,"match":62,"query_index":126,"signatures":[4534],"start":51994119,"strand":"+"}],"counts":[1622.0,4121.0,7370.0,2722.0,2241.0,1263.0,5077.0,3395.0,6901.0,2437.0,3190.0,5270.0,2368.0,3322.0,2483.0,1565.0,1654.0],"events":[{"best_kmer":139531,"gene":["AC018475.1","AL450405.1","RPL29"],"id":424,"info":"","signatures":[4534],"type":"splice_borders"}],"fc":[-1.431133427911125],"graph":"complex","graph_id":456,"id":139531,"kmer":"GGTCCACCCCCTTAAGAGATTCGTATCTTTG","means":[10889.973957554841,15585.005759738338],"pvalues":[0.08376759741582229],"stdevs":[1809.3807392668893,7422.991714730049],"values":[84.475]},
{"alignments":[{"blocks":[{"q_end":30,"q_start":23,"t_end":51994126,"t_start":51994119},{"q_end":54,"q_start":30,"t_end":51995064,"t_start":51995040}],"chromosome":"chr3","end":51995064,"genes":[768],"id":421,"match":60,"query_index":127,"signatures":[4535],"start":51994119,"strand":"+"}],"counts":[38.0,137.0,204.0,81.0,78.0,45.0,179.0,145.0,263.0,83.0,116.0,157.0,80.0,114.0,86.0,51.0,76.0],"events":[{"best_kmer":139529,"gene":["RPL29"],"id":425,"info":"","signatures":[4535],"type":"splice_borders"},{"best_kmer":139529,"gene":["RPL29"],"id":3291,"info":"ENSE00001247997.3-ENSE00001827228.1-ENSE00001944579.1-ENSE00003328505.1-ENSE00003508793.1-ENSE00003520460.1-ENSE00003840482.1 -> ? OR ENSE00001247997.3-ENSE00001827228.1-ENSE00001944579.1-ENSE00003328505.1-ENSE00003508793.1-ENSE00003520460.1-ENSE00003840482.1 -> ?","signatures":[4534,4535],"type":"multiple_splice_junctions"}],"fc":[-1.3826495342608776],"graph":"complex","graph_id":456,"id":139529,"kmer":"GGTCCACCCCCCTTAAGAGATTCGTATCTTT","means":[380.8310976845492,526.5559398456007],"pvalues":[0.12896822831117305],"stdevs":[57.80199230888717,269.772006539353],"values":[85.88]},
{"alignments":[{"blocks":[{"q_end":14,"q_start":11,"t_end":51371832,"t_start":51371829},{"q_end":42,"q_start":15,"t_end":51371963,"t_start":51371936}],"chromosome":"chr19","end":51371963,"genes":[246],"id":422,"match":44,"query_index":128,"signatures":[4542],"start":51371829,"strand":"+"}],"counts":[0.0,0.0,0.0,0.0,0.0,0.0,0.0,0.0,0.0,0.0,0.0,5.0,6.0,0.0,9.0,9.0,35.0],"events":[{"best_kmer":137357,"gene":["NKG7"],"id":426,"info":"","signatures":[4542],"type":"splice_borders"},{"best_kmer":137357,"gene":["NKG7"],"id":2788,"info":"ENST00000600427.5_intron_0_cov_41.100000","signatures":[],"type":"intron"}],"fc":[null],"graph":"complex","graph_id":457,"id":137357,"kmer":"GGGGCACCTGTACAGAGCAAGAGGATAGCTG","means":[44.05974722284187,0.0],"pvalues":[0.11050261102099579],"stdevs":[62.29921472878374,0.0],"values":[87.649]},
{"alignments":[{"blocks":[{"q_end":59,"q_start":48,"t_end":300047,"t_start":300036},{"q_end":79,"q_start":59,"t_end":300841,"t_start":300821}],"chromosome":"chr14_KI270847v1_alt","end":300841,"genes":[],"id":423,"match":109,"query_index":129,"signatures":[4545],"start":300036,"strand":"-"},{"blocks":[{"q_end":59,"q_start":48,"t_end":93185485,"t_start":93185474},{"q_end":79,"q_start":59,"t_end":93186279,"t_start":93186259}],"chromosome":"chr14","end":93186279,"genes":[695,1459],"id":424,"match":109,"query_index":129,"signatures":[4546],"start":93185474,"strand":"-"}],"counts":[16.0,11.0,10.0,7.0,9.0,12.0,18.0,8.0,16.0,9.0,12.0,39.0,24.0,25.0,43.0,19.0,25.0],"events":[{"best_kmer":161196,"gene":["","AL110118.2","TMEM251"],"id":427,"info":"","signatures":[4545],"type":"splice_borders"},{"best_kmer":161196,"gene":["AL110118.2","TMEM251"],"id":428,"info":"","signatures":[4546],"type":"splice_borders"}],"fc":[2.106035524386553],"graph":"linear","graph_id":459,"id":161196,"kmer":"TCATTCTCCATGCTCTGTGCAATGGTCCCGA","means":[107.63202114380627,51.1064604074793],"pvalues":[0.004484826240350225],"stdevs":[34.96361437654191,22.663505701002727],"values":[87.624]},
{"alignments":[{"blocks":[{"q_end":30,"q_start":10,"t_end":24157891,"t_start":24157871},{"q_end":41,"q_start":30,"t_end":24159062,"t_start":24159051}],"chromosome":"chr1","end":24159062,"genes":[1033],"id":425,"match":104,"query_index":130,"signatures":[4549],"start":24157871,"strand":"-"}],"counts":[0.0,0.0,0.0,0.0,0.0,0.0,0.0,0.0,7.0,0.0,14.0,12.0,9.0,10.0,0.0,5.0,0.0],"events":[{"best_kmer":52316,"gene":["IFNLR1"],"id":429,"info":"","signatures":[4549],"type":"splice_borders"}],"fc":[18.848273745126214],"graph":"linear","graph_id":463,"id":52316,"kmer":"CACGGGCCCTGGACTTTTCTGGACACACACA","means":[28.07290882678929,1.4894153812917952],"pvalues":[0.016905003362444795],"stdevs":[21.10392598473952,4.709944986970212],"values":[87.613]},
{"alignments":[{"blocks":[{"q_end":51,"q_start":30,"t_end":60382441,"t_start":60382420},{"q_end":59,"q_start":51,"t_end":60386035,"t_start":60386027},{"q_end":61,"q_start":59,"t_end":60386038,"t_start":60386036}],"chromosome":"chr15","end":60386038,"genes":[1000],"id":426,"match":85,"query_index":131,"signatures":[8046,4553],"start":60382420,"strand":"+"}],"counts":[32.0,26.0,21.0,9.0,7.0,11.0,17.0,15.0,41.0,12.0,12.0,87.0,37.0,57.0,62.0,19.0,52.0],"events":[{"best_kmer":174722,"gene":["ANXA2"],"id":430,"info":"","signatures":[4553],"type":"splice_borders"}],"fc":[2.344112677766012],"graph":"linear","graph_id":762,"id":174722,"kmer":"TGCACTTGGGGGTGTAGAGTGATCACCCTCA","means":[178.8410117820044,76.29369248258303],"pvalues":[0.010078196783048715],"stdevs":[72.91842517196193,31.930664070946296],"values":[85.78299999999999]},
{"alignments":[{"blocks":[{"q_end":31,"q_start":10,"t_end":73064146,"t_start":73064125},{"q_end":41,"q_start":31,"t_end":73064861,"t_start":73064851}],"chromosome":"chr3","end":73064861,"genes":[787],"id":427,"match":56,"query_index":132,"signatures":[4554],"start":73064125,"strand":"+"}],"counts":[37.0,16.0,36.0,19.0,14.0,0.0,0.0,0.0,7.0,10.0,21.0,26.0,20.0,23.0,16.0,9.0,14.0],"events":[{"best_kmer":2862,"gene":["PPP4R2"],"id":431,"info":"","signatures":[4554],"type":"splice_borders"}],"fc":[1.1706720977965401],"graph":"linear","graph_id":472,"id":2862,"kmer":"AAATGAGGAGAAAAATCACAGTGACTCTTCG","means":[73.30122621129387,62.6146521722545],"pvalues":[0.6169723846603548],"stdevs":[15.521454549307085,62.7903669724844],"values":[87.51100000000001]},
{"alignments":[{"blocks":[{"q_end":107,"q_start":76,"t_end":54788072,"t_start":54788041}],"chromosome":"chr1","end":54788072,"genes":[12],"id":428,"match":123,"query_index":133,"signatures":[],"start":54788041,"strand":"-"}],"counts":[0.0,0.0,0.0,0.0,0.0,0.0,0.0,0.0,0.0,0.0,9.0,6.0,0.0,12.0,18.0,0.0,5.0],"events":[{"best_kmer":139226,"gene":["TTC22"],"id":432,"info":"","signatures":[4555],"type":"splice_borders"}],"fc":[null],"graph":"linear","graph_id":473,"id":139226,"kmer":"GGTATTTCACCATGGCAACACTCTACATCAG","means":[26.845713633907867,0.0],"pvalues":[0.02838744472255036],"stdevs":[24.738917953532244,0.0],"values":[85.852]},
{"alignments":[{"blocks":[{"q_end":27,"q_start":17,"t_end":48630515,"t_start":48630505},{"q_end":48,"q_start":27,"t_end":48630627,"t_start":48630606}],"chromosome":"chr3","end":48630627,"genes":[1280],"id":429,"match":105,"query_index":134,"signatures":[4557],"start":48630505,"strand":"-"}],"counts":[29.0,37.0,25.0,16.0,5.0,36.0,18.0,8.0,36.0,8.0,29.0,92.0,33.0,53.0,77.0,25.0,28.0],"events":[{"best_kmer":26051,"gene":["SLC26A6"],"id":433,"info":"","signatures":[4557],"type":"splice_borders"}],"fc":[2.152211956921442],"graph":"linear","graph_id":475,"id":26051,"kmer":"AGCACCGGGGGCAACTCGCAGGTTGCTGGAG","means":[181.37769850458434,84.2750166503256],"pvalues":[0.002708848762685435],"stdevs":[55.41933985427024,35.26258618827581],"values":[86.76799999999999]},
{"alignments":[{"blocks":[{"q_end":57,"q_start":41,"t_end":72971685,"t_start":72971669},{"q_end":72,"q_start":57,"t_end":72988272,"t_start":72988257}],"chromosome":"chr2","end":72988272,"genes":[622],"id":430,"match":109,"query_index":135,"signatures":[4560],"start":72971669,"strand":"+"}],"counts":[6.0,0.0,8.0,5.0,6.0,8.0,13.0,0.0,0.0,5.0,12.0,38.0,16.0,22.0,13.0,10.0,13.0],"events":[{"best_kmer":54454,"gene":["SFXN5"],"id":434,"info":"","signatures":[4560],"type":"splice_borders"},{"best_kmer":54454,"gene":["SFXN5"],"id":3160,"info":"ENST00000463277.5 [ 19.000000% of coverage ]\nENST00000482289.5 [ 12.000000% of coverage ]\nENST00000482542.5 [ 20.000000% of coverage ]\n","signatures":[],"type":"DE"}],"fc":[2.6792584091635123],"graph":"linear","graph_id":477,"id":54454,"kmer":"CAGATATTGGCACTGGCTACAGCAGGGAACG","means":[67.46683105597707,25.18115864644829],"pvalues":[0.0004903166835922894],"stdevs":[15.948641718060843,22.71482716719031],"values":[87.483]},
{"alignments":[{"blocks":[{"q_end":53,"q_start":31,"t_end":55878066,"t_start":55878044},{"q_end":62,"q_start":53,"t_end":55883831,"t_start":55883822}],"chromosome":"chr4","end":55883831,"genes":[165],"id":431,"match":86,"query_index":136,"signatures":[4563],"start":55878044,"strand":"+"}],"counts":[21.0,15.0,9.0,7.0,23.0,0.0,17.0,0.0,11.0,18.0,15.0,24.0,13.0,17.0,11.0,9.0,8.0],"events":[{"best_kmer":750,"gene":["EXOC1"],"id":435,"info":"","signatures":[4563],"type":"splice_borders"}],"fc":[-1.0750427202782962],"graph":"linear","graph_id":486,"id":750,"kmer":"AAAATATGAAGGACTAACAAAGAATTACATG","means":[54.35744958603231,58.43658047035852],"pvalues":[0.8130761247212451],"stdevs":[10.7316324222565,51.558261011916585],"values":[87.398]},
{"alignments":[{"blocks":[{"q_end":27,"q_start":26,"t_end":207897573,"t_start":207897572},{"q_end":57,"q_start":27,"t_end":207899002,"t_start":207898972}],"chromosome":"chr1","end":207899002,"genes":[930],"id":432,"match":105,"query_index":137,"signatures":[4583],"start":207897572,"strand":"-"}],"counts":[43.0,104.0,22.0,28.0,39.0,10.0,21.0,0.0,122.0,27.0,37.0,74.0,26.0,25.0,45.0,15.0,29.0],"events":[{"best_kmer":160876,"gene":["CD34"],"id":436,"info":"","signatures":[4583],"type":"splice_borders"}],"fc":[-1.1791975146958502],"graph":"linear","graph_id":490,"id":160876,"kmer":"TCATCTTCTCCTATCCTAAGTGACATCAAGG","means":[134.05660361550252,158.0792138119673],"pvalues":[0.5096802170197916],"stdevs":[27.08382122678849,106.28575257305503],"values":[84.84300000000002]},
{"alignments":[{"blocks":[{"q_end":14,"q_start":6,"t_end":156479345,"t_start":156479337},{"q_end":37,"q_start":14,"t_end":156479608,"t_start":156479585}],"chromosome":"chr1","end":156479608,"genes":[344],"id":433,"match":41,"query_index":138,"signatures":[4588],"start":156479337,"strand":"+"}],"counts":[0.0,0.0,0.0,0.0,0.0,0.0,0.0,0.0,7.0,0.0,5.0,0.0,5.0,13.0,5.0,0.0,6.0],"events":[{"best_kmer":116115,"gene":["MEF2D"],"id":437,"info":"","signatures":[4588],"type":"splice_borders"}],"fc":[13.756876951465145],"graph":"linear","graph_id":494,"id":116115,"kmer":"GCATGGCCCCGCACTAGCTGGCCGCTGGGGC","means":[20.489704130050768,1.4894153812917952],"pvalues":[0.03494937893695573],"stdevs":[18.10288406950366,4.709944986970212],"values":[87.329]},
{"alignments":[{"blocks":[{"q_end":17,"q_start":8,"t_end":7260726,"t_start":7260717},{"q_end":39,"q_start":17,"t_end":7260842,"t_start":7260820}],"chromosome":"chr17","end":7260842,"genes":[992],"id":434,"match":114,"query_index":139,"signatures":[4590],"start":7260717,"strand":"+"}],"counts":[0.0,0.0,5.0,0.0,0.0,0.0,0.0,0.0,0.0,0.0,0.0,48.0,8.0,0.0,16.0,7.0,22.0],"events":[{"best_kmer":81678,"gene":["AC003688.1","CLDN7"],"id":438,"info":"","signatures":[4590],"type":"splice_borders"},{"best_kmer":81678,"gene":["CLDN7"],"id":3485,"info":"ENST00000571881.2 [ 15.000000% of coverage ]\nENST00000571932.2 [ 13.000000% of coverage ]\nENST00000574070.5 [ 23.000000% of coverage ]\nENST00000575313.1 [ 19.000000% of coverage ]\n","signatures":[],"type":"DE"}],"fc":[31.700021464118414],"graph":"linear","graph_id":497,"id":81678,"kmer":"CGGCAAGACCTGCCACGATGAAAATTATGCC","means":[51.10570036226214,1.612166112256713],"pvalues":[0.02679838594424595],"stdevs":[44.71598118130491,5.098116881269911],"values":[87.308]},
{"alignments":[{"blocks":[{"q_end":24,"q_start":11,"t_end":60975194,"t_start":60975181},{"q_end":42,"q_start":24,"t_end":60975492,"t_start":60975474}],"chromosome":"chr14","end":60975492,"genes":[430],"id":435,"match":92,"query_index":140,"signatures":[4591],"start":60975181,"strand":"-"}],"counts":[17.0,16.0,10.0,7.0,7.0,7.0,8.0,11.0,20.0,10.0,0.0,10.0,8.0,7.0,5.0,0.0,5.0],"events":[{"best_kmer":15116,"gene":["AL160236.2","TRMT5"],"id":439,"info":"","signatures":[4591],"type":"splice_borders"}],"fc":[-2.5569466549959254],"graph":"linear","graph_id":499,"id":15116,"kmer":"ACCAGACCAGAAATCCAGAGAATCATGAAGA","means":[18.5502835131027,47.43208537805401],"pvalues":[0.0014673093224016735],"stdevs":[13.865874203243521,15.57403987474008],"values":[87.288]},
{"alignments":[{"blocks":[{"q_end":46,"q_start":43,"t_end":4048244,"t_start":4048241},{"q_end":74,"q_start":46,"t_end":4053998,"t_start":4053970}],"chromosome":"chr19","end":4053998,"genes":[977],"id":436,"match":73,"query_index":141,"signatures":[4592],"start":4048241,"strand":"-"}],"counts":[95.0,95.0,70.0,27.0,45.0,95.0,47.0,7.0,125.0,41.0,119.0,142.0,81.0,91.0,136.0,63.0,76.0],"events":[{"best_kmer":112839,"gene":["ZBTB7A"],"id":440,"info":"","signatures":[4592],"type":"splice_borders"}],"fc":[1.6057523752219518],"graph":"linear","graph_id":502,"id":112839,"kmer":"GCAACATCTGCAAGGTCCGCTTCACCAGGCA","means":[402.81848619518615,250.85965458373207],"pvalues":[0.002448975823933564],"stdevs":[64.7391277210971,104.96480271502992],"values":[87.262]},
{"alignments":[{"blocks":[{"q_end":8,"q_start":6,"t_end":5691438,"t_start":5691436},{"q_end":24,"q_start":9,"t_end":5691453,"t_start":5691438},{"q_end":37,"q_start":24,"t_end":5691544,"t_start":5691531}],"chromosome":"chr19","end":5691544,"genes":[457],"id":437,"match":39,"query_index":142,"signatures":[4595,4596],"start":5691436,"strand":"-"}],"counts":[11.0,15.0,18.0,20.0,9.0,5.0,10.0,11.0,36.0,24.0,8.0,15.0,5.0,0.0,6.0,0.0,6.0],"events":[{"best_kmer":184763,"gene":["RPL36"],"id":441,"info":"","signatures":[4596],"type":"splice_borders"},{"best_kmer":184763,"gene":["RPL36"],"id":2986,"info":"ENST00000394580.2_intron_1_cov_10.120000\nENST00000577222.5 intron 4 cov 10.120000\nENST00000579649.5 intron 3 cov 10.120000","signatures":[],"type":"intron"},{"best_kmer":184763,"gene":["RPL36"],"id":2987,"info":"ENST00000347512.7_intron_2_cov_10.120000","signatures":[],"type":"intron"}],"fc":[-3.391456179706884],"graph":"linear","graph_id":503,"id":184763,"kmer":"TGTGCGTCCCCACCCTTTTCTTGATAAACTT","means":[19.89680859065391,67.47915445121822],"pvalues":[0.0018514991144311418],"stdevs":[14.233872055363507,33.84309330212876],"values":[87.262]},
{"alignments":[{"blocks":[{"q_end":27,"q_start":13,"t_end":6746561,"t_start":6746547},{"q_end":44,"q_start":27,"t_end":6749950,"t_start":6749933}],"chromosome":"chr19","end":6749950,"genes":[422],"id":438,"match":94,"query_index":143,"signatures":[4597],"start":6746547,"strand":"+"}],"counts":[76.0,61.0,108.0,104.0,17.0,187.0,34.0,23.0,114.0,37.0,63.0,142.0,88.0,74.0,77.0,41.0,50.0],"events":[{"best_kmer":109297,"gene":["AC008760.1","TRIP10"],"id":442,"info":"","signatures":[4597],"type":"splice_borders"}],"fc":[-1.0266705307364088],"graph":"linear","graph_id":506,"id":109297,"kmer":"GAGGTTGACCAGAGGGAAGCCCTAAAGAAAA","means":[295.25610392314167,303.1307409179361],"pvalues":[0.9076927789418753],"stdevs":[51.005038164838695,200.3266850556457],"values":[85.56300000000002]},
{"alignments":[{"blocks":[{"q_end":11,"q_start":7,"t_end":24143489,"t_start":24143485},{"q_end":19,"q_start":11,"t_end":24143592,"t_start":24143584},{"q_end":38,"q_start":20,"t_end":24143610,"t_start":24143592}],"chromosome":"chr14","end":24143610,"genes":[],"id":439,"match":48,"query_index":144,"signatures":[4601,4602],"start":24143485,"strand":"+"}],"counts":[0.0,0.0,0.0,0.0,0.0,0.0,0.0,0.0,0.0,0.0,0.0,7.0,0.0,5.0,14.0,6.0,6.0],"events":[{"best_kmer":55117,"gene":["MIR7703","PSME2"],"id":443,"info":"","signatures":[4602],"type":"splice_borders"}],"fc":[null],"graph":"linear","graph_id":509,"id":55117,"kmer":"CAGCATAGAAGGCCCCTCAGGTCCAGCACCA","means":[22.456791110949048,0.0],"pvalues":[0.022277399794144056],"stdevs":[19.428355111092916,0.0],"values":[87.237]},
{"alignments":[{"blocks":[{"q_end":31,"q_start":27,"t_end":40809155,"t_start":40809151},{"q_end":58,"q_start":31,"t_end":40809183,"t_start":40809156}],"chromosome":"chr15","end":40809183,"genes":[],"id":440,"match":59,"query_index":145,"signatures":[4611,4612],"start":40809151,"strand":"+"}],"counts":[5.0,0.0,0.0,0.0,0.0,0.0,0.0,0.0,21.0,0.0,7.0,9.0,12.0,5.0,7.0,5.0,5.0],"events":[{"best_kmer":159809,"gene":["ZFYVE19"],"id":445,"info":"","signatures":[4612],"type":"splice_borders"}],"fc":[4.336282925114579],"graph":"linear","graph_id":511,"id":159809,"kmer":"TCAGCTGCCTAAGCTTCAGTGCAGCAGTGCC","means":[29.49481464844924,6.8018658279014135],"pvalues":[0.00402396796551706],"stdevs":[11.994923500579024,15.196661386945667],"values":[87.207]},
{"alignments":[{"blocks":[{"q_end":56,"q_start":34,"t_end":57108299,"t_start":57108277},{"q_end":65,"q_start":56,"t_end":57111137,"t_start":57111128}],"chromosome":"chr12","end":57111137,"genes":[837],"id":441,"match":111,"query_index":146,"signatures":[4613],"start":57108277,"strand":"-"}],"counts":[725.0,1234.0,755.0,654.0,545.0,534.0,626.0,64.0,1560.0,449.0,650.0,1214.0,448.0,562.0,776.0,373.0,418.0],"events":[{"best_kmer":150860,"gene":["STAT6"],"id":446,"info":"","signatures":[4613],"type":"splice_borders"}],"fc":[-1.1854189896966643],"graph":"complex","graph_id":512,"id":150860,"kmer":"GTTGCCGAGGCAACCTCCAAGTCCCAGATCA","means":[2425.1810072745975,2874.8556194749917],"pvalues":[0.29468899979542285],"stdevs":[293.87745408885564,1236.991781730595],"values":[85.942]},
{"alignments":[{"blocks":[{"q_end":87,"q_start":70,"t_end":248845662,"t_start":248845645},{"q_end":101,"q_start":87,"t_end":248847065,"t_start":248847051}],"chromosome":"chr1","end":248847065,"genes":[896],"id":442,"match":126,"query_index":147,"signatures":[4649],"start":248845645,"strand":"+"}],"counts":[43.0,77.0,78.0,29.0,24.0,171.0,48.0,30.0,92.0,62.0,94.0,194.0,59.0,121.0,117.0,49.0,113.0],"events":[{"best_kmer":24216,"gene":["ZNF672"],"id":447,"info":"","signatures":[4649],"type":"splice_borders"},{"best_kmer":24216,"gene":["ZNF672"],"id":3403,"info":"ENST00000423362.1 [ 14.000000% of coverage ]\nENST00000428515.5 [ 13.000000% of coverage ]\nENST00000502697.5 [ 23.000000% of coverage ]\nENST00000505503.5 [ 15.000000% of coverage ]\nENST00000510904.5 [ 23.000000% of coverage ]\nENST00000515369.5 [ 25.000000% of coverage ]\n","signatures":[],"type":"DE"}],"fc":[1.6448498739506194],"graph":"linear","graph_id":520,"id":24216,"kmer":"AGAGCCCAGACTTGCAGGCTCACGGTGCAGG","means":[411.24946167429033,250.02249031186452],"pvalues":[0.0072162774210132235],"stdevs":[100.29005392401461,106.33762705231645],"values":[87.15100000000001]},
{"alignments":[{"blocks":[{"q_end":57,"q_start":49,"t_end":9818617,"t_start":9818609},{"q_end":80,"q_start":57,"t_end":9818750,"t_start":9818727}],"chromosome":"chr19","end":9818750,"genes":[432],"id":443,"match":114,"query_index":148,"signatures":[4650],"start":9818609,"strand":"-"}],"counts":[52.0,63.0,93.0,22.0,34.0,72.0,36.0,25.0,109.0,51.0,81.0,137.0,62.0,90.0,134.0,37.0,72.0],"events":[{"best_kmer":82385,"gene":["FBXL12"],"id":448,"info":"","signatures":[4650],"type":"splice_borders"},{"best_kmer":82385,"gene":["FBXL12"],"id":2955,"info":"ENST00000586073.1 [ 19.000000% of coverage ]\nENST00000586469.1 [ 11.000000% of coverage ]\nENST00000589438.1 [ 11.000000% of coverage ]\nENST00000590808.1 [ 15.000000% of coverage ]\nENST00000592732.5 [ 11.000000% of coverage ]\n","signatures":[],"type":"DE"},{"best_kmer":82385,"gene":["FBXL12"],"id":2956,"info":"ENST00000590277.1_intron_1_cov_26.970000\nENST00000592067.1 intron 2 cov 19.700000\nENST00000592732.5 intron 2 cov 19.700000","signatures":[],"type":"intron"},{"best_kmer":82385,"gene":["FBXL12"],"id":2957,"info":"ENST00000588922.5_intron_1_cov_19.700000","signatures":[],"type":"intron"}],"fc":[1.568149030162553],"graph":"complex","graph_id":521,"id":82385,"kmer":"CGGGACCGGATCCGCATCTCCAGGGTCTGTC","means":[337.9042890717681,215.47970414313318],"pvalues":[0.004867604681539422],"stdevs":[78.12769401441881,46.76344247112071],"values":[87.15]},
{"alignments":[{"blocks":[{"q_end":45,"q_start":18,"t_end":26597223,"t_start":26597196},{"q_end":49,"q_start":45,"t_end":26597917,"t_start":26597913}],"chromosome":"chr6","end":26597917,"genes":[644],"id":444,"match":90,"query_index":149,"signatures":[4651],"start":26597196,"strand":"+"}],"counts":[57.0,62.0,71.0,47.0,19.0,82.0,45.0,38.0,83.0,48.0,75.0,235.0,68.0,112.0,88.0,46.0,58.0],"events":[{"best_kmer":166341,"gene":["ABT1"],"id":449,"info":"","signatures":[4651],"type":"splice_borders"}],"fc":[1.5796257883105986],"graph":"linear","graph_id":522,"id":166341,"kmer":"TCGGACGCGTCTTCTTTCAGGCTGAGGACCG","means":[356.2839684623027,225.54960237978042],"pvalues":[0.008071789720883703],"stdevs":[88.43383192705367,52.67930491140546],"values":[87.14299999999999]},
{"alignments":[{"blocks":[{"q_end":22,"q_start":1,"t_end":133357068,"t_start":133357047},{"q_end":32,"q_start":22,"t_end":133357720,"t_start":133357710}],"chromosome":"chr9","end":133357720,"genes":[663],"id":445,"match":48,"query_index":150,"signatures":[4652],"start":133357047,"strand":"-"}],"counts":[17.0,7.0,0.0,6.0,0.0,0.0,0.0,0.0,24.0,0.0,8.0,14.0,8.0,9.0,13.0,7.0,7.0],"events":[{"best_kmer":47879,"gene":["SURF2"],"id":450,"info":"","signatures":[4652],"type":"splice_borders"}],"fc":[1.96806232435685],"graph":"linear","graph_id":523,"id":47879,"kmer":"CAACTGGTGCGGGTTCTTGGTGCTGGGCACG","means":[37.821145712456705,19.21745325052976],"pvalues":[0.07553307778578877],"stdevs":[6.827998170606807,28.52734373397696],"values":[87.14]},
{"alignments":[{"blocks":[{"q_end":18,"q_start":4,"t_end":34270036,"t_start":34270022},{"q_end":35,"q_start":19,"t_end":34270346,"t_start":34270330}],"chromosome":"chr9","end":34270346,"genes":[],"id":446,"match":37,"query_index":151,"signatures":[4654],"start":34270022,"strand":"+"},{"blocks":[{"q_end":6,"q_start":4,"t_end":131262029,"t_start":131262027},{"q_end":35,"q_start":6,"t_end":131262157,"t_start":131262128}],"chromosome":"chr9","end":131262157,"genes":[431],"id":447,"match":38,"query_index":151,"signatures":[4655],"start":131262027,"strand":"+"},{"blocks":[{"q_end":6,"q_start":4,"t_end":8282879,"t_start":8282877},{"q_end":35,"q_start":6,"t_end":8283003,"t_start":8282974}],"chromosome":"chr19","end":8283003,"genes":[],"id":448,"match":37,"query_index":151,"signatures":[4664,4665],"start":8282877,"strand":"+"},{"blocks":[{"q_end":9,"q_start":5,"t_end":40277105,"t_start":40277101},{"q_end":36,"q_start":9,"t_end":40277298,"t_start":40277271}],"chromosome":"chr4","end":40277298,"genes":[],"id":449,"match":37,"query_index":151,"signatures":[4680,4681],"start":40277101,"strand":"-"},{"blocks":[{"q_end":11,"q_start":5,"t_end":49326588,"t_start":49326582},{"q_end":36,"q_start":11,"t_end":49326918,"t_start":49326893}],"chromosome":"chr3","end":49326918,"genes":[],"id":450,"match":37,"query_index":151,"signatures":[4683,4684],"start":49326582,"strand":"-"},{"blocks":[{"q_end":21,"q_start":5,"t_end":20681903,"t_start":20681887},{"q_end":36,"q_start":22,"t_end":20682053,"t_start":20682039}],"chromosome":"chr22","end":20682053,"genes":[],"id":451,"match":37,"query_index":151,"signatures":[4689],"start":20681887,"strand":"-"},{"blocks":[{"q_end":21,"q_start":5,"t_end":36193198,"t_start":36193182},{"q_end":36,"q_start":22,"t_end":36193334,"t_start":36193320}],"chromosome":"chr19","end":36193334,"genes":[],"id":452,"match":37,"query_index":151,"signatures":[4697],"start":36193182,"strand":"-"},{"blocks":[{"q_end":10,"q_start":5,"t_end":61212209,"t_start":61212204},{"q_end":36,"q_start":10,"t_end":61212608,"t_start":61212582}],"chromosome":"chr15","end":61212608,"genes":[],"id":453,"match":38,"query_index":151,"signatures":[4700],"start":61212204,"strand":"-"}],"counts":[10.0,6.0,22.0,8.0,0.0,17.0,0.0,0.0,12.0,11.0,9.0,16.0,6.0,7.0,13.0,5.0,7.0],"events":[{"best_kmer":14945,"gene":["KIF24"],"id":451,"info":"","signatures":[4654],"type":"splice_borders"},{"best_kmer":14945,"gene":["FAM78A"],"id":452,"info":"","signatures":[4655],"type":"splice_borders"},{"best_kmer":14945,"gene":[""],"id":453,"info":"","signatures":[4665],"type":"splice_borders"},{"best_kmer":14945,"gene":[""],"id":454,"info":"","signatures":[4681],"type":"splice_borders"},{"best_kmer":14945,"gene":["USP4"],"id":455,"info":"","signatures":[4684],"type":"splice_borders"},{"best_kmer":14945,"gene":[""],"id":456,"info":"","signatures":[4689],"type":"splice_borders"},{"best_kmer":14945,"gene":["ZNF565"],"id":457,"info":"","signatures":[4697],"type":"splice_borders"},{"best_kmer":14945,"gene":["AC012404.2","RORA"],"id":458,"info":"","signatures":[4700],"type":"splice_borders"}],"fc":[1.0883361835026348],"graph":"linear","graph_id":525,"id":14945,"kmer":"ACCACCCTGGCCAATATGGTGAAACCCTGTC","means":[34.63470796215685,31.823538064029645],"pvalues":[0.7542818823017408],"stdevs":[6.578740189691972,26.488535690761378],"values":[87.12200000000001]},
{"alignments":[{"blocks":[{"q_end":41,"q_start":34,"t_end":43189280,"t_start":43189273},{"q_end":65,"q_start":41,"t_end":43190078,"t_start":43190054}],"chromosome":"chr15","end":43190078,"genes":[839],"id":454,"match":109,"query_index":152,"signatures":[4711],"start":43189273,"strand":"-"}],"counts":[102.0,149.0,79.0,81.0,45.0,79.0,79.0,44.0,277.0,68.0,163.0,345.0,151.0,110.0,204.0,88.0,166.0],"events":[{"best_kmer":142315,"gene":["AC068724.4","CCNDBP1"],"id":459,"info":"","signatures":[4711],"type":"splice_borders"},{"best_kmer":142315,"gene":["CCNDBP1"],"id":3353,"info":"ENSE00003475720.1-ENSE00003693373.1 -> ? OR ? -> ?","signatures":[4711,4829],"type":"multiple_splice_junctions"},{"best_kmer":142315,"gene":["CCNDBP1"],"id":3354,"info":"ENST00000562553.5 [ 12.000000% of coverage ]\nENST00000563065.5 [ 11.000000% of coverage ]\nENST00000567434.5 [ 12.000000% of coverage ]\nENST00000569745.5 [ 12.000000% of coverage ]\n","signatures":[],"type":"DE"}],"fc":[1.728142168595517],"graph":"complex","graph_id":527,"id":142315,"kmer":"GTACCAGCTTTCTCAGGGTGATCCCCTGATC","means":[671.7757842245464,388.7271524486363],"pvalues":[0.0006340590109315651],"stdevs":[128.2359551294738,129.03992406852097],"values":[87.116]},
{"alignments":[{"blocks":[{"q_end":25,"q_start":7,"t_end":219213666,"t_start":219213648},{"q_end":38,"q_start":25,"t_end":219213838,"t_start":219213825}],"chromosome":"chr2","end":219213838,"genes":[336,1592],"id":455,"match":54,"query_index":153,"signatures":[4712],"start":219213648,"strand":"-"}],"counts":[9.0,37.0,10.0,17.0,13.0,5.0,10.0,0.0,44.0,16.0,16.0,31.0,11.0,17.0,12.0,8.0,13.0],"events":[{"best_kmer":114200,"gene":["ABCB6","AC068946.2"],"id":460,"info":"","signatures":[4712],"type":"splice_borders"},{"best_kmer":114200,"gene":["ABCB6","AC068946.2"],"id":2866,"info":"ENST00000448398.5 [ 12.000000% of coverage ]\n","signatures":[],"type":"DE"}],"fc":[-1.069740603647437],"graph":"linear","graph_id":528,"id":114200,"kmer":"GCAGAAGCTACAGGTTGGGGACTATGTGCTC","means":[58.97459624173889,63.087520183501624],"pvalues":[0.762544617267758],"stdevs":[9.761266926465966,40.22825262457022],"values":[87.115]},
{"alignments":[{"blocks":[{"q_end":29,"q_start":9,"t_end":55205705,"t_start":55205685},{"q_end":40,"q_start":29,"t_end":55223899,"t_start":55223888}],"chromosome":"chr15","end":55223899,"genes":[96],"id":456,"match":126,"query_index":154,"signatures":[4714],"start":55205685,"strand":"-"}],"counts":[21.0,8.0,11.0,11.0,6.0,0.0,0.0,5.0,24.0,0.0,33.0,45.0,16.0,20.0,36.0,16.0,32.0],"events":[{"best_kmer":105991,"gene":["RAB27A"],"id":461,"info":"","signatures":[4714],"type":"splice_borders"},{"best_kmer":105991,"gene":["RAB27A"],"id":2643,"info":"ENST00000564609.5 [ 12.000000% of coverage ]\nENST00000566877.5 [ 19.000000% of coverage ]\nENST00000567380.5 [ 10.000000% of coverage ]\nENST00000569493.5 [ 12.000000% of coverage ]\n","signatures":[],"type":"DE"}],"fc":[3.1514500429272183],"graph":"linear","graph_id":530,"id":105991,"kmer":"GAGAAATATGGAATCCCCTACTTTGAAACTA","means":[111.82760205505375,35.484491434673956],"pvalues":[0.00032491361164119757],"stdevs":[31.39237419905782,32.92101238678419],"values":[87.102]},
{"alignments":[{"blocks":[{"q_end":30,"q_start":16,"t_end":53534652,"t_start":53534638},{"q_end":38,"q_start":31,"t_end":53534659,"t_start":53534652},{"q_end":47,"q_start":38,"t_end":53537423,"t_start":53537414}],"chromosome":"chr12","end":53537423,"genes":[],"id":457,"match":55,"query_index":155,"signatures":[4715,4716],"start":53534638,"strand":"+"}],"counts":[5.0,6.0,5.0,0.0,0.0,7.0,0.0,0.0,10.0,6.0,0.0,0.0,0.0,0.0,0.0,0.0,0.0],"events":[{"best_kmer":3722,"gene":["AC023509.3","AC023509.6","ATF7"],"id":462,"info":"","signatures":[4716],"type":"splice_borders"}],"fc":[null],"graph":"linear","graph_id":533,"id":3722,"kmer":"AACAGGCTTTGGGGGTAACCTCCTTCTCCTT","means":[0.0,12.738536496290134],"pvalues":[0.0062246968065609596],"stdevs":[0.0,11.35015237904473],"values":[83.272]},
{"alignments":[{"blocks":[{"q_end":17,"q_start":4,"t_end":49491099,"t_start":49491086},{"q_end":35,"q_start":17,"t_end":49491442,"t_start":49491424}],"chromosome":"chr19","end":49491442,"genes":[599],"id":458,"match":37,"query_index":156,"signatures":[4758],"start":49491086,"strand":"+"}],"counts":[2012.0,5720.0,4135.0,2015.0,1664.0,3782.0,2214.0,1823.0,6996.0,3091.0,3041.0,3059.0,1810.0,2396.0,2348.0,1176.0,1150.0],"events":[{"best_kmer":119525,"gene":["AC024940.2","RPL13A","RPL13AP25"],"id":463,"info":"","signatures":[4758],"type":"splice_borders"}],"fc":[-1.5317922423398358],"graph":"complex","graph_id":576,"id":119525,"kmer":"GCCTACAAGAAAGTTTGCCTATCTGGGGCGC","means":[8411.997706505428,12885.432829405505],"pvalues":[0.0008263274468034736],"stdevs":[2031.1478567754161,2193.4772421319626],"values":[84.50299999999999]},
{"alignments":[{"blocks":[{"q_end":25,"q_start":6,"t_end":37128848,"t_start":37128829},{"q_end":37,"q_start":25,"t_end":37132395,"t_start":37132383}],"chromosome":"chr22","end":37132395,"genes":[199],"id":459,"match":59,"query_index":157,"signatures":[4769],"start":37128829,"strand":"-"}],"counts":[147.0,90.0,80.0,9.0,15.0,100.0,50.0,0.0,46.0,47.0,170.0,45.0,299.0,272.0,402.0,61.0,215.0],"events":[{"best_kmer":128639,"gene":["IL2RB"],"id":464,"info":"","signatures":[4769],"type":"splice_borders"}],"fc":[3.8712774095950158],"graph":"complex","graph_id":687,"id":128639,"kmer":"GGAGACGTCCAGAAGTGGCTCTCTTCGCCCT","means":[883.8210326384941,228.3021698336397],"pvalues":[0.013674574928802639],"stdevs":[505.33204394769274,192.51649733230894],"values":[85.44]},
{"alignments":[{"blocks":[{"q_end":24,"q_start":17,"t_end":70124082,"t_start":70124075},{"q_end":48,"q_start":24,"t_end":70124711,"t_start":70124687}],"chromosome":"chr8","end":70124711,"genes":[567],"id":460,"match":49,"query_index":158,"signatures":[4771],"start":70124075,"strand":"-"}],"counts":[87.0,33.0,29.0,67.0,41.0,29.0,40.0,10.0,49.0,12.0,72.0,78.0,55.0,68.0,73.0,34.0,57.0],"events":[{"best_kmer":115297,"gene":["NCOA2"],"id":465,"info":"","signatures":[4771],"type":"splice_borders"}],"fc":[1.338941677716817],"graph":"complex","graph_id":542,"id":115297,"kmer":"GCAGGGGAACATGGGCGGAAACAGCATGTTT","means":[251.74648399804786,188.01900649424078],"pvalues":[0.23009193827174612],"stdevs":[41.33893003110133,149.7363502930631],"values":[85.934]},
{"alignments":[{"blocks":[{"q_end":56,"q_start":45,"t_end":23095612,"t_start":23095601},{"q_end":62,"q_start":56,"t_end":23095619,"t_start":23095613},{"q_end":76,"q_start":62,"t_end":23097671,"t_start":23097657}],"chromosome":"chr14","end":23097671,"genes":[205,984],"id":461,"match":86,"query_index":159,"signatures":[4795,4796],"start":23095601,"strand":"+"}],"counts":[0.0,0.0,0.0,0.0,0.0,0.0,0.0,0.0,0.0,0.0,5.0,12.0,11.0,9.0,6.0,0.0,0.0],"events":[{"best_kmer":189639,"gene":["ACIN1","C14orf119"],"id":466,"info":"","signatures":[4796],"type":"splice_borders"},{"best_kmer":189639,"gene":["C14orf119"],"id":3480,"info":"ENST00000554203.1 [ 15.000000% of coverage ]\n","signatures":[],"type":"DE"}],"fc":[null],"graph":"complex","graph_id":552,"id":189639,"kmer":"TTCGAGAGAAAGGGGAGGATGCCACTGGAGT","means":[22.01110610103716,0.0],"pvalues":[0.01838192991422136],"stdevs":[18.145667150047068,0.0],"values":[86.992]},
{"alignments":[{"blocks":[{"q_end":31,"q_start":22,"t_end":28388262,"t_start":28388253},{"q_end":50,"q_start":31,"t_end":28388282,"t_start":28388263},{"q_end":53,"q_start":50,"t_end":28388510,"t_start":28388507}],"chromosome":"chr16","end":28388510,"genes":[],"id":462,"match":57,"query_index":160,"signatures":[4797,4798],"start":28388253,"strand":"+"}],"counts":[0.0,6.0,0.0,0.0,0.0,0.0,0.0,0.0,9.0,0.0,7.0,9.0,15.0,0.0,8.0,8.0,9.0],"events":[{"best_kmer":70705,"gene":["EIF3CL"],"id":467,"info":"","signatures":[4798],"type":"splice_borders"}],"fc":[9.445359678414825],"graph":"linear","graph_id":554,"id":70705,"kmer":"CCCTCATTTCTGCCTGGTCTTGCTCAGACTT","means":[34.85672956177204,3.690354920144439],"pvalues":[0.01312538295370974],"stdevs":[22.774138266272796,7.78690333216242],"values":[84.118]},
{"alignments":[{"blocks":[{"q_end":31,"q_start":9,"t_end":28727042,"t_start":28727020},{"q_end":40,"q_start":31,"t_end":28727052,"t_start":28727043}],"chromosome":"chr16","end":28727052,"genes":[],"id":463,"match":57,"query_index":161,"signatures":[4799],"start":28727020,"strand":"-"}],"counts":[0.0,6.0,0.0,0.0,0.0,0.0,0.0,0.0,9.0,0.0,7.0,10.0,15.0,0.0,8.0,7.0,9.0],"events":[{"best_kmer":166091,"gene":["AC145285.4","EIF3C"],"id":468,"info":"","signatures":[4800],"type":"splice_borders"}],"fc":[9.268885373475975],"graph":"linear","graph_id":554,"id":166091,"kmer":"TCGCCCTCATTTCTGCCTGGTCTTGCTCAGA","means":[34.20547674226189,3.690354920144439],"pvalues":[0.00924989097546204],"stdevs":[21.738934087488474,7.78690333216242],"values":[85.49700000000001]},
{"alignments":[{"blocks":[{"q_end":56,"q_start":35,"t_end":218403127,"t_start":218403106},{"q_end":66,"q_start":56,"t_end":218403241,"t_start":218403231}],"chromosome":"chr2","end":218403241,"genes":[628],"id":464,"match":108,"query_index":162,"signatures":[4801],"start":218403106,"strand":"-"}],"counts":[253.0,371.0,115.0,74.0,145.0,291.0,148.0,52.0,377.0,151.0,425.0,555.0,262.0,322.0,312.0,201.0,253.0],"events":[{"best_kmer":139974,"gene":["CTDSP1"],"id":469,"info":"","signatures":[4801],"type":"splice_borders"},{"best_kmer":139974,"gene":["CTDSP1"],"id":3166,"info":"ENST00000428361.5 [ 14.000000% of coverage ]\nENST00000443891.5 [ 11.000000% of coverage ]\nENST00000452977.5 [ 15.000000% of coverage ]\nENST00000464255.1 [ 13.000000% of coverage ]\nENST00000473420.5 [ 13.000000% of coverage ]\nENST00000488627.5 [ 11.000000% of coverage ]\nENST00000491064.5 [ 15.000000% of coverage ]\nENST00000498160.5 [ 14.000000% of coverage ]\n","signatures":[],"type":"DE"}],"fc":[1.6947641100666984],"graph":"linear","graph_id":555,"id":139974,"kmer":"GGTCTGCGTACTTGGCGAGGCTAGCAGTGAA","means":[1307.3495588642866,771.4050298202475],"pvalues":[0.0004563524819724052],"stdevs":[180.66815541732248,303.81163998132484],"values":[86.96599999999998]},
{"alignments":[{"blocks":[{"q_end":31,"q_start":19,"t_end":151156722,"t_start":151156710},{"q_end":50,"q_start":31,"t_end":151158684,"t_start":151158665}],"chromosome":"chr1","end":151158684,"genes":[780,781],"id":465,"match":116,"query_index":163,"signatures":[4802],"start":151156710,"strand":"-"}],"counts":[51.0,41.0,269.0,22.0,23.0,7.0,23.0,0.0,94.0,16.0,95.0,102.0,57.0,66.0,146.0,51.0,69.0],"events":[{"best_kmer":181717,"gene":["SCNM1","TNFAIP8L2"],"id":470,"info":"","signatures":[4802],"type":"splice_borders"}],"fc":[1.7063903973707466],"graph":"linear","graph_id":556,"id":181717,"kmer":"TGGGGTATGTGGTCAGTCACTGCTGTGCTGG","means":[335.3955718190677,196.55266012739784],"pvalues":[0.13781208802521383],"stdevs":[103.10492873243334,247.10807737659462],"values":[86.964]},
{"alignments":[{"blocks":[{"q_end":36,"q_start":23,"t_end":69455287,"t_start":69455274},{"q_end":54,"q_start":36,"t_end":69455445,"t_start":69455427}],"chromosome":"chr15","end":69455445,"genes":[540],"id":466,"match":53,"query_index":164,"signatures":[4804,4805],"start":69455274,"strand":"-"}],"counts":[5.0,0.0,8.0,6.0,0.0,9.0,14.0,11.0,13.0,9.0,0.0,10.0,0.0,0.0,0.0,0.0,0.0],"events":[{"best_kmer":64744,"gene":["RPLP1"],"id":471,"info":"","signatures":[4805],"type":"splice_borders"},{"best_kmer":64744,"gene":["RPLP1"],"id":3071,"info":"ENST00000260379.10 [ 13.000000% of coverage ]\nENST00000357790.5 [ 36.000000% of coverage ]\n","signatures":[],"type":"DE"}],"fc":[-10.527776895945932],"graph":"linear","graph_id":558,"id":64744,"kmer":"CCACTTTCTTCTCCTCAGCTGGGGCAGCAGC","means":[3.1196708593006908,32.84319879550161],"pvalues":[0.004738626080227964],"stdevs":[8.253873266084803,24.75553255030532],"values":[86.957]},
{"alignments":[{"blocks":[{"q_end":29,"q_start":3,"t_end":1326202,"t_start":1326176},{"q_end":34,"q_start":29,"t_end":1326547,"t_start":1326542}],"chromosome":"chrY","end":1326547,"genes":[],"id":467,"match":38,"query_index":165,"signatures":[4816],"start":1326176,"strand":"+"},{"blocks":[{"q_end":27,"q_start":3,"t_end":34,"t_start":10},{"q_end":34,"q_start":27,"t_end":354,"t_start":347}],"chromosome":"chr11_KI270721v1_random","end":354,"genes":[],"id":468,"match":38,"query_index":165,"signatures":[4819],"start":10,"strand":"+"},{"blocks":[{"q_end":21,"q_start":6,"t_end":157005123,"t_start":157005108},{"q_end":37,"q_start":21,"t_end":157005381,"t_start":157005365}],"chromosome":"chr6","end":157005381,"genes":[],"id":469,"match":38,"query_index":165,"signatures":[4820],"start":157005108,"strand":"-"},{"blocks":[{"q_end":33,"q_start":6,"t_end":22128160,"t_start":22128133},{"q_end":37,"q_start":33,"t_end":22128417,"t_start":22128413}],"chromosome":"chr22","end":22128417,"genes":[],"id":470,"match":38,"query_index":165,"signatures":[4821],"start":22128133,"strand":"-"},{"blocks":[{"q_end":34,"q_start":6,"t_end":6839207,"t_start":6839179},{"q_end":37,"q_start":34,"t_end":6839327,"t_start":6839324}],"chromosome":"chr16","end":6839327,"genes":[],"id":471,"match":38,"query_index":165,"signatures":[4822],"start":6839179,"strand":"-"},{"blocks":[{"q_end":18,"q_start":6,"t_end":21072533,"t_start":21072521},{"q_end":37,"q_start":18,"t_end":21072909,"t_start":21072890}],"chromosome":"chr16","end":21072909,"genes":[],"id":472,"match":38,"query_index":165,"signatures":[4823],"start":21072521,"strand":"-"},{"blocks":[{"q_end":18,"q_start":6,"t_end":67722360,"t_start":67722348},{"q_end":37,"q_start":18,"t_end":67722749,"t_start":67722730}],"chromosome":"chr16","end":67722749,"genes":[],"id":473,"match":38,"query_index":165,"signatures":[4824],"start":67722348,"strand":"-"},{"blocks":[{"q_end":18,"q_start":6,"t_end":3631034,"t_start":3631022},{"q_end":37,"q_start":18,"t_end":3631373,"t_start":3631354}],"chromosome":"chr11","end":3631373,"genes":[],"id":474,"match":38,"query_index":165,"signatures":[4825],"start":3631022,"strand":"-"},{"blocks":[{"q_end":9,"q_start":6,"t_end":3916649,"t_start":3916646},{"q_end":37,"q_start":9,"t_end":3916813,"t_start":3916785}],"chromosome":"chr11","end":3916813,"genes":[],"id":475,"match":38,"query_index":165,"signatures":[4826],"start":3916646,"strand":"-"},{"blocks":[{"q_end":37,"q_start":6,"t_end":26305371,"t_start":26305340}],"chromosome":"chr10","end":26305371,"genes":[],"id":476,"match":38,"query_index":165,"signatures":[],"start":26305340,"strand":"-"}],"counts":[11.0,24.0,17.0,12.0,13.0,19.0,15.0,0.0,18.0,22.0,10.0,11.0,8.0,12.0,8.0,5.0,6.0],"events":[{"best_kmer":109841,"gene":["","DFFB","GID4","RSAD2"],"id":472,"info":"","signatures":[4816],"type":"splice_borders"},{"best_kmer":109841,"gene":["","DFFB","GID4","RSAD2"],"id":473,"info":"","signatures":[4819],"type":"splice_borders"},{"best_kmer":109841,"gene":["ARID1B","DFFB","GID4","RSAD2"],"id":474,"info":"","signatures":[4820],"type":"splice_borders"},{"best_kmer":109841,"gene":["DFFB","GID4","IGLV10-54","RSAD2"],"id":475,"info":"","signatures":[4821],"type":"splice_borders"},{"best_kmer":109841,"gene":["DFFB","GID4","RBFOX1","RSAD2"],"id":476,"info":"","signatures":[4822],"type":"splice_borders"},{"best_kmer":109841,"gene":["DFFB","DNAH3","GID4","RSAD2"],"id":477,"info":"","signatures":[4823],"type":"splice_borders"},{"best_kmer":109841,"gene":["","DFFB","GID4","RSAD2"],"id":478,"info":"","signatures":[4824],"type":"splice_borders"},{"best_kmer":109841,"gene":["DFFB","GID4","RSAD2","TRPC2"],"id":479,"info":"","signatures":[4825],"type":"splice_borders"},{"best_kmer":109841,"gene":["DFFB","GID4","RSAD2","STIM1"],"id":480,"info":"","signatures":[4826],"type":"splice_borders"},{"best_kmer":109841,"gene":["","DFFB","GID4","RSAD2"],"id":481,"info":"","signatures":[4827],"type":"splice_borders"}],"fc":[-1.8371307578332963],"graph":"linear","graph_id":569,"id":109841,"kmer":"GAGTTCGAGAACAGCCTGGCCAACATGGTGA","means":[34.49481485479198,63.37148535550324],"pvalues":[0.014982492858558266],"stdevs":[7.945329495120311,29.658515959801463],"values":[86.87899999999999]},
{"alignments":[{"blocks":[{"q_end":18,"q_start":6,"t_end":8682906,"t_start":8682894},{"q_end":37,"q_start":18,"t_end":8683703,"t_start":8683684}],"chromosome":"chr2","end":8683703,"genes":[339],"id":477,"match":103,"query_index":166,"signatures":[4828],"start":8682894,"strand":"-"}],"counts":[47.0,18.0,7.0,9.0,50.0,22.0,7.0,10.0,11.0,9.0,36.0,32.0,30.0,38.0,38.0,19.0,28.0],"events":[{"best_kmer":152101,"gene":["ID2"],"id":482,"info":"","signatures":[4828],"type":"splice_borders"}],"fc":[1.3783788830218422],"graph":"linear","graph_id":570,"id":152101,"kmer":"TAAAAGAAATCATGAACACCGCTTATTCAGC","means":[129.96121065237827,94.2855496795353],"pvalues":[0.34224571501660084],"stdevs":[27.546884244054088,108.25171680062009],"values":[86.491]},
{"alignments":[{"blocks":[{"q_end":32,"q_start":8,"t_end":43189279,"t_start":43189255},{"q_end":39,"q_start":32,"t_end":43190061,"t_start":43190054}],"chromosome":"chr15","end":43190061,"genes":[839],"id":478,"match":51,"query_index":167,"signatures":[4829],"start":43189255,"strand":"+"}],"counts":[11.0,11.0,8.0,5.0,0.0,9.0,0.0,0.0,10.0,0.0,17.0,27.0,9.0,7.0,14.0,14.0,11.0],"events":[{"best_kmer":154427,"gene":["AC068724.4","CCNDBP1"],"id":483,"info":"","signatures":[4829],"type":"splice_borders"}],"fc":[2.9306814724890287],"graph":"complex","graph_id":571,"id":154427,"kmer":"TACTATTTGCTTCCAAAGGATCAGGGATCAC","means":[56.61088812295935,19.31662947828981],"pvalues":[0.0029548970444535946],"stdevs":[20.95019728278975,18.3667937124485],"values":[86.052]},
{"alignments":[{"blocks":[{"q_end":39,"q_start":19,"t_end":43196548,"t_start":43196528},{"q_end":50,"q_start":39,"t_end":43196986,"t_start":43196975}],"chromosome":"chr10","end":43196986,"genes":[1118],"id":479,"match":109,"query_index":168,"signatures":[4830],"start":43196528,"strand":"-"}],"counts":[19.0,8.0,6.0,0.0,0.0,63.0,10.0,0.0,26.0,13.0,31.0,48.0,26.0,16.0,49.0,17.0,31.0],"events":[{"best_kmer":55740,"gene":["RASGEF1A"],"id":484,"info":"","signatures":[4830],"type":"splice_borders"}],"fc":[2.4648981529260428],"graph":"linear","graph_id":572,"id":55740,"kmer":"CAGCGAGGAAGCTCTCTTCGTCGCCTCCTTT","means":[122.81939438338428,49.82737085408063],"pvalues":[0.007560241075786102],"stdevs":[36.62473459956891,59.70492971186489],"values":[86.115]},
{"alignments":[{"blocks":[{"q_end":43,"q_start":29,"t_end":5141103,"t_start":5141089},{"q_end":60,"q_start":43,"t_end":5141293,"t_start":5141276}],"chromosome":"chr21","end":5141293,"genes":[1547],"id":480,"match":79,"query_index":169,"signatures":[4831],"start":5141089,"strand":"+"},{"blocks":[{"q_end":38,"q_start":21,"t_end":44120778,"t_start":44120761},{"q_end":52,"q_start":38,"t_end":44120965,"t_start":44120951}],"chromosome":"chr21","end":44120965,"genes":[1388],"id":481,"match":79,"query_index":169,"signatures":[4832],"start":44120761,"strand":"-"}],"counts":[80.0,114.0,99.0,109.0,32.0,46.0,37.0,0.0,184.0,40.0,63.0,108.0,58.0,56.0,56.0,40.0,42.0],"events":[{"best_kmer":183910,"gene":["FP565260.1","PWP2"],"id":485,"info":"","signatures":[4831],"type":"splice_borders"},{"best_kmer":183910,"gene":["FP565260.1","PWP2"],"id":486,"info":"","signatures":[4832],"type":"splice_borders"}],"fc":[-1.234899253521352],"graph":"linear","graph_id":573,"id":183910,"kmer":"TGTCCAGACAAAACATCAAGGAGCCTGCCTG","means":[237.16064464438915,292.86950303599883],"pvalues":[0.40380331774010214],"stdevs":[25.0027467095638,198.87067266909546],"values":[86.861]},
{"alignments":[{"blocks":[{"q_end":11,"q_start":10,"t_end":119269187,"t_start":119269186},{"q_end":41,"q_start":12,"t_end":119269296,"t_start":119269267}],"chromosome":"chr6","end":119269296,"genes":[],"id":482,"match":43,"query_index":170,"signatures":[4885],"start":119269186,"strand":"-"}],"counts":[26.0,86.0,56.0,37.0,26.0,66.0,46.0,52.0,87.0,45.0,45.0,35.0,35.0,25.0,34.0,24.0,15.0],"events":[{"best_kmer":92909,"gene":["AL022722.1","MAN1A1"],"id":488,"info":"","signatures":[4885],"type":"splice_borders"}],"fc":[-1.7153047511949875],"graph":"complex","graph_id":576,"id":92909,"kmer":"CTGGAAGTACCAGGCAGTGACAGCCACCCCT","means":[125.09354871893642,214.57355846143327],"pvalues":[0.0015000445883247384],"stdevs":[42.21581257232612,51.275995371318764],"values":[82.14400000000002]},
{"alignments":[{"blocks":[{"q_end":38,"q_start":27,"t_end":109716264,"t_start":109716253},{"q_end":58,"q_start":38,"t_end":109729361,"t_start":109729341}],"chromosome":"chr5","end":109729361,"genes":[317],"id":483,"match":111,"query_index":171,"signatures":[5744],"start":109716253,"strand":"-"}],"counts":[76.0,111.0,58.0,103.0,86.0,52.0,72.0,14.0,127.0,72.0,193.0,235.0,127.0,113.0,175.0,76.0,126.0],"events":[{"best_kmer":45142,"gene":["MAN2A1"],"id":489,"info":"","signatures":[5744],"type":"splice_borders"}],"fc":[1.7041812836519294],"graph":"linear","graph_id":580,"id":45142,"kmer":"ATTGAAAGTCTTCAACCAACCTGGGTCGTTA","means":[585.0712835096302,343.31516788863416],"pvalues":[0.005123254330220812],"stdevs":[103.75135458204718,194.568124642842],"values":[86.791]},
{"alignments":[{"blocks":[{"q_end":25,"q_start":13,"t_end":35293914,"t_start":35293902},{"q_end":44,"q_start":25,"t_end":35294474,"t_start":35294455}],"chromosome":"chr6","end":35294474,"genes":[78],"id":484,"match":45,"query_index":172,"signatures":[5745],"start":35293902,"strand":"+"}],"counts":[0.0,5.0,0.0,0.0,0.0,0.0,0.0,0.0,0.0,0.0,0.0,6.0,13.0,8.0,6.0,6.0,6.0],"events":[{"best_kmer":64919,"gene":["ZNF76"],"id":490,"info":"","signatures":[5745],"type":"splice_borders"}],"fc":[19.021813062392713],"graph":"linear","graph_id":582,"id":64919,"kmer":"CCAGACGCAGCCGTCACAATCATTACCTCTG","means":[28.14265016397821,1.4794935725458236],"pvalues":[0.01107575898905767],"stdevs":[19.08127225664467,4.678569472824363],"values":[86.774]},
{"alignments":[{"blocks":[{"q_end":28,"q_start":5,"t_end":128115289,"t_start":128115266},{"q_end":36,"q_start":28,"t_end":128117717,"t_start":128117709}],"chromosome":"chr9","end":128117717,"genes":[1342],"id":485,"match":49,"query_index":173,"signatures":[5747],"start":128115266,"strand":"+"}],"counts":[9.0,55.0,0.0,17.0,12.0,0.0,0.0,0.0,20.0,21.0,16.0,24.0,13.0,13.0,17.0,6.0,11.0],"events":[{"best_kmer":150562,"gene":["SLC25A25-AS1"],"id":491,"info":"","signatures":[5747],"type":"splice_borders"}],"fc":[1.010918472843426],"graph":"linear","graph_id":584,"id":150562,"kmer":"GTTCTGCTTCACATAAAGGGTCAAGATGGGC","means":[55.01536431835683,54.42116827048799],"pvalues":[0.9751944320129556],"stdevs":[7.728891545173465,58.04539644301782],"values":[86.756]},
{"alignments":[{"blocks":[{"q_end":67,"q_start":62,"t_end":99132739,"t_start":99132734},{"q_end":93,"q_start":67,"t_end":99137884,"t_start":99137858}],"chromosome":"chr9","end":99137884,"genes":[266],"id":486,"match":104,"query_index":174,"signatures":[5749],"start":99132734,"strand":"-"}],"counts":[32.0,45.0,206.0,47.0,67.0,32.0,63.0,9.0,62.0,38.0,78.0,99.0,52.0,77.0,64.0,53.0,47.0],"events":[{"best_kmer":185663,"gene":["TGFBR1"],"id":492,"info":"","signatures":[5749],"type":"splice_borders"},{"best_kmer":185663,"gene":["TGFBR1"],"id":2803,"info":"ENST00000546584.1 [ 12.000000% of coverage ]\nENST00000552573.6 [ 13.000000% of coverage ]\n","signatures":[],"type":"DE"}],"fc":[1.0610096204672017],"graph":"linear","graph_id":586,"id":185663,"kmer":"TGTTCTCTGAACAAGCAATGGTAAACCTGAG","means":[271.3313640189878,255.72940978566302],"pvalues":[0.815711956268752],"stdevs":[53.58171146532989,195.98332104245105],"values":[86.749]},
{"alignments":[{"blocks":[{"q_end":12,"q_start":7,"t_end":1373902,"t_start":1373897},{"q_end":38,"q_start":12,"t_end":1374025,"t_start":1373999}],"chromosome":"chr1","end":1374025,"genes":[947],"id":487,"match":108,"query_index":175,"signatures":[5756],"start":1373897,"strand":"+"}],"counts":[128.0,154.0,112.0,107.0,49.0,130.0,88.0,60.0,500.0,194.0,165.0,306.0,168.0,145.0,161.0,112.0,112.0],"events":[{"best_kmer":191722,"gene":["AURKAIP1"],"id":493,"info":"","signatures":[5756],"type":"splice_borders"}],"fc":[1.1506605805903203],"graph":"linear","graph_id":592,"id":191722,"kmer":"TTGATCTGCTTGCGTCTCAGGCGTCCCTCCT","means":[653.7061709190147,568.1138138786727],"pvalues":[0.33166137062148326],"stdevs":[81.06668869308119,248.28627177329676],"values":[83.946]},
{"alignments":[{"blocks":[{"q_end":16,"q_start":10,"t_end":38738265,"t_start":38738259},{"q_end":41,"q_start":16,"t_end":38738612,"t_start":38738587}],"chromosome":"chr22","end":38738612,"genes":[189,191,1305,1406],"id":488,"match":61,"query_index":176,"signatures":[5764],"start":38738259,"strand":"-"}],"counts":[13.0,7.0,5.0,0.0,0.0,7.0,0.0,0.0,8.0,0.0,25.0,13.0,10.0,12.0,15.0,9.0,11.0],"events":[{"best_kmer":147269,"gene":["AL021707.3","AL021707.5","GTPBP1","SUN2"],"id":494,"info":"","signatures":[5764],"type":"splice_borders"},{"best_kmer":147269,"gene":["GTPBP1"],"id":2733,"info":"ENSE00001622796.1-ENSE00001707177.1 -> ENSE00003471065.1 OR ENSE00001622796.1-ENSE00001707177.1 -> ?","signatures":[5764,5766],"type":"multiple_splice_junctions"},{"best_kmer":147269,"gene":["GTPBP1"],"id":2734,"info":"ENST00000489527.1 [ 15.000000% of coverage ]\n","signatures":[],"type":"DE"},{"best_kmer":147269,"gene":["SUN2"],"id":2736,"info":"ENSE00001622796.1-ENSE00001707177.1 -> ENSE00003471065.1 OR ENSE00001622796.1-ENSE00001707177.1 -> ?","signatures":[5764,5766],"type":"multiple_splice_junctions"},{"best_kmer":147269,"gene":["SUN2"],"id":2737,"info":"ENST00000455125.1 [ 13.000000% of coverage ]\n","signatures":[],"type":"DE"},{"best_kmer":147269,"gene":["AL021707.3"],"id":3745,"info":"ENSE00001622796.1-ENSE00001707177.1 -> ENSE00003471065.1 OR ENSE00001622796.1-ENSE00001707177.1 -> ?","signatures":[5764,5766],"type":"multiple_splice_junctions"},{"best_kmer":147269,"gene":["AL021707.5"],"id":3823,"info":"ENSE00001622796.1-ENSE00001707177.1 -> ENSE00003471065.1 OR ENSE00001622796.1-ENSE00001707177.1 -> ?","signatures":[5764,5766],"type":"multiple_splice_junctions"}],"fc":[4.108405064933326],"graph":"complex","graph_id":599,"id":147269,"kmer":"GTGCCCCCAAGGACTTCGCCATCTTGGGTTT","means":[55.99940914566967,13.630449836517878],"pvalues":[0.001554614299683292],"stdevs":[21.60451337923779,19.079475242385904],"values":[86.686]},
{"alignments":[{"blocks":[{"q_end":49,"q_start":35,"t_end":38738250,"t_start":38738236},{"q_end":63,"q_start":49,"t_end":38738265,"t_start":38738251},{"q_end":66,"q_start":63,"t_end":38738589,"t_start":38738586}],"chromosome":"chr22","end":38738589,"genes":[189,191,1305,1406],"id":489,"match":80,"query_index":177,"signatures":[5767,5766],"start":38738236,"strand":"-"}],"counts":[98.0,79.0,34.0,42.0,60.0,51.0,58.0,0.0,138.0,36.0,184.0,127.0,101.0,123.0,172.0,61.0,118.0],"events":[{"best_kmer":196082,"gene":["AL021707.3","AL021707.5","GTPBP1","SUN2"],"id":495,"info":"","signatures":[5766],"type":"splice_borders"}],"fc":[2.0875936427201327],"graph":"complex","graph_id":599,"id":196082,"kmer":"TTTGGGTTTGACGAAGACTGCAGCAGGAGGG","means":[513.405523775339,245.93173368087673],"pvalues":[0.0030757411146905013],"stdevs":[150.11267781907836,142.3739173827712],"values":[85.15]},
{"alignments":[{"blocks":[{"q_end":25,"q_start":10,"t_end":15426016,"t_start":15426001},{"q_end":41,"q_start":26,"t_end":15427162,"t_start":15427147}],"chromosome":"chr1","end":15427162,"genes":[],"id":490,"match":51,"query_index":178,"signatures":[5769],"start":15426001,"strand":"-"}],"counts":[0.0,0.0,0.0,0.0,0.0,5.0,0.0,0.0,10.0,0.0,5.0,7.0,5.0,9.0,24.0,5.0,8.0],"events":[{"best_kmer":25031,"gene":["EFHD2"],"id":496,"info":"","signatures":[5769],"type":"splice_borders"}],"fc":[9.91402081211716],"graph":"linear","graph_id":600,"id":25031,"kmer":"AGATCAGGAGGAACTCCCCGGAAGCTCAGCT","means":[36.51350364598496,3.6830166425873605],"pvalues":[0.013568728893616908],"stdevs":[24.269293575294977,7.880847036020653],"values":[86.683]},
{"alignments":[{"blocks":[{"q_end":28,"q_start":7,"t_end":5691455,"t_start":5691434},{"q_end":38,"q_start":28,"t_end":5691544,"t_start":5691534}],"chromosome":"chr19","end":5691544,"genes":[457],"id":491,"match":45,"query_index":179,"signatures":[5777],"start":5691434,"strand":"+"}],"counts":[11.0,13.0,8.0,5.0,6.0,0.0,5.0,11.0,29.0,0.0,0.0,0.0,0.0,0.0,0.0,5.0,0.0],"events":[{"best_kmer":47229,"gene":["RPL36"],"id":497,"info":"","signatures":[5777],"type":"splice_borders"},{"best_kmer":47229,"gene":["RPL36"],"id":2984,"info":"? -> ? OR ? -> ?","signatures":[5777,19568],"type":"multiple_splice_junctions"}],"fc":[-7.171420383823902],"graph":"linear","graph_id":603,"id":47229,"kmer":"CAAATTTATCAAGAAAAGGGTGGGACGCACA","means":[4.816099527201102,34.53827431989464],"pvalues":[0.0035361988467144706],"stdevs":[12.742201638309869,22.119201673032695],"values":[86.669]},
{"alignments":[{"blocks":[{"q_end":44,"q_start":21,"t_end":77977626,"t_start":77977603},{"q_end":52,"q_start":44,"t_end":77980148,"t_start":77980140}],"chromosome":"chr10","end":77980148,"genes":[669],"id":492,"match":106,"query_index":180,"signatures":[5788],"start":77977603,"strand":"+"}],"counts":[24.0,62.0,37.0,18.0,29.0,26.0,35.0,0.0,91.0,45.0,37.0,66.0,33.0,39.0,36.0,21.0,21.0],"events":[{"best_kmer":60929,"gene":["POLR3A"],"id":498,"info":"","signatures":[5788],"type":"splice_borders"}],"fc":[-1.0185032926038673],"graph":"linear","graph_id":613,"id":60929,"kmer":"CATGATGATGCACTCAGACACCCCACACACA","means":[139.4898212399515,142.07084221761548],"pvalues":[0.9101719287061664],"stdevs":[16.750353607862515,67.63588594682314],"values":[85.65900000000002]},
{"alignments":[{"blocks":[{"q_end":36,"q_start":9,"t_end":171745927,"t_start":171745900},{"q_end":40,"q_start":36,"t_end":171747779,"t_start":171747775}],"chromosome":"chr2","end":171747779,"genes":[120],"id":493,"match":52,"query_index":181,"signatures":[5819],"start":171745900,"strand":"-"}],"counts":[78.0,106.0,98.0,36.0,59.0,64.0,63.0,21.0,112.0,128.0,103.0,194.0,96.0,97.0,110.0,62.0,117.0],"events":[{"best_kmer":169045,"gene":["DYNC1I2"],"id":499,"info":"","signatures":[5819],"type":"splice_borders"}],"fc":[1.3899774153445428],"graph":"linear","graph_id":625,"id":169045,"kmer":"TCTGCTCTCCCACATCGTATATAACAATCTG","means":[438.27690964403513,315.3122524191493],"pvalues":[0.022807582426750093],"stdevs":[68.9664095378082,127.7964368331657],"values":[86.535]},
{"alignments":[{"blocks":[{"q_end":25,"q_start":5,"t_end":39209605,"t_start":39209585},{"q_end":36,"q_start":25,"t_end":39361603,"t_start":39361592}],"chromosome":"chr14","end":39361603,"genes":[],"id":494,"match":79,"query_index":182,"signatures":[5827,5835],"start":39209585,"strand":"+"}],"counts":[0.0,9.0,0.0,0.0,0.0,0.0,0.0,0.0,0.0,0.0,7.0,11.0,0.0,0.0,14.0,8.0,8.0],"events":[{"best_kmer":130521,"gene":["","MIA2"],"id":500,"info":"","signatures":[5835],"type":"splice_borders"}],"fc":[10.571066778780468],"graph":"linear","graph_id":636,"id":130521,"kmer":"GGATTATAGGCATGCACCACCACACCTGGCT","means":[28.151685637485098,2.6630884305824827],"pvalues":[0.022874759930393847],"stdevs":[22.13225824328405,8.421425051083856],"values":[86.367]},
{"alignments":[{"blocks":[{"q_end":42,"q_start":26,"t_end":11325585,"t_start":11325569},{"q_end":57,"q_start":42,"t_end":11335461,"t_start":11335446}],"chromosome":"chr19","end":11335461,"genes":[247],"id":495,"match":82,"query_index":183,"signatures":[5936],"start":11325569,"strand":"+"}],"counts":[6.0,8.0,8.0,0.0,0.0,10.0,0.0,0.0,16.0,9.0,22.0,13.0,10.0,15.0,27.0,10.0,9.0],"events":[{"best_kmer":157825,"gene":["RAB3D","TSPAN16"],"id":501,"info":"","signatures":[5936],"type":"splice_borders"}],"fc":[3.3711715875567547],"graph":"linear","graph_id":639,"id":157825,"kmer":"TCAAAGAACTCGAAACCAAGGTCGTCGGCGA","means":[61.7945269608191,18.33028232348282],"pvalues":[0.0028053049499484873],"stdevs":[24.692459329210845,16.437097122653526],"values":[86.465]},
{"alignments":[{"blocks":[{"q_end":40,"q_start":32,"t_end":150817433,"t_start":150817425},{"q_end":63,"q_start":40,"t_end":150817942,"t_start":150817919}],"chromosome":"chr1","end":150817942,"genes":[610],"id":496,"match":103,"query_index":184,"signatures":[5942],"start":150817425,"strand":"-"}],"counts":[80.0,100.0,325.0,57.0,88.0,51.0,78.0,19.0,167.0,75.0,180.0,402.0,148.0,189.0,194.0,74.0,127.0],"events":[{"best_kmer":133994,"gene":["ARNT"],"id":502,"info":"","signatures":[5942],"type":"splice_borders"}],"fc":[1.681848492285248],"graph":"complex","graph_id":641,"id":133994,"kmer":"GGCTCAGGACAGCTGGCACCCAGGCAGCAGC","means":[695.901068776034,413.7715566938276],"pvalues":[0.0105439169185874],"stdevs":[115.61823536977427,265.0503606350935],"values":[86.31300000000002]},
{"alignments":[{"blocks":[{"q_end":48,"q_start":25,"t_end":137192691,"t_start":137192668},{"q_end":56,"q_start":48,"t_end":137198994,"t_start":137198986}],"chromosome":"chr9","end":137198994,"genes":[953],"id":497,"match":111,"query_index":185,"signatures":[5945],"start":137192668,"strand":"+"}],"counts":[12.0,10.0,6.0,16.0,6.0,8.0,10.0,0.0,26.0,9.0,17.0,57.0,26.0,31.0,19.0,11.0,13.0],"events":[{"best_kmer":193700,"gene":["TPRN"],"id":503,"info":"","signatures":[5945],"type":"splice_borders"},{"best_kmer":193700,"gene":["TPRN"],"id":3453,"info":"ENST00000541945.1 [ 30.000000% of coverage ]\n","signatures":[],"type":"DE"}],"fc":[2.116030609145347],"graph":"linear","graph_id":643,"id":193700,"kmer":"TTGTCGTTGAAGGAGATCTTCATCTTCTTTC","means":[91.97633335343777,43.466447487064706],"pvalues":[0.00487908984348059],"stdevs":[28.76563523212397,29.519369544044867],"values":[86.442]},
{"alignments":[{"blocks":[{"q_end":31,"q_start":29,"t_end":39312984,"t_start":39312982},{"q_end":60,"q_start":31,"t_end":39313219,"t_start":39313190}],"chromosome":"chr22","end":39313219,"genes":[196],"id":498,"match":83,"query_index":186,"signatures":[5949],"start":39312982,"strand":"-"}],"counts":[5.0,24.0,0.0,8.0,6.0,19.0,14.0,22.0,25.0,15.0,5.0,12.0,7.0,8.0,5.0,0.0,6.0],"events":[{"best_kmer":23345,"gene":["RPL3"],"id":504,"info":"","signatures":[5949],"type":"splice_borders"}],"fc":[-2.5461203607020617],"graph":"linear","graph_id":644,"id":23345,"kmer":"AGACCATGGAGGAGAAGAAAGCATTCATGGG","means":[22.650192974787476,57.67011750693719],"pvalues":[0.01086380710659907],"stdevs":[11.459662941014292,33.5061946182581],"values":[85.785]},
{"alignments":[{"blocks":[{"q_end":26,"q_start":15,"t_end":53290856,"t_start":53290845},{"q_end":46,"q_start":26,"t_end":53292088,"t_start":53292068}],"chromosome":"chr3","end":53292088,"genes":[1533],"id":499,"match":62,"query_index":187,"signatures":[5950],"start":53290845,"strand":"+"}],"counts":[63.0,80.0,131.0,47.0,50.0,78.0,92.0,27.0,175.0,74.0,149.0,178.0,103.0,115.0,148.0,65.0,94.0],"events":[{"best_kmer":177389,"gene":["DCP1A"],"id":505,"info":"","signatures":[5950],"type":"splice_borders"}],"fc":[1.4753469817456053],"graph":"linear","graph_id":651,"id":177389,"kmer":"TGCTGCATAGACTGAAGGGGAGCAAGCACCA","means":[480.26395701405556,325.5261053544268],"pvalues":[0.002059857064737749],"stdevs":[65.86614360770915,103.08679279077177],"values":[86.405]},
{"alignments":[{"blocks":[{"q_end":16,"q_start":12,"t_end":74370825,"t_start":74370821},{"q_end":43,"q_start":16,"t_end":74371005,"t_start":74370978}],"chromosome":"chr2","end":74371005,"genes":[1167],"id":500,"match":43,"query_index":188,"signatures":[5964],"start":74370821,"strand":"+"}],"counts":[238.0,187.0,249.0,95.0,87.0,233.0,158.0,20.0,413.0,139.0,234.0,460.0,234.0,265.0,308.0,158.0,176.0],"events":[{"best_kmer":96857,"gene":["DCTN1"],"id":506,"info":"","signatures":[5964],"type":"splice_borders"}],"fc":[1.461433444798827],"graph":"linear","graph_id":657,"id":96857,"kmer":"CTTCCTTTCTCGCCTCCTTGAGGCGCCGCTG","means":[1019.6648845405074,697.7155806646185],"pvalues":[0.004162550601024996],"stdevs":[84.41737074798925,264.10712773064773],"values":[86.368]},
{"alignments":[{"blocks":[{"q_end":57,"q_start":48,"t_end":109173579,"t_start":109173570},{"q_end":79,"q_start":57,"t_end":109173709,"t_start":109173687}],"chromosome":"chr1","end":109173709,"genes":[343],"id":501,"match":110,"query_index":189,"signatures":[5968],"start":109173570,"strand":"+"}],"counts":[5.0,5.0,0.0,0.0,0.0,7.0,0.0,0.0,10.0,0.0,26.0,6.0,0.0,8.0,23.0,16.0,17.0],"events":[{"best_kmer":66644,"gene":["KIAA1324"],"id":507,"info":"","signatures":[5968],"type":"splice_borders"}],"fc":[7.492413579466265],"graph":"linear","graph_id":664,"id":66644,"kmer":"CCATAACAGGGGTGGCCTACACTTCAGAATG","means":[60.82522699628567,8.118242052598845],"pvalues":[0.022055799561095935],"stdevs":[44.59267479465289,10.704306769076661],"values":[85.49]},
{"alignments":[{"blocks":[{"q_end":36,"q_start":7,"t_end":1953468,"t_start":1953439},{"q_end":38,"q_start":36,"t_end":1953554,"t_start":1953552}],"chromosome":"chr6_GL000256v2_alt","end":1953554,"genes":[],"id":502,"match":59,"query_index":190,"signatures":[5969],"start":1953439,"strand":"-"},{"blocks":[{"q_end":36,"q_start":7,"t_end":1907799,"t_start":1907770},{"q_end":38,"q_start":36,"t_end":1907885,"t_start":1907883}],"chromosome":"chr6_GL000255v2_alt","end":1907885,"genes":[],"id":503,"match":59,"query_index":190,"signatures":[5970],"start":1907770,"strand":"-"},{"blocks":[{"q_end":36,"q_start":7,"t_end":1996767,"t_start":1996738},{"q_end":38,"q_start":36,"t_end":1996853,"t_start":1996851}],"chromosome":"chr6_GL000254v2_alt","end":1996853,"genes":[],"id":504,"match":59,"query_index":190,"signatures":[5971],"start":1996738,"strand":"-"},{"blocks":[{"q_end":36,"q_start":7,"t_end":1962941,"t_start":1962912},{"q_end":38,"q_start":36,"t_end":1963027,"t_start":1963025}],"chromosome":"chr6_GL000253v2_alt","end":1963027,"genes":[],"id":505,"match":59,"query_index":190,"signatures":[5972],"start":1962912,"strand":"-"},{"blocks":[{"q_end":36,"q_start":7,"t_end":1908540,"t_start":1908511},{"q_end":38,"q_start":36,"t_end":1908626,"t_start":1908624}],"chromosome":"chr6_GL000252v2_alt","end":1908626,"genes":[],"id":506,"match":59,"query_index":190,"signatures":[5973],"start":1908511,"strand":"-"},{"blocks":[{"q_end":36,"q_start":7,"t_end":2132431,"t_start":2132402},{"q_end":38,"q_start":36,"t_end":2132517,"t_start":2132515}],"chromosome":"chr6_GL000251v2_alt","end":2132517,"genes":[],"id":507,"match":59,"query_index":190,"signatures":[5974],"start":2132402,"strand":"-"},{"blocks":[{"q_end":36,"q_start":7,"t_end":30652717,"t_start":30652688},{"q_end":38,"q_start":36,"t_end":30652803,"t_start":30652801}],"chromosome":"chr6","end":30652803,"genes":[1159],"id":508,"match":59,"query_index":190,"signatures":[5975],"start":30652688,"strand":"-"}],"counts":[5.0,18.0,6.0,0.0,0.0,9.0,0.0,0.0,15.0,5.0,11.0,31.0,13.0,5.0,15.0,11.0,8.0],"events":[{"best_kmer":36757,"gene":[""],"id":508,"info":"","signatures":[5969],"type":"splice_borders"},{"best_kmer":36757,"gene":[""],"id":509,"info":"","signatures":[5970],"type":"splice_borders"},{"best_kmer":36757,"gene":[""],"id":510,"info":"","signatures":[5971],"type":"splice_borders"},{"best_kmer":36757,"gene":[""],"id":511,"info":"","signatures":[5972],"type":"splice_borders"},{"best_kmer":36757,"gene":[""],"id":512,"info":"","signatures":[5973],"type":"splice_borders"},{"best_kmer":36757,"gene":[""],"id":513,"info":"","signatures":[5974],"type":"splice_borders"},{"best_kmer":36757,"gene":["C6orf136"],"id":514,"info":"","signatures":[5975],"type":"splice_borders"},{"best_kmer":36757,"gene":["C6orf136"],"id":3629,"info":"ENST00000376471.8 [ 18.000000% of coverage ]\nENST00000465699.5 [ 16.000000% of coverage ]\nENST00000467801.2 [ 19.000000% of coverage ]\nENST00000468785.1 [ 15.000000% of coverage ]\n","signatures":[],"type":"DE"}],"fc":[2.8788153254894873],"graph":"linear","graph_id":666,"id":36757,"kmer":"AGTTTATCTAGACGATGGCGACAAATGAGGC","means":[51.37446402060083,17.845696306297658],"pvalues":[0.002769013075333528],"stdevs":[18.307118193457907,17.901507608112688],"values":[86.333]},
{"alignments":[{"blocks":[{"q_end":30,"q_start":9,"t_end":45144994,"t_start":45144973},{"q_end":40,"q_start":30,"t_end":45145103,"t_start":45145093}],"chromosome":"chr19","end":45145103,"genes":[239],"id":509,"match":56,"query_index":191,"signatures":[5977],"start":45144973,"strand":"-"}],"counts":[0.0,8.0,0.0,0.0,0.0,0.0,0.0,0.0,0.0,0.0,6.0,12.0,7.0,0.0,8.0,0.0,5.0],"events":[{"best_kmer":116859,"gene":["MARK4","PPP1R37"],"id":515,"info":"","signatures":[5977],"type":"splice_borders"}],"fc":[8.214901335078832],"graph":"linear","graph_id":669,"id":116859,"kmer":"GCCACCGCGCCTCGCACGTGAGCTTGGTGGA","means":[19.446229958955577,2.3671897160733177],"pvalues":[0.016343049010383814],"stdevs":[13.541652256406932,7.485711156518983],"values":[86.325]},
{"alignments":[{"blocks":[{"q_end":19,"q_start":6,"t_end":20114685,"t_start":20114672},{"q_end":37,"q_start":20,"t_end":20114777,"t_start":20114760}],"chromosome":"chr22","end":20114777,"genes":[],"id":510,"match":40,"query_index":192,"signatures":[5979],"start":20114672,"strand":"-"}],"counts":[5.0,8.0,7.0,6.0,0.0,9.0,5.0,0.0,14.0,8.0,0.0,9.0,0.0,0.0,0.0,0.0,0.0],"events":[{"best_kmer":147975,"gene":["TRMT2A"],"id":516,"info":"","signatures":[5979],"type":"splice_borders"}],"fc":[-8.292937910948531],"graph":"linear","graph_id":673,"id":147975,"kmer":"GTGGAGGAGGGACAGCGAAAAGACTCCTAGC","means":[2.807703773370622,23.284113064898474],"pvalues":[0.001331136737147634],"stdevs":[7.428485939476321,13.564044735535516],"values":[86.314]},
{"alignments":[{"blocks":[{"q_end":17,"q_start":1,"t_end":21613629,"t_start":21613613},{"q_end":32,"q_start":17,"t_end":21614060,"t_start":21614045}],"chromosome":"chr18","end":21614060,"genes":[],"id":511,"match":36,"query_index":193,"signatures":[6019,6020],"start":21613613,"strand":"+"},{"blocks":[{"q_end":17,"q_start":1,"t_end":71488132,"t_start":71488116},{"q_end":32,"q_start":17,"t_end":71488586,"t_start":71488571}],"chromosome":"chr16","end":71488586,"genes":[],"id":512,"match":37,"query_index":193,"signatures":[6021],"start":71488116,"strand":"+"},{"blocks":[{"q_end":26,"q_start":1,"t_end":68890666,"t_start":68890641},{"q_end":32,"q_start":26,"t_end":68890808,"t_start":68890802}],"chromosome":"chr16","end":68890808,"genes":[],"id":513,"match":37,"query_index":193,"signatures":[6022],"start":68890641,"strand":"+"},{"blocks":[{"q_end":26,"q_start":7,"t_end":42997794,"t_start":42997775},{"q_end":38,"q_start":26,"t_end":42997937,"t_start":42997925}],"chromosome":"chr6","end":42997937,"genes":[],"id":514,"match":37,"query_index":193,"signatures":[6038],"start":42997775,"strand":"-"},{"blocks":[{"q_end":30,"q_start":7,"t_end":36188845,"t_start":36188822},{"q_end":38,"q_start":30,"t_end":36188986,"t_start":36188978}],"chromosome":"chr6","end":36188986,"genes":[],"id":515,"match":37,"query_index":193,"signatures":[6039],"start":36188822,"strand":"-"},{"blocks":[{"q_end":26,"q_start":7,"t_end":69947963,"t_start":69947944},{"q_end":38,"q_start":26,"t_end":69948277,"t_start":69948265}],"chromosome":"chr16","end":69948277,"genes":[],"id":516,"match":37,"query_index":193,"signatures":[6060],"start":69947944,"strand":"-"},{"blocks":[{"q_end":26,"q_start":7,"t_end":67852606,"t_start":67852587},{"q_end":38,"q_start":26,"t_end":67852943,"t_start":67852931}],"chromosome":"chr16","end":67852943,"genes":[],"id":517,"match":37,"query_index":193,"signatures":[6061],"start":67852587,"strand":"-"},{"blocks":[{"q_end":31,"q_start":7,"t_end":67348323,"t_start":67348299},{"q_end":38,"q_start":31,"t_end":67348465,"t_start":67348458}],"chromosome":"chr14","end":67348465,"genes":[],"id":518,"match":36,"query_index":193,"signatures":[6064],"start":67348299,"strand":"-"},{"blocks":[{"q_end":32,"q_start":7,"t_end":122664306,"t_start":122664281},{"q_end":38,"q_start":32,"t_end":122664708,"t_start":122664702}],"chromosome":"chr12","end":122664708,"genes":[],"id":519,"match":37,"query_index":193,"signatures":[6070],"start":122664281,"strand":"-"}],"counts":[0.0,19.0,0.0,0.0,7.0,5.0,10.0,0.0,35.0,18.0,9.0,13.0,7.0,10.0,6.0,6.0,5.0],"events":[{"best_kmer":180903,"gene":["RRP7A","SNRPD1"],"id":521,"info":"","signatures":[6020],"type":"splice_borders"},{"best_kmer":180903,"gene":["AC010547.4","RRP7A","ZNF19"],"id":522,"info":"","signatures":[6021],"type":"splice_borders"},{"best_kmer":180903,"gene":["RRP7A","TANGO6"],"id":523,"info":"","signatures":[6022],"type":"splice_borders"},{"best_kmer":180903,"gene":["PPP2R5D","RRP7A"],"id":524,"info":"","signatures":[6038],"type":"splice_borders"},{"best_kmer":180903,"gene":["RRP7A","Z84485.1"],"id":525,"info":"","signatures":[6039],"type":"splice_borders"},{"best_kmer":180903,"gene":["","RRP7A"],"id":526,"info":"","signatures":[6060],"type":"splice_borders"},{"best_kmer":180903,"gene":["NUTF2","RRP7A"],"id":527,"info":"","signatures":[6061],"type":"splice_borders"},{"best_kmer":180903,"gene":["ATP6V1D","RRP7A"],"id":528,"info":"","signatures":[6064],"type":"splice_borders"},{"best_kmer":180903,"gene":["","RRP7A"],"id":530,"info":"","signatures":[6070],"type":"splice_borders"}],"fc":[-1.0455996488373003],"graph":"linear","graph_id":677,"id":180903,"kmer":"TGGGAGGCCAAGGTGGGCGGATCGCCTGAGG","means":[31.953731845187068,33.41081079636886],"pvalues":[0.8967008198801313],"stdevs":[7.250556499737107,33.49725644057084],"values":[86.29]},
{"alignments":[{"blocks":[{"q_end":37,"q_start":6,"t_end":28171055,"t_start":28171024}],"chromosome":"chr13","end":28171055,"genes":[],"id":520,"match":36,"query_index":194,"signatures":[6067],"start":28171024,"strand":"-"},{"blocks":[{"q_end":37,"q_start":6,"t_end":90885531,"t_start":90885500}],"chromosome":"chr12","end":90885531,"genes":[],"id":521,"match":36,"query_index":194,"signatures":[6071],"start":90885500,"strand":"-"},{"blocks":[{"q_end":37,"q_start":6,"t_end":93356981,"t_start":93356950}],"chromosome":"chr1","end":93356981,"genes":[],"id":522,"match":37,"query_index":194,"signatures":[],"start":93356950,"strand":"-"}],"counts":[0.0,19.0,0.0,0.0,7.0,5.0,10.0,0.0,35.0,18.0,9.0,13.0,7.0,10.0,6.0,6.0,5.0],"events":[{"best_kmer":135621,"gene":["PAN3"],"id":529,"info":"","signatures":[6068],"type":"splice_borders"},{"best_kmer":135621,"gene":[""],"id":531,"info":"","signatures":[6072],"type":"splice_borders"},{"best_kmer":135621,"gene":["DR1"],"id":532,"info":"","signatures":[6074],"type":"splice_borders"}],"fc":[-1.0455996488373003],"graph":"linear","graph_id":677,"id":135621,"kmer":"GGGAGGCCAAGGTGGGCGGATCGCCTGAGGT","means":[31.953731845187068,33.41081079636886],"pvalues":[0.8967008198801313],"stdevs":[7.250556499737107,33.49725644057084],"values":[84.904]},
{"alignments":[{"blocks":[{"q_end":34,"q_start":6,"t_end":41503820,"t_start":41503792},{"q_end":37,"q_start":34,"t_end":41504216,"t_start":41504213}],"chromosome":"chrX","end":41504216,"genes":[],"id":523,"match":44,"query_index":195,"signatures":[6078],"start":41503792,"strand":"+"},{"blocks":[{"q_end":34,"q_start":6,"t_end":37688910,"t_start":37688882},{"q_end":37,"q_start":34,"t_end":37689217,"t_start":37689214}],"chromosome":"chr8","end":37689217,"genes":[],"id":524,"match":44,"query_index":195,"signatures":[6080],"start":37688882,"strand":"+"},{"blocks":[{"q_end":33,"q_start":6,"t_end":50230486,"t_start":50230459},{"q_end":37,"q_start":33,"t_end":50230965,"t_start":50230961}],"chromosome":"chr22","end":50230965,"genes":[],"id":525,"match":44,"query_index":195,"signatures":[6100],"start":50230459,"strand":"+"},{"blocks":[{"q_end":28,"q_start":6,"t_end":19282203,"t_start":19282181},{"q_end":37,"q_start":28,"t_end":19282521,"t_start":19282512}],"chromosome":"chr22","end":19282521,"genes":[],"id":526,"match":44,"query_index":195,"signatures":[6101],"start":19282181,"strand":"+"},{"blocks":[{"q_end":9,"q_start":6,"t_end":11340,"t_start":11337},{"q_end":37,"q_start":9,"t_end":11830,"t_start":11802}],"chromosome":"chr19_KI270930v1_alt","end":11830,"genes":[],"id":527,"match":43,"query_index":195,"signatures":[6120,6121],"start":11337,"strand":"+"},{"blocks":[{"q_end":9,"q_start":6,"t_end":11341,"t_start":11338},{"q_end":37,"q_start":9,"t_end":11831,"t_start":11803}],"chromosome":"chr19_KI270915v1_alt","end":11831,"genes":[],"id":528,"match":43,"query_index":195,"signatures":[6129,6130],"start":11338,"strand":"+"},{"blocks":[{"q_end":9,"q_start":6,"t_end":11341,"t_start":11338},{"q_end":37,"q_start":9,"t_end":11831,"t_start":11803}],"chromosome":"chr19_KI270889v1_alt","end":11831,"genes":[],"id":529,"match":43,"query_index":195,"signatures":[6142,6143],"start":11338,"strand":"+"},{"blocks":[{"q_end":9,"q_start":6,"t_end":11215,"t_start":11212},{"q_end":37,"q_start":9,"t_end":11705,"t_start":11677}],"chromosome":"chr19_KI270888v1_alt","end":11705,"genes":[],"id":530,"match":43,"query_index":195,"signatures":[6147,6148],"start":11212,"strand":"+"},{"blocks":[{"q_end":9,"q_start":6,"t_end":11650,"t_start":11647},{"q_end":37,"q_start":9,"t_end":12140,"t_start":12112}],"chromosome":"chr19_KI270885v1_alt","end":12140,"genes":[],"id":531,"match":43,"query_index":195,"signatures":[6157,6158],"start":11647,"strand":"+"},{"blocks":[{"q_end":33,"q_start":6,"t_end":74711682,"t_start":74711655},{"q_end":37,"q_start":33,"t_end":74712067,"t_start":74712063}],"chromosome":"chr15","end":74712067,"genes":[],"id":532,"match":44,"query_index":195,"signatures":[6180],"start":74711655,"strand":"+"},{"blocks":[{"q_end":7,"q_start":6,"t_end":30069855,"t_start":30069854},{"q_end":37,"q_start":7,"t_end":30070148,"t_start":30070118}],"chromosome":"chr13","end":30070148,"genes":[],"id":533,"match":44,"query_index":195,"signatures":[6186],"start":30069854,"strand":"+"},{"blocks":[{"q_end":17,"q_start":6,"t_end":76483123,"t_start":76483112},{"q_end":37,"q_start":17,"t_end":76483447,"t_start":76483427}],"chromosome":"chr12","end":76483447,"genes":[],"id":534,"match":44,"query_index":195,"signatures":[6187],"start":76483112,"strand":"+"},{"blocks":[{"q_end":17,"q_start":6,"t_end":51290796,"t_start":51290785},{"q_end":37,"q_start":17,"t_end":51291032,"t_start":51291012}],"chromosome":"chr12","end":51291032,"genes":[],"id":535,"match":44,"query_index":195,"signatures":[6188],"start":51290785,"strand":"+"},{"blocks":[{"q_end":28,"q_start":6,"t_end":15279792,"t_start":15279770},{"q_end":37,"q_start":28,"t_end":15279970,"t_start":15279961}],"chromosome":"chr10","end":15279970,"genes":[],"id":536,"match":44,"query_index":195,"signatures":[6194],"start":15279770,"strand":"+"},{"blocks":[{"q_end":38,"q_start":9,"t_end":31290083,"t_start":31290054},{"q_end":40,"q_start":38,"t_end":31290254,"t_start":31290252}],"chromosome":"chrX","end":31290254,"genes":[],"id":537,"match":44,"query_index":195,"signatures":[6204],"start":31290054,"strand":"-"},{"blocks":[{"q_end":40,"q_start":9,"t_end":17697388,"t_start":17697357}],"chromosome":"chr9","end":17697388,"genes":[],"id":538,"match":44,"query_index":195,"signatures":[],"start":17697357,"strand":"-"},{"blocks":[{"q_end":37,"q_start":9,"t_end":131472,"t_start":131444},{"q_end":40,"q_start":37,"t_end":131937,"t_start":131934}],"chromosome":"chr19_KI270929v1_alt","end":131937,"genes":[],"id":539,"match":43,"query_index":195,"signatures":[6241,6242],"start":131444,"strand":"-"},{"blocks":[{"q_end":26,"q_start":9,"t_end":270222,"t_start":270205},{"q_end":40,"q_start":26,"t_end":270535,"t_start":270521}],"chromosome":"chr19_GL949753v2_alt","end":270535,"genes":[],"id":540,"match":44,"query_index":195,"signatures":[6258],"start":270205,"strand":"-"},{"blocks":[{"q_end":37,"q_start":9,"t_end":761628,"t_start":761600},{"q_end":40,"q_start":37,"t_end":762093,"t_start":762090}],"chromosome":"chr19_GL949752v1_alt","end":762093,"genes":[],"id":541,"match":43,"query_index":195,"signatures":[6260,6261],"start":761600,"strand":"-"},{"blocks":[{"q_end":26,"q_start":9,"t_end":269847,"t_start":269830},{"q_end":40,"q_start":26,"t_end":270160,"t_start":270146}],"chromosome":"chr19_GL949747v2_alt","end":270160,"genes":[],"id":542,"match":44,"query_index":195,"signatures":[6262],"start":269830,"strand":"-"},{"blocks":[{"q_end":26,"q_start":9,"t_end":269967,"t_start":269950},{"q_end":40,"q_start":26,"t_end":270280,"t_start":270266}],"chromosome":"chr19_GL949746v1_alt","end":270280,"genes":[],"id":543,"match":44,"query_index":195,"signatures":[6263],"start":269950,"strand":"-"}],"counts":[0.0,0.0,0.0,0.0,0.0,0.0,0.0,0.0,13.0,0.0,5.0,9.0,8.0,7.0,5.0,0.0,8.0],"events":[{"best_kmer":27218,"gene":["","AC004678.2"],"id":533,"info":"","signatures":[6078],"type":"splice_borders"},{"best_kmer":27218,"gene":["","AC004678.2"],"id":534,"info":"","signatures":[6080],"type":"splice_borders"},{"best_kmer":27218,"gene":["AC004678.2","TUBGCP6"],"id":535,"info":"","signatures":[6100],"type":"splice_borders"},{"best_kmer":27218,"gene":["AC004678.2","CLTCL1"],"id":536,"info":"","signatures":[6101],"type":"splice_borders"},{"best_kmer":27218,"gene":["","AC004678.2"],"id":537,"info":"","signatures":[6121],"type":"splice_borders"},{"best_kmer":27218,"gene":["","AC004678.2"],"id":538,"info":"","signatures":[6130],"type":"splice_borders"},{"best_kmer":27218,"gene":["","AC004678.2"],"id":539,"info":"","signatures":[6143],"type":"splice_borders"},{"best_kmer":27218,"gene":["","AC004678.2"],"id":540,"info":"","signatures":[6148],"type":"splice_borders"},{"best_kmer":27218,"gene":["","AC004678.2"],"id":541,"info":"","signatures":[6158],"type":"splice_borders"},{"best_kmer":27218,"gene":["","AC004678.2"],"id":543,"info":"","signatures":[6180],"type":"splice_borders"},{"best_kmer":27218,"gene":["","AC004678.2"],"id":544,"info":"","signatures":[6186],"type":"splice_borders"},{"best_kmer":27218,"gene":["AC004678.2","OSBPL8"],"id":545,"info":"","signatures":[6187],"type":"splice_borders"},{"best_kmer":27218,"gene":["AC004678.2","BIN2"],"id":546,"info":"","signatures":[6188],"type":"splice_borders"},{"best_kmer":27218,"gene":["AC004678.2","FAM171A1"],"id":547,"info":"","signatures":[6194],"type":"splice_borders"},{"best_kmer":27218,"gene":["AC004678.2","DMD"],"id":548,"info":"","signatures":[6204],"type":"splice_borders"},{"best_kmer":27218,"gene":["AC004678.2","SH3GL2"],"id":549,"info":"","signatures":[6207],"type":"splice_borders"},{"best_kmer":27218,"gene":["","AC004678.2"],"id":550,"info":"","signatures":[6242],"type":"splice_borders"},{"best_kmer":27218,"gene":["","AC004678.2"],"id":551,"info":"","signatures":[6258],"type":"splice_borders"},{"best_kmer":27218,"gene":["","AC004678.2"],"id":552,"info":"","signatures":[6261],"type":"splice_borders"},{"best_kmer":27218,"gene":["","AC004678.2"],"id":553,"info":"","signatures":[6262],"type":"splice_borders"},{"best_kmer":27218,"gene":["","AC004678.2"],"id":554,"info":"","signatures":[6263],"type":"splice_borders"}],"fc":[8.39826622089294],"graph":"linear","graph_id":682,"id":27218,"kmer":"AGCCAGGCATGGTGGCGTGCACCTGTAATCC","means":[23.230084216079486,2.766057136684762],"pvalues":[0.006299477522011825],"stdevs":[13.422763626314703,8.747040690087537],"values":[86.23099999999998]},
{"alignments":[{"blocks":[{"q_end":28,"q_start":16,"t_end":5225930,"t_start":5225918},{"q_end":47,"q_start":28,"t_end":5227198,"t_start":5227179}],"chromosome":"chr7","end":5227198,"genes":[729],"id":544,"match":57,"query_index":196,"signatures":[7757],"start":5225918,"strand":"-"}],"counts":[63.0,180.0,115.0,46.0,79.0,115.0,132.0,59.0,239.0,62.0,112.0,198.0,114.0,125.0,117.0,76.0,106.0],"events":[{"best_kmer":140915,"gene":["WIPI2"],"id":555,"info":"","signatures":[7757],"type":"splice_borders"},{"best_kmer":140915,"gene":["WIPI2"],"id":3258,"info":"ENST00000484262.1 [ 11.000000% of coverage ]\n","signatures":[],"type":"DE"}],"fc":[1.118588481583824],"graph":"linear","graph_id":699,"id":140915,"kmer":"GGTGGGCTCCTCTGGGGGTTTTTCTTTCACA","means":[481.60649405448606,430.548411666615],"pvalues":[0.337460002615938],"stdevs":[45.866587909304,151.3714313107757],"values":[86.131]},
{"alignments":[{"blocks":[{"q_end":30,"q_start":27,"t_end":65572960,"t_start":65572957},{"q_end":58,"q_start":30,"t_end":65573380,"t_start":65573352}],"chromosome":"chr11","end":65573380,"genes":[926,957],"id":545,"match":68,"query_index":197,"signatures":[7927],"start":65572957,"strand":"+"}],"counts":[0.0,0.0,14.0,0.0,0.0,0.0,0.0,6.0,0.0,0.0,10.0,7.0,11.0,21.0,17.0,5.0,9.0],"events":[{"best_kmer":44178,"gene":["FAM89B","SSSCA1"],"id":556,"info":"","signatures":[7927],"type":"splice_borders"}],"fc":[5.949187736209369],"graph":"linear","graph_id":713,"id":44178,"kmer":"ATGTTGTCTGCAGGTGGGGCTGCGGCAGTTG","means":[47.224488276369,7.937972437638844],"pvalues":[0.002604808882712323],"stdevs":[21.947902885155305,16.930834649283216],"values":[86.068]},
{"alignments":[{"blocks":[{"q_end":48,"q_start":45,"t_end":75891878,"t_start":75891875},{"q_end":76,"q_start":48,"t_end":75892038,"t_start":75892010}],"chromosome":"chr17","end":75892038,"genes":[589],"id":546,"match":116,"query_index":198,"signatures":[7928],"start":75891875,"strand":"+"}],"counts":[38.0,53.0,36.0,27.0,13.0,22.0,24.0,10.0,194.0,17.0,54.0,89.0,51.0,51.0,92.0,42.0,51.0],"events":[{"best_kmer":74301,"gene":["TRIM65"],"id":557,"info":"","signatures":[7928],"type":"splice_borders"},{"best_kmer":74301,"gene":["TRIM65"],"id":3123,"info":"ENST00000591668.5 [ 18.000000% of coverage ]\nENST00000592642.1 [ 17.000000% of coverage ]\n","signatures":[],"type":"DE"},{"best_kmer":74301,"gene":["TRIM65"],"id":3124,"info":"ENST00000540128.1_intron_0_cov_12.600000","signatures":[],"type":"intron"}],"fc":[1.6629052199323597],"graph":"linear","graph_id":716,"id":74301,"kmer":"CCTCCACGGGGGCTAAGTCCACAGGCTTGGC","means":[245.87485064247682,147.8586077518465],"pvalues":[0.022219262079890615],"stdevs":[49.98909009823255,103.42961095161367],"values":[86.046]},
{"alignments":[{"blocks":[{"q_end":57,"q_start":29,"t_end":77734894,"t_start":77734866},{"q_end":60,"q_start":57,"t_end":77734960,"t_start":77734957}],"chromosome":"chr11","end":77734960,"genes":[57],"id":547,"match":60,"query_index":199,"signatures":[7933,7934],"start":77734866,"strand":"+"}],"counts":[0.0,0.0,0.0,0.0,0.0,0.0,0.0,0.0,12.0,0.0,0.0,8.0,8.0,5.0,13.0,16.0,21.0],"events":[{"best_kmer":171906,"gene":["FTH1P16","RSF1"],"id":558,"info":"","signatures":[7934],"type":"splice_borders"}],"fc":[18.757765475616615],"graph":"linear","graph_id":717,"id":171906,"kmer":"TGACAAAGTTCTTCAAAGCCACATCATCGCG","means":[47.893893288081586,2.5532835107859344],"pvalues":[0.033097185456683824],"stdevs":[43.02459290569157,8.07419140623465],"values":[86.045]},
{"alignments":[{"blocks":[{"q_end":80,"q_start":77,"t_end":66609530,"t_start":66609527},{"q_end":108,"q_start":80,"t_end":66609910,"t_start":66609882}],"chromosome":"chr16","end":66609910,"genes":[578],"id":548,"match":111,"query_index":200,"signatures":[7936],"start":66609527,"strand":"+"}],"counts":[103.0,53.0,56.0,38.0,43.0,61.0,101.0,26.0,130.0,28.0,116.0,175.0,92.0,78.0,135.0,64.0,96.0],"events":[{"best_kmer":138034,"gene":["CMTM3"],"id":559,"info":"","signatures":[7936],"type":"splice_borders"}],"fc":[1.5791375726985464],"graph":"linear","graph_id":718,"id":138034,"kmer":"GGGGTGTTTGGCTTCTTTGCTACCATCGTGT","means":[425.9385710820848,269.7286027804466],"pvalues":[0.011713196256434077],"stdevs":[62.348975241307436,148.72862723097825],"values":[83.773]},
{"alignments":[{"blocks":[{"q_end":28,"q_start":22,"t_end":150757981,"t_start":150757975},{"q_end":53,"q_start":28,"t_end":150764664,"t_start":150764639}],"chromosome":"chr1","end":150764664,"genes":[778],"id":549,"match":54,"query_index":201,"signatures":[7952],"start":150757975,"strand":"-"}],"counts":[0.0,0.0,0.0,0.0,6.0,0.0,0.0,0.0,0.0,0.0,6.0,8.0,8.0,0.0,10.0,7.0,12.0],"events":[{"best_kmer":16885,"gene":["CTSS"],"id":560,"info":"","signatures":[7952],"type":"splice_borders"}],"fc":[7.396759623027755],"graph":"linear","graph_id":725,"id":16885,"kmer":"ACCTATGGCAAACAATACAAGGAAAGAATGA","means":[31.681420534616844,4.283148587928361],"pvalues":[0.01158552280393342],"stdevs":[19.960922574433692,13.544505094787596],"values":[86.008]},
{"alignments":[{"blocks":[{"q_end":74,"q_start":45,"t_end":26560851,"t_start":26560822},{"q_end":76,"q_start":74,"t_end":26561046,"t_start":26561044}],"chromosome":"chr1","end":26561046,"genes":[357],"id":550,"match":82,"query_index":202,"signatures":[7974],"start":26560822,"strand":"+"}],"counts":[136.0,216.0,143.0,90.0,95.0,141.0,168.0,10.0,310.0,96.0,215.0,297.0,192.0,190.0,218.0,121.0,163.0],"events":[{"best_kmer":31637,"gene":["RPS6KA1"],"id":561,"info":"","signatures":[7974],"type":"splice_borders"}],"fc":[1.4292636376579353],"graph":"linear","graph_id":730,"id":31637,"kmer":"AGGCCACCAACATGGAGTATGCTGTCAAGGT","means":[795.783054928629,556.778353525204],"pvalues":[0.011099014426669504],"stdevs":[73.61568999377555,231.88260829840502],"values":[83.264]},
{"alignments":[{"blocks":[{"q_end":38,"q_start":36,"t_end":4406410,"t_start":4406408},{"q_end":67,"q_start":38,"t_end":4406734,"t_start":4406705}],"chromosome":"chr6_GL000255v2_alt","end":4406734,"genes":[],"id":551,"match":95,"query_index":203,"signatures":[7987],"start":4406408,"strand":"+"},{"blocks":[{"q_end":38,"q_start":36,"t_end":4647955,"t_start":4647953},{"q_end":67,"q_start":38,"t_end":4648279,"t_start":4648250}],"chromosome":"chr6_GL000254v2_alt","end":4648279,"genes":[],"id":552,"match":95,"query_index":203,"signatures":[7988],"start":4647953,"strand":"+"},{"blocks":[{"q_end":38,"q_start":36,"t_end":4631479,"t_start":4631477},{"q_end":67,"q_start":38,"t_end":4631803,"t_start":4631774}],"chromosome":"chr6_GL000253v2_alt","end":4631803,"genes":[],"id":553,"match":95,"query_index":203,"signatures":[7989],"start":4631477,"strand":"+"},{"blocks":[{"q_end":38,"q_start":36,"t_end":4455501,"t_start":4455499},{"q_end":67,"q_start":38,"t_end":4455825,"t_start":4455796}],"chromosome":"chr6_GL000252v2_alt","end":4455825,"genes":[],"id":554,"match":95,"query_index":203,"signatures":[7990],"start":4455499,"strand":"+"},{"blocks":[{"q_end":38,"q_start":36,"t_end":4623503,"t_start":4623501},{"q_end":67,"q_start":38,"t_end":4623827,"t_start":4623798}],"chromosome":"chr6_GL000251v2_alt","end":4623827,"genes":[],"id":555,"match":95,"query_index":203,"signatures":[7991],"start":4623501,"strand":"+"},{"blocks":[{"q_end":38,"q_start":36,"t_end":33212002,"t_start":33212000},{"q_end":67,"q_start":38,"t_end":33212326,"t_start":33212297}],"chromosome":"chr6","end":33212326,"genes":[1146],"id":556,"match":95,"query_index":203,"signatures":[7992],"start":33212000,"strand":"+"}],"counts":[138.0,103.0,133.0,60.0,49.0,173.0,133.0,48.0,182.0,98.0,163.0,424.0,195.0,246.0,207.0,96.0,101.0],"events":[{"best_kmer":78487,"gene":["","RING1"],"id":562,"info":"","signatures":[7987],"type":"splice_borders"},{"best_kmer":78487,"gene":["","RING1"],"id":563,"info":"","signatures":[7988],"type":"splice_borders"},{"best_kmer":78487,"gene":["","RING1"],"id":564,"info":"","signatures":[7989],"type":"splice_borders"},{"best_kmer":78487,"gene":["","RING1"],"id":565,"info":"","signatures":[7990],"type":"splice_borders"},{"best_kmer":78487,"gene":["","RING1"],"id":566,"info":"","signatures":[7991],"type":"splice_borders"},{"best_kmer":78487,"gene":["RING1"],"id":567,"info":"","signatures":[7992],"type":"splice_borders"}],"fc":[1.6894238262311816],"graph":"complex","graph_id":741,"id":78487,"kmer":"CGACGTTGAATGGCTCGCTGACCCTGGAGCT","means":[765.6641191248957,453.2102052999706],"pvalues":[0.002831080750551173],"stdevs":[175.67723892563905,150.7569299773305],"values":[85.915]},
{"alignments":[{"blocks":[{"q_end":8,"q_start":1,"t_end":31934290,"t_start":31934283},{"q_end":32,"q_start":8,"t_end":31934647,"t_start":31934623}],"chromosome":"chr17","end":31934647,"genes":[],"id":557,"match":35,"query_index":204,"signatures":[8018],"start":31934283,"strand":"+"},{"blocks":[{"q_end":15,"q_start":5,"t_end":63392639,"t_start":63392629},{"q_end":36,"q_start":15,"t_end":63393102,"t_start":63393081}],"chromosome":"chr10","end":63393102,"genes":[],"id":558,"match":35,"query_index":204,"signatures":[8042],"start":63392629,"strand":"-"}],"counts":[5.0,9.0,7.0,5.0,0.0,0.0,0.0,0.0,14.0,6.0,10.0,22.0,8.0,16.0,0.0,7.0,16.0],"events":[{"best_kmer":155046,"gene":[""],"id":568,"info":"","signatures":[8018],"type":"splice_borders"},{"best_kmer":155046,"gene":["JMJD1C"],"id":569,"info":"","signatures":[8042],"type":"splice_borders"}],"fc":[2.7625388822923624],"graph":"linear","graph_id":758,"id":155046,"kmer":"TAGAGACGGGGTTTCACCATGTTGGCCAGAA","means":[45.21136502475879,16.365874636031286],"pvalues":[0.025790107627235895],"stdevs":[25.191772204103987,14.44575993230852],"values":[85.792]},
{"alignments":[{"blocks":[{"q_end":23,"q_start":16,"t_end":108800305,"t_start":108800298},{"q_end":47,"q_start":23,"t_end":108807424,"t_start":108807400}],"chromosome":"chr1","end":108807424,"genes":[342],"id":559,"match":67,"query_index":205,"signatures":[8045],"start":108800298,"strand":"+"}],"counts":[75.0,114.0,81.0,38.0,69.0,28.0,62.0,12.0,119.0,53.0,126.0,180.0,85.0,103.0,102.0,83.0,83.0],"events":[{"best_kmer":94704,"gene":["STXBP3"],"id":570,"info":"","signatures":[8045],"type":"splice_borders"}],"fc":[1.610286513611977],"graph":"complex","graph_id":760,"id":94704,"kmer":"CTGTAAGTGCTCGCCAGAAACCCAGAGCTAA","means":[434.7649806288119,269.9923131403528],"pvalues":[0.0037761590846863086],"stdevs":[68.82701301865308,125.78584783466984],"values":[85.78400000000002]},
{"alignments":[{"blocks":[{"q_end":84,"q_start":53,"t_end":40739387,"t_start":40739356}],"chromosome":"chr19","end":40739387,"genes":[150],"id":560,"match":114,"query_index":206,"signatures":[],"start":40739356,"strand":"+"}],"counts":[12.0,20.0,8.0,10.0,18.0,0.0,11.0,0.0,28.0,13.0,23.0,21.0,27.0,23.0,36.0,23.0,25.0],"events":[{"best_kmer":148757,"gene":["ITPKC"],"id":571,"info":"","signatures":[8055],"type":"splice_borders"},{"best_kmer":148757,"gene":["ITPKC"],"id":2693,"info":"ENST00000597003.1 [ 20.000000% of coverage ]\n","signatures":[],"type":"DE"}],"fc":[2.107187847633536],"graph":"linear","graph_id":766,"id":148757,"kmer":"GTGGTAGGCAGCTCCCTCCTCTTCGTGCACG","means":[109.24047397826034,51.841829906594306],"pvalues":[0.006942867384708208],"stdevs":[35.75101430213751,37.25278905881524],"values":[85.777]},
{"alignments":[{"blocks":[{"q_end":30,"q_start":22,"t_end":17861472,"t_start":17861464},{"q_end":49,"q_start":30,"t_end":17862112,"t_start":17862093},{"q_end":53,"q_start":50,"t_end":17862115,"t_start":17862112}],"chromosome":"chr19","end":17862115,"genes":[250],"id":561,"match":73,"query_index":207,"signatures":[8068,8069],"start":17861464,"strand":"+"}],"counts":[32.0,86.0,77.0,48.0,34.0,19.0,53.0,57.0,133.0,89.0,39.0,25.0,45.0,46.0,23.0,26.0,24.0],"events":[{"best_kmer":148523,"gene":["RPL18A"],"id":572,"info":"","signatures":[8069],"type":"splice_borders"}],"fc":[-1.8535983227970565],"graph":"complex","graph_id":769,"id":148523,"kmer":"GTGGGCAGGTGTTTGAGAAGTCCCCCCCTGC","means":[139.86309334505498,259.24999524560207],"pvalues":[0.006203007024256649],"stdevs":[55.476957522511,96.81384481879839],"values":[85.766]},
{"alignments":[{"blocks":[{"q_end":59,"q_start":28,"t_end":52416175,"t_start":52416144}],"chromosome":"chr15","end":52416175,"genes":[1096],"id":562,"match":104,"query_index":208,"signatures":[],"start":52416144,"strand":"+"}],"counts":[117.0,88.0,94.0,26.0,43.0,89.0,55.0,71.0,121.0,67.0,157.0,255.0,160.0,149.0,213.0,69.0,52.0],"events":[{"best_kmer":87501,"gene":["MYO5A"],"id":573,"info":"","signatures":[8076],"type":"splice_borders"}],"fc":[1.8195502453075014],"graph":"complex","graph_id":772,"id":87501,"kmer":"CTCCATGATGGGGTTGGAGGCCAAGACCTTT","means":[572.7255375862413,314.76214469111926],"pvalues":[0.007112585805291799],"stdevs":[171.22916194938537,99.12870366228482],"values":[85.757]},
{"alignments":[{"blocks":[{"q_end":27,"q_start":8,"t_end":53034034,"t_start":53034015},{"q_end":39,"q_start":27,"t_end":53034623,"t_start":53034611}],"chromosome":"chr12","end":53034623,"genes":[73],"id":563,"match":51,"query_index":209,"signatures":[8083],"start":53034015,"strand":"-"}],"counts":[352.0,1205.0,1347.0,295.0,369.0,843.0,452.0,75.0,1844.0,684.0,587.0,1011.0,491.0,473.0,511.0,246.0,274.0],"events":[{"best_kmer":56416,"gene":["AC068888.1","EIF4B","EIF4BP7"],"id":574,"info":"","signatures":[8083],"type":"splice_borders"}],"fc":[-1.383623916487687],"graph":"complex","graph_id":780,"id":56416,"kmer":"CAGCTTGGGTGTCTCTCCCGAGGCCGTCGTT","means":[1938.740994560149,2682.4884079485464],"pvalues":[0.07980616810393615],"stdevs":[340.98804975888623,1148.5439284892161],"values":[83.65900000000002]},
{"alignments":[{"blocks":[{"q_end":49,"q_start":24,"t_end":49128938,"t_start":49128913},{"q_end":55,"q_start":49,"t_end":49129247,"t_start":49129241}],"chromosome":"chr12","end":49129247,"genes":[400],"id":564,"match":56,"query_index":210,"signatures":[8109,8110],"start":49128913,"strand":"+"}],"counts":[0.0,0.0,0.0,0.0,0.0,0.0,0.0,0.0,8.0,0.0,6.0,0.0,13.0,5.0,0.0,8.0,6.0],"events":[{"best_kmer":75211,"gene":["AC011603.2","TUBA1B"],"id":575,"info":"","signatures":[8110],"type":"splice_borders"}],"fc":[15.709071097066406],"graph":"linear","graph_id":788,"id":75211,"kmer":"CCTGAAGGCCGGTGCACTGGTCAGCCAGCTT","means":[26.73980813460238,1.7021890071906232],"pvalues":[0.03185758376172926],"stdevs":[23.370234032647737,5.3827942708231005],"values":[83.456]},
{"alignments":[{"blocks":[{"q_end":19,"q_start":8,"t_end":48616202,"t_start":48616191},{"q_end":39,"q_start":19,"t_end":48616745,"t_start":48616725}],"chromosome":"chr19","end":48616745,"genes":[],"id":565,"match":38,"query_index":211,"signatures":[8111,8112],"start":48616191,"strand":"-"}],"counts":[0.0,10.0,0.0,8.0,0.0,0.0,7.0,5.0,7.0,5.0,0.0,0.0,0.0,0.0,0.0,0.0,0.0],"events":[{"best_kmer":30953,"gene":["RPL18"],"id":576,"info":"","signatures":[8112],"type":"splice_borders"}],"fc":[null],"graph":"linear","graph_id":790,"id":30953,"kmer":"AGGAGGTACCCAAACTGGAGGTATGTGCACT","means":[0.0,18.99244538795579],"pvalues":[0.012712109621927484],"stdevs":[0.0,19.370844938388725],"values":[85.689]},
{"alignments":[{"blocks":[{"q_end":27,"q_start":3,"t_end":38090117,"t_start":38090093},{"q_end":34,"q_start":27,"t_end":38095935,"t_start":38095928}],"chromosome":"chr4","end":38095935,"genes":[81],"id":566,"match":114,"query_index":212,"signatures":[8121],"start":38090093,"strand":"-"}],"counts":[87.0,239.0,238.0,129.0,101.0,243.0,123.0,198.0,538.0,154.0,112.0,437.0,68.0,97.0,68.0,86.0,88.0],"events":[{"best_kmer":159440,"gene":["TBC1D1"],"id":577,"info":"","signatures":[8121],"type":"splice_borders"}],"fc":[-1.642492796253214],"graph":"complex","graph_id":792,"id":159440,"kmer":"TCAGAGGCTTGGAGCTTCTGATTTTCCTTCT","means":[481.35183082250654,790.6169145892628],"pvalues":[0.017391729364634758],"stdevs":[234.07737707736382,218.18031236958197],"values":[85.689]},
{"alignments":[{"blocks":[{"q_end":21,"q_start":4,"t_end":93044673,"t_start":93044656},{"q_end":35,"q_start":21,"t_end":93044923,"t_start":93044909}],"chromosome":"chr9","end":93044923,"genes":[],"id":567,"match":42,"query_index":213,"signatures":[8137],"start":93044656,"strand":"+"},{"blocks":[{"q_end":12,"q_start":4,"t_end":144766135,"t_start":144766127},{"q_end":35,"q_start":12,"t_end":144766565,"t_start":144766542}],"chromosome":"chr8","end":144766565,"genes":[],"id":568,"match":41,"query_index":213,"signatures":[8148,8149],"start":144766127,"strand":"+"},{"blocks":[{"q_end":36,"q_start":9,"t_end":55994123,"t_start":55994096},{"q_end":40,"q_start":36,"t_end":55994220,"t_start":55994216}],"chromosome":"chrX","end":55994220,"genes":[],"id":569,"match":42,"query_index":213,"signatures":[8239],"start":55994096,"strand":"-"},{"blocks":[{"q_end":16,"q_start":9,"t_end":54379,"t_start":54372},{"q_end":40,"q_start":16,"t_end":54734,"t_start":54710}],"chromosome":"chr22_KI270879v1_alt","end":54734,"genes":[],"id":570,"match":42,"query_index":213,"signatures":[8284],"start":54372,"strand":"-"},{"blocks":[{"q_end":16,"q_start":9,"t_end":23818017,"t_start":23818010},{"q_end":40,"q_start":16,"t_end":23818372,"t_start":23818348}],"chromosome":"chr22","end":23818372,"genes":[],"id":571,"match":42,"query_index":213,"signatures":[8289],"start":23818010,"strand":"-"},{"blocks":[{"q_end":38,"q_start":9,"t_end":89222037,"t_start":89222008},{"q_end":40,"q_start":38,"t_end":89222371,"t_start":89222369}],"chromosome":"chr14","end":89222371,"genes":[],"id":572,"match":41,"query_index":213,"signatures":[8321,8322],"start":89222008,"strand":"-"},{"blocks":[{"q_end":16,"q_start":9,"t_end":112597409,"t_start":112597402},{"q_end":40,"q_start":16,"t_end":112597914,"t_start":112597890}],"chromosome":"chr10","end":112597914,"genes":[],"id":573,"match":42,"query_index":213,"signatures":[8338],"start":112597402,"strand":"-"}],"counts":[11.0,13.0,9.0,0.0,0.0,5.0,5.0,0.0,0.0,27.0,10.0,29.0,14.0,11.0,15.0,9.0,8.0],"events":[{"best_kmer":66915,"gene":[""],"id":578,"info":"","signatures":[8137],"type":"splice_borders"},{"best_kmer":66915,"gene":[""],"id":579,"info":"","signatures":[8149],"type":"splice_borders"},{"best_kmer":66915,"gene":["AL445472.1"],"id":581,"info":"","signatures":[8239],"type":"splice_borders"},{"best_kmer":66915,"gene":[""],"id":582,"info":"","signatures":[8284],"type":"splice_borders"},{"best_kmer":66915,"gene":["SMARCB1"],"id":583,"info":"","signatures":[8289],"type":"splice_borders"},{"best_kmer":66915,"gene":["FOXN3"],"id":584,"info":"","signatures":[8322],"type":"splice_borders"},{"best_kmer":66915,"gene":["VTI1A"],"id":585,"info":"","signatures":[8338],"type":"splice_borders"}],"fc":[1.8393095082659037],"graph":"linear","graph_id":794,"id":66915,"kmer":"CCATCCTGGCTAACGCGGTGAAACCCTGTCT","means":[52.363671084595396,28.469200452273924],"pvalues":[0.08695686124669733],"stdevs":[10.727475391778315,37.69703360318136],"values":[85.68]},
{"alignments":[{"blocks":[{"q_end":37,"q_start":8,"t_end":29660396,"t_start":29660367},{"q_end":39,"q_start":37,"t_end":29660668,"t_start":29660666}],"chromosome":"chr16","end":29660668,"genes":[],"id":574,"match":42,"query_index":214,"signatures":[8203],"start":29660367,"strand":"+"}],"counts":[11.0,13.0,9.0,0.0,0.0,5.0,5.0,0.0,0.0,27.0,10.0,26.0,12.0,11.0,15.0,9.0,8.0],"events":[{"best_kmer":76241,"gene":[""],"id":580,"info":"","signatures":[8203],"type":"splice_borders"}],"fc":[1.7608707799781846],"graph":"linear","graph_id":794,"id":76241,"kmer":"CCTGGCTAACGCGGTGAAACCCTGTCTCTAC","means":[50.130583205750874,28.469200452273924],"pvalues":[0.10988711809165286],"stdevs":[8.503797077062677,37.69703360318136],"values":[84.87]},
{"alignments":[{"blocks":[{"q_end":53,"q_start":50,"t_end":44025478,"t_start":44025475},{"q_end":81,"q_start":53,"t_end":44027050,"t_start":44027022}],"chromosome":"chr19","end":44027050,"genes":[744,1497],"id":575,"match":82,"query_index":215,"signatures":[8348],"start":44025475,"strand":"-"}],"counts":[0.0,8.0,0.0,0.0,0.0,0.0,0.0,0.0,0.0,0.0,13.0,11.0,0.0,6.0,13.0,0.0,5.0],"events":[{"best_kmer":55243,"gene":["AC067968.1","ZNF222"],"id":586,"info":"","signatures":[8348],"type":"splice_borders"},{"best_kmer":55243,"gene":["AC067968.1","ZNF222"],"id":3271,"info":"ENST00000587846.5 [ 22.000000% of coverage ]\nENST00000590160.1 [ 23.000000% of coverage ]\n","signatures":[],"type":"DE"}],"fc":[10.396038473199583],"graph":"linear","graph_id":795,"id":55243,"kmer":"CAGCCACATCCTTGAAGGTCACTGCCTCCTC","means":[24.60939536166061,2.3671897160733177],"pvalues":[0.027221390235948727],"stdevs":[20.204772356294285,7.485711156518983],"values":[85.662]},
{"alignments":[{"blocks":[{"q_end":39,"q_start":38,"t_end":11795348,"t_start":11795347},{"q_end":69,"q_start":39,"t_end":11796235,"t_start":11796205}],"chromosome":"chr1","end":11796235,"genes":[959],"id":576,"match":75,"query_index":216,"signatures":[8349],"start":11795347,"strand":"+"}],"counts":[10.0,49.0,20.0,0.0,11.0,25.0,22.0,0.0,39.0,21.0,47.0,84.0,10.0,40.0,49.0,21.0,38.0],"events":[{"best_kmer":76112,"gene":["MTHFR"],"id":587,"info":"","signatures":[8349],"type":"splice_borders"}],"fc":[2.1749970247626096],"graph":"linear","graph_id":796,"id":76112,"kmer":"CCTGGATGGGAAAGATCCCGGGGACGATGGG","means":[155.4484688555256,71.4706581598621],"pvalues":[0.004988494201508654],"stdevs":[51.50305452085972,46.96840659176012],"values":[83.884]},
{"alignments":[{"blocks":[{"q_end":45,"q_start":35,"t_end":19878437,"t_start":19878427},{"q_end":66,"q_start":45,"t_end":19880199,"t_start":19880178}],"chromosome":"chr22","end":19880199,"genes":[1017],"id":577,"match":95,"query_index":217,"signatures":[8351],"start":19878427,"strand":"+"}],"counts":[19.0,13.0,21.0,9.0,10.0,11.0,8.0,12.0,29.0,15.0,37.0,58.0,30.0,16.0,29.0,15.0,7.0],"events":[{"best_kmer":83890,"gene":["TXNRD2"],"id":588,"info":"","signatures":[8351],"type":"splice_borders"},{"best_kmer":83890,"gene":["TXNRD2"],"id":3507,"info":"ENST00000462843.2 [ 12.000000% of coverage ]\nENST00000485358.5 [ 11.000000% of coverage ]\n","signatures":[],"type":"DE"}],"fc":[1.6898071781421538],"graph":"linear","graph_id":799,"id":83890,"kmer":"CGTGATAGACCTCAACATGCTCCTGCCCGTG","means":[102.27496401394885,60.524635790927526],"pvalues":[0.03508625684690824],"stdevs":[40.02341839362467,16.646125058052014],"values":[85.637]},
{"alignments":[{"blocks":[{"q_end":31,"q_start":2,"t_end":228097451,"t_start":228097422},{"q_end":33,"q_start":31,"t_end":228097590,"t_start":228097588}],"chromosome":"chr1","end":228097590,"genes":[616],"id":578,"match":42,"query_index":218,"signatures":[8353],"start":228097422,"strand":"-"}],"counts":[0.0,9.0,6.0,0.0,0.0,0.0,0.0,0.0,5.0,0.0,6.0,10.0,5.0,7.0,10.0,5.0,5.0],"events":[{"best_kmer":99193,"gene":["ARF1"],"id":589,"info":"","signatures":[8353],"type":"splice_borders"},{"best_kmer":99193,"gene":["ARF1"],"id":3154,"info":"ENST00000469235.5 [ 16.000000% of coverage ]\nENST00000470558.5 [ 13.000000% of coverage ]\nENST00000470670.5 [ 16.000000% of coverage ]\nENST00000473949.5 [ 19.000000% of coverage ]\nENST00000477451.5 [ 14.000000% of coverage ]\nENST00000478336.5 [ 12.000000% of coverage ]\nENST00000478424.5 [ 10.000000% of coverage ]\nENST00000482962.5 [ 19.000000% of coverage ]\nENST00000497165.5 [ 16.000000% of coverage ]\n","signatures":[],"type":"DE"}],"fc":[4.842158282771822],"graph":"linear","graph_id":802,"id":99193,"kmer":"CTTTGTGTGTTCTGGAAGTAGTGGCGCCACA","means":[27.41414976930726,5.661555894784677],"pvalues":[5.0495408912990596e-05],"stdevs":[5.669014786892162,9.86644620076402],"values":[85.63]},
{"alignments":[{"blocks":[{"q_end":12,"q_start":4,"t_end":94985735,"t_start":94985727},{"q_end":35,"q_start":12,"t_end":94986097,"t_start":94986074}],"chromosome":"chr8","end":94986097,"genes":[],"id":579,"match":41,"query_index":219,"signatures":[8359],"start":94985727,"strand":"+"},{"blocks":[{"q_end":27,"q_start":4,"t_end":50106917,"t_start":50106894},{"q_end":35,"q_start":27,"t_end":50107286,"t_start":50107278}],"chromosome":"chr22","end":50107286,"genes":[],"id":580,"match":40,"query_index":219,"signatures":[8367],"start":50106894,"strand":"+"}],"counts":[0.0,6.0,0.0,0.0,0.0,0.0,0.0,0.0,12.0,0.0,8.0,10.0,5.0,9.0,7.0,0.0,8.0],"events":[{"best_kmer":151435,"gene":["NDUFAF6","NOD2"],"id":590,"info":"","signatures":[8359],"type":"splice_borders"},{"best_kmer":151435,"gene":["MOV10L1","NOD2"],"id":591,"info":"","signatures":[8367],"type":"splice_borders"}],"fc":[5.887490245867954],"graph":"linear","graph_id":808,"id":151435,"kmer":"GTTTCACTGTGTTAACCAGGATGGTCTCGAT","means":[25.485036537313118,4.328675797840923],"pvalues":[0.004472709688751875],"stdevs":[13.217818578323861,9.308019865270495],"values":[85.615]},
{"alignments":[{"blocks":[{"q_end":43,"q_start":19,"t_end":90506674,"t_start":90506650},{"q_end":50,"q_start":43,"t_end":90512059,"t_start":90512052}],"chromosome":"chr5","end":90512059,"genes":[321],"id":581,"match":115,"query_index":220,"signatures":[8409],"start":90506650,"strand":"-"}],"counts":[14.0,7.0,5.0,0.0,0.0,6.0,0.0,0.0,9.0,18.0,0.0,0.0,0.0,0.0,0.0,0.0,0.0],"events":[{"best_kmer":62426,"gene":["POLR3G"],"id":594,"info":"","signatures":[8409],"type":"splice_borders"},{"best_kmer":62426,"gene":["POLR3G"],"id":2853,"info":"ENST00000503373.5 [ 15.000000% of coverage ]\n","signatures":[],"type":"DE"}],"fc":[null],"graph":"linear","graph_id":809,"id":62426,"kmer":"CATTTTCCTCTTCTTGCTCTTCTTCATCATA","means":[0.0,22.135580173278328],"pvalues":[0.03723493085649633],"stdevs":[0.0,28.663150143644415],"values":[85.612]},
{"alignments":[{"blocks":[{"q_end":24,"q_start":13,"t_end":49657889,"t_start":49657878},{"q_end":44,"q_start":24,"t_end":49658227,"t_start":49658207}],"chromosome":"chr19","end":49658227,"genes":[428],"id":582,"match":72,"query_index":221,"signatures":[8411],"start":49657878,"strand":"+"}],"counts":[92.0,94.0,79.0,55.0,51.0,84.0,55.0,9.0,165.0,79.0,104.0,234.0,100.0,129.0,144.0,52.0,89.0],"events":[{"best_kmer":73231,"gene":["SCAF1"],"id":595,"info":"","signatures":[8411],"type":"splice_borders"}],"fc":[1.5166259426568371],"graph":"linear","graph_id":811,"id":73231,"kmer":"CCGTCCACAAGATCTGCCACAGCAAAAGTGG","means":[460.20023584398075,303.43687451224685],"pvalues":[0.00187631891198037],"stdevs":[64.32510283491511,104.55717768459637],"values":[85.605]},
{"alignments":[{"blocks":[{"q_end":21,"q_start":14,"t_end":158677,"t_start":158670},{"q_end":45,"q_start":21,"t_end":162180,"t_start":162156}],"chromosome":"chr19_KI270938v1_alt","end":162180,"genes":[],"id":583,"match":90,"query_index":222,"signatures":[8420],"start":158670,"strand":"-"},{"blocks":[{"q_end":21,"q_start":14,"t_end":158677,"t_start":158670},{"q_end":45,"q_start":21,"t_end":162180,"t_start":162156}],"chromosome":"chr19_GL949753v2_alt","end":162180,"genes":[],"id":584,"match":90,"query_index":222,"signatures":[8421],"start":158670,"strand":"-"},{"blocks":[{"q_end":21,"q_start":14,"t_end":158640,"t_start":158633},{"q_end":45,"q_start":21,"t_end":162144,"t_start":162120}],"chromosome":"chr19_GL949752v1_alt","end":162144,"genes":[],"id":585,"match":90,"query_index":222,"signatures":[8422],"start":158633,"strand":"-"},{"blocks":[{"q_end":21,"q_start":14,"t_end":158677,"t_start":158670},{"q_end":45,"q_start":21,"t_end":162180,"t_start":162156}],"chromosome":"chr19_GL949751v2_alt","end":162180,"genes":[],"id":586,"match":90,"query_index":222,"signatures":[8423],"start":158670,"strand":"-"},{"blocks":[{"q_end":21,"q_start":14,"t_end":158677,"t_start":158670},{"q_end":45,"q_start":21,"t_end":162180,"t_start":162156}],"chromosome":"chr19_GL949750v2_alt","end":162180,"genes":[],"id":587,"match":90,"query_index":222,"signatures":[8424],"start":158670,"strand":"-"},{"blocks":[{"q_end":21,"q_start":14,"t_end":158677,"t_start":158670},{"q_end":45,"q_start":21,"t_end":162180,"t_start":162156}],"chromosome":"chr19_GL949749v2_alt","end":162180,"genes":[],"id":588,"match":90,"query_index":222,"signatures":[8425],"start":158670,"strand":"-"},{"blocks":[{"q_end":21,"q_start":14,"t_end":158677,"t_start":158670},{"q_end":45,"q_start":21,"t_end":162180,"t_start":162156}],"chromosome":"chr19_GL949748v2_alt","end":162180,"genes":[],"id":589,"match":90,"query_index":222,"signatures":[8426],"start":158670,"strand":"-"},{"blocks":[{"q_end":21,"q_start":14,"t_end":158677,"t_start":158670},{"q_end":45,"q_start":21,"t_end":162180,"t_start":162156}],"chromosome":"chr19_GL949747v2_alt","end":162180,"genes":[],"id":590,"match":90,"query_index":222,"signatures":[8427],"start":158670,"strand":"-"},{"blocks":[{"q_end":21,"q_start":14,"t_end":158473,"t_start":158466},{"q_end":45,"q_start":21,"t_end":161977,"t_start":161953}],"chromosome":"chr19_GL949746v1_alt","end":161977,"genes":[],"id":591,"match":90,"query_index":222,"signatures":[8428],"start":158466,"strand":"-"},{"blocks":[{"q_end":21,"q_start":14,"t_end":54183680,"t_start":54183673},{"q_end":45,"q_start":21,"t_end":54187184,"t_start":54187160}],"chromosome":"chr19","end":54187184,"genes":[418],"id":592,"match":90,"query_index":222,"signatures":[8429],"start":54183673,"strand":"-"}],"counts":[62.0,65.0,229.0,57.0,50.0,68.0,65.0,6.0,338.0,43.0,95.0,182.0,110.0,112.0,118.0,78.0,101.0],"events":[{"best_kmer":144422,"gene":[""],"id":596,"info":"","signatures":[8420],"type":"splice_borders"},{"best_kmer":144422,"gene":[""],"id":597,"info":"","signatures":[8421],"type":"splice_borders"},{"best_kmer":144422,"gene":[""],"id":598,"info":"","signatures":[8422],"type":"splice_borders"},{"best_kmer":144422,"gene":[""],"id":599,"info":"","signatures":[8423],"type":"splice_borders"},{"best_kmer":144422,"gene":[""],"id":600,"info":"","signatures":[8424],"type":"splice_borders"},{"best_kmer":144422,"gene":[""],"id":601,"info":"","signatures":[8425],"type":"splice_borders"},{"best_kmer":144422,"gene":[""],"id":602,"info":"","signatures":[8426],"type":"splice_borders"},{"best_kmer":144422,"gene":[""],"id":603,"info":"","signatures":[8427],"type":"splice_borders"},{"best_kmer":144422,"gene":[""],"id":604,"info":"","signatures":[8428],"type":"splice_borders"},{"best_kmer":144422,"gene":["MBOAT7"],"id":605,"info":"","signatures":[8429],"type":"splice_borders"}],"fc":[1.3045020589540741],"graph":"linear","graph_id":816,"id":144422,"kmer":"GTCCAGCTGCTGCTGACGCTGAAGCTGGTGA","means":[455.75902338957906,349.3739394746516],"pvalues":[0.1856034168356263],"stdevs":[58.09699555674568,226.25118016708532],"values":[85.48]},
{"alignments":[{"blocks":[{"q_end":17,"q_start":11,"t_end":20584860,"t_start":20584854},{"q_end":42,"q_start":18,"t_end":20584884,"t_start":20584860}],"chromosome":"chr22","end":20584884,"genes":[177],"id":593,"match":46,"query_index":223,"signatures":[8430],"start":20584854,"strand":"-"}],"counts":[0.0,5.0,5.0,0.0,0.0,0.0,5.0,0.0,0.0,0.0,6.0,13.0,5.0,7.0,11.0,0.0,6.0],"events":[{"best_kmer":83149,"gene":["MED15"],"id":606,"info":"","signatures":[8431],"type":"splice_borders"}],"fc":[4.1865218411880685],"graph":"linear","graph_id":817,"id":83149,"kmer":"CGGTGGCACCGGGGGCGGTGGGGGGAGTGGG","means":[24.775839947719355,5.918000881774539],"pvalues":[0.0066268374924949545],"stdevs":[12.304383210276056,10.151032745897796],"values":[84.506]},
{"alignments":[{"blocks":[{"q_end":31,"q_start":5,"t_end":6892386,"t_start":6892360},{"q_end":36,"q_start":31,"t_end":6892435,"t_start":6892430}],"chromosome":"chr18","end":6892435,"genes":[],"id":594,"match":35,"query_index":224,"signatures":[8439],"start":6892360,"strand":"+"},{"blocks":[{"q_end":31,"q_start":5,"t_end":133177,"t_start":133151},{"q_end":36,"q_start":31,"t_end":133489,"t_start":133484}],"chromosome":"chr17_GL383565v1_alt","end":133489,"genes":[],"id":595,"match":35,"query_index":224,"signatures":[8440],"start":133151,"strand":"+"},{"blocks":[{"q_end":31,"q_start":5,"t_end":36946864,"t_start":36946838},{"q_end":36,"q_start":31,"t_end":36946896,"t_start":36946891}],"chromosome":"chr13","end":36946896,"genes":[],"id":596,"match":35,"query_index":224,"signatures":[8442],"start":36946838,"strand":"+"},{"blocks":[{"q_end":30,"q_start":5,"t_end":152371,"t_start":152346},{"q_end":36,"q_start":30,"t_end":152819,"t_start":152813}],"chromosome":"chr11_KI270903v1_alt","end":152819,"genes":[],"id":597,"match":35,"query_index":224,"signatures":[8443],"start":152346,"strand":"+"},{"blocks":[{"q_end":30,"q_start":5,"t_end":160820,"t_start":160795},{"q_end":36,"q_start":30,"t_end":161268,"t_start":161262}],"chromosome":"chr11_KI270830v1_alt","end":161268,"genes":[],"id":598,"match":35,"query_index":224,"signatures":[8444],"start":160795,"strand":"+"},{"blocks":[{"q_end":6,"q_start":1,"t_end":73881,"t_start":73876},{"q_end":32,"q_start":6,"t_end":73951,"t_start":73925}],"chromosome":"chr21_GL383581v2_alt","end":73951,"genes":[],"id":599,"match":35,"query_index":224,"signatures":[8445],"start":73876,"strand":"-"},{"blocks":[{"q_end":7,"q_start":1,"t_end":7005242,"t_start":7005236},{"q_end":32,"q_start":7,"t_end":7005557,"t_start":7005532}],"chromosome":"chr18","end":7005557,"genes":[],"id":600,"match":35,"query_index":224,"signatures":[8446],"start":7005236,"strand":"-"},{"blocks":[{"q_end":7,"q_start":1,"t_end":245460,"t_start":245454},{"q_end":32,"q_start":7,"t_end":245931,"t_start":245906}],"chromosome":"chr17_KI270862v1_alt","end":245931,"genes":[],"id":601,"match":35,"query_index":224,"signatures":[8447],"start":245454,"strand":"-"}],"counts":[7.0,33.0,21.0,16.0,14.0,7.0,0.0,0.0,19.0,13.0,11.0,18.0,7.0,12.0,10.0,7.0,9.0],"events":[{"best_kmer":32327,"gene":["ARHGAP28","PPARD","TP73-AS1","WBP2NL"],"id":607,"info":"","signatures":[8439],"type":"splice_borders"},{"best_kmer":32327,"gene":["","PPARD","TP73-AS1","WBP2NL"],"id":608,"info":"","signatures":[8440],"type":"splice_borders"},{"best_kmer":32327,"gene":["","PPARD","TP73-AS1","WBP2NL"],"id":609,"info":"","signatures":[8442],"type":"splice_borders"},{"best_kmer":32327,"gene":["","PPARD","TP73-AS1","WBP2NL"],"id":610,"info":"","signatures":[8443],"type":"splice_borders"},{"best_kmer":32327,"gene":["","PPARD","TP73-AS1","WBP2NL"],"id":611,"info":"","signatures":[8444],"type":"splice_borders"},{"best_kmer":32327,"gene":["","PPARD","TP73-AS1","WBP2NL"],"id":612,"info":"","signatures":[8445],"type":"splice_borders"},{"best_kmer":32327,"gene":["LAMA1","PPARD","TP73-AS1","WBP2NL"],"id":613,"info":"","signatures":[8446],"type":"splice_borders"},{"best_kmer":32327,"gene":["","PPARD","TP73-AS1","WBP2NL"],"id":614,"info":"","signatures":[8447],"type":"splice_borders"}],"fc":[-1.2663405084690915],"graph":"linear","graph_id":820,"id":32327,"kmer":"AGGCTGGTTTCGAACTCCTGACCTCAAGTGA","means":[41.72721336009324,52.84086058341874],"pvalues":[0.41583004193617],"stdevs":[6.116797272145746,40.55157199122576],"values":[85.565]},
{"alignments":[{"blocks":[{"q_end":48,"q_start":33,"t_end":45706562,"t_start":45706547},{"q_end":64,"q_start":48,"t_end":45708781,"t_start":45708765}],"chromosome":"chr10","end":45708781,"genes":[1365],"id":602,"match":108,"query_index":225,"signatures":[8460],"start":45706547,"strand":"+"}],"counts":[40.0,68.0,10.0,0.0,6.0,0.0,8.0,0.0,99.0,8.0,139.0,207.0,49.0,120.0,103.0,0.0,91.0],"events":[{"best_kmer":67615,"gene":["FAM21FP"],"id":615,"info":"","signatures":[8460],"type":"splice_borders"}],"fc":[4.812249570356224],"graph":"complex","graph_id":825,"id":67615,"kmer":"CCCAAAAAGATTATCCTCTTCATCTTCATCA","means":[363.327690962795,75.50059190631292],"pvalues":[0.0074052194458004384],"stdevs":[190.8594557850713,87.51769784420036],"values":[84.877]},
{"alignments":[{"blocks":[{"q_end":42,"q_start":17,"t_end":214847006,"t_start":214846981},{"q_end":48,"q_start":42,"t_end":214847139,"t_start":214847133}],"chromosome":"chr2","end":214847139,"genes":[],"id":603,"match":45,"query_index":226,"signatures":[8475,8477],"start":214846981,"strand":"+"}],"counts":[154.0,291.0,261.0,78.0,40.0,58.0,63.0,0.0,343.0,75.0,132.0,237.0,102.0,133.0,198.0,76.0,92.0],"events":[{"best_kmer":137835,"gene":["AC016708.1","RPL10P6","SNORA70I"],"id":616,"info":"","signatures":[8477],"type":"splice_borders"}],"fc":[1.1018302412769012],"graph":"linear","graph_id":834,"id":137835,"kmer":"GGGGGGGCCCAGTGTGCAATGGCTGCAAACA","means":[533.9442139729725,484.59753051812174],"pvalues":[0.6293306098359515],"stdevs":[87.27302192681381,296.4974811356674],"values":[82.911]},
{"alignments":[{"blocks":[{"q_end":87,"q_start":56,"t_end":3083115,"t_start":3083084}],"chromosome":"chr6","end":3083115,"genes":[537],"id":604,"match":119,"query_index":227,"signatures":[],"start":3083084,"strand":"-"}],"counts":[54.0,75.0,91.0,34.0,83.0,33.0,39.0,0.0,61.0,41.0,85.0,204.0,63.0,77.0,99.0,52.0,78.0],"events":[{"best_kmer":169778,"gene":["RIPK1"],"id":617,"info":"","signatures":[8480],"type":"splice_borders"}],"fc":[1.5904910168548907],"graph":"linear","graph_id":837,"id":169778,"kmer":"TCTTAAAGGAGGCAAGGCCGAGGTCTGCGAT","means":[354.7964201550696,223.07351402503372],"pvalues":[0.03029460943992584],"stdevs":[52.982941467872536,155.18915266843334],"values":[82.84899999999999]},
{"alignments":[{"blocks":[{"q_end":6,"q_start":4,"t_end":37085070,"t_start":37085068},{"q_end":25,"q_start":6,"t_end":37085179,"t_start":37085160},{"q_end":35,"q_start":26,"t_end":37085188,"t_start":37085179}],"chromosome":"chr5","end":37085188,"genes":[],"id":605,"match":39,"query_index":228,"signatures":[8481,8482],"start":37085068,"strand":"+"}],"counts":[8.0,16.0,12.0,11.0,0.0,0.0,7.0,9.0,21.0,15.0,7.0,7.0,6.0,0.0,6.0,0.0,0.0],"events":[{"best_kmer":67856,"gene":["RPS4XP6"],"id":618,"info":"","signatures":[8482],"type":"splice_borders"}],"fc":[-3.0563882134927844],"graph":"linear","graph_id":841,"id":67856,"kmer":"CCCACAAGTTGAGAGAGTGTCCTCCCCCTCA","means":[13.154510330822124,40.205290329393804],"pvalues":[0.010649893635220058],"stdevs":[12.97042854256295,24.563113496393683],"values":[85.457]},
{"alignments":[{"blocks":[{"q_end":58,"q_start":30,"t_end":43174113,"t_start":43174085},{"q_end":61,"q_start":58,"t_end":43175708,"t_start":43175705}],"chromosome":"chr6","end":43175708,"genes":[315],"id":606,"match":115,"query_index":229,"signatures":[8486],"start":43174085,"strand":"+"}],"counts":[149.0,124.0,77.0,82.0,55.0,105.0,71.0,31.0,198.0,79.0,129.0,210.0,103.0,127.0,194.0,75.0,109.0],"events":[{"best_kmer":129731,"gene":["SRF"],"id":619,"info":"","signatures":[8486],"type":"splice_borders"}],"fc":[1.34321866780392],"graph":"linear","graph_id":845,"id":129731,"kmer":"GGAGTCTGACAGCAGTGGGGAGACCAAGGAC","means":[530.2406593749159,394.7537895984031],"pvalues":[0.030235924204274563],"stdevs":[83.52482951051189,147.0297449911224],"values":[85.074]},
{"alignments":[{"blocks":[{"q_end":32,"q_start":20,"t_end":73075724,"t_start":73075712},{"q_end":51,"q_start":32,"t_end":73076011,"t_start":73075992}],"chromosome":"chr2","end":73076011,"genes":[513],"id":607,"match":107,"query_index":230,"signatures":[8488],"start":73075712,"strand":"-"}],"counts":[9.0,9.0,8.0,5.0,0.0,0.0,0.0,0.0,16.0,11.0,13.0,7.0,14.0,17.0,20.0,11.0,32.0],"events":[{"best_kmer":127640,"gene":["RAB11FIP5"],"id":620,"info":"","signatures":[8488],"type":"splice_borders"}],"fc":[3.4132071184688924],"graph":"linear","graph_id":848,"id":127640,"kmer":"GGACACCAAAAGGCTGAAGGACTCAGCTGTG","means":[72.49973513688393,21.240942204938943],"pvalues":[0.023861838583549122],"stdevs":[44.27519074019791,19.519436294802873],"values":[85.441]},
{"alignments":[{"blocks":[{"q_end":29,"q_start":15,"t_end":8750725,"t_start":8750711},{"q_end":46,"q_start":29,"t_end":8810533,"t_start":8810516}],"chromosome":"chr11","end":8810533,"genes":[832],"id":608,"match":49,"query_index":231,"signatures":[8490],"start":8750711,"strand":"+"}],"counts":[7.0,15.0,38.0,5.0,12.0,13.0,0.0,0.0,8.0,6.0,0.0,0.0,0.0,0.0,5.0,0.0,0.0],"events":[{"best_kmer":112646,"gene":["ST5"],"id":621,"info":"","signatures":[8490],"type":"splice_borders"}],"fc":[-15.532095470621796],"graph":"linear","graph_id":851,"id":112646,"kmer":"GCAAACCCAGAGCCCTGAAAGTCCCGCTGCT","means":[2.601292863988055,40.403529110509666],"pvalues":[0.013009783332567287],"stdevs":[6.88237400535936,37.850984737973775],"values":[85.431]},
{"alignments":[{"blocks":[{"q_end":30,"q_start":19,"t_end":1389726,"t_start":1389715},{"q_end":50,"q_start":30,"t_end":1391918,"t_start":1391898}],"chromosome":"chrY","end":1391918,"genes":[870],"id":609,"match":59,"query_index":232,"signatures":[8492],"start":1389715,"strand":"-"},{"blocks":[{"q_end":30,"q_start":19,"t_end":1389726,"t_start":1389715},{"q_end":50,"q_start":30,"t_end":1391918,"t_start":1391898}],"chromosome":"chrX","end":1391918,"genes":[869],"id":610,"match":59,"query_index":232,"signatures":[8493],"start":1389715,"strand":"-"}],"counts":[0.0,19.0,8.0,7.0,0.0,0.0,0.0,0.0,0.0,0.0,7.0,5.0,8.0,10.0,8.0,6.0,7.0],"events":[{"best_kmer":138194,"gene":["SLC25A6"],"id":622,"info":"","signatures":[8492],"type":"splice_borders"},{"best_kmer":138194,"gene":["SLC25A6"],"id":623,"info":"","signatures":[8493],"type":"splice_borders"}],"fc":[2.4216385682965456],"graph":"linear","graph_id":854,"id":138194,"kmer":"GGGTCAAGCTGCTGCTGCAGTCCAGCACGCC","means":[31.459614098387352,12.99104437394099],"pvalues":[0.03866401057469019],"stdevs":[10.326248315882172,22.192088995836166],"values":[85.41]},
{"alignments":[{"blocks":[{"q_end":30,"q_start":13,"t_end":108692867,"t_start":108692850},{"q_end":44,"q_start":30,"t_end":108693603,"t_start":108693589}],"chromosome":"chr1","end":108693603,"genes":[505],"id":611,"match":104,"query_index":233,"signatures":[8521],"start":108692850,"strand":"+"}],"counts":[9.0,20.0,0.0,5.0,9.0,13.0,0.0,0.0,9.0,40.0,12.0,29.0,13.0,14.0,18.0,8.0,11.0],"events":[{"best_kmer":17897,"gene":["PRPF38B"],"id":625,"info":"","signatures":[8521],"type":"splice_borders"}],"fc":[1.3029677637324475],"graph":"linear","graph_id":865,"id":17897,"kmer":"ACGAGATCTACTTTAAGGATTGACTCAGTCT","means":[57.336456162116335,44.004508598026874],"pvalues":[0.45601274551739546],"stdevs":[6.0364330065994745,53.64165689438614],"values":[85.35599999999998]},
{"alignments":[{"blocks":[{"q_end":50,"q_start":49,"t_end":74409641,"t_start":74409640},{"q_end":80,"q_start":50,"t_end":74410565,"t_start":74410535}],"chromosome":"chr16","end":74410565,"genes":[575],"id":612,"match":115,"query_index":234,"signatures":[8527],"start":74409640,"strand":"-"}],"counts":[0.0,0.0,0.0,0.0,0.0,0.0,0.0,0.0,0.0,0.0,5.0,40.0,0.0,8.0,7.0,0.0,0.0],"events":[{"best_kmer":196790,"gene":["CLEC18B"],"id":627,"info":"","signatures":[8527],"type":"splice_borders"}],"fc":[null],"graph":"linear","graph_id":869,"id":196790,"kmer":"TTTTGCCTTTGGGCAGCCTGACAACCACGGG","means":[23.55585610258228,0.0],"pvalues":[0.09246815506769246],"stdevs":[31.16655876059538,0.0],"values":[82.68800000000002]},
{"alignments":[{"blocks":[{"q_end":86,"q_start":58,"t_end":8290976,"t_start":8290948},{"q_end":89,"q_start":86,"t_end":8291335,"t_start":8291332}],"chromosome":"chr17","end":8291335,"genes":[415],"id":613,"match":117,"query_index":235,"signatures":[8528],"start":8290948,"strand":"-"}],"counts":[22.0,40.0,26.0,5.0,6.0,17.0,16.0,0.0,35.0,7.0,28.0,119.0,12.0,40.0,45.0,22.0,39.0],"events":[{"best_kmer":106885,"gene":["SLC25A35"],"id":628,"info":"","signatures":[8528],"type":"splice_borders"},{"best_kmer":106885,"gene":["SLC25A35"],"id":2941,"info":"ENST00000579681.5 [ 12.000000% of coverage ]\n","signatures":[],"type":"DE"}],"fc":[2.479231856338826],"graph":"linear","graph_id":870,"id":106885,"kmer":"GAGATCTTTCCTCCCCAGAGCTGGAAGTTGG","means":[156.52618195085068,63.134951073918],"pvalues":[0.008625851525938855],"stdevs":[64.50427702861872,36.89011000895167],"values":[85.324]},
{"alignments":[{"blocks":[{"q_end":30,"q_start":22,"t_end":34962,"t_start":34954},{"q_end":53,"q_start":31,"t_end":38791,"t_start":38769}],"chromosome":"chr15_KI270849v1_alt","end":38791,"genes":[],"id":614,"match":73,"query_index":236,"signatures":[8531],"start":34954,"strand":"+"},{"blocks":[{"q_end":30,"q_start":22,"t_end":44711613,"t_start":44711605},{"q_end":53,"q_start":31,"t_end":44715445,"t_start":44715423}],"chromosome":"chr15","end":44715445,"genes":[836],"id":615,"match":73,"query_index":236,"signatures":[8534],"start":44711605,"strand":"+"}],"counts":[0.0,0.0,0.0,0.0,0.0,0.0,0.0,0.0,8.0,0.0,7.0,10.0,7.0,0.0,5.0,0.0,6.0],"events":[{"best_kmer":156718,"gene":[""],"id":629,"info":"","signatures":[8531],"type":"splice_borders"},{"best_kmer":156718,"gene":["B2M"],"id":630,"info":"","signatures":[8534],"type":"splice_borders"},{"best_kmer":156718,"gene":["B2M"],"id":3348,"info":"ENSE00001549961.3-ENSE00002542205.1-ENSE00002562227.1-ENSE00002571227.1-ENSE00003778719.1 -> ENSE00003603100.1-ENSE00003659794.1-ENSE00003751577.1 OR ENSE00001549961.3-ENSE00002542205.1-ENSE00002562227.1-ENSE00002571227.1-ENSE00003778719.1 -> ?","signatures":[8534,23999],"type":"multiple_splice_junctions"}],"fc":[10.89686603434687],"graph":"linear","graph_id":871,"id":156718,"kmer":"TATCCAGCATACTCCAAAGATTCAGGTTTAC","means":[18.54852557649412,1.7021890071906232],"pvalues":[0.01664748612277335],"stdevs":[13.516887883654748,5.3827942708231005],"values":[85.314]},
{"alignments":[{"blocks":[{"q_end":24,"q_start":10,"t_end":127327390,"t_start":127327376},{"q_end":36,"q_start":25,"t_end":127327401,"t_start":127327390},{"q_end":41,"q_start":36,"t_end":127327817,"t_start":127327812}],"chromosome":"chrX","end":127327817,"genes":[],"id":616,"match":39,"query_index":237,"signatures":[8547,8548],"start":127327376,"strand":"+"},{"blocks":[{"q_end":24,"q_start":10,"t_end":35503285,"t_start":35503271},{"q_end":36,"q_start":25,"t_end":35503296,"t_start":35503285},{"q_end":41,"q_start":36,"t_end":35503415,"t_start":35503410}],"chromosome":"chr8","end":35503415,"genes":[],"id":617,"match":38,"query_index":237,"signatures":[8560,8561],"start":35503271,"strand":"+"},{"blocks":[{"q_end":20,"q_start":10,"t_end":94002563,"t_start":94002553},{"q_end":41,"q_start":20,"t_end":94002901,"t_start":94002880}],"chromosome":"chr14","end":94002901,"genes":[],"id":618,"match":39,"query_index":237,"signatures":[8611,8612],"start":94002553,"strand":"+"},{"blocks":[{"q_end":18,"q_start":10,"t_end":83884763,"t_start":83884755},{"q_end":41,"q_start":19,"t_end":83884796,"t_start":83884774}],"chromosome":"chr10","end":83884796,"genes":[],"id":619,"match":38,"query_index":237,"signatures":[8625,8627],"start":83884755,"strand":"+"}],"counts":[0.0,0.0,17.0,10.0,11.0,12.0,0.0,0.0,5.0,21.0,10.0,20.0,9.0,7.0,5.0,5.0,8.0],"events":[{"best_kmer":194418,"gene":[""],"id":631,"info":"","signatures":[8548],"type":"splice_borders"},{"best_kmer":194418,"gene":["UNC5D"],"id":632,"info":"","signatures":[8561],"type":"splice_borders"},{"best_kmer":194418,"gene":["CCDC197"],"id":633,"info":"","signatures":[8612],"type":"splice_borders"},{"best_kmer":194418,"gene":[""],"id":634,"info":"","signatures":[8627],"type":"splice_borders"}],"fc":[1.0141590958090667],"graph":"linear","graph_id":873,"id":194418,"kmer":"TTTATAAAGAAAAAAGAGGTTTAATGTACTC","means":[34.95329316286924,34.46529573842111],"pvalues":[0.969046719350044],"stdevs":[9.030451990965364,37.254896775712886],"values":[85.296]},
{"alignments":[{"blocks":[{"q_end":17,"q_start":7,"t_end":10121911,"t_start":10121901},{"q_end":36,"q_start":18,"t_end":10121929,"t_start":10121911},{"q_end":38,"q_start":36,"t_end":10122051,"t_start":10122049}],"chromosome":"chr5","end":10122051,"genes":[],"id":620,"match":38,"query_index":238,"signatures":[8684,8685],"start":10121901,"strand":"-"}],"counts":[0.0,0.0,15.0,10.0,11.0,12.0,0.0,0.0,5.0,23.0,10.0,20.0,9.0,7.0,5.0,5.0,8.0],"events":[{"best_kmer":138106,"gene":[""],"id":635,"info":"","signatures":[8685],"type":"splice_borders"}],"fc":[1.0065886417931853],"graph":"linear","graph_id":873,"id":138106,"kmer":"GGGTAATTTATAAAGAAAAAAGAGGTTTAAT","means":[34.95329316286924,34.72450583249356],"pvalues":[0.9859704333968379],"stdevs":[9.030451990965364,38.65059197143038],"values":[85.036]},
{"alignments":[{"blocks":[{"q_end":32,"q_start":25,"t_end":183633150,"t_start":183633143},{"q_end":56,"q_start":34,"t_end":183635537,"t_start":183635515}],"chromosome":"chr1","end":183635537,"genes":[774],"id":621,"match":57,"query_index":239,"signatures":[8749],"start":183633143,"strand":"-"}],"counts":[8.0,9.0,7.0,0.0,0.0,5.0,0.0,0.0,18.0,0.0,10.0,19.0,0.0,16.0,16.0,9.0,11.0],"events":[{"best_kmer":140678,"gene":["ARPC5"],"id":636,"info":"","signatures":[8749],"type":"splice_borders"}],"fc":[3.257266193890022],"graph":"complex","graph_id":880,"id":140678,"kmer":"GGTGGACTCCTGCCTGCGGCAAGGAACATGA","means":[45.72914488326666,14.03911813196151],"pvalues":[0.00921529556271873],"stdevs":[22.27716928849061,16.160643448737886],"values":[83.334]},
{"alignments":[{"blocks":[{"q_end":19,"q_start":13,"t_end":89562391,"t_start":89562385},{"q_end":44,"q_start":19,"t_end":89562908,"t_start":89562883}],"chromosome":"chr16","end":89562908,"genes":[848],"id":622,"match":79,"query_index":240,"signatures":[8752],"start":89562385,"strand":"-"}],"counts":[405.0,1384.0,2152.0,530.0,215.0,1223.0,760.0,1017.0,1984.0,1087.0,741.0,989.0,552.0,392.0,955.0,302.0,318.0],"events":[{"best_kmer":88641,"gene":["RPL13"],"id":637,"info":"","signatures":[8752],"type":"splice_borders"}],"fc":[-1.766098252154362],"graph":"linear","graph_id":885,"id":88641,"kmer":"CTCGAGCTTTCTCCTTCTTATAGACGTTCCG","means":[2328.5356881045877,4112.422808840567],"pvalues":[0.008351867766238768],"stdevs":[696.6914284422895,1614.1545062263558],"values":[85.197]},
{"alignments":[{"blocks":[{"q_end":7,"q_start":5,"t_end":39359682,"t_start":39359680},{"q_end":34,"q_start":7,"t_end":39359840,"t_start":39359813},{"q_end":36,"q_start":34,"t_end":39359843,"t_start":39359841}],"chromosome":"chr3","end":39359843,"genes":[],"id":623,"match":40,"query_index":241,"signatures":[8774,8775,8776],"start":39359680,"strand":"+"},{"blocks":[{"q_end":11,"q_start":7,"t_end":86160314,"t_start":86160310},{"q_end":36,"q_start":11,"t_end":86160340,"t_start":86160315},{"q_end":38,"q_start":36,"t_end":86160473,"t_start":86160471}],"chromosome":"chrX","end":86160473,"genes":[],"id":624,"match":40,"query_index":241,"signatures":[8777,8778,8779],"start":86160310,"strand":"-"}],"counts":[155.0,527.0,747.0,306.0,187.0,185.0,537.0,100.0,731.0,415.0,346.0,361.0,267.0,338.0,247.0,212.0,207.0],"events":[{"best_kmer":166921,"gene":["EEF1A1P24"],"id":638,"info":"","signatures":[8776],"type":"splice_borders"},{"best_kmer":166921,"gene":["DACH2","EEF1A1P29"],"id":639,"info":"","signatures":[8779],"type":"splice_borders"}],"fc":[-1.3583865191055307],"graph":"complex","graph_id":889,"id":166921,"kmer":"TCGTGATATGAGACAGACAGTTGCGGTGGTG","means":[1158.2068422187244,1573.2925608057017],"pvalues":[0.15896411476425565],"stdevs":[251.44942638504943,815.0486867206681],"values":[81.069]},
{"alignments":[{"blocks":[{"q_end":28,"q_start":8,"t_end":75412932,"t_start":75412912},{"q_end":39,"q_start":28,"t_end":75414895,"t_start":75414884}],"chromosome":"chr7","end":75414895,"genes":[1267],"id":625,"match":64,"query_index":242,"signatures":[8793],"start":75412912,"strand":"-"}],"counts":[8.0,29.0,6.0,0.0,0.0,13.0,5.0,0.0,19.0,0.0,0.0,0.0,0.0,0.0,0.0,0.0,0.0],"events":[{"best_kmer":34963,"gene":["NSUN5P1"],"id":640,"info":"","signatures":[8793],"type":"splice_borders"}],"fc":[null],"graph":"linear","graph_id":895,"id":34963,"kmer":"AGTCATCAAGGCTGATGAGATATCCCACAGA","means":[0.0,25.162222636322824],"pvalues":[0.0181707657085162],"stdevs":[0.0,27.626100626706975],"values":[85.2]},
{"alignments":[{"blocks":[{"q_end":46,"q_start":19,"t_end":13088282,"t_start":13088255},{"q_end":50,"q_start":46,"t_end":13088361,"t_start":13088357}],"chromosome":"chr18","end":13088361,"genes":[215],"id":626,"match":46,"query_index":243,"signatures":[8795,8796,8797,8799],"start":13088255,"strand":"-"},{"blocks":[{"q_end":46,"q_start":19,"t_end":164768067,"t_start":164768040},{"q_end":50,"q_start":46,"t_end":164768273,"t_start":164768269}],"chromosome":"chr4","end":164768273,"genes":[],"id":627,"match":46,"query_index":243,"signatures":[8801,8802,8803,8805],"start":164768040,"strand":"-"},{"blocks":[{"q_end":46,"q_start":19,"t_end":69342282,"t_start":69342255},{"q_end":50,"q_start":46,"t_end":69342418,"t_start":69342414}],"chromosome":"chr14","end":69342418,"genes":[],"id":628,"match":46,"query_index":243,"signatures":[8807,8808,8809,8811],"start":69342255,"strand":"-"}],"counts":[9.0,0.0,0.0,0.0,0.0,0.0,5.0,0.0,0.0,0.0,12.0,13.0,9.0,9.0,0.0,5.0,6.0],"events":[{"best_kmer":96206,"gene":["CEP192"],"id":641,"info":"","signatures":[8799],"type":"splice_borders"},{"best_kmer":96206,"gene":["SMIM31"],"id":642,"info":"","signatures":[8805],"type":"splice_borders"},{"best_kmer":96206,"gene":["GALNT16"],"id":643,"info":"","signatures":[8811],"type":"splice_borders"}],"fc":[4.412761633889121],"graph":"linear","graph_id":896,"id":96206,"kmer":"CTTCAGAGACAAGGTCTCATTGTATTGCCCG","means":[31.007843335843624,7.026856628218852],"pvalues":[0.006785736587524346],"stdevs":[15.126550861927099,15.16386898830012],"values":[85.191]},
{"alignments":[{"blocks":[{"q_end":8,"q_start":3,"t_end":101314515,"t_start":101314510},{"q_end":34,"q_start":8,"t_end":101314975,"t_start":101314949}],"chromosome":"chr12","end":101314975,"genes":[],"id":629,"match":38,"query_index":244,"signatures":[8823,8824],"start":101314510,"strand":"+"},{"blocks":[{"q_end":20,"q_start":3,"t_end":34431609,"t_start":34431592},{"q_end":30,"q_start":20,"t_end":34431794,"t_start":34431784},{"q_end":34,"q_start":30,"t_end":34431924,"t_start":34431920}],"chromosome":"chr10","end":34431924,"genes":[],"id":630,"match":39,"query_index":244,"signatures":[8825,8826],"start":34431592,"strand":"+"},{"blocks":[{"q_end":16,"q_start":3,"t_end":13071590,"t_start":13071577},{"q_end":31,"q_start":16,"t_end":13071837,"t_start":13071822},{"q_end":34,"q_start":32,"t_end":13071839,"t_start":13071837}],"chromosome":"chr1","end":13071839,"genes":[],"id":631,"match":38,"query_index":244,"signatures":[8828,8829],"start":13071577,"strand":"+"},{"blocks":[{"q_end":9,"q_start":7,"t_end":32788568,"t_start":32788566},{"q_end":27,"q_start":10,"t_end":32788585,"t_start":32788568},{"q_end":38,"q_start":27,"t_end":32788989,"t_start":32788978}],"chromosome":"chr1","end":32788989,"genes":[],"id":632,"match":38,"query_index":244,"signatures":[8841,8842],"start":32788566,"strand":"-"},{"blocks":[{"q_end":9,"q_start":7,"t_end":52755638,"t_start":52755636},{"q_end":21,"q_start":10,"t_end":52755649,"t_start":52755638},{"q_end":38,"q_start":21,"t_end":52755964,"t_start":52755947}],"chromosome":"chr1","end":52755964,"genes":[],"id":633,"match":38,"query_index":244,"signatures":[8843,8844],"start":52755636,"strand":"-"}],"counts":[5.0,22.0,53.0,0.0,6.0,0.0,0.0,0.0,10.0,21.0,0.0,0.0,0.0,0.0,0.0,0.0,0.0],"events":[{"best_kmer":28702,"gene":["UTP20"],"id":644,"info":"","signatures":[8824],"type":"splice_borders"},{"best_kmer":28702,"gene":["PARD3"],"id":645,"info":"","signatures":[8825],"type":"splice_borders"},{"best_kmer":28702,"gene":["PARD3"],"id":646,"info":"","signatures":[8826],"type":"splice_borders"},{"best_kmer":28702,"gene":["PRAMEF25"],"id":647,"info":"","signatures":[8829],"type":"splice_borders"},{"best_kmer":28702,"gene":["YARS"],"id":648,"info":"","signatures":[8842],"type":"splice_borders"},{"best_kmer":28702,"gene":["ZYG11B"],"id":649,"info":"","signatures":[8844],"type":"splice_borders"}],"fc":[null],"graph":"linear","graph_id":898,"id":28702,"kmer":"AGCTAGGCATGGTGGTGCATGCCTGTAAGTC","means":[0.0,41.83604069930439],"pvalues":[0.0411476679269809],"stdevs":[0.0,55.55937805955541],"values":[85.181]},
{"alignments":[{"blocks":[{"q_end":12,"q_start":6,"t_end":113495249,"t_start":113495243},{"q_end":37,"q_start":12,"t_end":113495661,"t_start":113495636}],"chromosome":"chr2","end":113495661,"genes":[526],"id":634,"match":38,"query_index":245,"signatures":[9552],"start":113495243,"strand":"+"},{"blocks":[{"q_end":28,"q_start":3,"t_end":121573,"t_start":121548},{"q_end":34,"q_start":28,"t_end":121966,"t_start":121960}],"chromosome":"chr9","end":121966,"genes":[914],"id":635,"match":38,"query_index":245,"signatures":[9553],"start":121548,"strand":"-"}],"counts":[24.0,106.0,65.0,9.0,92.0,49.0,36.0,21.0,223.0,62.0,54.0,74.0,39.0,49.0,52.0,32.0,33.0],"events":[{"best_kmer":165493,"gene":["CBWD2"],"id":650,"info":"","signatures":[9552],"type":"splice_borders"},{"best_kmer":165493,"gene":["CBWD1","CBWD2"],"id":651,"info":"","signatures":[9553],"type":"splice_borders"},{"best_kmer":165493,"gene":["CBWD1"],"id":3417,"info":"ENST00000462513.5 [ 17.000000% of coverage ]\n","signatures":[],"type":"DE"}],"fc":[-1.3684799933919183],"graph":"linear","graph_id":916,"id":165493,"kmer":"TCCTTGGCAGAAATTTAGATAAGGATATCCT","means":[188.82822378744507,258.4076464408505],"pvalues":[0.26678988107305346],"stdevs":[21.56862061430973,184.0600666312157],"values":[85.081]},
{"alignments":[{"blocks":[{"q_end":23,"q_start":4,"t_end":118237260,"t_start":118237241},{"q_end":35,"q_start":23,"t_end":118240222,"t_start":118240210}],"chromosome":"chr11","end":118240222,"genes":[753],"id":636,"match":73,"query_index":246,"signatures":[9555],"start":118237241,"strand":"-"}],"counts":[11.0,15.0,18.0,0.0,0.0,5.0,0.0,0.0,5.0,0.0,12.0,32.0,10.0,11.0,19.0,12.0,13.0],"events":[{"best_kmer":49854,"gene":["MPZL3"],"id":652,"info":"","signatures":[9555],"type":"splice_borders"}],"fc":[3.3572371555440395],"graph":"linear","graph_id":922,"id":49854,"kmer":"CACACAGTATCAATATTTCATTATCAGTCTT","means":[60.414793748447245,17.995390539712123],"pvalues":[0.0004482466369054625],"stdevs":[14.517962492937388,23.783529774947105],"values":[84.383]},
{"alignments":[{"blocks":[{"q_end":27,"q_start":2,"t_end":728910,"t_start":728885},{"q_end":33,"q_start":27,"t_end":730132,"t_start":730126}],"chromosome":"chr17_KI270857v1_alt","end":730132,"genes":[],"id":637,"match":68,"query_index":247,"signatures":[9581],"start":728885,"strand":"-"}],"counts":[13.0,32.0,48.0,35.0,35.0,21.0,39.0,8.0,43.0,20.0,32.0,68.0,34.0,34.0,32.0,32.0,27.0],"events":[{"best_kmer":44807,"gene":[""],"id":653,"info":"","signatures":[9581],"type":"splice_borders"}],"fc":[1.1266083320998426],"graph":"linear","graph_id":935,"id":44807,"kmer":"ATTCCCCTAAATTCTTTAAATTCTGCAAAGA","means":[147.89933166983386,131.27839325861356],"pvalues":[0.5597602532014578],"stdevs":[32.48540562578396,78.54886115297954],"values":[81.372]},
{"alignments":[{"blocks":[{"q_end":22,"q_start":4,"t_end":18318149,"t_start":18318131},{"q_end":35,"q_start":22,"t_end":18322629,"t_start":18322616}],"chromosome":"chr17","end":18322629,"genes":[958],"id":638,"match":98,"query_index":248,"signatures":[9594],"start":18318131,"strand":"+"}],"counts":[85.0,119.0,125.0,74.0,59.0,74.0,81.0,16.0,217.0,89.0,157.0,278.0,61.0,157.0,233.0,92.0,117.0],"events":[{"best_kmer":125663,"gene":["SMCR8"],"id":654,"info":"","signatures":[9594],"type":"splice_borders"}],"fc":[1.6110738600784245],"graph":"complex","graph_id":941,"id":125663,"kmer":"GCTTATTGGCTTGCAGAGAGTGGCCTCCCCT","means":[599.7636984701364,372.2757306986167],"pvalues":[0.012091956760924071],"stdevs":[167.44584077102883,123.68103313307759],"values":[83.851]},
{"alignments":[{"blocks":[{"q_end":22,"q_start":14,"t_end":35158383,"t_start":35158375},{"q_end":40,"q_start":23,"t_end":35158400,"t_start":35158383},{"q_end":45,"q_start":40,"t_end":35158714,"t_start":35158709}],"chromosome":"chr19","end":35158714,"genes":[160],"id":639,"match":45,"query_index":249,"signatures":[10086,10087],"start":35158375,"strand":"-"}],"counts":[0.0,0.0,6.0,0.0,0.0,0.0,0.0,0.0,0.0,0.0,7.0,14.0,5.0,7.0,7.0,0.0,0.0],"events":[{"best_kmer":186008,"gene":["FXYD5"],"id":655,"info":"","signatures":[10087],"type":"splice_borders"}],"fc":[9.946436339479403],"graph":"linear","graph_id":950,"id":186008,"kmer":"TGTTTCATCAGCAGGCCAGGTTGGGGGTTGG","means":[19.24236912507288,1.9345993347080555],"pvalues":[0.015087274882593062],"stdevs":[13.3682119625556,6.117740257523892],"values":[84.927]},
{"alignments":[{"blocks":[{"q_end":50,"q_start":35,"t_end":140532615,"t_start":140532600},{"q_end":66,"q_start":50,"t_end":140535483,"t_start":140535467}],"chromosome":"chr8","end":140535483,"genes":[402],"id":640,"match":101,"query_index":250,"signatures":[10089],"start":140532600,"strand":"-"}],"counts":[66.0,103.0,46.0,31.0,47.0,52.0,49.0,30.0,113.0,58.0,86.0,149.0,93.0,74.0,120.0,69.0,81.0],"events":[{"best_kmer":158977,"gene":["AGO2"],"id":656,"info":"","signatures":[10089],"type":"splice_borders"}],"fc":[1.5917031366912087],"graph":"linear","graph_id":953,"id":158977,"kmer":"TCACGCTGGCATCCAGGGGACAAGCAGGCCT","means":[385.3982817393194,242.1294981804681],"pvalues":[0.0006067080723654143],"stdevs":[63.45569619758548,66.50230467216204],"values":[82.727]},
{"alignments":[{"blocks":[{"q_end":57,"q_start":48,"t_end":34526343,"t_start":34526334},{"q_end":79,"q_start":57,"t_end":34534649,"t_start":34534627}],"chromosome":"chr20","end":34534649,"genes":[426],"id":641,"match":106,"query_index":251,"signatures":[10090],"start":34526334,"strand":"+"}],"counts":[116.0,121.0,124.0,53.0,51.0,110.0,60.0,57.0,140.0,71.0,107.0,267.0,112.0,94.0,186.0,89.0,96.0],"events":[{"best_kmer":12154,"gene":["DYNLRB1"],"id":657,"info":"","signatures":[10090],"type":"splice_borders"}],"fc":[1.4305651437042632],"graph":"linear","graph_id":957,"id":12154,"kmer":"ACACAGAAGGCATTCCCATCAAGAGCACCAT","means":[522.3536823359137,365.1379908386042],"pvalues":[0.006797212515288913],"stdevs":[104.61667225522767,67.98433344455376],"values":[82.794]},
{"alignments":[{"blocks":[{"q_end":31,"q_start":5,"t_end":112138604,"t_start":112138578},{"q_end":36,"q_start":31,"t_end":112138743,"t_start":112138738}],"chromosome":"chr9","end":112138743,"genes":[],"id":642,"match":38,"query_index":252,"signatures":[10097],"start":112138578,"strand":"+"},{"blocks":[{"q_end":29,"q_start":5,"t_end":31763144,"t_start":31763120},{"q_end":36,"q_start":29,"t_end":31763612,"t_start":31763605}],"chromosome":"chr22","end":31763612,"genes":[1598],"id":643,"match":38,"query_index":252,"signatures":[10098],"start":31763120,"strand":"+"},{"blocks":[{"q_end":31,"q_start":5,"t_end":44007283,"t_start":44007257},{"q_end":36,"q_start":31,"t_end":44007419,"t_start":44007414}],"chromosome":"chr21","end":44007419,"genes":[],"id":644,"match":38,"query_index":252,"signatures":[10099],"start":44007257,"strand":"+"},{"blocks":[{"q_end":26,"q_start":5,"t_end":23646972,"t_start":23646951},{"q_end":36,"q_start":26,"t_end":23647120,"t_start":23647110}],"chromosome":"chr20","end":23647120,"genes":[],"id":645,"match":38,"query_index":252,"signatures":[10100],"start":23646951,"strand":"+"},{"blocks":[{"q_end":32,"q_start":5,"t_end":45239105,"t_start":45239078},{"q_end":36,"q_start":32,"t_end":45239245,"t_start":45239241}],"chromosome":"chr20","end":45239245,"genes":[],"id":646,"match":38,"query_index":252,"signatures":[10101],"start":45239078,"strand":"+"},{"blocks":[{"q_end":31,"q_start":5,"t_end":62782142,"t_start":62782116},{"q_end":36,"q_start":31,"t_end":62782288,"t_start":62782283}],"chromosome":"chr20","end":62782288,"genes":[],"id":647,"match":38,"query_index":252,"signatures":[10102],"start":62782116,"strand":"+"},{"blocks":[{"q_end":31,"q_start":5,"t_end":42855002,"t_start":42854976},{"q_end":36,"q_start":31,"t_end":42855140,"t_start":42855135}],"chromosome":"chr17","end":42855140,"genes":[],"id":648,"match":38,"query_index":252,"signatures":[10103],"start":42854976,"strand":"+"},{"blocks":[{"q_end":31,"q_start":5,"t_end":56418978,"t_start":56418952},{"q_end":36,"q_start":31,"t_end":56419420,"t_start":56419415}],"chromosome":"chr13","end":56419420,"genes":[],"id":649,"match":38,"query_index":252,"signatures":[10104],"start":56418952,"strand":"+"},{"blocks":[{"q_end":11,"q_start":4,"t_end":2965364,"t_start":2965357},{"q_end":35,"q_start":11,"t_end":2965788,"t_start":2965764}],"chromosome":"chrX","end":2965788,"genes":[],"id":650,"match":38,"query_index":252,"signatures":[10105],"start":2965357,"strand":"-"},{"blocks":[{"q_end":9,"q_start":4,"t_end":19809252,"t_start":19809247},{"q_end":35,"q_start":9,"t_end":19809411,"t_start":19809385}],"chromosome":"chrX","end":19809411,"genes":[],"id":651,"match":38,"query_index":252,"signatures":[10106],"start":19809247,"strand":"-"},{"blocks":[{"q_end":9,"q_start":4,"t_end":2231346,"t_start":2231341},{"q_end":35,"q_start":9,"t_end":2231494,"t_start":2231468}],"chromosome":"chr7","end":2231494,"genes":[],"id":652,"match":38,"query_index":252,"signatures":[10107],"start":2231341,"strand":"-"},{"blocks":[{"q_end":9,"q_start":4,"t_end":4612772,"t_start":4612767},{"q_end":35,"q_start":9,"t_end":4612933,"t_start":4612907}],"chromosome":"chr4","end":4612933,"genes":[],"id":653,"match":38,"query_index":252,"signatures":[10108],"start":4612767,"strand":"-"},{"blocks":[{"q_end":9,"q_start":4,"t_end":49680798,"t_start":49680793},{"q_end":35,"q_start":9,"t_end":49680959,"t_start":49680933}],"chromosome":"chr22","end":49680959,"genes":[],"id":654,"match":38,"query_index":252,"signatures":[10109],"start":49680793,"strand":"-"},{"blocks":[{"q_end":7,"q_start":4,"t_end":23065034,"t_start":23065031},{"q_end":35,"q_start":7,"t_end":23065201,"t_start":23065173}],"chromosome":"chr18","end":23065201,"genes":[],"id":655,"match":38,"query_index":252,"signatures":[10110],"start":23065031,"strand":"-"},{"blocks":[{"q_end":9,"q_start":4,"t_end":73041859,"t_start":73041854},{"q_end":35,"q_start":9,"t_end":73042296,"t_start":73042270}],"chromosome":"chr14","end":73042296,"genes":[],"id":656,"match":38,"query_index":252,"signatures":[10111],"start":73041854,"strand":"-"},{"blocks":[{"q_end":9,"q_start":4,"t_end":74420123,"t_start":74420118},{"q_end":35,"q_start":9,"t_end":74420283,"t_start":74420257}],"chromosome":"chr14","end":74420283,"genes":[],"id":657,"match":38,"query_index":252,"signatures":[10112],"start":74420118,"strand":"-"}],"counts":[0.0,0.0,0.0,0.0,0.0,14.0,0.0,0.0,8.0,7.0,8.0,12.0,6.0,10.0,7.0,5.0,9.0],"events":[{"best_kmer":125061,"gene":["AL731563.3","IQCN","SUSD1"],"id":658,"info":"","signatures":[10097],"type":"splice_borders"},{"best_kmer":125061,"gene":["AL731563.3","DEPDC5","IQCN","Z82190.2"],"id":659,"info":"","signatures":[10098],"type":"splice_borders"},{"best_kmer":125061,"gene":["","AL731563.3","IQCN"],"id":660,"info":"","signatures":[10099],"type":"splice_borders"},{"best_kmer":125061,"gene":["","AL731563.3","IQCN"],"id":661,"info":"","signatures":[10100],"type":"splice_borders"},{"best_kmer":125061,"gene":["","AL731563.3","IQCN"],"id":662,"info":"","signatures":[10101],"type":"splice_borders"},{"best_kmer":125061,"gene":["","AL731563.3","IQCN"],"id":663,"info":"","signatures":[10102],"type":"splice_borders"},{"best_kmer":125061,"gene":["AL731563.3","AOC3","IQCN"],"id":664,"info":"","signatures":[10103],"type":"splice_borders"},{"best_kmer":125061,"gene":["","AL731563.3","IQCN"],"id":665,"info":"","signatures":[10104],"type":"splice_borders"},{"best_kmer":125061,"gene":["AL731563.3","ARSE","IQCN"],"id":666,"info":"","signatures":[10105],"type":"splice_borders"},{"best_kmer":125061,"gene":["AL731563.3","IQCN","SH3KBP1"],"id":667,"info":"","signatures":[10106],"type":"splice_borders"},{"best_kmer":125061,"gene":["AL731563.3","IQCN","MAD1L1"],"id":668,"info":"","signatures":[10107],"type":"splice_borders"},{"best_kmer":125061,"gene":["AL731563.3","IQCN","STX18-AS1"],"id":669,"info":"","signatures":[10108],"type":"splice_borders"},{"best_kmer":125061,"gene":["","AL731563.3","IQCN"],"id":670,"info":"","signatures":[10109],"type":"splice_borders"},{"best_kmer":125061,"gene":["","AL731563.3","IQCN"],"id":671,"info":"","signatures":[10110],"type":"splice_borders"},{"best_kmer":125061,"gene":["","AL731563.3","IQCN"],"id":672,"info":"","signatures":[10111],"type":"splice_borders"},{"best_kmer":125061,"gene":["AL731563.3","IQCN","SYNDIG1L"],"id":673,"info":"","signatures":[10112],"type":"splice_borders"}],"fc":[3.5647425909255372],"graph":"linear","graph_id":966,"id":125061,"kmer":"GCTGGGATTACAGGTGCACGCCACCATGCCT","means":[32.87135398342259,9.221241967681033],"pvalues":[0.0013957849870130956],"stdevs":[7.60310995491325,16.114541870255795],"values":[84.85]},
{"alignments":[{"blocks":[{"q_end":38,"q_start":9,"t_end":69172015,"t_start":69171986},{"q_end":40,"q_start":38,"t_end":69172033,"t_start":69172031}],"chromosome":"chr9","end":69172033,"genes":[],"id":658,"match":42,"query_index":253,"signatures":[10123],"start":69171986,"strand":"+"},{"blocks":[{"q_end":38,"q_start":9,"t_end":118614040,"t_start":118614011},{"q_end":40,"q_start":38,"t_end":118614426,"t_start":118614424}],"chromosome":"chr5","end":118614426,"genes":[],"id":659,"match":43,"query_index":253,"signatures":[10126],"start":118614011,"strand":"+"},{"blocks":[{"q_end":38,"q_start":9,"t_end":4242737,"t_start":4242708},{"q_end":40,"q_start":38,"t_end":4243143,"t_start":4243141}],"chromosome":"chr4","end":4243143,"genes":[],"id":660,"match":43,"query_index":253,"signatures":[10128],"start":4242708,"strand":"+"},{"blocks":[{"q_end":38,"q_start":9,"t_end":8907251,"t_start":8907222},{"q_end":40,"q_start":38,"t_end":8907703,"t_start":8907701}],"chromosome":"chr17","end":8907703,"genes":[],"id":661,"match":43,"query_index":253,"signatures":[10132],"start":8907222,"strand":"+"},{"blocks":[{"q_end":25,"q_start":9,"t_end":73821544,"t_start":73821528},{"q_end":40,"q_start":25,"t_end":73821926,"t_start":73821911}],"chromosome":"chr14","end":73821926,"genes":[],"id":662,"match":43,"query_index":253,"signatures":[10133],"start":73821528,"strand":"+"},{"blocks":[{"q_end":30,"q_start":9,"t_end":118547632,"t_start":118547611},{"q_end":40,"q_start":30,"t_end":118547968,"t_start":118547958}],"chromosome":"chr11","end":118547968,"genes":[],"id":663,"match":42,"query_index":253,"signatures":[10135],"start":118547611,"strand":"+"},{"blocks":[{"q_end":6,"q_start":5,"t_end":33663403,"t_start":33663402},{"q_end":36,"q_start":6,"t_end":33663449,"t_start":33663419}],"chromosome":"chr8","end":33663449,"genes":[],"id":664,"match":43,"query_index":253,"signatures":[10140],"start":33663402,"strand":"-"},{"blocks":[{"q_end":24,"q_start":5,"t_end":128290729,"t_start":128290710},{"q_end":36,"q_start":24,"t_end":128291049,"t_start":128291037}],"chromosome":"chr9","end":128291049,"genes":[],"id":665,"match":43,"query_index":253,"signatures":[10141],"start":128290710,"strand":"-"},{"blocks":[{"q_end":6,"q_start":5,"t_end":10369613,"t_start":10369612},{"q_end":36,"q_start":6,"t_end":10369659,"t_start":10369629}],"chromosome":"chr6","end":10369659,"genes":[],"id":666,"match":43,"query_index":253,"signatures":[10143],"start":10369612,"strand":"-"},{"blocks":[{"q_end":20,"q_start":5,"t_end":136721734,"t_start":136721719},{"q_end":36,"q_start":20,"t_end":136722049,"t_start":136722033}],"chromosome":"chr3","end":136722049,"genes":[],"id":667,"match":42,"query_index":253,"signatures":[10147,10148],"start":136721719,"strand":"-"}],"counts":[0.0,7.0,13.0,6.0,0.0,12.0,0.0,0.0,15.0,7.0,0.0,0.0,0.0,0.0,0.0,0.0,0.0],"events":[{"best_kmer":138330,"gene":["AL358113.1","TJP2"],"id":674,"info":"","signatures":[10123],"type":"splice_borders"},{"best_kmer":138330,"gene":["LINC02215"],"id":675,"info":"","signatures":[10126],"type":"splice_borders"},{"best_kmer":138330,"gene":["TMEM128"],"id":676,"info":"","signatures":[10128],"type":"splice_borders"},{"best_kmer":138330,"gene":["PIK3R5"],"id":677,"info":"","signatures":[10132],"type":"splice_borders"},{"best_kmer":138330,"gene":[""],"id":678,"info":"","signatures":[10133],"type":"splice_borders"},{"best_kmer":138330,"gene":["IFT46"],"id":679,"info":"","signatures":[10135],"type":"splice_borders"},{"best_kmer":138330,"gene":["AF279873.3"],"id":681,"info":"","signatures":[10140],"type":"splice_borders"},{"best_kmer":138330,"gene":[""],"id":682,"info":"","signatures":[10141],"type":"splice_borders"},{"best_kmer":138330,"gene":[""],"id":683,"info":"","signatures":[10143],"type":"splice_borders"},{"best_kmer":138330,"gene":["STAG1"],"id":685,"info":"","signatures":[10148],"type":"splice_borders"}],"fc":[null],"graph":"linear","graph_id":976,"id":138330,"kmer":"GGGTCTCACCATGTTGGCCAGGATGGTCTCG","means":[0.0,20.456756390670044],"pvalues":[0.0068760210743748955],"stdevs":[0.0,18.558407836852194],"values":[84.814]},
{"alignments":[{"blocks":[{"q_end":39,"q_start":10,"t_end":106728251,"t_start":106728222},{"q_end":41,"q_start":39,"t_end":106728314,"t_start":106728312}],"chromosome":"chr10","end":106728314,"genes":[],"id":668,"match":43,"query_index":254,"signatures":[10137],"start":106728222,"strand":"+"}],"counts":[0.0,7.0,13.0,5.0,0.0,12.0,0.0,0.0,15.0,5.0,0.0,0.0,0.0,0.0,0.0,0.0,0.0],"events":[{"best_kmer":139865,"gene":["SORCS1"],"id":680,"info":"","signatures":[10137],"type":"splice_borders"}],"fc":[null],"graph":"linear","graph_id":976,"id":139865,"kmer":"GGTCTCACCATGTTGGCCAGGATGGTCTCGA","means":[0.0,18.868465134744035],"pvalues":[0.007474284692741268],"stdevs":[0.0,17.381190913154047],"values":[84.02]},
{"alignments":[{"blocks":[{"q_end":38,"q_start":13,"t_end":41903485,"t_start":41903460},{"q_end":44,"q_start":38,"t_end":41903932,"t_start":41903926}],"chromosome":"chr6","end":41903932,"genes":[],"id":669,"match":43,"query_index":255,"signatures":[10144],"start":41903460,"strand":"-"}],"counts":[0.0,5.0,11.0,6.0,0.0,11.0,0.0,0.0,10.0,8.0,0.0,0.0,0.0,0.0,0.0,0.0,0.0],"events":[{"best_kmer":155070,"gene":[""],"id":684,"info":"","signatures":[10144],"type":"splice_borders"}],"fc":[null],"graph":"linear","graph_id":976,"id":155070,"kmer":"TAGAGATGGGGTCTCACCATGTTGGCCAGGA","means":[0.0,18.297206580022646],"pvalues":[0.009043849360620365],"stdevs":[0.0,17.46598445598505],"values":[83.375]},
{"alignments":[{"blocks":[{"q_end":29,"q_start":10,"t_end":2936704,"t_start":2936685},{"q_end":41,"q_start":29,"t_end":2939292,"t_start":2939280}],"chromosome":"chr19","end":2939292,"genes":[945],"id":670,"match":63,"query_index":256,"signatures":[10160],"start":2936685,"strand":"-"}],"counts":[0.0,6.0,5.0,0.0,0.0,0.0,0.0,0.0,0.0,0.0,12.0,6.0,10.0,9.0,7.0,0.0,6.0],"events":[{"best_kmer":192160,"gene":["ZNF77"],"id":686,"info":"","signatures":[10160],"type":"splice_borders"}],"fc":[8.353620570199546],"graph":"linear","graph_id":978,"id":192160,"kmer":"TTGCCTCCTTGGATTGTTACATTTATGTTAG","means":[28.298377527242476,3.3875583993117018],"pvalues":[0.008452269859865677],"stdevs":[17.167860564013576,7.151955564403768],"values":[84.81199999999998]},
{"alignments":[{"blocks":[{"q_end":31,"q_start":23,"t_end":127363054,"t_start":127363046},{"q_end":52,"q_start":32,"t_end":127363074,"t_start":127363054},{"q_end":54,"q_start":52,"t_end":127363536,"t_start":127363534}],"chromosome":"chr6","end":127363536,"genes":[1258],"id":671,"match":57,"query_index":257,"signatures":[10161,10162],"start":127363046,"strand":"+"}],"counts":[9.0,60.0,34.0,24.0,32.0,24.0,39.0,27.0,86.0,48.0,25.0,32.0,23.0,28.0,13.0,14.0,15.0],"events":[{"best_kmer":79407,"gene":["","RPL5P18"],"id":687,"info":"","signatures":[10162],"type":"splice_borders"}],"fc":[-1.821671729939088],"graph":"linear","graph_id":979,"id":79407,"kmer":"CGATTCCCCTGGTTATGATTCTGAAAGCAAG","means":[86.23756768083243,157.0965391028812],"pvalues":[0.007016266566143566],"stdevs":[22.948489408828937,63.362532397133336],"values":[81.034]},
{"alignments":[{"blocks":[{"q_end":19,"q_start":14,"t_end":19495885,"t_start":19495880},{"q_end":45,"q_start":19,"t_end":19496077,"t_start":19496051}],"chromosome":"chr19","end":19496077,"genes":[847],"id":672,"match":63,"query_index":258,"signatures":[10167],"start":19495880,"strand":"+"}],"counts":[230.0,411.0,461.0,207.0,155.0,186.0,194.0,51.0,530.0,122.0,369.0,577.0,290.0,303.0,369.0,187.0,272.0],"events":[{"best_kmer":86499,"gene":["GATAD2A"],"id":688,"info":"","signatures":[10167],"type":"splice_borders"}],"fc":[1.327048285392852],"graph":"complex","graph_id":988,"id":86499,"kmer":"CTCAGCAAATCCACAGCATTAGGCAACATTC","means":[1319.6478889449688,994.4234158399953],"pvalues":[0.028938163035893152],"stdevs":[81.57526364711377,391.59509706838486],"values":[84.76900000000002]},
{"alignments":[{"blocks":[{"q_end":10,"q_start":6,"t_end":156745146,"t_start":156745142},{"q_end":31,"q_start":10,"t_end":156745317,"t_start":156745296},{"q_end":37,"q_start":31,"t_end":156745325,"t_start":156745319}],"chromosome":"chr1","end":156745325,"genes":[],"id":673,"match":53,"query_index":259,"signatures":[10171],"start":156745142,"strand":"-"}],"counts":[8.0,11.0,6.0,5.0,9.0,0.0,6.0,0.0,25.0,7.0,16.0,32.0,18.0,21.0,15.0,10.0,10.0],"events":[{"best_kmer":48951,"gene":["HDGF"],"id":689,"info":"","signatures":[10171],"type":"splice_borders"}],"fc":[2.201169685243084],"graph":"complex","graph_id":990,"id":48951,"kmer":"CAAGTCTTTTTTCGGGACCCACGAGACGGCA","means":[67.45328465153897,30.64429112564751],"pvalues":[0.0004258743357003381],"stdevs":[12.746335156818619,20.32040489004666],"values":[84.15100000000001]},
{"alignments":[{"blocks":[{"q_end":30,"q_start":1,"t_end":154135,"t_start":154106},{"q_end":32,"q_start":30,"t_end":154388,"t_start":154386}],"chromosome":"chrUn_KI270442v1","end":154388,"genes":[],"id":674,"match":36,"query_index":260,"signatures":[10213],"start":154106,"strand":"+"},{"blocks":[{"q_end":30,"q_start":1,"t_end":340678,"t_start":340649},{"q_end":32,"q_start":30,"t_end":340932,"t_start":340930}],"chromosome":"chr8_KI270822v1_alt","end":340932,"genes":[],"id":675,"match":36,"query_index":260,"signatures":[10225],"start":340649,"strand":"+"},{"blocks":[{"q_end":30,"q_start":1,"t_end":26484,"t_start":26455},{"q_end":32,"q_start":30,"t_end":26739,"t_start":26737}],"chromosome":"chr5_GL000208v1_random","end":26739,"genes":[],"id":676,"match":36,"query_index":260,"signatures":[10263],"start":26455,"strand":"+"},{"blocks":[{"q_end":30,"q_start":1,"t_end":47693,"t_start":47664},{"q_end":32,"q_start":30,"t_end":47947,"t_start":47945}],"chromosome":"chr12_GL383550v2_alt","end":47947,"genes":[],"id":677,"match":36,"query_index":260,"signatures":[10405],"start":47664,"strand":"+"},{"blocks":[{"q_end":7,"q_start":6,"t_end":968253,"t_start":968252},{"q_end":37,"q_start":7,"t_end":968535,"t_start":968505}],"chromosome":"chr8_KI270821v1_alt","end":968535,"genes":[],"id":678,"match":36,"query_index":260,"signatures":[10486],"start":968252,"strand":"-"},{"blocks":[{"q_end":8,"q_start":6,"t_end":153017,"t_start":153015},{"q_end":37,"q_start":8,"t_end":153298,"t_start":153269}],"chromosome":"chr8_KI270810v1_alt","end":153298,"genes":[],"id":679,"match":36,"query_index":260,"signatures":[10487],"start":153015,"strand":"-"},{"blocks":[{"q_end":8,"q_start":6,"t_end":4456149,"t_start":4456147},{"q_end":37,"q_start":8,"t_end":4456430,"t_start":4456401}],"chromosome":"chr6_GL000251v2_alt","end":4456430,"genes":[],"id":680,"match":36,"query_index":260,"signatures":[10507],"start":4456147,"strand":"-"},{"blocks":[{"q_end":8,"q_start":6,"t_end":4287568,"t_start":4287566},{"q_end":37,"q_start":8,"t_end":4287849,"t_start":4287820}],"chromosome":"chr6_GL000252v2_alt","end":4287849,"genes":[],"id":681,"match":36,"query_index":260,"signatures":[10508],"start":4287566,"strand":"-"},{"blocks":[{"q_end":8,"q_start":6,"t_end":4343098,"t_start":4343096},{"q_end":37,"q_start":8,"t_end":4343379,"t_start":4343350}],"chromosome":"chr6_GL000254v2_alt","end":4343379,"genes":[],"id":682,"match":36,"query_index":260,"signatures":[10509],"start":4343096,"strand":"-"},{"blocks":[{"q_end":8,"q_start":6,"t_end":4238317,"t_start":4238315},{"q_end":37,"q_start":8,"t_end":4238598,"t_start":4238569}],"chromosome":"chr6_GL000255v2_alt","end":4238598,"genes":[],"id":683,"match":36,"query_index":260,"signatures":[10510],"start":4238315,"strand":"-"},{"blocks":[{"q_end":7,"q_start":6,"t_end":81143,"t_start":81142},{"q_end":37,"q_start":7,"t_end":81519,"t_start":81489}],"chromosome":"chr22_KI270875v1_alt","end":81519,"genes":[],"id":684,"match":36,"query_index":260,"signatures":[10545],"start":81142,"strand":"-"},{"blocks":[{"q_end":7,"q_start":6,"t_end":22445505,"t_start":22445504},{"q_end":37,"q_start":7,"t_end":22445881,"t_start":22445851}],"chromosome":"chr22","end":22445881,"genes":[],"id":685,"match":36,"query_index":260,"signatures":[10546],"start":22445504,"strand":"-"},{"blocks":[{"q_end":8,"q_start":6,"t_end":15223922,"t_start":15223920},{"q_end":37,"q_start":8,"t_end":15224203,"t_start":15224174}],"chromosome":"chr22","end":15224203,"genes":[],"id":686,"match":36,"query_index":260,"signatures":[10547],"start":15223920,"strand":"-"},{"blocks":[{"q_end":8,"q_start":6,"t_end":236529,"t_start":236527},{"q_end":37,"q_start":8,"t_end":236810,"t_start":236781}],"chromosome":"chr19_GL383573v1_alt","end":236810,"genes":[],"id":687,"match":36,"query_index":260,"signatures":[10576],"start":236527,"strand":"-"},{"blocks":[{"q_end":8,"q_start":6,"t_end":2351656,"t_start":2351654},{"q_end":37,"q_start":8,"t_end":2351937,"t_start":2351908}],"chromosome":"chr15_KI270905v1_alt","end":2351937,"genes":[],"id":688,"match":36,"query_index":260,"signatures":[10608],"start":2351654,"strand":"-"}],"counts":[7.0,28.0,14.0,17.0,17.0,12.0,20.0,0.0,27.0,22.0,18.0,39.0,13.0,18.0,23.0,9.0,15.0],"events":[{"best_kmer":36200,"gene":[""],"id":690,"info":"","signatures":[10213],"type":"splice_borders"},{"best_kmer":36200,"gene":[""],"id":691,"info":"","signatures":[10225],"type":"splice_borders"},{"best_kmer":36200,"gene":[""],"id":692,"info":"","signatures":[10263],"type":"splice_borders"},{"best_kmer":36200,"gene":[""],"id":693,"info":"","signatures":[10405],"type":"splice_borders"},{"best_kmer":36200,"gene":[""],"id":694,"info":"","signatures":[10486],"type":"splice_borders"},{"best_kmer":36200,"gene":[""],"id":695,"info":"","signatures":[10487],"type":"splice_borders"},{"best_kmer":36200,"gene":[""],"id":696,"info":"","signatures":[10507],"type":"splice_borders"},{"best_kmer":36200,"gene":[""],"id":697,"info":"","signatures":[10508],"type":"splice_borders"},{"best_kmer":36200,"gene":[""],"id":698,"info":"","signatures":[10509],"type":"splice_borders"},{"best_kmer":36200,"gene":[""],"id":699,"info":"","signatures":[10510],"type":"splice_borders"},{"best_kmer":36200,"gene":[""],"id":700,"info":"","signatures":[10545],"type":"splice_borders"},{"best_kmer":36200,"gene":[""],"id":701,"info":"","signatures":[10546],"type":"splice_borders"},{"best_kmer":36200,"gene":[""],"id":702,"info":"","signatures":[10547],"type":"splice_borders"},{"best_kmer":36200,"gene":[""],"id":703,"info":"","signatures":[10576],"type":"splice_borders"},{"best_kmer":36200,"gene":[""],"id":704,"info":"","signatures":[10608],"type":"splice_borders"}],"fc":[1.0289443817638697],"graph":"linear","graph_id":1000,"id":36200,"kmer":"AGTGTGGCAATTCCTCAGGGATCTAGAACTG","means":[72.60365533352642,70.5613020686944],"pvalues":[0.8852629003896211],"stdevs":[10.171903169522707,41.902033112482876],"values":[84.725]},
{"alignments":[{"blocks":[{"q_end":54,"q_start":25,"t_end":1791284,"t_start":1791255},{"q_end":56,"q_start":54,"t_end":1791608,"t_start":1791606}],"chromosome":"chr6_GL000256v2_alt","end":1791608,"genes":[],"id":689,"match":57,"query_index":261,"signatures":[10702,10703],"start":1791255,"strand":"-"},{"blocks":[{"q_end":54,"q_start":25,"t_end":1745611,"t_start":1745582},{"q_end":56,"q_start":54,"t_end":1745935,"t_start":1745933}],"chromosome":"chr6_GL000255v2_alt","end":1745935,"genes":[],"id":690,"match":57,"query_index":261,"signatures":[10704,10705],"start":1745582,"strand":"-"},{"blocks":[{"q_end":54,"q_start":25,"t_end":1834571,"t_start":1834542},{"q_end":56,"q_start":54,"t_end":1834895,"t_start":1834893}],"chromosome":"chr6_GL000254v2_alt","end":1834895,"genes":[],"id":691,"match":57,"query_index":261,"signatures":[10706,10707],"start":1834542,"strand":"-"},{"blocks":[{"q_end":54,"q_start":25,"t_end":1800750,"t_start":1800721},{"q_end":56,"q_start":54,"t_end":1801074,"t_start":1801072}],"chromosome":"chr6_GL000253v2_alt","end":1801074,"genes":[],"id":692,"match":57,"query_index":261,"signatures":[10708,10709],"start":1800721,"strand":"-"},{"blocks":[{"q_end":54,"q_start":25,"t_end":1746347,"t_start":1746318},{"q_end":56,"q_start":54,"t_end":1746671,"t_start":1746669}],"chromosome":"chr6_GL000252v2_alt","end":1746671,"genes":[],"id":693,"match":57,"query_index":261,"signatures":[10710,10711],"start":1746318,"strand":"-"},{"blocks":[{"q_end":54,"q_start":25,"t_end":1970250,"t_start":1970221},{"q_end":56,"q_start":54,"t_end":1970574,"t_start":1970572}],"chromosome":"chr6_GL000251v2_alt","end":1970574,"genes":[],"id":694,"match":57,"query_index":261,"signatures":[10712,10713],"start":1970221,"strand":"-"},{"blocks":[{"q_end":54,"q_start":25,"t_end":30490515,"t_start":30490486},{"q_end":56,"q_start":54,"t_end":30490839,"t_start":30490837}],"chromosome":"chr6","end":30490839,"genes":[1162],"id":695,"match":57,"query_index":261,"signatures":[10714,10715],"start":30490486,"strand":"-"}],"counts":[7.0,0.0,0.0,0.0,0.0,0.0,10.0,0.0,0.0,0.0,8.0,15.0,9.0,7.0,11.0,0.0,6.0],"events":[{"best_kmer":87400,"gene":[""],"id":705,"info":"","signatures":[10703],"type":"splice_borders"},{"best_kmer":87400,"gene":[""],"id":706,"info":"","signatures":[10705],"type":"splice_borders"},{"best_kmer":87400,"gene":[""],"id":707,"info":"","signatures":[10707],"type":"splice_borders"},{"best_kmer":87400,"gene":[""],"id":708,"info":"","signatures":[10709],"type":"splice_borders"},{"best_kmer":87400,"gene":[""],"id":709,"info":"","signatures":[10711],"type":"splice_borders"},{"best_kmer":87400,"gene":[""],"id":710,"info":"","signatures":[10713],"type":"splice_borders"},{"best_kmer":87400,"gene":["HLA-E"],"id":711,"info":"","signatures":[10715],"type":"splice_borders"},{"best_kmer":87400,"gene":["HLA-E"],"id":3633,"info":"ENSE00003632534.1 -> ? OR ENSE00003632534.1 -> ?","signatures":[10715,29283],"type":"multiple_splice_junctions"}],"fc":[3.2652146960756365],"graph":"linear","graph_id":1001,"id":87400,"kmer":"CTCCAGGTGAAGCAGCGTCTCCTCCCCCTTC","means":[29.124898627220414,8.919749951580444],"pvalues":[0.02550994633175257],"stdevs":[13.707705138176783,19.62717921463135],"values":[82.243]},
{"alignments":[{"blocks":[{"q_end":59,"q_start":31,"t_end":63631471,"t_start":63631443},{"q_end":62,"q_start":59,"t_end":63633028,"t_start":63633025}],"chromosome":"chr11","end":63633028,"genes":[1020],"id":696,"match":80,"query_index":262,"signatures":[10716],"start":63631443,"strand":"-"}],"counts":[24.0,33.0,31.0,17.0,20.0,16.0,25.0,17.0,75.0,25.0,38.0,105.0,47.0,47.0,43.0,24.0,46.0],"events":[{"best_kmer":109327,"gene":["ATL3"],"id":712,"info":"","signatures":[10716],"type":"splice_borders"}],"fc":[1.6866011228427806],"graph":"complex","graph_id":1002,"id":109327,"kmer":"GAGGTTTGTGGGGGAGAGAAACCTTATTTGT","means":[190.4829206648744,112.93892674743024],"pvalues":[0.0006310662910652532],"stdevs":[35.03145356345024,30.785268883870092],"values":[83.858]},
{"alignments":[{"blocks":[{"q_end":38,"q_start":11,"t_end":38206814,"t_start":38206787},{"q_end":42,"q_start":38,"t_end":38207121,"t_start":38207117}],"chromosome":"chr9","end":38207121,"genes":[],"id":697,"match":47,"query_index":263,"signatures":[10718,10719],"start":38206787,"strand":"+"},{"blocks":[{"q_end":39,"q_start":11,"t_end":27188695,"t_start":27188667},{"q_end":42,"q_start":39,"t_end":27188835,"t_start":27188832}],"chromosome":"chr1","end":27188835,"genes":[],"id":698,"match":48,"query_index":263,"signatures":[10729,10730],"start":27188667,"strand":"+"},{"blocks":[{"q_end":16,"q_start":9,"t_end":129706793,"t_start":129706786},{"q_end":40,"q_start":16,"t_end":129707022,"t_start":129706998}],"chromosome":"chr6","end":129707022,"genes":[],"id":699,"match":48,"query_index":263,"signatures":[10731],"start":129706786,"strand":"-"},{"blocks":[{"q_end":12,"q_start":9,"t_end":23910770,"t_start":23910767},{"q_end":16,"q_start":12,"t_end":23910855,"t_start":23910851},{"q_end":40,"q_start":16,"t_end":23911022,"t_start":23910998}],"chromosome":"chr2","end":23911022,"genes":[],"id":700,"match":48,"query_index":263,"signatures":[10734,10735],"start":23910767,"strand":"-"},{"blocks":[{"q_end":12,"q_start":9,"t_end":81248305,"t_start":81248302},{"q_end":16,"q_start":12,"t_end":81248462,"t_start":81248458},{"q_end":40,"q_start":16,"t_end":81248807,"t_start":81248783}],"chromosome":"chr16","end":81248807,"genes":[],"id":701,"match":49,"query_index":263,"signatures":[10740,10741],"start":81248302,"strand":"-"},{"blocks":[{"q_end":12,"q_start":9,"t_end":35041886,"t_start":35041883},{"q_end":15,"q_start":12,"t_end":35041918,"t_start":35041915},{"q_end":21,"q_start":15,"t_end":35042254,"t_start":35042248},{"q_end":40,"q_start":22,"t_end":35042277,"t_start":35042259}],"chromosome":"chr15","end":35042277,"genes":[],"id":702,"match":47,"query_index":263,"signatures":[10744,10745],"start":35041883,"strand":"-"},{"blocks":[{"q_end":13,"q_start":9,"t_end":73779043,"t_start":73779039},{"q_end":40,"q_start":13,"t_end":73779359,"t_start":73779332}],"chromosome":"chr10","end":73779359,"genes":[],"id":703,"match":48,"query_index":263,"signatures":[10746,10747],"start":73779039,"strand":"-"}],"counts":[0.0,8.0,0.0,0.0,0.0,0.0,0.0,0.0,0.0,0.0,6.0,11.0,0.0,0.0,20.0,8.0,5.0],"events":[{"best_kmer":19650,"gene":[""],"id":713,"info":"","signatures":[10719],"type":"splice_borders"},{"best_kmer":19650,"gene":[""],"id":715,"info":"","signatures":[10730],"type":"splice_borders"},{"best_kmer":19650,"gene":["ARHGAP18"],"id":716,"info":"","signatures":[10731],"type":"splice_borders"},{"best_kmer":19650,"gene":["ATAD2B"],"id":717,"info":"","signatures":[10734],"type":"splice_borders"},{"best_kmer":19650,"gene":["ATAD2B"],"id":718,"info":"","signatures":[10735],"type":"splice_borders"},{"best_kmer":19650,"gene":["BCO1"],"id":719,"info":"","signatures":[10740],"type":"splice_borders"},{"best_kmer":19650,"gene":["BCO1"],"id":720,"info":"","signatures":[10741],"type":"splice_borders"},{"best_kmer":19650,"gene":[""],"id":721,"info":"","signatures":[10744],"type":"splice_borders"},{"best_kmer":19650,"gene":[""],"id":722,"info":"","signatures":[10745],"type":"splice_borders"},{"best_kmer":19650,"gene":["FUT11"],"id":723,"info":"","signatures":[10747],"type":"splice_borders"}],"fc":[12.0577457829512],"graph":"linear","graph_id":1003,"id":19650,"kmer":"ACTCCCGACTTCAGGTGATCTGCCTGCTTCA","means":[28.542971816428494,2.3671897160733177],"pvalues":[0.04519125852788475],"stdevs":[26.741266478757414,7.485711156518983],"values":[84.70300000000002]},
{"alignments":[{"blocks":[{"q_end":41,"q_start":14,"t_end":122611965,"t_start":122611938},{"q_end":45,"q_start":41,"t_end":122612310,"t_start":122612306}],"chromosome":"chr3","end":122612310,"genes":[],"id":704,"match":49,"query_index":264,"signatures":[10722],"start":122611938,"strand":"+"}],"counts":[0.0,8.0,0.0,0.0,0.0,0.0,0.0,0.0,0.0,0.0,6.0,10.0,0.0,0.0,20.0,8.0,5.0],"events":[{"best_kmer":69992,"gene":["PARP15"],"id":714,"info":"","signatures":[10722],"type":"splice_borders"}],"fc":[11.925957830421751],"graph":"linear","graph_id":1003,"id":69992,"kmer":"CCCGACTTCAGGTGATCTGCCTGCTTCAGCC","means":[28.231004730498427,2.3671897160733177],"pvalues":[0.047483855060203646],"stdevs":[26.815441566211533,7.485711156518983],"values":[81.641]},
{"alignments":[{"blocks":[{"q_end":11,"q_start":6,"t_end":113297,"t_start":113292},{"q_end":37,"q_start":11,"t_end":113341,"t_start":113315}],"chromosome":"chr12_GL383549v1_alt","end":113341,"genes":[],"id":705,"match":54,"query_index":265,"signatures":[11108,11109],"start":113292,"strand":"+"}],"counts":[0.0,0.0,5.0,0.0,0.0,0.0,0.0,0.0,0.0,0.0,5.0,17.0,0.0,22.0,8.0,0.0,10.0],"events":[{"best_kmer":66867,"gene":[""],"id":724,"info":"","signatures":[11109],"type":"splice_borders"}],"fc":[19.961974182135133],"graph":"linear","graph_id":1006,"id":66867,"kmer":"CCATCCCATTACTGGGTATATACACAAAGGA","means":[32.182018310181675,1.612166112256713],"pvalues":[0.04180838322281551],"stdevs":[31.065891915399913,5.098116881269911],"values":[84.7]},
{"alignments":[{"blocks":[{"q_end":29,"q_start":14,"t_end":11658393,"t_start":11658378},{"q_end":45,"q_start":29,"t_end":11658548,"t_start":11658532}],"chromosome":"chr1","end":11658548,"genes":[491],"id":706,"match":64,"query_index":266,"signatures":[11586],"start":11658378,"strand":"-"}],"counts":[17.0,19.0,7.0,0.0,12.0,0.0,7.0,6.0,0.0,8.0,26.0,50.0,15.0,20.0,30.0,6.0,19.0],"events":[{"best_kmer":128393,"gene":["FBXO44"],"id":725,"info":"","signatures":[11586],"type":"splice_borders"},{"best_kmer":128393,"gene":["FBXO44"],"id":3020,"info":"ENST00000376760.5_intron_3_cov_23.380000\nENST00000376762.8 intron 2 cov 23.380000\nENST00000376768.5 intron 2 cov 17.750000\nENST00000425796.5 intron 3 cov 23.380000\nENST00000475435.5 intron 1 cov 23.380000","signatures":[],"type":"intron"},{"best_kmer":128393,"gene":["FBXO44"],"id":3021,"info":"ENST00000251546.8_intron_2_cov_23.380000","signatures":[],"type":"intron"}],"fc":[2.4492398288409443],"graph":"linear","graph_id":1014,"id":128393,"kmer":"GGACTTGAGGCAGGTGTAATATGAAGTAACG","means":[86.64627587829617,35.37680338936014],"pvalues":[0.002315545057812737],"stdevs":[25.442507712358516,31.330225758428217],"values":[84.667]},
{"alignments":[{"blocks":[{"q_end":71,"q_start":61,"t_end":64360592,"t_start":64360582},{"q_end":92,"q_start":71,"t_end":64361154,"t_start":64361133}],"chromosome":"chr11","end":64361154,"genes":[769],"id":707,"match":92,"query_index":267,"signatures":[11587],"start":64360582,"strand":"-"}],"counts":[64.0,56.0,45.0,17.0,44.0,55.0,26.0,11.0,71.0,31.0,63.0,80.0,63.0,76.0,60.0,35.0,67.0],"events":[{"best_kmer":145672,"gene":["RPS6KA4"],"id":726,"info":"","signatures":[11587],"type":"splice_borders"}],"fc":[1.5099570135250193],"graph":"linear","graph_id":1015,"id":145672,"kmer":"GTCTCGGTAAATGATGCCGAGCTTGTGCAGG","means":[258.4954256605205,171.19389714085878],"pvalues":[0.01726219506930228],"stdevs":[55.770173410263986,77.54210390178805],"values":[84.65900000000002]},
{"alignments":[{"blocks":[{"q_end":6,"q_start":4,"t_end":90732785,"t_start":90732783},{"q_end":35,"q_start":6,"t_end":90732940,"t_start":90732911}],"chromosome":"chr15","end":90732940,"genes":[],"id":708,"match":36,"query_index":268,"signatures":[11589],"start":90732783,"strand":"+"},{"blocks":[{"q_end":17,"q_start":4,"t_end":79581737,"t_start":79581724},{"q_end":35,"q_start":17,"t_end":79582115,"t_start":79582097}],"chromosome":"chr12","end":79582115,"genes":[],"id":709,"match":36,"query_index":268,"signatures":[11591],"start":79581724,"strand":"+"},{"blocks":[{"q_end":17,"q_start":4,"t_end":100017192,"t_start":100017179},{"q_end":35,"q_start":17,"t_end":100017515,"t_start":100017497}],"chromosome":"chr10","end":100017515,"genes":[],"id":710,"match":36,"query_index":268,"signatures":[11592],"start":100017179,"strand":"+"},{"blocks":[{"q_end":18,"q_start":4,"t_end":15788118,"t_start":15788104},{"q_end":35,"q_start":18,"t_end":15788436,"t_start":15788419}],"chromosome":"chr1","end":15788436,"genes":[],"id":711,"match":36,"query_index":268,"signatures":[11593],"start":15788104,"strand":"+"},{"blocks":[{"q_end":8,"q_start":4,"t_end":199852036,"t_start":199852032},{"q_end":35,"q_start":8,"t_end":199852221,"t_start":199852194}],"chromosome":"chr1","end":199852221,"genes":[],"id":712,"match":36,"query_index":268,"signatures":[11594],"start":199852032,"strand":"+"},{"blocks":[{"q_end":21,"q_start":3,"t_end":47063159,"t_start":47063141},{"q_end":34,"q_start":21,"t_end":47063305,"t_start":47063292}],"chromosome":"chr19","end":47063305,"genes":[],"id":713,"match":36,"query_index":268,"signatures":[11595],"start":47063141,"strand":"-"},{"blocks":[{"q_end":13,"q_start":3,"t_end":18229130,"t_start":18229120},{"q_end":34,"q_start":13,"t_end":18229442,"t_start":18229421}],"chromosome":"chr19","end":18229442,"genes":[],"id":714,"match":36,"query_index":268,"signatures":[11596],"start":18229120,"strand":"-"},{"blocks":[{"q_end":32,"q_start":3,"t_end":51069314,"t_start":51069285},{"q_end":34,"q_start":32,"t_end":51069453,"t_start":51069451}],"chromosome":"chr18","end":51069453,"genes":[],"id":715,"match":36,"query_index":268,"signatures":[11597],"start":51069285,"strand":"-"},{"blocks":[{"q_end":32,"q_start":3,"t_end":26319789,"t_start":26319760},{"q_end":34,"q_start":32,"t_end":26320202,"t_start":26320200}],"chromosome":"chr18","end":26320202,"genes":[],"id":716,"match":36,"query_index":268,"signatures":[11598],"start":26319760,"strand":"-"},{"blocks":[{"q_end":17,"q_start":3,"t_end":30119315,"t_start":30119301},{"q_end":34,"q_start":17,"t_end":30119414,"t_start":30119397}],"chromosome":"chr17","end":30119414,"genes":[],"id":717,"match":36,"query_index":268,"signatures":[11599],"start":30119301,"strand":"-"}],"counts":[0.0,0.0,0.0,0.0,0.0,0.0,0.0,0.0,0.0,0.0,7.0,11.0,0.0,6.0,11.0,0.0,7.0],"events":[{"best_kmer":43371,"gene":["AC091917.3","BLM","CGNL1","NPHP3"],"id":727,"info":"","signatures":[11589],"type":"splice_borders"},{"best_kmer":43371,"gene":["AC091917.3","CGNL1","NPHP3","PAWR"],"id":728,"info":"","signatures":[11591],"type":"splice_borders"},{"best_kmer":43371,"gene":["","AC091917.3","CGNL1","NPHP3"],"id":729,"info":"","signatures":[11592],"type":"splice_borders"},{"best_kmer":43371,"gene":["","AC091917.3","CGNL1","NPHP3"],"id":730,"info":"","signatures":[11593],"type":"splice_borders"},{"best_kmer":43371,"gene":["","AC091917.3","CGNL1","NPHP3"],"id":731,"info":"","signatures":[11594],"type":"splice_borders"},{"best_kmer":43371,"gene":["","AC091917.3","CGNL1","NPHP3"],"id":732,"info":"","signatures":[11595],"type":"splice_borders"},{"best_kmer":43371,"gene":["AC008397.2","AC091917.3","CGNL1","NPHP3","PDE4C"],"id":733,"info":"","signatures":[11596],"type":"splice_borders"},{"best_kmer":43371,"gene":["AC091917.3","CGNL1","NPHP3","SMAD4"],"id":734,"info":"","signatures":[11597],"type":"splice_borders"},{"best_kmer":43371,"gene":["AC091917.3","CGNL1","NPHP3","TAF4B"],"id":735,"info":"","signatures":[11598],"type":"splice_borders"},{"best_kmer":43371,"gene":["AC091917.3","CGNL1","NPHP3","NSRP1"],"id":736,"info":"","signatures":[11599],"type":"splice_borders"}],"fc":[null],"graph":"linear","graph_id":1016,"id":43371,"kmer":"ATGGTGAAACCCCGTCTCTACTAAATACAAA","means":[21.619884169519256,0.0],"pvalues":[0.011338646939766139],"stdevs":[15.880103296974484,0.0],"values":[84.656]},
{"alignments":[{"blocks":[{"q_end":32,"q_start":13,"t_end":27604392,"t_start":27604373},{"q_end":44,"q_start":32,"t_end":27604935,"t_start":27604923}],"chromosome":"chr8","end":27604935,"genes":[379],"id":718,"match":61,"query_index":269,"signatures":[11605],"start":27604373,"strand":"+"}],"counts":[6.0,10.0,0.0,0.0,0.0,8.0,16.0,0.0,12.0,5.0,38.0,0.0,24.0,17.0,21.0,19.0,8.0],"events":[{"best_kmer":13762,"gene":["CLU"],"id":737,"info":"","signatures":[11605],"type":"splice_borders"},{"best_kmer":13762,"gene":["CLU"],"id":2906,"info":"ENST00000522098.1 [ 14.000000% of coverage ]\nENST00000523589.5 [ 14.000000% of coverage ]\n","signatures":[],"type":"DE"}],"fc":[3.7023826519801344],"graph":"linear","graph_id":1021,"id":13762,"kmer":"ACAGTCCGGTCATCGTCGCCTCGTATGAATT","means":[81.84319027550909,22.105546068215595],"pvalues":[0.023778069063949026],"stdevs":[51.95351085018222,27.355951099607026],"values":[84.64]},
{"alignments":[{"blocks":[{"q_end":15,"q_start":7,"t_end":66537741,"t_start":66537733},{"q_end":38,"q_start":15,"t_end":66538233,"t_start":66538210}],"chromosome":"chr11","end":66538233,"genes":[932],"id":719,"match":41,"query_index":270,"signatures":[11752],"start":66537733,"strand":"+"},{"blocks":[{"q_end":16,"q_start":7,"t_end":33145627,"t_start":33145618},{"q_end":38,"q_start":16,"t_end":33146074,"t_start":33146052}],"chromosome":"chr11","end":33146074,"genes":[],"id":720,"match":41,"query_index":270,"signatures":[11753],"start":33145618,"strand":"+"},{"blocks":[{"q_end":27,"q_start":5,"t_end":65103649,"t_start":65103627},{"q_end":36,"q_start":27,"t_end":65104001,"t_start":65103992}],"chromosome":"chr7","end":65104001,"genes":[],"id":721,"match":41,"query_index":270,"signatures":[11783],"start":65103627,"strand":"-"},{"blocks":[{"q_end":7,"q_start":5,"t_end":43257299,"t_start":43257297},{"q_end":36,"q_start":7,"t_end":43257563,"t_start":43257534}],"chromosome":"chr5","end":43257563,"genes":[],"id":722,"match":41,"query_index":270,"signatures":[11795],"start":43257297,"strand":"-"},{"blocks":[{"q_end":26,"q_start":5,"t_end":10182169,"t_start":10182148},{"q_end":36,"q_start":26,"t_end":10182493,"t_start":10182483}],"chromosome":"chr3","end":10182493,"genes":[],"id":723,"match":40,"query_index":270,"signatures":[11809],"start":10182148,"strand":"-"},{"blocks":[{"q_end":28,"q_start":5,"t_end":36867731,"t_start":36867708},{"q_end":36,"q_start":28,"t_end":36868068,"t_start":36868060}],"chromosome":"chr20","end":36868068,"genes":[],"id":724,"match":40,"query_index":270,"signatures":[11818],"start":36867708,"strand":"-"},{"blocks":[{"q_end":16,"q_start":5,"t_end":10589404,"t_start":10589393},{"q_end":36,"q_start":16,"t_end":10590050,"t_start":10590030}],"chromosome":"chr19","end":10590050,"genes":[],"id":725,"match":40,"query_index":270,"signatures":[11841,11842],"start":10589393,"strand":"-"},{"blocks":[{"q_end":27,"q_start":5,"t_end":150618000,"t_start":150617978},{"q_end":36,"q_start":27,"t_end":150618232,"t_start":150618223}],"chromosome":"chr1","end":150618232,"genes":[609],"id":726,"match":41,"query_index":270,"signatures":[11902],"start":150617978,"strand":"-"}],"counts":[27.0,65.0,43.0,11.0,28.0,39.0,42.0,9.0,104.0,58.0,35.0,76.0,30.0,34.0,37.0,20.0,27.0],"events":[{"best_kmer":93625,"gene":["ZDHHC24"],"id":738,"info":"","signatures":[11752],"type":"splice_borders"},{"best_kmer":93625,"gene":["CSTF3","ZDHHC24"],"id":739,"info":"","signatures":[11753],"type":"splice_borders"},{"best_kmer":93625,"gene":["","ZDHHC24"],"id":740,"info":"","signatures":[11783],"type":"splice_borders"},{"best_kmer":93625,"gene":["NIM1K","ZDHHC24"],"id":741,"info":"","signatures":[11795],"type":"splice_borders"},{"best_kmer":93625,"gene":["IRAK2","ZDHHC24"],"id":743,"info":"","signatures":[11809],"type":"splice_borders"},{"best_kmer":93625,"gene":["","ZDHHC24"],"id":744,"info":"","signatures":[11818],"type":"splice_borders"},{"best_kmer":93625,"gene":["","ZDHHC24"],"id":745,"info":"","signatures":[11842],"type":"splice_borders"},{"best_kmer":93625,"gene":["ENSA","ZDHHC24"],"id":746,"info":"","signatures":[11902],"type":"splice_borders"}],"fc":[-1.156749514802993],"graph":"linear","graph_id":1031,"id":93625,"kmer":"CTGGCTAACATGGTGAAACCCCCGTCTCTAC","means":[140.53947601216964,162.5689706877441],"pvalues":[0.357726929445773],"stdevs":[11.286987922008427,70.59317320743116],"values":[84.602]},
{"alignments":[{"blocks":[{"q_end":63,"q_start":37,"t_end":151839105,"t_start":151839079},{"q_end":68,"q_start":63,"t_end":151841745,"t_start":151841740}],"chromosome":"chr1","end":151841745,"genes":[1130,1279],"id":727,"match":95,"query_index":271,"signatures":[11928],"start":151839079,"strand":"-"}],"counts":[0.0,0.0,0.0,0.0,0.0,0.0,0.0,0.0,0.0,0.0,0.0,11.0,8.0,0.0,12.0,0.0,9.0],"events":[{"best_kmer":85499,"gene":["C2CD4D","RF00019"],"id":747,"info":"","signatures":[11928],"type":"splice_borders"}],"fc":[null],"graph":"linear","graph_id":1033,"id":85499,"kmer":"CTAGCCTCTGACTCCTCTGCGCTCCTCGCCC","means":[21.358156178247725,0.0],"pvalues":[0.036835960038845046],"stdevs":[21.133552249048346,0.0],"values":[81.621]},
{"alignments":[{"blocks":[{"q_end":9,"q_start":5,"t_end":72370423,"t_start":72370419},{"q_end":36,"q_start":9,"t_end":72370584,"t_start":72370557}],"chromosome":"chr7","end":72370584,"genes":[],"id":728,"match":40,"query_index":272,"signatures":[11955,11956],"start":72370419,"strand":"+"},{"blocks":[{"q_end":31,"q_start":7,"t_end":32274150,"t_start":32274126},{"q_end":38,"q_start":32,"t_end":32274292,"t_start":32274286}],"chromosome":"chr22","end":32274292,"genes":[],"id":729,"match":40,"query_index":272,"signatures":[12037],"start":32274126,"strand":"-"},{"blocks":[{"q_end":32,"q_start":7,"t_end":2390354,"t_start":2390329},{"q_end":38,"q_start":32,"t_end":2390495,"t_start":2390489}],"chromosome":"chr19","end":2390495,"genes":[],"id":730,"match":41,"query_index":272,"signatures":[12042],"start":2390329,"strand":"-"}],"counts":[0.0,5.0,0.0,0.0,0.0,0.0,0.0,0.0,6.0,0.0,7.0,11.0,0.0,5.0,5.0,0.0,8.0],"events":[{"best_kmer":173257,"gene":["CALN1"],"id":748,"info":"","signatures":[11956],"type":"splice_borders"},{"best_kmer":173257,"gene":["AL008723.1"],"id":762,"info":"","signatures":[12037],"type":"splice_borders"},{"best_kmer":173257,"gene":["TMPRSS9"],"id":764,"info":"","signatures":[12042],"type":"splice_borders"}],"fc":[6.7645089329508155],"graph":"linear","graph_id":1035,"id":173257,"kmer":"TGAGGCAGGAGAACGGTGTGAACCCGGGAGG","means":[18.643902046263275,2.756135327938791],"pvalues":[0.029451015589963908],"stdevs":[14.620165800598885,5.8300821494364845],"values":[80.898]},
[truncated: 17,179,155 more chars]
