# Supplementary material for: iMOKA: k-mer based software to analyze large collections of sequencing data
Source: Genome Biol. 2020 Oct 13;21:261. doi: 10.1186/s13059-020-02165-2 (PMC7552494; doi:10.1186/s13059-020-02165-2)
Supplement: Supplementary file 5 — Additional file 5. GO - folder containing the DAVID gene ontology result for each dataset. [file 13059_2020_2165_MOESM5_ESM.zip]

Archive with 6 entries (4 files):
- supplementary_data_5/
- supplementary_data_5/GO/
- supplementary_data_5/GO/BC_DAVID.tsv
- supplementary_data_5/GO/OV_DAVID.tsv
- supplementary_data_5/GO/BEAUTY_DAVID.tsv
- supplementary_data_5/GO/DLBCL.tsv
