# Supplementary material for: iMOKA: k-mer based software to analyze large collections of sequencing data
Source: Genome Biol. 2020 Oct 13;21:261. doi: 10.1186/s13059-020-02165-2 (PMC7552494; doi:10.1186/s13059-020-02165-2)
Supplement: Supplementary file 5 — Additional file 5. GO - folder containing the DAVID gene ontology result for each dataset. [file 13059_2020_2165_MOESM5_ESM.zip › supplementary_data_5/GO/BC_DAVID.tsv]

Category	Term	Count	%	PValue	Genes	List Total	Pop Hits	Pop Total	Fold Enrichment	Bonferroni	Benjamini	FDR
UP_KEYWORDS	Cell cycle	150	11.177347242921014	1.228201073507606E-47	ENSG00000140525, ENSG00000122952, ENSG00000156970, ENSG00000111602, ENSG00000171320, ENSG00000152253, ENSG00000111269, ENSG00000135446, ENSG00000184445, ENSG00000058453, ENSG00000072864, ENSG00000136982, ENSG00000138764, ENSG00000163806, ENSG00000146918, ENSG00000111328, ENSG00000143543, ENSG00000186871, ENSG00000126787, ENSG00000099812, ENSG00000134690, ENSG00000113712, ENSG00000146670, ENSG0000…	1246	650	20581	3.811766884800593	5.772545045485748E-45	5.772545045485748E-45	1.7532684364542715E-44
GOTERM_BP_FAT	GO:1903047~mitotic cell cycle process	183	13.636363636363635	2.2467640544536284E-46	ENSG00000163781, ENSG00000161642, ENSG00000090889, ENSG00000176890, ENSG00000168078, ENSG00000077380, ENSG00000140525, ENSG00000121957, ENSG00000122952, ENSG00000156970, ENSG00000111602, ENSG00000072571, ENSG00000140463, ENSG00000197299, ENSG00000121621, ENSG00000152253, ENSG00000135446, ENSG00000101057, ENSG00000184445, ENSG00000131747, ENSG00000072864, ENSG00000136982, ENSG00000138764, ENSG0000…	1089	890	16650	3.1437459374129446	1.6455299934818376E-42	1.6455299934818376E-42	4.4474966399506194E-43
GOTERM_BP_FAT	GO:0000278~mitotic cell cycle	192	14.307004470938898	2.456157882719314E-46	ENSG00000163781, ENSG00000161642, ENSG00000090889, ENSG00000176890, ENSG00000168078, ENSG00000077380, ENSG00000140525, ENSG00000121957, ENSG00000122952, ENSG00000156970, ENSG00000111602, ENSG00000072571, ENSG00000140463, ENSG00000197299, ENSG00000121621, ENSG00000152253, ENSG00000054598, ENSG00000135446, ENSG00000101057, ENSG00000184445, ENSG00000131747, ENSG00000072864, ENSG00000136982, ENSG0000…	1089	968	16650	3.0325797418209137	1.7988900333036256E-42	8.994450166518128E-43	4.8619942574427695E-43
GOTERM_BP_FAT	GO:0022402~cell cycle process	233	17.362146050670642	1.5385070893627773E-45	ENSG00000163781, ENSG00000161642, ENSG00000090889, ENSG00000176890, ENSG00000168078, ENSG00000071539, ENSG00000077380, ENSG00000121957, ENSG00000122952, ENSG00000156970, ENSG00000111602, ENSG00000140463, ENSG00000102384, ENSG00000184445, ENSG00000121211, ENSG00000131747, ENSG00000136982, ENSG00000164938, ENSG00000146918, ENSG00000143543, ENSG00000126787, ENSG00000186871, ENSG00000146670, ENSG0000…	1089	1357	16650	2.625200216812731	1.1268025922492982E-41	3.756008640830994E-42	3.0454934050229546E-42
GOTERM_BP_FAT	GO:0007049~cell cycle	263	19.597615499254843	1.313565579026463E-44	ENSG00000163781, ENSG00000131759, ENSG00000161642, ENSG00000090889, ENSG00000176890, ENSG00000168078, ENSG00000071539, ENSG00000077380, ENSG00000121957, ENSG00000122952, ENSG00000156970, ENSG00000111602, ENSG00000140463, ENSG00000171320, ENSG00000102384, ENSG00000054598, ENSG00000184445, ENSG00000121211, ENSG00000131747, ENSG00000107937, ENSG00000136982, ENSG00000164938, ENSG00000146918, ENSG0000…	1089	1672	16650	2.4049487919648858	9.620554300789815E-41	2.4051385751974537E-41	2.6002189626875033E-41
UP_KEYWORDS	Cell division	101	7.526080476900149	1.200144930404171E-36	ENSG00000122952, ENSG00000156970, ENSG00000111602, ENSG00000152253, ENSG00000184445, ENSG00000135446, ENSG00000072864, ENSG00000138764, ENSG00000143543, ENSG00000146918, ENSG00000186871, ENSG00000099812, ENSG00000134690, ENSG00000113712, ENSG00000146670, ENSG00000011426, ENSG00000087586, ENSG00000138175, ENSG00000186185, ENSG00000114346, ENSG00000097046, ENSG00000129195, ENSG00000108106, ENSG0000…	1246	388	20581	4.299699243765616	5.640681172899604E-34	2.820340586449802E-34	1.7132180316688274E-33
UP_KEYWORDS	Mitosis	81	6.0357675111773474	3.746987704000985E-35	ENSG00000010292, ENSG00000164045, ENSG00000112029, ENSG00000117724, ENSG00000149636, ENSG00000122952, ENSG00000120539, ENSG00000156970, ENSG00000111602, ENSG00000101224, ENSG00000152253, ENSG00000076382, ENSG00000164109, ENSG00000184445, ENSG00000145386, ENSG00000251503, ENSG00000113810, ENSG00000072864, ENSG00000119638, ENSG00000138764, ENSG00000164611, ENSG00000143543, ENSG00000146918, ENSG0000…	1246	262	20581	5.106603727347359	1.761084220880463E-32	5.870280736268209E-33	5.348859738776726E-32
GOTERM_BP_FAT	GO:0000280~nuclear division	127	9.463487332339792	2.1553655418776086E-34	ENSG00000090889, ENSG00000168078, ENSG00000071539, ENSG00000162669, ENSG00000122952, ENSG00000156970, ENSG00000111602, ENSG00000121621, ENSG00000152253, ENSG00000184445, ENSG00000101057, ENSG00000121211, ENSG00000131747, ENSG00000072864, ENSG00000136982, ENSG00000112742, ENSG00000138764, ENSG00000163806, ENSG00000163808, ENSG00000143543, ENSG00000146918, ENSG00000186871, ENSG00000126787, ENSG0000…	1089	583	16650	3.3305926881476546	1.5785897228711605E-30	3.157179445742321E-31	4.266572178046148E-31
GOTERM_BP_FAT	GO:0048285~organelle fission	131	9.761549925484351	6.565097349752199E-34	ENSG00000185345, ENSG00000090889, ENSG00000168078, ENSG00000071539, ENSG00000162669, ENSG00000122952, ENSG00000156970, ENSG00000111602, ENSG00000121621, ENSG00000152253, ENSG00000101057, ENSG00000184445, ENSG00000121211, ENSG00000131747, ENSG00000072864, ENSG00000136982, ENSG00000112742, ENSG00000138764, ENSG00000163806, ENSG00000163808, ENSG00000143543, ENSG00000146918, ENSG00000186871, ENSG0000…	1089	622	16650	3.220084504796577	4.8082772989585105E-30	8.013795498264184E-31	1.2995689665807876E-30
UP_KEYWORDS	Phosphoprotein	704	52.459016393442624	8.267152285264E-34	ENSG00000131759, ENSG00000163781, ENSG00000109501, ENSG00000065371, ENSG00000090889, ENSG00000176890, ENSG00000163995, ENSG00000183779, ENSG00000024422, ENSG00000183684, ENSG00000130731, ENSG00000121957, ENSG00000084444, ENSG00000156970, ENSG00000117266, ENSG00000150938, ENSG00000152104, ENSG00000171320, ENSG00000198912, ENSG00000100139, ENSG00000054598, ENSG00000131748, ENSG00000131747, ENSG0000…	1246	8246	20581	1.4101904167553976	3.8855615740740803E-31	9.713903935185201E-32	1.1801436648902598E-30
GOTERM_BP_FAT	GO:0051301~cell division	125	9.314456035767511	9.484314055435078E-34	ENSG00000090889, ENSG00000122952, ENSG00000170962, ENSG00000156970, ENSG00000111602, ENSG00000140463, ENSG00000197299, ENSG00000152253, ENSG00000184445, ENSG00000119699, ENSG00000135446, ENSG00000131747, ENSG00000072864, ENSG00000138764, ENSG00000143878, ENSG00000143543, ENSG00000146918, ENSG00000186871, ENSG00000099812, ENSG00000134690, ENSG00000113712, ENSG00000146670, ENSG00000011426, ENSG0000…	1089	575	16650	3.3237513474667626	6.946311614200652E-30	9.92330230600093E-31	1.8774314468032422E-30
GOTERM_BP_FAT	GO:0007067~mitotic nuclear division	106	7.898658718330849	2.008355704539149E-33	ENSG00000090889, ENSG00000168078, ENSG00000122952, ENSG00000156970, ENSG00000111602, ENSG00000121621, ENSG00000152253, ENSG00000184445, ENSG00000101057, ENSG00000072864, ENSG00000136982, ENSG00000112742, ENSG00000138764, ENSG00000163808, ENSG00000143543, ENSG00000146918, ENSG00000126787, ENSG00000186871, ENSG00000099812, ENSG00000134690, ENSG00000113712, ENSG00000146670, ENSG00000011426, ENSG0000…	1089	431	16650	3.7602347030737664	1.4709197180044727E-29	1.838649647505591E-30	3.975564425671595E-30
GOTERM_BP_FAT	GO:0007059~chromosome segregation	90	6.7064083457526085	1.4489570602647575E-31	ENSG00000010292, ENSG00000096063, ENSG00000117724, ENSG00000090889, ENSG00000123485, ENSG00000071539, ENSG00000151725, ENSG00000143452, ENSG00000226650, ENSG00000162669, ENSG00000120334, ENSG00000138092, ENSG00000058804, ENSG00000149636, ENSG00000122952, ENSG00000156970, ENSG00000171320, ENSG00000121621, ENSG00000102384, ENSG00000152253, ENSG00000076382, ENSG00000164109, ENSG00000184445, ENSG0000…	1089	334	16650	4.1198594546444305	1.0612161509379083E-27	1.1791290565976762E-28	2.868228038536674E-28
GOTERM_BP_FAT	GO:0000819~sister chromatid segregation	71	5.290611028315946	1.1595371612810777E-29	ENSG00000010292, ENSG00000117724, ENSG00000090889, ENSG00000151725, ENSG00000143452, ENSG00000226650, ENSG00000120334, ENSG00000138092, ENSG00000149636, ENSG00000122952, ENSG00000156970, ENSG00000121621, ENSG00000102384, ENSG00000152253, ENSG00000076382, ENSG00000164109, ENSG00000184445, ENSG00000118193, ENSG00000131747, ENSG00000251503, ENSG00000113810, ENSG00000072864, ENSG00000136982, ENSG0000…	1089	224	16650	4.846148170011806	8.492450169222614E-26	8.492450169222612E-27	2.2953178454466457E-26
GOTERM_BP_FAT	GO:0098813~nuclear chromosome segregation	78	5.812220566318927	1.2152908118264904E-27	ENSG00000010292, ENSG00000117724, ENSG00000090889, ENSG00000071539, ENSG00000151725, ENSG00000143452, ENSG00000226650, ENSG00000162669, ENSG00000120334, ENSG00000138092, ENSG00000058804, ENSG00000149636, ENSG00000122952, ENSG00000156970, ENSG00000121621, ENSG00000102384, ENSG00000152253, ENSG00000076382, ENSG00000164109, ENSG00000184445, ENSG00000118193, ENSG00000131747, ENSG00000251503, ENSG0000…	1089	287	16650	4.155268235090852	8.900789905817215E-24	8.09162718710656E-25	2.4056828715267892E-24
GOTERM_BP_FAT	GO:0044770~cell cycle phase transition	109	8.12220566318927	4.5870041958007965E-26	ENSG00000163781, ENSG00000161642, ENSG00000176890, ENSG00000077380, ENSG00000140525, ENSG00000156970, ENSG00000111602, ENSG00000072571, ENSG00000197299, ENSG00000184445, ENSG00000135446, ENSG00000072864, ENSG00000112742, ENSG00000163806, ENSG00000126787, ENSG00000153823, ENSG00000146670, ENSG00000011426, ENSG00000112118, ENSG00000087586, ENSG00000182185, ENSG00000097046, ENSG00000108106, ENSG0000…	1089	547	16650	3.0466707963799537	3.359521873004503E-22	2.799601560837086E-23	9.080030325313579E-23
GOTERM_BP_FAT	GO:0044772~mitotic cell cycle phase transition	105	7.824143070044709	5.218975041428382E-26	ENSG00000163781, ENSG00000161642, ENSG00000176890, ENSG00000077380, ENSG00000140525, ENSG00000156970, ENSG00000072571, ENSG00000197299, ENSG00000184445, ENSG00000135446, ENSG00000072864, ENSG00000112742, ENSG00000163806, ENSG00000126787, ENSG00000153823, ENSG00000146670, ENSG00000011426, ENSG00000112118, ENSG00000087586, ENSG00000182185, ENSG00000097046, ENSG00000108106, ENSG00000103342, ENSG0000…	1089	514	16650	3.1232916358491174	3.822377320342147E-22	2.940290246417036E-23	1.0331024263419352E-22
GOTERM_CC_FAT	GO:0005694~chromosome	151	11.251862891207153	2.910517419072425E-23	ENSG00000163781, ENSG00000131759, ENSG00000161642, ENSG00000051341, ENSG00000090889, ENSG00000185480, ENSG00000183684, ENSG00000122952, ENSG00000107485, ENSG00000156970, ENSG00000104447, ENSG00000111602, ENSG00000197299, ENSG00000121621, ENSG00000102384, ENSG00000171320, ENSG00000152253, ENSG00000054598, ENSG00000173894, ENSG00000135446, ENSG00000101057, ENSG00000184445, ENSG00000072364, ENSG0000…	1012	937	14527	2.3133043815726757	2.4943134281450684E-20	2.4943134281450684E-20	4.508042963787318E-20
GOTERM_BP_FAT	GO:1902589~single-organism organelle organization	207	15.424739195231	1.8184540011785786E-22	ENSG00000115109, ENSG00000090889, ENSG00000163995, ENSG00000024422, ENSG00000134215, ENSG00000050405, ENSG00000121957, ENSG00000122952, ENSG00000156970, ENSG00000140463, ENSG00000102384, ENSG00000119699, ENSG00000184445, ENSG00000124839, ENSG00000131747, ENSG00000136982, ENSG00000186871, ENSG00000126787, ENSG00000187535, ENSG00000146670, ENSG00000116641, ENSG00000124126, ENSG00000087586, ENSG0000…	1089	1612	16650	1.9633226011525131	1.331835710463191E-18	9.513112217594221E-20	3.599651705355966E-19
GOTERM_CC_FAT	GO:0000775~chromosome, centromeric region	58	4.321907600596125	3.150404398771056E-22	ENSG00000010292, ENSG00000117724, ENSG00000123485, ENSG00000151725, ENSG00000120334, ENSG00000138092, ENSG00000149636, ENSG00000122952, ENSG00000156970, ENSG00000121621, ENSG00000171320, ENSG00000102384, ENSG00000152253, ENSG00000076382, ENSG00000164109, ENSG00000184445, ENSG00000251503, ENSG00000072864, ENSG00000136982, ENSG00000112742, ENSG00000142945, ENSG00000186871, ENSG00000134690, ENSG0000…	1012	189	14527	4.4051592529853405	2.699896569746795E-19	1.3499482848733974E-19	4.879599170202069E-19
GOTERM_CC_FAT	GO:0000779~condensed chromosome, centromeric region	44	3.278688524590164	1.1680743142083418E-21	ENSG00000203760, ENSG00000010292, ENSG00000138778, ENSG00000166451, ENSG00000117724, ENSG00000123485, ENSG00000151725, ENSG00000158805, ENSG00000149503, ENSG00000138092, ENSG00000134057, ENSG00000172216, ENSG00000143228, ENSG00000149636, ENSG00000122952, ENSG00000089685, ENSG00000156970, ENSG00000115163, ENSG00000152253, ENSG00000076382, ENSG00000164109, ENSG00000178999, ENSG00000166851, ENSG0000…	1012	112	14527	5.6393633540372665	1.0010396872765489E-18	3.3367989575884964E-19	1.8092072422730207E-18
UP_KEYWORDS	Alternative splicing	801	59.687034277198215	1.4857672947319887E-21	ENSG00000074527, ENSG00000184154, ENSG00000130731, ENSG00000088543, ENSG00000054277, ENSG00000156970, ENSG00000117266, ENSG00000197857, ENSG00000119699, ENSG00000166347, ENSG00000196090, ENSG00000156787, ENSG00000111328, ENSG00000126787, ENSG00000156050, ENSG00000100146, ENSG00000171435, ENSG00000224389, ENSG00000163694, ENSG00000183283, ENSG00000121940, ENSG00000241399, ENSG00000011426, ENSG0000…	1246	10587	20581	1.2497065133789418	6.983106285240347E-19	1.3966212570480694E-19	2.1209466087911827E-18
GOTERM_CC_FAT	GO:0000793~condensed chromosome	60	4.470938897168406	2.9684319553915276E-21	ENSG00000163781, ENSG00000010292, ENSG00000117724, ENSG00000123485, ENSG00000151725, ENSG00000143452, ENSG00000138092, ENSG00000149636, ENSG00000122952, ENSG00000156970, ENSG00000164104, ENSG00000197299, ENSG00000152253, ENSG00000076382, ENSG00000164109, ENSG00000184445, ENSG00000131747, ENSG00000251503, ENSG00000113810, ENSG00000072864, ENSG00000142945, ENSG00000186871, ENSG00000113712, ENSG0000…	1012	210	14527	4.101355166572558	2.5439461857705393E-18	6.359865464426348E-19	4.597745645600348E-18
GOTERM_BP_FAT	GO:0007062~sister chromatid cohesion	45	3.3532041728763042	5.993277981360112E-21	ENSG00000135476, ENSG00000138778, ENSG00000166451, ENSG00000117724, ENSG00000151725, ENSG00000143452, ENSG00000149503, ENSG00000120334, ENSG00000138092, ENSG00000143228, ENSG00000149636, ENSG00000122952, ENSG00000089685, ENSG00000156970, ENSG00000068796, ENSG00000177602, ENSG00000102384, ENSG00000115163, ENSG00000121621, ENSG00000152253, ENSG00000164109, ENSG00000178999, ENSG00000166851, ENSG0000…	1089	128	16650	5.375129132231406	4.389476793548146E-17	2.9263178623654307E-18	1.1863766304945248E-17
UP_KEYWORDS	Centromere	45	3.3532041728763042	7.140971104381843E-21	ENSG00000203760, ENSG00000138778, ENSG00000166451, ENSG00000117724, ENSG00000123485, ENSG00000151725, ENSG00000158805, ENSG00000149503, ENSG00000120334, ENSG00000138092, ENSG00000143228, ENSG00000149636, ENSG00000152455, ENSG00000122952, ENSG00000089685, ENSG00000156970, ENSG00000102384, ENSG00000115163, ENSG00000152253, ENSG00000076382, ENSG00000164109, ENSG00000178999, ENSG00000166851, ENSG0000…	1246	137	20581	5.425507609752669	3.356256419059466E-18	5.593760698432443E-19	1.0193802556440408E-17
GOTERM_CC_FAT	GO:0098687~chromosomal region	78	5.812220566318927	1.455198720293808E-20	ENSG00000010292, ENSG00000117724, ENSG00000123485, ENSG00000151725, ENSG00000085840, ENSG00000183684, ENSG00000120334, ENSG00000138092, ENSG00000149636, ENSG00000122952, ENSG00000156970, ENSG00000010803, ENSG00000171320, ENSG00000121621, ENSG00000197299, ENSG00000102384, ENSG00000152253, ENSG00000104738, ENSG00000076382, ENSG00000164109, ENSG00000184445, ENSG00000251503, ENSG00000072864, ENSG0000…	1012	346	14527	3.2360403481916427	1.2471053032917934E-17	2.494210606583587E-18	2.2539285657405538E-17
GOTERM_BP_FAT	GO:0051726~regulation of cell cycle	143	10.655737704918032	1.8830354267292365E-20	ENSG00000131759, ENSG00000163781, ENSG00000161642, ENSG00000181929, ENSG00000183779, ENSG00000138035, ENSG00000140525, ENSG00000122952, ENSG00000107485, ENSG00000156970, ENSG00000117266, ENSG00000140463, ENSG00000197299, ENSG00000054598, ENSG00000135446, ENSG00000101057, ENSG00000184445, ENSG00000131747, ENSG00000107937, ENSG00000164938, ENSG00000138764, ENSG00000112742, ENSG00000163806, ENSG0000…	1089	976	16650	2.240126676602087	1.3791351465364928E-16	8.61959466585308E-18	3.727491418907739E-17
UP_KEYWORDS	Kinetochore	38	2.8315946348733236	2.5209947255760243E-20	ENSG00000203760, ENSG00000138778, ENSG00000166451, ENSG00000117724, ENSG00000151725, ENSG00000158805, ENSG00000149503, ENSG00000138092, ENSG00000149636, ENSG00000143228, ENSG00000122952, ENSG00000089685, ENSG00000156970, ENSG00000115163, ENSG00000152253, ENSG00000076382, ENSG00000164109, ENSG00000166851, ENSG00000129810, ENSG00000184445, ENSG00000175279, ENSG00000154839, ENSG00000251503, ENSG0000…	1246	99	20581	6.340110576065633	1.1848675210207315E-17	1.6926678871724735E-18	3.598743378555409E-17
GOTERM_CC_FAT	GO:0000777~condensed chromosome kinetochore	40	2.9806259314456036	1.6155515113148397E-19	ENSG00000203760, ENSG00000138778, ENSG00000166451, ENSG00000117724, ENSG00000123485, ENSG00000151725, ENSG00000158805, ENSG00000149503, ENSG00000134057, ENSG00000138092, ENSG00000149636, ENSG00000143228, ENSG00000122952, ENSG00000089685, ENSG00000156970, ENSG00000115163, ENSG00000152253, ENSG00000076382, ENSG00000164109, ENSG00000166851, ENSG00000129810, ENSG00000184445, ENSG00000175279, ENSG0000…	1012	103	14527	5.5746575079627	1.3845276451968176E-16	2.3075460753280294E-17	2.502295837672704E-16
GOTERM_CC_FAT	GO:0044427~chromosomal part	131	9.761549925484351	1.6746449673602895E-19	ENSG00000131759, ENSG00000161642, ENSG00000185480, ENSG00000183684, ENSG00000122952, ENSG00000107485, ENSG00000156970, ENSG00000104447, ENSG00000111602, ENSG00000171320, ENSG00000102384, ENSG00000121621, ENSG00000197299, ENSG00000152253, ENSG00000054598, ENSG00000173894, ENSG00000135446, ENSG00000101057, ENSG00000184445, ENSG00000072364, ENSG00000072864, ENSG00000117115, ENSG00000136982, ENSG0000…	1012	827	14527	2.2738468486983288	1.435170737027768E-16	2.050243910039669E-17	2.593824524972732E-16
GOTERM_CC_FAT	GO:0000776~kinetochore	45	3.3532041728763042	2.4875280471440364E-19	ENSG00000203760, ENSG00000138778, ENSG00000166451, ENSG00000117724, ENSG00000123485, ENSG00000151725, ENSG00000158805, ENSG00000149503, ENSG00000138092, ENSG00000134057, ENSG00000143228, ENSG00000149636, ENSG00000122952, ENSG00000089685, ENSG00000156970, ENSG00000102384, ENSG00000115163, ENSG00000121621, ENSG00000152253, ENSG00000076382, ENSG00000164109, ENSG00000178999, ENSG00000166851, ENSG0000…	1012	132	14527	4.893662414660438	2.1318115364024392E-16	2.664764420503049E-17	3.8528830773069616E-16
GOTERM_BP_FAT	GO:0000070~mitotic sister chromatid segregation	45	3.3532041728763042	5.903465037144024E-19	ENSG00000010292, ENSG00000135476, ENSG00000138778, ENSG00000186185, ENSG00000161800, ENSG00000117724, ENSG00000090889, ENSG00000237649, ENSG00000226650, ENSG00000134057, ENSG00000259288, ENSG00000149636, ENSG00000122952, ENSG00000156970, ENSG00000177602, ENSG00000115163, ENSG00000121621, ENSG00000137804, ENSG00000076382, ENSG00000137807, ENSG00000178999, ENSG00000166851, ENSG00000013810, ENSG0000…	1089	142	16650	4.845186823419858	4.323697793204283E-15	2.543351643061343E-16	1.1685980494800506E-15
GOTERM_BP_FAT	GO:0007017~microtubule-based process	103	7.675111773472429	1.077498633262378E-18	ENSG00000090889, ENSG00000077380, ENSG00000121957, ENSG00000140463, ENSG00000121621, ENSG00000101057, ENSG00000058453, ENSG00000072864, ENSG00000112742, ENSG00000157796, ENSG00000163808, ENSG00000126787, ENSG00000187535, ENSG00000152582, ENSG00000116641, ENSG00000101871, ENSG00000136883, ENSG00000087586, ENSG00000004838, ENSG00000138175, ENSG00000186185, ENSG00000066279, ENSG00000115091, ENSG0000…	1089	618	16650	2.548209366391184	7.891599990013657E-15	4.3842222166742543E-16	2.1329215862638404E-15
UP_KEYWORDS	Cytoplasm	422	31.445603576751118	2.0887178972672367E-18	ENSG00000163781, ENSG00000131759, ENSG00000176890, ENSG00000164331, ENSG00000090889, ENSG00000163995, ENSG00000183779, ENSG00000184154, ENSG00000024422, ENSG00000183684, ENSG00000121957, ENSG00000156970, ENSG00000152104, ENSG00000131747, ENSG00000166347, ENSG00000214456, ENSG00000170469, ENSG00000109654, ENSG00000171428, ENSG00000126787, ENSG00000132600, ENSG00000073792, ENSG00000156475, ENSG0000…	1246	4816	20581	1.4473527913909228	9.816974117156013E-16	1.2271217646445016E-16	2.981664192392602E-15
GOTERM_CC_FAT	GO:0005819~spindle	68	5.067064083457526	6.815289438755083E-18	ENSG00000163781, ENSG00000112029, ENSG00000117724, ENSG00000090889, ENSG00000269335, ENSG00000058804, ENSG00000121957, ENSG00000149636, ENSG00000156970, ENSG00000101224, ENSG00000169607, ENSG00000121621, ENSG00000076382, ENSG00000164109, ENSG00000184445, ENSG00000118193, ENSG00000108773, ENSG00000072864, ENSG00000112742, ENSG00000163808, ENSG00000143543, ENSG00000126787, ENSG00000134690, ENSG0000…	1012	303	14527	3.2215265004761346	5.840703049013106E-15	6.489670054459007E-16	1.0556067247433074E-14
GOTERM_CC_FAT	GO:0015630~microtubule cytoskeleton	154	11.475409836065573	9.87355674492385E-18	ENSG00000163781, ENSG00000090889, ENSG00000077380, ENSG00000121957, ENSG00000156970, ENSG00000111602, ENSG00000164934, ENSG00000140463, ENSG00000121621, ENSG00000184445, ENSG00000131747, ENSG00000058453, ENSG00000072864, ENSG00000112742, ENSG00000156787, ENSG00000163808, ENSG00000143543, ENSG00000186871, ENSG00000126787, ENSG00000187535, ENSG00000134690, ENSG00000113712, ENSG00000152582, ENSG0000…	1012	1100	14527	2.0096640316205536	8.461638130399739E-15	8.461638130399739E-16	1.5292957094101205E-14
UP_KEYWORDS	Cytoskeleton	143	10.655737704918032	3.273728739146907E-17	ENSG00000163781, ENSG00000162458, ENSG00000090889, ENSG00000164331, ENSG00000050405, ENSG00000077380, ENSG00000158164, ENSG00000182253, ENSG00000121957, ENSG00000156970, ENSG00000172757, ENSG00000152104, ENSG00000140463, ENSG00000121621, ENSG00000184445, ENSG00000145555, ENSG00000058453, ENSG00000072864, ENSG00000157796, ENSG00000163808, ENSG00000143543, ENSG00000126787, ENSG00000187535, ENSG0000…	1246	1138	20581	2.0755930400832754	1.5386525073990463E-14	1.7096138971100513E-15	4.673278172170534E-14
UP_KEYWORDS	Chromosome	72	5.365126676602086	1.3239854446843918E-16	ENSG00000010292, ENSG00000163781, ENSG00000051341, ENSG00000117724, ENSG00000090889, ENSG00000123485, ENSG00000151725, ENSG00000143452, ENSG00000120334, ENSG00000138092, ENSG00000149636, ENSG00000122952, ENSG00000156970, ENSG00000164104, ENSG00000171320, ENSG00000102384, ENSG00000152253, ENSG00000076382, ENSG00000164109, ENSG00000184445, ENSG00000251503, ENSG00000174282, ENSG00000113810, ENSG0000…	1246	400	20581	2.9731781701444624	5.218048215738236E-14	5.218048215738236E-15	1.5543122344752192E-13
GOTERM_BP_FAT	GO:0010564~regulation of cell cycle process	95	7.078986587183309	6.76341715491023E-16	ENSG00000163781, ENSG00000142731, ENSG00000161642, ENSG00000112029, ENSG00000117724, ENSG00000143452, ENSG00000146648, ENSG00000140525, ENSG00000204120, ENSG00000156970, ENSG00000113558, ENSG00000129173, ENSG00000068878, ENSG00000140463, ENSG00000101224, ENSG00000197299, ENSG00000076382, ENSG00000164109, ENSG00000135446, ENSG00000184445, ENSG00000145386, ENSG00000118193, ENSG00000104332, ENSG0000…	1089	595	16650	2.4411417459545803	4.878764059412788E-12	2.567945855957987E-13	1.3211653993039363E-12
GOTERM_BP_FAT	GO:0044843~cell cycle G1/S phase transition	55	4.098360655737705	1.087905463693141E-15	ENSG00000161642, ENSG00000112029, ENSG00000164045, ENSG00000176890, ENSG00000105173, ENSG00000085840, ENSG00000146648, ENSG00000204120, ENSG00000104738, ENSG00000135446, ENSG00000065328, ENSG00000118193, ENSG00000163806, ENSG00000146670, ENSG00000153823, ENSG00000076003, ENSG00000091651, ENSG00000112118, ENSG00000198056, ENSG00000087586, ENSG00000073111, ENSG00000097046, ENSG00000103342, ENSG0000…	1089	244	16650	3.446348733233979	8.131273432354647E-12	4.065636716177323E-13	2.19824158875781E-12
GOTERM_BP_FAT	GO:0051276~chromosome organization	150	11.177347242921014	1.982383901288768E-15	ENSG00000096063, ENSG00000090889, ENSG00000071539, ENSG00000122952, ENSG00000107485, ENSG00000156970, ENSG00000197299, ENSG00000121621, ENSG00000102384, ENSG00000152253, ENSG00000173894, ENSG00000184445, ENSG00000131747, ENSG00000072864, ENSG00000117115, ENSG00000136982, ENSG00000112742, ENSG00000168496, ENSG00000146918, ENSG00000134398, ENSG00000186871, ENSG00000143401, ENSG00000126787, ENSG0000…	1089	1184	16650	1.9369834710743803	1.4636292178238364E-11	6.969980148596733E-13	3.952393967665557E-12
GOTERM_BP_FAT	GO:0000082~G1/S transition of mitotic cell cycle	52	3.8748137108792844	2.0630017518093813E-15	ENSG00000161642, ENSG00000112029, ENSG00000164045, ENSG00000105173, ENSG00000176890, ENSG00000085840, ENSG00000146648, ENSG00000204120, ENSG00000104738, ENSG00000135446, ENSG00000065328, ENSG00000163806, ENSG00000146670, ENSG00000076003, ENSG00000091651, ENSG00000112118, ENSG00000198056, ENSG00000087586, ENSG00000073111, ENSG00000097046, ENSG00000103342, ENSG00000132819, ENSG00000134057, ENSG0000…	1089	224	16650	3.5492916174734352	1.5449419521473828E-11	7.022160630754115E-13	4.1744385725905886E-12
GOTERM_BP_FAT	GO:0007010~cytoskeleton organization	146	10.879284649776453	2.7506895199323755E-15	ENSG00000115109, ENSG00000185345, ENSG00000090889, ENSG00000163995, ENSG00000024422, ENSG00000050405, ENSG00000158164, ENSG00000182253, ENSG00000121957, ENSG00000174607, ENSG00000149925, ENSG00000172757, ENSG00000140463, ENSG00000121621, ENSG00000101057, ENSG00000119699, ENSG00000058453, ENSG00000072864, ENSG00000112742, ENSG00000113712, ENSG00000152582, ENSG00000075275, ENSG00000011426, ENSG0000…	1089	1144	16650	1.9512512281107324	2.0328183580886616E-11	8.838485499040871E-13	5.495603971894525E-12
GOTERM_BP_FAT	GO:0000226~microtubule cytoskeleton organization	76	5.663189269746647	2.7620680335018907E-15	ENSG00000142731, ENSG00000230873, ENSG00000112029, ENSG00000090889, ENSG00000226650, ENSG00000058804, ENSG00000107771, ENSG00000121957, ENSG00000141376, ENSG00000196230, ENSG00000140463, ENSG00000123416, ENSG00000121621, ENSG00000076382, ENSG00000101057, ENSG00000118193, ENSG00000058453, ENSG00000072864, ENSG00000112742, ENSG00000142945, ENSG00000259316, ENSG00000152582, ENSG00000128944, ENSG0000…	1089	428	16650	2.714914652042945	2.0328183580886616E-11	8.469891454865319E-13	5.495603971894525E-12
GOTERM_BP_FAT	GO:0006260~DNA replication	60	4.470938897168406	3.078213794792743E-15	ENSG00000163781, ENSG00000051341, ENSG00000164045, ENSG00000105173, ENSG00000085840, ENSG00000183684, ENSG00000140521, ENSG00000146648, ENSG00000111602, ENSG00000147862, ENSG00000129173, ENSG00000174371, ENSG00000197299, ENSG00000104738, ENSG00000119699, ENSG00000065328, ENSG00000131747, ENSG00000251503, ENSG00000107937, ENSG00000136982, ENSG00000168496, ENSG00000111328, ENSG00000162521, ENSG0000…	1089	290	16650	3.1632943858649187	2.276756561059301E-11	9.10715947100016E-13	6.150635556423367E-12
GAD_DISEASE	Breast Cancer	97	7.228017883755589	4.931907968931458E-15	ENSG00000163781, ENSG00000138449, ENSG00000176890, ENSG00000120262, ENSG00000121957, ENSG00000156970, ENSG00000107485, ENSG00000140463, ENSG00000197299, ENSG00000135446, ENSG00000131748, ENSG00000131747, ENSG00000161395, ENSG00000112742, ENSG00000168496, ENSG00000171428, ENSG00000112118, ENSG00000087586, ENSG00000182185, ENSG00000187741, ENSG00000066279, ENSG00000167513, ENSG00000170312, ENSG0000…	906	598	12971	2.322286577037513	1.1084022588647713E-11	1.1084022588647713E-11	8.526512829121202E-12
GOTERM_BP_FAT	GO:0007346~regulation of mitotic cell cycle	79	5.886736214605067	1.7396311095967997E-13	ENSG00000163781, ENSG00000161642, ENSG00000112029, ENSG00000117724, ENSG00000146648, ENSG00000140525, ENSG00000122952, ENSG00000204120, ENSG00000156970, ENSG00000113558, ENSG00000068878, ENSG00000101224, ENSG00000197299, ENSG00000173757, ENSG00000054598, ENSG00000164109, ENSG00000184445, ENSG00000135446, ENSG00000145386, ENSG00000118193, ENSG00000129514, ENSG00000131747, ENSG00000112742, ENSG0000…	1089	491	16650	2.459982158186195	1.2741705468499731E-9	4.900657657458396E-11	3.443800800084773E-10
UP_KEYWORDS	Acetylation	305	22.727272727272727	2.6980785802011765E-13	ENSG00000169139, ENSG00000109501, ENSG00000168078, ENSG00000071539, ENSG00000183779, ENSG00000128833, ENSG00000183684, ENSG00000050405, ENSG00000146386, ENSG00000130731, ENSG00000077380, ENSG00000145916, ENSG00000156970, ENSG00000164934, ENSG00000115419, ENSG00000121211, ENSG00000117118, ENSG00000120254, ENSG00000131747, ENSG00000166347, ENSG00000107937, ENSG00000146476, ENSG00000196154, ENSG0000…	1246	3424	20581	1.471344986198827	1.2679857164243913E-10	1.1527112597775613E-11	3.851141627819743E-10
GOTERM_BP_FAT	GO:0006261~DNA-dependent DNA replication	38	2.8315946348733236	3.7422534382413773E-13	ENSG00000073111, ENSG00000163781, ENSG00000051341, ENSG00000105173, ENSG00000097046, ENSG00000085840, ENSG00000183684, ENSG00000140521, ENSG00000049541, ENSG00000167513, ENSG00000175305, ENSG00000137309, ENSG00000100297, ENSG00000129173, ENSG00000132646, ENSG00000197299, ENSG00000159147, ENSG00000104738, ENSG00000166508, ENSG00000065328, ENSG00000175279, ENSG00000183765, ENSG00000131747, ENSG0000…	1089	145	16650	4.006839555428898	2.7410522740467513E-9	1.0152045870626125E-10	7.408407221021207E-10
GOTERM_BP_FAT	GO:1901987~regulation of cell cycle phase transition	61	4.545454545454546	7.66692641692209E-13	ENSG00000163781, ENSG00000161642, ENSG00000112029, ENSG00000117724, ENSG00000146648, ENSG00000140525, ENSG00000204120, ENSG00000156970, ENSG00000113558, ENSG00000068878, ENSG00000197299, ENSG00000164109, ENSG00000184445, ENSG00000135446, ENSG00000145386, ENSG00000118193, ENSG00000112742, ENSG00000126787, ENSG00000153823, ENSG00000146670, ENSG00000101182, ENSG00000011426, ENSG00000087586, ENSG0000…	1089	336	16650	2.775728059818969	5.615457432384119E-9	2.0055201943591783E-10	1.5177303858138202E-9
GOTERM_BP_FAT	GO:0007052~mitotic spindle organization	20	1.4903129657228018	9.314252072821547E-13	ENSG00000075702, ENSG00000161800, ENSG00000090889, ENSG00000132341, ENSG00000180198, ENSG00000080986, ENSG00000226650, ENSG00000112742, ENSG00000119383, ENSG00000134057, ENSG00000121957, ENSG00000138160, ENSG00000068796, ENSG00000047849, ENSG00000152253, ENSG00000137807, ENSG00000178999, ENSG00000198901, ENSG00000123473, ENSG00000087586	1089	40	16650	7.644628099173554	6.8221384097455484E-9	2.352461558885466E-10	1.8438695015277062E-9
GOTERM_BP_FAT	GO:1901990~regulation of mitotic cell cycle phase transition	58	4.321907600596125	1.1003411862806199E-12	ENSG00000163781, ENSG00000161642, ENSG00000112029, ENSG00000117724, ENSG00000146648, ENSG00000140525, ENSG00000204120, ENSG00000156970, ENSG00000113558, ENSG00000068878, ENSG00000197299, ENSG00000164109, ENSG00000184445, ENSG00000135446, ENSG00000145386, ENSG00000118193, ENSG00000112742, ENSG00000126787, ENSG00000153823, ENSG00000146670, ENSG00000101182, ENSG00000011426, ENSG00000087586, ENSG0000…	1089	312	16650	2.842233524051706	8.05890509880669E-9	2.686301181498152E-10	2.1781354497818484E-9
GOTERM_BP_FAT	GO:0044839~cell cycle G2/M phase transition	43	3.2041728763040243	6.39980828789553E-12	ENSG00000142731, ENSG00000163781, ENSG00000182185, ENSG00000164045, ENSG00000117724, ENSG00000097046, ENSG00000134057, ENSG00000167552, ENSG00000077380, ENSG00000140525, ENSG00000170312, ENSG00000147889, ENSG00000089685, ENSG00000120539, ENSG00000196230, ENSG00000142192, ENSG00000072571, ENSG00000113558, ENSG00000088325, ENSG00000101224, ENSG00000145604, ENSG00000197299, ENSG00000078674, ENSG0000…	1089	197	16650	3.3372488148676425	4.68719114632421E-8	1.511997194114656E-9	1.2668421867090274E-8
GOTERM_BP_FAT	GO:0000075~cell cycle checkpoint	46	3.427719821162444	2.1591004763430825E-11	ENSG00000163781, ENSG00000161642, ENSG00000117724, ENSG00000132819, ENSG00000143452, ENSG00000134057, ENSG00000140525, ENSG00000167513, ENSG00000143476, ENSG00000175305, ENSG00000159388, ENSG00000259288, ENSG00000170312, ENSG00000122952, ENSG00000089685, ENSG00000204120, ENSG00000156970, ENSG00000177602, ENSG00000095002, ENSG00000101412, ENSG00000132646, ENSG00000197299, ENSG00000171792, ENSG0000…	1089	229	16650	3.0712043018513837	1.5813211440285357E-7	4.941628994892255E-9	4.273954523625889E-8
UP_KEYWORDS	DNA replication	27	2.011922503725782	3.306684994273793E-11	ENSG00000073111, ENSG00000085840, ENSG00000140521, ENSG00000049541, ENSG00000167513, ENSG00000143476, ENSG00000100297, ENSG00000147862, ENSG00000197299, ENSG00000132646, ENSG00000104738, ENSG00000166508, ENSG00000065328, ENSG00000136982, ENSG00000093009, ENSG00000168496, ENSG00000132780, ENSG00000101003, ENSG00000162521, ENSG00000163918, ENSG00000076003, ENSG00000091651, ENSG00000171848, ENSG0000…	1246	94	20581	4.744433250230524	1.554143469473246E-8	1.2951195671462301E-9	4.72032857246063E-8
GOTERM_BP_FAT	GO:0000086~G2/M transition of mitotic cell cycle	40	2.9806259314456036	3.676388914159391E-11	ENSG00000142731, ENSG00000163781, ENSG00000182185, ENSG00000164045, ENSG00000097046, ENSG00000134057, ENSG00000167552, ENSG00000077380, ENSG00000140525, ENSG00000170312, ENSG00000089685, ENSG00000120539, ENSG00000196230, ENSG00000142192, ENSG00000072571, ENSG00000113558, ENSG00000088325, ENSG00000145604, ENSG00000101224, ENSG00000197299, ENSG00000078674, ENSG00000166851, ENSG00000135446, ENSG0000…	1089	183	16650	3.3419139231359796	2.6925895224572116E-7	8.15936329612299E-9	7.277463076604818E-8
GOTERM_BP_FAT	GO:0051983~regulation of chromosome segregation	26	1.9374068554396422	6.788650560636912E-11	ENSG00000138778, ENSG00000135476, ENSG00000161800, ENSG00000117724, ENSG00000114346, ENSG00000143452, ENSG00000134057, ENSG00000148773, ENSG00000259288, ENSG00000156970, ENSG00000076382, ENSG00000164109, ENSG00000178999, ENSG00000166851, ENSG00000013810, ENSG00000020426, ENSG00000169679, ENSG00000080986, ENSG00000112742, ENSG00000168496, ENSG00000117650, ENSG00000126787, ENSG00000142945, ENSG0000…	1089	84	16650	4.7323888232979145	4.972004136183372E-7	1.462354515258113E-8	1.3438209434113446E-7
GOTERM_CC_FAT	GO:0000922~spindle pole	34	2.533532041728763	8.20309991220554E-11	ENSG00000163781, ENSG00000117724, ENSG00000066279, ENSG00000134057, ENSG00000269335, ENSG00000058804, ENSG00000149636, ENSG00000121957, ENSG00000138160, ENSG00000068796, ENSG00000088325, ENSG00000169607, ENSG00000101224, ENSG00000076382, ENSG00000164109, ENSG00000178999, ENSG00000166851, ENSG00000013810, ENSG00000129810, ENSG00000184445, ENSG00000075702, ENSG00000040275, ENSG00000072864, ENSG0000…	1012	133	14527	3.669633570091236	7.03006062252598E-8	6.39096442434095E-9	1.2705627661091512E-7
GOTERM_BP_FAT	GO:0071103~DNA conformation change	51	3.8002980625931446	1.0890742026200292E-10	ENSG00000010292, ENSG00000096063, ENSG00000123485, ENSG00000151725, ENSG00000120334, ENSG00000138092, ENSG00000105011, ENSG00000068878, ENSG00000102384, ENSG00000197299, ENSG00000164104, ENSG00000104738, ENSG00000131747, ENSG00000251503, ENSG00000113810, ENSG00000029993, ENSG00000146918, ENSG00000134398, ENSG00000143401, ENSG00000101003, ENSG00000162521, ENSG00000146670, ENSG00000121152, ENSG0000…	1089	284	16650	2.745605866604586	7.976377623952757E-7	2.2789659159805353E-8	2.1558359541984373E-7
GOTERM_BP_FAT	GO:0006259~DNA metabolic process	119	8.86736214605067	1.1222049923337851E-10	ENSG00000163781, ENSG00000169139, ENSG00000051341, ENSG00000176890, ENSG00000185480, ENSG00000071539, ENSG00000183684, ENSG00000162669, ENSG00000140521, ENSG00000140525, ENSG00000107485, ENSG00000111602, ENSG00000174371, ENSG00000171320, ENSG00000197299, ENSG00000119699, ENSG00000121211, ENSG00000131747, ENSG00000107937, ENSG00000136982, ENSG00000168496, ENSG00000111328, ENSG00000132600, ENSG0000…	1089	995	16650	1.828564309149051	8.219022757938177E-7	2.2830627943726256E-8	2.22141749439686E-7
GOTERM_MF_FAT	GO:0003777~microtubule motor activity	24	1.7883755588673622	3.6655972441517544E-10	ENSG00000118193, ENSG00000186185, ENSG00000138778, ENSG00000090889, ENSG00000039139, ENSG00000237649, ENSG00000226650, ENSG00000077380, ENSG00000163808, ENSG00000197892, ENSG00000168589, ENSG00000142945, ENSG00000274810, ENSG00000138160, ENSG00000068796, ENSG00000054523, ENSG00000089177, ENSG00000140463, ENSG00000121621, ENSG00000112984, ENSG00000163879, ENSG00000136883, ENSG00000137807, ENSG0000…	971	80	15478	4.782080329557157	5.743988403805744E-7	5.743988403805744E-7	6.122711115885693E-7
GOTERM_BP_FAT	GO:0051321~meiotic cell cycle	43	3.2041728763040243	1.080105699851501E-9	ENSG00000010292, ENSG00000182185, ENSG00000135476, ENSG00000196584, ENSG00000187741, ENSG00000112029, ENSG00000071539, ENSG00000143452, ENSG00000066279, ENSG00000162669, ENSG00000115091, ENSG00000148773, ENSG00000058804, ENSG00000149636, ENSG00000120539, ENSG00000144554, ENSG00000197275, ENSG00000174371, ENSG00000101224, ENSG00000095002, ENSG00000121621, ENSG00000166851, ENSG00000129810, ENSG0000…	1089	230	16650	2.8584261588214157	7.910662653376477E-6	2.1380251613578594E-7	2.1380822334826632E-6
GOTERM_BP_FAT	GO:0045786~negative regulation of cell cycle	68	5.067064083457526	1.13246164851954E-9	ENSG00000163781, ENSG00000178252, ENSG00000161642, ENSG00000112029, ENSG00000117724, ENSG00000181929, ENSG00000138035, ENSG00000143452, ENSG00000146648, ENSG00000140525, ENSG00000122952, ENSG00000204120, ENSG00000107485, ENSG00000156970, ENSG00000129173, ENSG00000197299, ENSG00000054598, ENSG00000164109, ENSG00000184445, ENSG00000135446, ENSG00000145386, ENSG00000131747, ENSG00000112742, ENSG0000…	1089	470	16650	2.212062598909794	8.294114952511755E-6	2.1826706431138376E-7	2.241721575035882E-6
UP_KEYWORDS	ATP-binding	141	10.506706408345751	1.1357467355228782E-9	ENSG00000096063, ENSG00000185483, ENSG00000051341, ENSG00000181929, ENSG00000090889, ENSG00000168078, ENSG00000071539, ENSG00000128833, ENSG00000024422, ENSG00000162669, ENSG00000138031, ENSG00000156970, ENSG00000187527, ENSG00000117266, ENSG00000197299, ENSG00000121621, ENSG00000135446, ENSG00000151276, ENSG00000145555, ENSG00000120254, ENSG00000131747, ENSG00000112742, ENSG00000163808, ENSG0000…	1246	1391	20581	1.6743275101460546	5.338008156607899E-7	4.10616113333262E-8	1.6212889697442279E-6
GOTERM_BP_FAT	GO:0051783~regulation of nuclear division	35	2.608047690014903	1.4194478211351514E-9	ENSG00000135476, ENSG00000138778, ENSG00000112029, ENSG00000117724, ENSG00000143452, ENSG00000134057, ENSG00000148773, ENSG00000259288, ENSG00000089685, ENSG00000156970, ENSG00000138160, ENSG00000095002, ENSG00000137804, ENSG00000164109, ENSG00000166851, ENSG00000013810, ENSG00000184445, ENSG00000127564, ENSG00000020426, ENSG00000169679, ENSG00000149554, ENSG00000172167, ENSG00000080986, ENSG0000…	1089	164	16650	3.262951017939932	1.0395981520749942E-5	2.6656497886801134E-7	2.8098140258947524E-6
UP_KEYWORDS	Ubl conjugation	164	12.220566318926975	1.9290774553548444E-9	ENSG00000163781, ENSG00000131759, ENSG00000161642, ENSG00000185345, ENSG00000197329, ENSG00000138031, ENSG00000140525, ENSG00000117450, ENSG00000124782, ENSG00000156970, ENSG00000104447, ENSG00000181722, ENSG00000149925, ENSG00000152104, ENSG00000197299, ENSG00000121621, ENSG00000102384, ENSG00000101057, ENSG00000131747, ENSG00000109654, ENSG00000126787, ENSG00000148143, ENSG00000134690, ENSG0000…	1246	1705	20581	1.5887951121006576	9.066659929501952E-7	6.476188385562409E-8	2.753775940611547E-6
GOTERM_MF_FAT	GO:0032559~adenyl ribonucleotide binding	153	11.400894187779434	3.6536992607196727E-9	ENSG00000096063, ENSG00000185483, ENSG00000051341, ENSG00000181929, ENSG00000090889, ENSG00000168078, ENSG00000071539, ENSG00000128833, ENSG00000024422, ENSG00000162669, ENSG00000138031, ENSG00000156970, ENSG00000187527, ENSG00000117266, ENSG00000197299, ENSG00000121621, ENSG00000135446, ENSG00000151276, ENSG00000145555, ENSG00000120254, ENSG00000131747, ENSG00000112742, ENSG00000187486, ENSG0000…	971	1531	15478	1.5929856094540498	5.725330317285504E-6	2.862669256087358E-6	6.102838379096198E-6
GOTERM_MF_FAT	GO:0008092~cytoskeletal protein binding	98	7.302533532041728	3.693976369939291E-9	ENSG00000162458, ENSG00000131759, ENSG00000115109, ENSG00000185345, ENSG00000090889, ENSG00000163995, ENSG00000128833, ENSG00000050405, ENSG00000158164, ENSG00000182253, ENSG00000160307, ENSG00000149925, ENSG00000172757, ENSG00000140463, ENSG00000121621, ENSG00000151276, ENSG00000145555, ENSG00000058453, ENSG00000072864, ENSG00000196154, ENSG00000187486, ENSG00000163808, ENSG00000099812, ENSG0000…	971	846	15478	1.8465085590882642	5.788444193410847E-6	1.9294851206774766E-6	6.170113953096745E-6
GOTERM_MF_FAT	GO:0000166~nucleotide binding	217	16.1698956780924	4.097428881937995E-9	ENSG00000090889, ENSG00000176890, ENSG00000168078, ENSG00000071539, ENSG00000128833, ENSG00000024422, ENSG00000183684, ENSG00000054392, ENSG00000121957, ENSG00000156970, ENSG00000117266, ENSG00000187527, ENSG00000124839, ENSG00000131747, ENSG00000120254, ENSG00000107937, ENSG00000099622, ENSG00000186871, ENSG00000073792, ENSG00000171435, ENSG00000163694, ENSG00000152700, ENSG00000136883, ENSG0000…	971	2389	15478	1.4479020950382353	6.420650394023397E-6	1.6051664633032203E-6	6.844007760520299E-6
GOTERM_MF_FAT	GO:1901265~nucleoside phosphate binding	217	16.1698956780924	4.244504397522255E-9	ENSG00000090889, ENSG00000176890, ENSG00000168078, ENSG00000071539, ENSG00000128833, ENSG00000024422, ENSG00000183684, ENSG00000054392, ENSG00000121957, ENSG00000156970, ENSG00000117266, ENSG00000187527, ENSG00000124839, ENSG00000131747, ENSG00000120254, ENSG00000107937, ENSG00000099622, ENSG00000186871, ENSG00000073792, ENSG00000171435, ENSG00000163694, ENSG00000152700, ENSG00000136883, ENSG0000…	971	2390	15478	1.4472962782620686	6.6511163130389406E-6	1.3302268015991103E-6	7.089670683857463E-6
GOTERM_BP_FAT	GO:0007126~meiotic nuclear division	36	2.682563338301043	4.864709277344953E-9	ENSG00000182185, ENSG00000135476, ENSG00000196584, ENSG00000187741, ENSG00000112029, ENSG00000071539, ENSG00000066279, ENSG00000143452, ENSG00000162669, ENSG00000115091, ENSG00000148773, ENSG00000058804, ENSG00000149636, ENSG00000120539, ENSG00000144554, ENSG00000197275, ENSG00000101224, ENSG00000095002, ENSG00000121621, ENSG00000166851, ENSG00000129810, ENSG00000175279, ENSG00000121211, ENSG0000…	1089	180	16650	3.0578512396694215	3.562849630500686E-5	8.907278786773887E-7	9.629750508111101E-6
GOTERM_BP_FAT	GO:1903046~meiotic cell cycle process	37	2.7570789865871834	5.233600036734448E-9	ENSG00000010292, ENSG00000182185, ENSG00000135476, ENSG00000196584, ENSG00000187741, ENSG00000112029, ENSG00000071539, ENSG00000066279, ENSG00000143452, ENSG00000162669, ENSG00000115091, ENSG00000148773, ENSG00000058804, ENSG00000149636, ENSG00000120539, ENSG00000144554, ENSG00000197275, ENSG00000101224, ENSG00000095002, ENSG00000121621, ENSG00000166851, ENSG00000129810, ENSG00000175279, ENSG0000…	1089	189	16650	2.9931348113166294	3.833015186527344E-5	9.348992333624295E-7	1.0359974034201969E-5
UP_KEYWORDS	Microtubule	45	3.3532041728763042	5.531317225606648E-9	ENSG00000138778, ENSG00000186185, ENSG00000161800, ENSG00000090889, ENSG00000135912, ENSG00000176014, ENSG00000237649, ENSG00000039139, ENSG00000226650, ENSG00000149503, ENSG00000167553, ENSG00000167552, ENSG00000077380, ENSG00000197892, ENSG00000089685, ENSG00000196230, ENSG00000138160, ENSG00000068796, ENSG00000054523, ENSG00000088325, ENSG00000089177, ENSG00000123416, ENSG00000121621, ENSG0000…	1246	280	20581	2.6546233662004126	2.599715703488492E-6	1.733145904569966E-7	7.896006348762086E-6
GOTERM_BP_FAT	GO:0007088~regulation of mitotic nuclear division	31	2.309985096870343	5.798422279918886E-9	ENSG00000135476, ENSG00000138778, ENSG00000112029, ENSG00000117724, ENSG00000134057, ENSG00000148773, ENSG00000259288, ENSG00000089685, ENSG00000156970, ENSG00000138160, ENSG00000137804, ENSG00000164109, ENSG00000166851, ENSG00000013810, ENSG00000184445, ENSG00000127564, ENSG00000020426, ENSG00000169679, ENSG00000149554, ENSG00000172167, ENSG00000080986, ENSG00000180198, ENSG00000112742, ENSG0000…	1089	140	16650	3.3854781582054305	4.246674329499989E-5	1.011133894390781E-6	1.1478046491042448E-5
GOTERM_MF_FAT	GO:0030554~adenyl nucleotide binding	153	11.400894187779434	5.895380129714197E-9	ENSG00000096063, ENSG00000185483, ENSG00000051341, ENSG00000181929, ENSG00000090889, ENSG00000168078, ENSG00000071539, ENSG00000128833, ENSG00000024422, ENSG00000162669, ENSG00000138031, ENSG00000156970, ENSG00000187527, ENSG00000117266, ENSG00000197299, ENSG00000121621, ENSG00000135446, ENSG00000151276, ENSG00000145555, ENSG00000120254, ENSG00000131747, ENSG00000112742, ENSG00000187486, ENSG0000…	971	1542	15478	1.581621898880772	9.238018104817947E-6	1.5396756106733633E-6	9.847157500519899E-6
GOTERM_CC_FAT	GO:0005871~kinesin complex	20	1.4903129657228018	6.050765583237874E-9	ENSG00000118193, ENSG00000186185, ENSG00000138778, ENSG00000090889, ENSG00000072864, ENSG00000237649, ENSG00000226650, ENSG00000163808, ENSG00000197892, ENSG00000142945, ENSG00000274810, ENSG00000138160, ENSG00000068796, ENSG00000054523, ENSG00000089177, ENSG00000121621, ENSG00000112984, ENSG00000137807, ENSG00000136883, ENSG00000166813	1012	58	14527	4.949911407932397	5.185492651826884E-6	4.321254146733011E-7	9.371910891786683E-6
UP_KEYWORDS	Nucleotide-binding	168	12.518628912071536	6.5661470568421125E-9	ENSG00000096063, ENSG00000185483, ENSG00000165105, ENSG00000051341, ENSG00000181929, ENSG00000090889, ENSG00000168078, ENSG00000071539, ENSG00000128833, ENSG00000024422, ENSG00000162669, ENSG00000054392, ENSG00000138031, ENSG00000121957, ENSG00000156970, ENSG00000187527, ENSG00000117266, ENSG00000197299, ENSG00000121621, ENSG00000135446, ENSG00000151276, ENSG00000145555, ENSG00000124839, ENSG0000…	1246	1788	20581	1.5519945705452078	3.0860843712732233E-6	1.9288055219668365E-7	9.373235498877364E-6
GOTERM_CC_FAT	GO:0000940~condensed chromosome outer kinetochore	10	0.7451564828614009	6.724624457988839E-9	ENSG00000154839, ENSG00000138778, ENSG00000156970, ENSG00000117724, ENSG00000040275, ENSG00000169679, ENSG00000080986, ENSG00000134057, ENSG00000165480, ENSG00000166851	1012	12	14527	11.962285902503295	5.762986535096104E-6	4.4330783566248755E-7	1.0415637474725514E-5
GOTERM_MF_FAT	GO:0005524~ATP binding	149	11.102831594634873	7.417990808070685E-9	ENSG00000096063, ENSG00000185483, ENSG00000051341, ENSG00000181929, ENSG00000090889, ENSG00000168078, ENSG00000071539, ENSG00000128833, ENSG00000024422, ENSG00000162669, ENSG00000138031, ENSG00000156970, ENSG00000187527, ENSG00000117266, ENSG00000197299, ENSG00000121621, ENSG00000135446, ENSG00000151276, ENSG00000145555, ENSG00000120254, ENSG00000131747, ENSG00000112742, ENSG00000187486, ENSG0000…	971	1495	15478	1.5886955832865473	1.162392403264434E-5	1.6605688485382686E-6	1.2390400683237601E-5
GOTERM_CC_FAT	GO:0005875~microtubule associated complex	33	2.459016393442623	7.654657301083871E-9	ENSG00000138778, ENSG00000186185, ENSG00000090889, ENSG00000237649, ENSG00000039139, ENSG00000226650, ENSG00000077380, ENSG00000197892, ENSG00000274810, ENSG00000089685, ENSG00000138160, ENSG00000068796, ENSG00000054523, ENSG00000089177, ENSG00000121621, ENSG00000157193, ENSG00000186868, ENSG00000137807, ENSG00000178999, ENSG00000166813, ENSG00000118193, ENSG00000072864, ENSG00000163808, ENSG0000…	1012	149	14527	3.179238400933761	6.56001985910315E-6	4.685742742704946E-7	1.1856146975297577E-5
GOTERM_MF_FAT	GO:0008017~microtubule binding	39	2.9061102831594634	9.034074790769906E-9	ENSG00000138175, ENSG00000206530, ENSG00000138778, ENSG00000186185, ENSG00000161800, ENSG00000090889, ENSG00000237649, ENSG00000226650, ENSG00000197892, ENSG00000107771, ENSG00000089685, ENSG00000138160, ENSG00000068796, ENSG00000054523, ENSG00000089177, ENSG00000121621, ENSG00000186868, ENSG00000137804, ENSG00000137807, ENSG00000166851, ENSG00000166813, ENSG00000118193, ENSG00000154839, ENSG0000…	971	219	15478	2.838677821198313	1.415629510803651E-5	1.769547848029518E-6	1.5089774141330281E-5
GOTERM_BP_FAT	GO:0007093~mitotic cell cycle checkpoint	33	2.459016393442623	9.233074076394409E-9	ENSG00000163781, ENSG00000161642, ENSG00000117724, ENSG00000132819, ENSG00000134057, ENSG00000140525, ENSG00000159388, ENSG00000259288, ENSG00000170312, ENSG00000122952, ENSG00000204120, ENSG00000156970, ENSG00000095002, ENSG00000101412, ENSG00000132646, ENSG00000197299, ENSG00000164109, ENSG00000166851, ENSG00000184445, ENSG00000145386, ENSG00000183765, ENSG00000253729, ENSG00000131747, ENSG0000…	1089	159	16650	3.1732418524871355	6.762074851074384E-5	1.572627481905009E-6	1.827698031808822E-5
GOTERM_BP_FAT	GO:0010948~negative regulation of cell cycle process	42	3.129657228017884	1.2798982817732546E-8	ENSG00000163781, ENSG00000135476, ENSG00000161642, ENSG00000112029, ENSG00000117724, ENSG00000188763, ENSG00000132819, ENSG00000143452, ENSG00000162063, ENSG00000134057, ENSG00000140525, ENSG00000159388, ENSG00000259288, ENSG00000170312, ENSG00000171791, ENSG00000204120, ENSG00000156970, ENSG00000129173, ENSG00000095002, ENSG00000101412, ENSG00000132646, ENSG00000197299, ENSG00000106462, ENSG0000…	1089	240	16650	2.675619834710744	9.373535691947765E-5	2.1304466022442625E-6	2.5335738240706007E-5
GOTERM_BP_FAT	GO:0008283~cell proliferation	182	13.561847988077497	1.4351172896850627E-8	ENSG00000131759, ENSG00000178585, ENSG00000169139, ENSG00000112667, ENSG00000176890, ENSG00000197329, ENSG00000183779, ENSG00000143867, ENSG00000134215, ENSG00000117450, ENSG00000160307, ENSG00000124782, ENSG00000107485, ENSG00000156970, ENSG00000170962, ENSG00000152104, ENSG00000054598, ENSG00000135446, ENSG00000119699, ENSG00000261857, ENSG00000111077, ENSG00000107937, ENSG00000072864, ENSG0000…	1089	1861	16650	1.4952416056416835	1.0510246754480423E-4	2.335730409863679E-6	2.840831665462673E-5
GOTERM_BP_FAT	GO:0006323~DNA packaging	38	2.8315946348733236	1.4618991209019457E-8	ENSG00000073111, ENSG00000203760, ENSG00000010292, ENSG00000096063, ENSG00000166451, ENSG00000123485, ENSG00000151725, ENSG00000120334, ENSG00000138092, ENSG00000134057, ENSG00000105011, ENSG00000185420, ENSG00000170312, ENSG00000137309, ENSG00000147889, ENSG00000068878, ENSG00000102384, ENSG00000115163, ENSG00000164104, ENSG00000137804, ENSG00000175279, ENSG00000136824, ENSG00000131747, ENSG0000…	1089	205	16650	2.8341060270106837	1.0706376088920333E-4	2.3275949568857257E-6	2.893846612339601E-5
GOTERM_BP_FAT	GO:0006270~DNA replication initiation	15	1.1177347242921014	1.5101576143103784E-8	ENSG00000163781, ENSG00000073111, ENSG00000105173, ENSG00000097046, ENSG00000085840, ENSG00000093009, ENSG00000175305, ENSG00000100297, ENSG00000076003, ENSG00000091651, ENSG00000104738, ENSG00000112118, ENSG00000166508, ENSG00000065328, ENSG00000198056	1089	35	16650	6.552538370720189	1.1059782780620253E-4	2.3532726395325554E-6	2.9893748432208156E-5
GOTERM_CC_FAT	GO:0005874~microtubule	61	4.545454545454546	1.7167557265026603E-8	ENSG00000090889, ENSG00000135912, ENSG00000226650, ENSG00000077380, ENSG00000197892, ENSG00000141376, ENSG00000196230, ENSG00000054523, ENSG00000123416, ENSG00000121621, ENSG00000076382, ENSG00000184445, ENSG00000118193, ENSG00000146731, ENSG00000072864, ENSG00000105514, ENSG00000163808, ENSG00000142945, ENSG00000128944, ENSG00000004139, ENSG00000101871, ENSG00000112984, ENSG00000136883, ENSG0000…	1012	404	14527	2.167424079364458	1.4712488472401475E-5	9.80839299113967E-7	2.6590487178790312E-5
GOTERM_MF_FAT	GO:0015631~tubulin binding	46	3.427719821162444	2.2191172129063454E-8	ENSG00000138175, ENSG00000206530, ENSG00000138778, ENSG00000186185, ENSG00000161800, ENSG00000185345, ENSG00000090889, ENSG00000135912, ENSG00000237649, ENSG00000150753, ENSG00000226650, ENSG00000197892, ENSG00000107771, ENSG00000141376, ENSG00000089685, ENSG00000138160, ENSG00000149925, ENSG00000068796, ENSG00000054523, ENSG00000140463, ENSG00000089177, ENSG00000121621, ENSG00000137804, ENSG0000…	971	294	15478	2.4940555006760685	3.477296250764539E-5	3.863722213726106E-6	3.706630145039469E-5
UP_KEYWORDS	Polymorphism	821	61.17734724292101	2.4925207036005514E-8	ENSG00000074527, ENSG00000109501, ENSG00000130731, ENSG00000088543, ENSG00000054277, ENSG00000156970, ENSG00000183888, ENSG00000117266, ENSG00000152104, ENSG00000198912, ENSG00000100139, ENSG00000197857, ENSG00000119699, ENSG00000132746, ENSG00000196090, ENSG00000156787, ENSG00000171428, ENSG00000126787, ENSG00000156050, ENSG00000171435, ENSG00000224389, ENSG00000163694, ENSG00000183283, ENSG0000…	1246	12043	20581	1.1260479936194396	1.1714778821891869E-5	6.891084355364896E-7	3.5580958557268616E-5
UP_KEYWORDS	Disease mutation	220	16.39344262295082	2.6023880451374792E-8	ENSG00000109501, ENSG00000184154, ENSG00000150540, ENSG00000156970, ENSG00000104447, ENSG00000197753, ENSG00000140463, ENSG00000171119, ENSG00000171320, ENSG00000054598, ENSG00000173894, ENSG00000119699, ENSG00000161653, ENSG00000117118, ENSG00000123066, ENSG00000109654, ENSG00000132600, ENSG00000156471, ENSG00000187535, ENSG00000100146, ENSG00000224389, ENSG00000152700, ENSG00000075275, ENSG0000…	1246	2550	20581	1.4250527177163	1.2231149190689017E-5	6.795122131642017E-7	3.7149324627616664E-5
GOTERM_MF_FAT	GO:0003774~motor activity	29	2.1609538002980626	2.617517316938339E-8	ENSG00000186185, ENSG00000138778, ENSG00000090889, ENSG00000099331, ENSG00000237649, ENSG00000039139, ENSG00000128833, ENSG00000226650, ENSG00000077380, ENSG00000196586, ENSG00000197892, ENSG00000274810, ENSG00000138160, ENSG00000068796, ENSG00000054523, ENSG00000089177, ENSG00000140463, ENSG00000121621, ENSG00000137807, ENSG00000133392, ENSG00000166813, ENSG00000145555, ENSG00000118193, ENSG0000…	971	138	15478	3.3497664144240957	4.101565568226384E-5	4.101641272957757E-6	4.372084639880924E-5
GOTERM_BP_FAT	GO:0045930~negative regulation of mitotic cell cycle	39	2.9061102831594634	2.8243016832453358E-8	ENSG00000163781, ENSG00000161642, ENSG00000117724, ENSG00000132819, ENSG00000146648, ENSG00000134057, ENSG00000140525, ENSG00000159388, ENSG00000259288, ENSG00000170312, ENSG00000122952, ENSG00000171791, ENSG00000204120, ENSG00000156970, ENSG00000095002, ENSG00000101412, ENSG00000132646, ENSG00000197299, ENSG00000106462, ENSG00000164109, ENSG00000166851, ENSG00000054598, ENSG00000184445, ENSG0000…	1089	219	16650	2.72274425450017	2.0683046569724972E-4	4.309404424196472E-6	5.590737879312968E-5
GOTERM_BP_FAT	GO:0007051~spindle organization	26	1.9374068554396422	3.0985865095030106E-8	ENSG00000161800, ENSG00000112029, ENSG00000090889, ENSG00000237649, ENSG00000226650, ENSG00000066279, ENSG00000089685, ENSG00000196230, ENSG00000138160, ENSG00000068796, ENSG00000088325, ENSG00000137807, ENSG00000076382, ENSG00000178999, ENSG00000166851, ENSG00000101057, ENSG00000183765, ENSG00000180198, ENSG00000112742, ENSG00000117650, ENSG00000127423, ENSG00000175216, ENSG00000099901, ENSG0000…	1089	110	16650	3.613824192336589	2.2691473043612298E-4	4.631427631629492E-6	6.133687714404701E-5
GOTERM_MF_FAT	GO:0001882~nucleoside binding	174	12.965722801788376	3.157648789082746E-8	ENSG00000096063, ENSG00000185483, ENSG00000165105, ENSG00000051341, ENSG00000181929, ENSG00000090889, ENSG00000168078, ENSG00000071539, ENSG00000128833, ENSG00000024422, ENSG00000162669, ENSG00000054392, ENSG00000138031, ENSG00000156970, ENSG00000187527, ENSG00000117266, ENSG00000197299, ENSG00000121621, ENSG00000135446, ENSG00000151276, ENSG00000145555, ENSG00000124839, ENSG00000120254, ENSG0000…	971	1860	15478	1.491186339324275	4.947913313901875E-5	4.498204180469756E-6	5.2742753986478874E-5
GOTERM_MF_FAT	GO:0016462~pyrophosphatase activity	93	6.929955290611028	3.480295626419394E-8	ENSG00000119787, ENSG00000051341, ENSG00000090889, ENSG00000128833, ENSG00000226650, ENSG00000162669, ENSG00000123136, ENSG00000077380, ENSG00000197892, ENSG00000111540, ENSG00000196230, ENSG00000187527, ENSG00000054523, ENSG00000140463, ENSG00000123416, ENSG00000121621, ENSG00000197299, ENSG00000104738, ENSG00000112874, ENSG00000145555, ENSG00000124839, ENSG00000118193, ENSG00000131747, ENSG0000…	971	824	15478	1.799083619129513	5.453474638938971E-5	4.5446757948042205E-6	5.8131978553088715E-5
GOTERM_MF_FAT	GO:0032550~purine ribonucleoside binding	173	12.891207153502235	3.562752779204625E-8	ENSG00000096063, ENSG00000185483, ENSG00000165105, ENSG00000051341, ENSG00000181929, ENSG00000090889, ENSG00000168078, ENSG00000071539, ENSG00000128833, ENSG00000024422, ENSG00000162669, ENSG00000054392, ENSG00000138031, ENSG00000156970, ENSG00000187527, ENSG00000117266, ENSG00000197299, ENSG00000121621, ENSG00000135446, ENSG00000151276, ENSG00000145555, ENSG00000124839, ENSG00000120254, ENSG0000…	971	1850	15478	1.4906304450691679	5.582677871085462E-5	4.294478246680278E-6	5.950927420839136E-5
GOTERM_MF_FAT	GO:0016818~hydrolase activity, acting on acid anhydrides, in phosphorus-containing anhydrides	93	6.929955290611028	3.983881180751864E-8	ENSG00000119787, ENSG00000051341, ENSG00000090889, ENSG00000128833, ENSG00000226650, ENSG00000162669, ENSG00000123136, ENSG00000077380, ENSG00000197892, ENSG00000111540, ENSG00000196230, ENSG00000187527, ENSG00000054523, ENSG00000140463, ENSG00000123416, ENSG00000121621, ENSG00000197299, ENSG00000104738, ENSG00000112874, ENSG00000145555, ENSG00000124839, ENSG00000118193, ENSG00000131747, ENSG0000…	971	826	15478	1.7947274844584973	6.24254707911609E-5	4.459091439756868E-6	6.654345229284431E-5
GOTERM_MF_FAT	GO:0032549~ribonucleoside binding	173	12.891207153502235	4.0110184291819856E-8	ENSG00000096063, ENSG00000185483, ENSG00000165105, ENSG00000051341, ENSG00000181929, ENSG00000090889, ENSG00000168078, ENSG00000071539, ENSG00000128833, ENSG00000024422, ENSG00000162669, ENSG00000054392, ENSG00000138031, ENSG00000156970, ENSG00000187527, ENSG00000117266, ENSG00000197299, ENSG00000121621, ENSG00000135446, ENSG00000151276, ENSG00000145555, ENSG00000124839, ENSG00000120254, ENSG0000…	971	1853	15478	1.488217120009693	6.285068484812584E-5	4.190168556905682E-6	6.699673026355768E-5
GOTERM_MF_FAT	GO:0001883~purine nucleoside binding	173	12.891207153502235	4.0110184291819856E-8	ENSG00000096063, ENSG00000185483, ENSG00000165105, ENSG00000051341, ENSG00000181929, ENSG00000090889, ENSG00000168078, ENSG00000071539, ENSG00000128833, ENSG00000024422, ENSG00000162669, ENSG00000054392, ENSG00000138031, ENSG00000156970, ENSG00000187527, ENSG00000117266, ENSG00000197299, ENSG00000121621, ENSG00000135446, ENSG00000151276, ENSG00000145555, ENSG00000124839, ENSG00000120254, ENSG0000…	971	1853	15478	1.488217120009693	6.285068484812584E-5	4.190168556905682E-6	6.699673026355768E-5
GOTERM_MF_FAT	GO:0017111~nucleoside-triphosphatase activity	89	6.631892697466468	4.1017571796402264E-8	ENSG00000119787, ENSG00000051341, ENSG00000090889, ENSG00000128833, ENSG00000226650, ENSG00000162669, ENSG00000123136, ENSG00000077380, ENSG00000197892, ENSG00000111540, ENSG00000196230, ENSG00000187527, ENSG00000054523, ENSG00000140463, ENSG00000123416, ENSG00000121621, ENSG00000197299, ENSG00000104738, ENSG00000145555, ENSG00000124839, ENSG00000118193, ENSG00000131747, ENSG00000107937, ENSG0000…	971	779	15478	1.8211602453170177	6.427247073925724E-5	4.017150450175144E-6	6.851235471172501E-5
GOTERM_MF_FAT	GO:0016817~hydrolase activity, acting on acid anhydrides	93	6.929955290611028	4.384472783662222E-8	ENSG00000119787, ENSG00000051341, ENSG00000090889, ENSG00000128833, ENSG00000226650, ENSG00000162669, ENSG00000123136, ENSG00000077380, ENSG00000197892, ENSG00000111540, ENSG00000196230, ENSG00000187527, ENSG00000054523, ENSG00000140463, ENSG00000123416, ENSG00000121621, ENSG00000197299, ENSG00000104738, ENSG00000112874, ENSG00000145555, ENSG00000124839, ENSG00000118193, ENSG00000131747, ENSG0000…	971	828	15478	1.790392393916327	6.870232993139158E-5	4.041444188862542E-6	7.323460042840679E-5
GOTERM_MF_FAT	GO:0032555~purine ribonucleotide binding	175	13.040238450074515	4.715641732081216E-8	ENSG00000096063, ENSG00000185483, ENSG00000165105, ENSG00000051341, ENSG00000181929, ENSG00000090889, ENSG00000168078, ENSG00000071539, ENSG00000128833, ENSG00000024422, ENSG00000162669, ENSG00000054392, ENSG00000138031, ENSG00000156970, ENSG00000187527, ENSG00000117266, ENSG00000197299, ENSG00000121621, ENSG00000135446, ENSG00000151276, ENSG00000145555, ENSG00000124839, ENSG00000120254, ENSG0000…	971	1884	15478	1.4806511989959352	7.389137759061803E-5	4.105219778782754E-6	7.876617007518405E-5
GOTERM_MF_FAT	GO:0036094~small molecule binding	225	16.76602086438152	4.81898886645951E-8	ENSG00000090889, ENSG00000176890, ENSG00000168078, ENSG00000071539, ENSG00000128833, ENSG00000024422, ENSG00000183684, ENSG00000054392, ENSG00000121957, ENSG00000156970, ENSG00000187527, ENSG00000117266, ENSG00000124839, ENSG00000131748, ENSG00000120254, ENSG00000131747, ENSG00000107937, ENSG00000099622, ENSG00000186871, ENSG00000073792, ENSG00000171435, ENSG00000163694, ENSG00000152700, ENSG0000…	971	2571	15478	1.3950059304425781	7.551070623379452E-5	3.974389855332383E-6	8.049239421659138E-5
GOTERM_CC_FAT	GO:0072686~mitotic spindle	19	1.4157973174366618	5.321325071402623E-8	ENSG00000138778, ENSG00000135476, ENSG00000161800, ENSG00000114346, ENSG00000108773, ENSG00000066279, ENSG00000269335, ENSG00000170312, ENSG00000121957, ENSG00000137497, ENSG00000128944, ENSG00000047849, ENSG00000121621, ENSG00000137807, ENSG00000163872, ENSG00000076382, ENSG00000164109, ENSG00000087586, ENSG00000101447	1012	59	14527	4.622713874187713	4.560271722320319E-5	2.85023075430324E-6	8.242092156551806E-5
GOTERM_MF_FAT	GO:0035639~purine ribonucleoside triphosphate binding	171	12.742175856929954	6.803032289418757E-8	ENSG00000096063, ENSG00000185483, ENSG00000165105, ENSG00000051341, ENSG00000181929, ENSG00000090889, ENSG00000168078, ENSG00000071539, ENSG00000128833, ENSG00000024422, ENSG00000162669, ENSG00000054392, ENSG00000138031, ENSG00000156970, ENSG00000187527, ENSG00000117266, ENSG00000197299, ENSG00000121621, ENSG00000135446, ENSG00000151276, ENSG00000145555, ENSG00000124839, ENSG00000120254, ENSG0000…	971	1841	15478	1.4806006452186744	1.0659783770505804E-4	5.330161777505893E-6	1.1363219285520643E-4
GOTERM_CC_FAT	GO:0005815~microtubule organizing center	83	6.184798807749627	7.157605716071986E-8	ENSG00000163781, ENSG00000142731, ENSG00000117724, ENSG00000151725, ENSG00000184588, ENSG00000077380, ENSG00000160211, ENSG00000058804, ENSG00000120539, ENSG00000156970, ENSG00000164934, ENSG00000113558, ENSG00000140463, ENSG00000101224, ENSG00000169607, ENSG00000121621, ENSG00000076382, ENSG00000174851, ENSG00000131747, ENSG00000145979, ENSG00000058453, ENSG00000072864, ENSG00000119638, ENSG0000…	1012	647	14527	1.8414894526882968	6.13388019078398E-5	3.6082689730543294E-6	1.108626842660776E-4
GOTERM_MF_FAT	GO:0017076~purine nucleotide binding	175	13.040238450074515	7.60478580263414E-8	ENSG00000096063, ENSG00000185483, ENSG00000165105, ENSG00000051341, ENSG00000181929, ENSG00000090889, ENSG00000168078, ENSG00000071539, ENSG00000128833, ENSG00000024422, ENSG00000162669, ENSG00000054392, ENSG00000138031, ENSG00000156970, ENSG00000187527, ENSG00000117266, ENSG00000197299, ENSG00000121621, ENSG00000135446, ENSG00000151276, ENSG00000145555, ENSG00000124839, ENSG00000120254, ENSG0000…	971	1897	15478	1.4705044063828898	1.1915989792954385E-4	5.674602853389388E-6	1.2702400857822482E-4
GOTERM_MF_FAT	GO:0032553~ribonucleotide binding	175	13.040238450074515	8.61058125747691E-8	ENSG00000096063, ENSG00000185483, ENSG00000165105, ENSG00000051341, ENSG00000181929, ENSG00000090889, ENSG00000168078, ENSG00000071539, ENSG00000128833, ENSG00000024422, ENSG00000162669, ENSG00000054392, ENSG00000138031, ENSG00000156970, ENSG00000187527, ENSG00000117266, ENSG00000197299, ENSG00000121621, ENSG00000135446, ENSG00000151276, ENSG00000145555, ENSG00000124839, ENSG00000120254, ENSG0000…	971	1900	15478	1.4681825573201799	1.3491871179127646E-4	6.133063653601667E-6	1.4382396690271193E-4
GOTERM_CC_FAT	GO:0000228~nuclear chromosome	74	5.514157973174367	8.767745804336957E-8	ENSG00000163781, ENSG00000010292, ENSG00000131759, ENSG00000161642, ENSG00000091831, ENSG00000143452, ENSG00000085840, ENSG00000183684, ENSG00000105011, ENSG00000149636, ENSG00000107485, ENSG00000156970, ENSG00000111602, ENSG00000104447, ENSG00000197299, ENSG00000164104, ENSG00000171320, ENSG00000172819, ENSG00000104738, ENSG00000054598, ENSG00000065328, ENSG00000131747, ENSG00000164032, ENSG0000…	1012	555	14527	1.913965744400527	7.513676195347596E-5	4.1744126683118665E-6	1.3580179740735332E-4
GOTERM_BP_FAT	GO:0006338~chromatin remodeling	32	2.384500745156483	9.60679515917679E-8	ENSG00000203760, ENSG00000166451, ENSG00000091831, ENSG00000123485, ENSG00000151725, ENSG00000274049, ENSG00000120334, ENSG00000138092, ENSG00000137309, ENSG00000147889, ENSG00000152455, ENSG00000107485, ENSG00000010803, ENSG00000068878, ENSG00000102384, ENSG00000115163, ENSG00000175279, ENSG00000129514, ENSG00000251503, ENSG00000149554, ENSG00000108773, ENSG00000117115, ENSG00000136518, ENSG0000…	1089	166	16650	2.9473264960669123	7.033542416290395E-4	1.407193521474337E-5	1.901675012683235E-4
GOTERM_CC_FAT	GO:0005813~centrosome	68	5.067064083457526	1.1069483666701847E-7	ENSG00000142731, ENSG00000163781, ENSG00000117724, ENSG00000184588, ENSG00000077380, ENSG00000160211, ENSG00000120539, ENSG00000164934, ENSG00000113558, ENSG00000140463, ENSG00000169607, ENSG00000101224, ENSG00000076382, ENSG00000131747, ENSG00000058453, ENSG00000072864, ENSG00000119638, ENSG00000156787, ENSG00000163808, ENSG00000143543, ENSG00000126787, ENSG00000186871, ENSG00000187535, ENSG0000…	1012	496	14527	1.9679889710569936	9.486098065536464E-5	4.992907548184711E-6	1.7145290935882684E-4
GOTERM_CC_FAT	GO:0005829~cytosol	307	22.876304023845005	1.1613717902877772E-7	ENSG00000176890, ENSG00000164331, ENSG00000090889, ENSG00000197329, ENSG00000024422, ENSG00000183684, ENSG00000134215, ENSG00000160191, ENSG00000077380, ENSG00000143412, ENSG00000122952, ENSG00000150540, ENSG00000156970, ENSG00000140463, ENSG00000102384, ENSG00000115419, ENSG00000184445, ENSG00000120254, ENSG00000117115, ENSG00000164938, ENSG00000214456, ENSG00000171428, ENSG00000186871, ENSG0000…	1012	3399	14527	1.2965301931398099	9.952461526641088E-5	4.976466025818915E-6	1.798824321164183E-4
UP_KEYWORDS	Motor protein	27	2.011922503725782	1.2763089509938526E-7	ENSG00000138778, ENSG00000186185, ENSG00000090889, ENSG00000237649, ENSG00000128833, ENSG00000039139, ENSG00000099331, ENSG00000226650, ENSG00000196586, ENSG00000077380, ENSG00000197892, ENSG00000138160, ENSG00000068796, ENSG00000054523, ENSG00000089177, ENSG00000121621, ENSG00000137807, ENSG00000133392, ENSG00000166813, ENSG00000145555, ENSG00000118193, ENSG00000163808, ENSG00000168589, ENSG0000…	1246	135	20581	3.3035313001605133	5.998472535762023E-5	3.1571805167995848E-6	1.8219413344677804E-4
GOTERM_BP_FAT	GO:0090068~positive regulation of cell cycle process	41	3.055141579731744	1.3659607540319334E-7	ENSG00000142731, ENSG00000182185, ENSG00000135476, ENSG00000161642, ENSG00000161800, ENSG00000097046, ENSG00000114346, ENSG00000132819, ENSG00000134057, ENSG00000135046, ENSG00000159388, ENSG00000170312, ENSG00000147889, ENSG00000089685, ENSG00000142192, ENSG00000150722, ENSG00000129173, ENSG00000101224, ENSG00000101412, ENSG00000132646, ENSG00000137804, ENSG00000137807, ENSG00000171792, ENSG0000…	1089	251	16650	2.4974482236343882	9.999294619508214E-4	1.9616076718520503E-5	2.7039323757804823E-4
GOTERM_BP_FAT	GO:0051304~chromosome separation	20	1.4903129657228018	1.4261818011142052E-7	ENSG00000010292, ENSG00000138778, ENSG00000135476, ENSG00000131747, ENSG00000020426, ENSG00000251503, ENSG00000117724, ENSG00000169679, ENSG00000080986, ENSG00000112742, ENSG00000162669, ENSG00000134057, ENSG00000126787, ENSG00000259288, ENSG00000156970, ENSG00000013810, ENSG00000166851, ENSG00000164109, ENSG00000175063, ENSG00000175279	1089	73	16650	4.188837314615646	0.0010439902884907815	2.0087021828762985E-5	2.8231403544909384E-4
GOTERM_MF_FAT	GO:0042802~identical protein binding	133	9.910581222056631	1.5637894095887163E-7	ENSG00000163781, ENSG00000097021, ENSG00000185345, ENSG00000065371, ENSG00000028528, ENSG00000112667, ENSG00000176890, ENSG00000071539, ENSG00000077312, ENSG00000143412, ENSG00000083444, ENSG00000121957, ENSG00000117450, ENSG00000160307, ENSG00000111602, ENSG00000149925, ENSG00000073008, ENSG00000100139, ENSG00000119699, ENSG00000120254, ENSG00000131747, ENSG00000072864, ENSG00000196154, ENSG0000…	971	1358	15478	1.5611602450444328	2.4501579828761777E-4	1.0654109312446813E-5	2.612021945402887E-4
GOTERM_BP_FAT	GO:0051640~organelle localization	64	4.769001490312966	1.6860691693290839E-7	ENSG00000105402, ENSG00000117724, ENSG00000101098, ENSG00000263620, ENSG00000108559, ENSG00000269335, ENSG00000121957, ENSG00000054523, ENSG00000140463, ENSG00000121621, ENSG00000076382, ENSG00000132842, ENSG00000124839, ENSG00000118193, ENSG00000058453, ENSG00000108773, ENSG00000072864, ENSG00000214456, ENSG00000147041, ENSG00000115648, ENSG00000142945, ENSG00000126787, ENSG00000103528, ENSG0000…	1089	489	16650	2.0010478460004397	0.0012341150170396276	2.3299297700951627E-5	3.33758904103032E-4
GOTERM_BP_FAT	GO:0006974~cellular response to DNA damage stimulus	92	6.855439642324888	1.902818096921664E-7	ENSG00000163781, ENSG00000169139, ENSG00000161642, ENSG00000051341, ENSG00000071539, ENSG00000185480, ENSG00000183684, ENSG00000140521, ENSG00000134215, ENSG00000123136, ENSG00000146648, ENSG00000269335, ENSG00000140525, ENSG00000153879, ENSG00000170430, ENSG00000204120, ENSG00000120539, ENSG00000111602, ENSG00000068878, ENSG00000174371, ENSG00000171320, ENSG00000164104, ENSG00000197299, ENSG0000…	1089	807	16650	1.7430130982006615	0.0013926534632914267	2.580752080261206E-5	3.766644717573264E-4
GOTERM_BP_FAT	GO:0034508~centromere complex assembly	17	1.2667660208643814	1.9662943662462774E-7	ENSG00000203760, ENSG00000138778, ENSG00000251503, ENSG00000166451, ENSG00000123485, ENSG00000117724, ENSG00000151725, ENSG00000120334, ENSG00000138092, ENSG00000100162, ENSG00000162521, ENSG00000137812, ENSG00000115163, ENSG00000102384, ENSG00000119969, ENSG00000175279, ENSG00000104147	1089	54	16650	4.813284358738904	0.0014390776686441509	2.6183550575820114E-5	3.8922963050413983E-4
GOTERM_BP_FAT	GO:0007018~microtubule-based movement	38	2.8315946348733236	1.9996887429250475E-7	ENSG00000138175, ENSG00000104133, ENSG00000138778, ENSG00000186185, ENSG00000161800, ENSG00000090889, ENSG00000237649, ENSG00000039139, ENSG00000226650, ENSG00000077380, ENSG00000115091, ENSG00000197892, ENSG00000142192, ENSG00000174871, ENSG00000138160, ENSG00000068796, ENSG00000054523, ENSG00000140463, ENSG00000089177, ENSG00000121621, ENSG00000186868, ENSG00000078674, ENSG00000137807, ENSG0000…	1089	226	16650	2.5707598917574783	0.0014635002188959634	2.615273267825291E-5	3.958400630499348E-4
GOTERM_BP_FAT	GO:1901991~negative regulation of mitotic cell cycle phase transition	30	2.235469448584203	2.054214138803049E-7	ENSG00000163781, ENSG00000161642, ENSG00000117724, ENSG00000132819, ENSG00000134057, ENSG00000140525, ENSG00000159388, ENSG00000259288, ENSG00000170312, ENSG00000204120, ENSG00000171791, ENSG00000156970, ENSG00000101412, ENSG00000197299, ENSG00000132646, ENSG00000106462, ENSG00000164109, ENSG00000166851, ENSG00000145386, ENSG00000183765, ENSG00000253729, ENSG00000020426, ENSG00000092853, ENSG0000…	1089	154	16650	2.9784265321455408	0.0015033753871120936	2.6394504111237893E-5	4.066333901375785E-4
UP_KEYWORDS	Coiled coil	249	18.554396423248882	2.1005347279888852E-7	ENSG00000171055, ENSG00000090889, ENSG00000120262, ENSG00000128833, ENSG00000183684, ENSG00000077380, ENSG00000122952, ENSG00000164309, ENSG00000100139, ENSG00000121211, ENSG00000133069, ENSG00000170469, ENSG00000156787, ENSG00000146918, ENSG00000126787, ENSG00000156050, ENSG00000146670, ENSG00000151967, ENSG00000011426, ENSG00000116641, ENSG00000136883, ENSG00000119866, ENSG00000168993, ENSG0000…	1246	3036	20581	1.3547089817851912	9.872026943602563E-5	4.936244946796009E-6	2.998528647824017E-4
UP_KEYWORDS	Nucleus	395	29.433681073025337	2.698922711026274E-7	ENSG00000163781, ENSG00000131759, ENSG00000176890, ENSG00000090889, ENSG00000183779, ENSG00000183684, ENSG00000144228, ENSG00000156970, ENSG00000152104, ENSG00000102384, ENSG00000171320, ENSG00000198912, ENSG00000197857, ENSG00000054598, ENSG00000121211, ENSG00000131747, ENSG00000166446, ENSG00000136982, ENSG00000144218, ENSG00000170469, ENSG00000146918, ENSG00000126787, ENSG00000132600, ENSG0000…	1246	5244	20581	1.2441789316966083	1.2684133948592802E-4	6.040428638831585E-6	3.852730327769116E-4
GOTERM_CC_FAT	GO:0005876~spindle microtubule	18	1.3412816691505216	3.138733109494231E-7	ENSG00000138175, ENSG00000154839, ENSG00000186185, ENSG00000090889, ENSG00000170312, ENSG00000089685, ENSG00000138160, ENSG00000068796, ENSG00000137497, ENSG00000121621, ENSG00000137804, ENSG00000165480, ENSG00000076382, ENSG00000166851, ENSG00000178999, ENSG00000198901, ENSG00000184445, ENSG00000087586	1012	59	14527	4.379413143967308	2.6895329522980127E-4	1.2808940329289698E-5	4.861510685683079E-4
GOTERM_BP_FAT	GO:1901988~negative regulation of cell cycle phase transition	31	2.309985096870343	3.2443498778414995E-7	ENSG00000163781, ENSG00000161642, ENSG00000117724, ENSG00000132819, ENSG00000134057, ENSG00000140525, ENSG00000159388, ENSG00000259288, ENSG00000170312, ENSG00000171791, ENSG00000204120, ENSG00000156970, ENSG00000101412, ENSG00000197299, ENSG00000132646, ENSG00000106462, ENSG00000164109, ENSG00000166851, ENSG00000145386, ENSG00000183765, ENSG00000253729, ENSG00000020426, ENSG00000092853, ENSG0000…	1089	166	16650	2.8552225430648215	0.0023733413970524753	4.096747522108757E-5	6.422210270695672E-4
GOTERM_BP_FAT	GO:0045787~positive regulation of cell cycle	49	3.651266766020864	3.249749963308595E-7	ENSG00000131759, ENSG00000142731, ENSG00000161642, ENSG00000146648, ENSG00000129173, ENSG00000101224, ENSG00000164109, ENSG00000173757, ENSG00000135446, ENSG00000129514, ENSG00000118193, ENSG00000163806, ENSG00000168496, ENSG00000126787, ENSG00000146670, ENSG00000087586, ENSG00000182185, ENSG00000135476, ENSG00000161800, ENSG00000114346, ENSG00000097046, ENSG00000188763, ENSG00000132819, ENSG0000…	1089	339	16650	2.2099514858967795	0.002377287026849473	4.034015682352621E-5	6.432899741004583E-4
GOTERM_BP_FAT	GO:1902749~regulation of cell cycle G2/M phase transition	18	1.3412816691505216	4.6954189283096334E-7	ENSG00000163781, ENSG00000182185, ENSG00000118193, ENSG00000163491, ENSG00000092853, ENSG00000117724, ENSG00000097046, ENSG00000185630, ENSG00000140525, ENSG00000170312, ENSG00000140534, ENSG00000147889, ENSG00000075218, ENSG00000142192, ENSG00000197299, ENSG00000166851, ENSG00000135446, ENSG00000145386	1089	64	16650	4.300103305785124	0.003433019297983786	5.731378467410675E-5	9.294597587250486E-4
GOTERM_MF_FAT	GO:0097367~carbohydrate derivative binding	196	14.605067064083457	5.133653223701212E-7	ENSG00000090889, ENSG00000168078, ENSG00000071539, ENSG00000128833, ENSG00000024422, ENSG00000054392, ENSG00000156970, ENSG00000117266, ENSG00000187527, ENSG00000124839, ENSG00000131747, ENSG00000120254, ENSG00000107937, ENSG00000186871, ENSG00000171435, ENSG00000152700, ENSG00000136883, ENSG00000087586, ENSG00000165731, ENSG00000186185, ENSG00000108106, ENSG00000103342, ENSG00000086475, ENSG0000…	971	2241	15478	1.3941510405967616	8.041201885693461E-4	3.351792437145118E-5	8.574797359384156E-4
GOTERM_BP_FAT	GO:0031577~spindle checkpoint	14	1.0432190760059614	6.05648400592946E-7	ENSG00000020426, ENSG00000040275, ENSG00000117724, ENSG00000169679, ENSG00000080986, ENSG00000112742, ENSG00000134057, ENSG00000259288, ENSG00000089685, ENSG00000137812, ENSG00000156970, ENSG00000166851, ENSG00000178999, ENSG00000164109	1089	39	16650	5.488450942996398	0.0044259467303641165	7.271490087834565E-5	0.001198881515873662
GOTERM_CC_FAT	GO:0005654~nucleoplasm	272	20.268256333830102	6.097515418790188E-7	ENSG00000163781, ENSG00000131759, ENSG00000161642, ENSG00000169139, ENSG00000146281, ENSG00000176890, ENSG00000090889, ENSG00000183684, ENSG00000150540, ENSG00000143409, ENSG00000104447, ENSG00000164934, ENSG00000111602, ENSG00000152104, ENSG00000171320, ENSG00000102384, ENSG00000054598, ENSG00000173894, ENSG00000117118, ENSG00000131747, ENSG00000123066, ENSG00000136982, ENSG00000144218, ENSG0000…	1012	2996	14527	1.3032343519950185	5.22420721493666E-4	2.3752319306624692E-5	9.444279522541343E-4
GOTERM_BP_FAT	GO:0051656~establishment of organelle localization	56	4.172876304023846	6.124719372314584E-7	ENSG00000105402, ENSG00000117724, ENSG00000101098, ENSG00000263620, ENSG00000108559, ENSG00000269335, ENSG00000121957, ENSG00000054523, ENSG00000140463, ENSG00000121621, ENSG00000076382, ENSG00000132842, ENSG00000124839, ENSG00000118193, ENSG00000058453, ENSG00000072864, ENSG00000147041, ENSG00000115648, ENSG00000142945, ENSG00000126787, ENSG00000103528, ENSG00000134690, ENSG00000146670, ENSG0000…	1089	420	16650	2.038567493112948	0.0044756999112177676	7.23481221406308E-5	0.0012123886348081037
GOTERM_BP_FAT	GO:0000910~cytokinesis	25	1.8628912071535022	7.291445415130067E-7	ENSG00000138175, ENSG00000118193, ENSG00000135476, ENSG00000161800, ENSG00000090889, ENSG00000114346, ENSG00000138180, ENSG00000149503, ENSG00000226650, ENSG00000143878, ENSG00000115091, ENSG00000143543, ENSG00000089685, ENSG00000114547, ENSG00000129173, ENSG00000101224, ENSG00000011426, ENSG00000140463, ENSG00000112984, ENSG00000115163, ENSG00000137804, ENSG00000137807, ENSG00000198901, ENSG0000…	1089	120	16650	3.1852617079889805	0.00532602274760019	8.476238475207953E-5	0.0014433405552405354
GOTERM_BP_FAT	GO:0043486~histone exchange	17	1.2667660208643814	7.498518697973456E-7	ENSG00000203760, ENSG00000251503, ENSG00000166451, ENSG00000123485, ENSG00000151725, ENSG00000120334, ENSG00000138092, ENSG00000100162, ENSG00000132780, ENSG00000143401, ENSG00000162521, ENSG00000137812, ENSG00000068878, ENSG00000115163, ENSG00000102384, ENSG00000175279, ENSG00000104147	1089	59	16650	4.405378904608488	0.005476864145836591	8.580752384912405E-5	0.001484330392509392
GOTERM_BP_FAT	GO:0044702~single organism reproductive process	124	9.239940387481372	1.0349007233185113E-6	ENSG00000131759, ENSG00000096063, ENSG00000183395, ENSG00000181929, ENSG00000071539, ENSG00000143867, ENSG00000162669, ENSG00000138031, ENSG00000140526, ENSG00000107485, ENSG00000140463, ENSG00000174371, ENSG00000121621, ENSG00000054598, ENSG00000119699, ENSG00000121211, ENSG00000072364, ENSG00000131747, ENSG00000112742, ENSG00000163806, ENSG00000170469, ENSG00000157796, ENSG00000132600, ENSG0000…	1089	1231	16650	1.540103792522373	0.007550963962513757	1.1660269091340325E-4	0.0020485785843682436
GOTERM_BP_FAT	GO:0031055~chromatin remodeling at centromere	15	1.1177347242921014	1.0605543433175435E-6	ENSG00000203760, ENSG00000251503, ENSG00000166451, ENSG00000123485, ENSG00000151725, ENSG00000120334, ENSG00000138092, ENSG00000100162, ENSG00000162521, ENSG00000137812, ENSG00000115163, ENSG00000102384, ENSG00000119969, ENSG00000104147, ENSG00000175279	1089	47	16650	4.879549850536311	0.007737415025544925	1.1768253137667273E-4	0.002099359235685494
GOTERM_BP_FAT	GO:0006336~DNA replication-independent nucleosome assembly	16	1.1922503725782414	1.1861352588785667E-6	ENSG00000203760, ENSG00000251503, ENSG00000166451, ENSG00000123485, ENSG00000151725, ENSG00000120334, ENSG00000138092, ENSG00000105011, ENSG00000100162, ENSG00000132780, ENSG00000162521, ENSG00000137812, ENSG00000115163, ENSG00000102384, ENSG00000175279, ENSG00000104147	1089	54	16650	4.53014998469544	0.008649634579165455	1.2965218828409064E-4	0.0023479429295147902
GOTERM_BP_FAT	GO:0022414~reproductive process	135	10.059612518628912	1.1870759236209478E-6	ENSG00000131759, ENSG00000096063, ENSG00000183395, ENSG00000181929, ENSG00000071539, ENSG00000143867, ENSG00000162669, ENSG00000138031, ENSG00000140526, ENSG00000107485, ENSG00000140463, ENSG00000174371, ENSG00000102384, ENSG00000121621, ENSG00000054598, ENSG00000173894, ENSG00000119699, ENSG00000121211, ENSG00000072364, ENSG00000131747, ENSG00000115112, ENSG00000112742, ENSG00000170469, ENSG0000…	1089	1373	16650	1.503313610179796	0.008656464401464725	1.2784696254619643E-4	0.0023498049452785885
GOTERM_BP_FAT	GO:0033554~cellular response to stress	166	12.369597615499254	1.2666625990803991E-6	ENSG00000163781, ENSG00000161642, ENSG00000109501, ENSG00000169139, ENSG00000185345, ENSG00000051341, ENSG00000168078, ENSG00000185480, ENSG00000071539, ENSG00000143867, ENSG00000138035, ENSG00000183684, ENSG00000134215, ENSG00000140521, ENSG00000140525, ENSG00000172037, ENSG00000117450, ENSG00000160307, ENSG00000170962, ENSG00000111602, ENSG00000174371, ENSG00000197299, ENSG00000171320, ENSG0000…	1089	1773	16650	1.4314814037933559	0.00923414375075815	1.3444085695624164E-4	0.0025073440996892238
GOTERM_BP_FAT	GO:0000003~reproduction	135	10.059612518628912	1.2699464618461183E-6	ENSG00000131759, ENSG00000096063, ENSG00000183395, ENSG00000181929, ENSG00000071539, ENSG00000143867, ENSG00000162669, ENSG00000138031, ENSG00000140526, ENSG00000107485, ENSG00000140463, ENSG00000174371, ENSG00000102384, ENSG00000121621, ENSG00000054598, ENSG00000173894, ENSG00000119699, ENSG00000121211, ENSG00000072364, ENSG00000131747, ENSG00000115112, ENSG00000112742, ENSG00000170469, ENSG0000…	1089	1375	16650	1.5011269722013525	0.009257972415430693	1.3286394127254297E-4	0.002513844390983344
GOTERM_BP_FAT	GO:0071459~protein localization to chromosome, centromeric region	9	0.6706408345752608	1.3790172492667614E-6	ENSG00000170312, ENSG00000137812, ENSG00000156970, ENSG00000040275, ENSG00000177602, ENSG00000172167, ENSG00000115163, ENSG00000112742, ENSG00000178999	1089	15	16650	9.173553719008265	0.010049096292344073	1.4224240790938758E-4	0.002729745960128316
GOTERM_BP_FAT	GO:0034724~DNA replication-independent nucleosome organization	16	1.1922503725782414	1.5332090766078995E-6	ENSG00000203760, ENSG00000251503, ENSG00000166451, ENSG00000123485, ENSG00000151725, ENSG00000120334, ENSG00000138092, ENSG00000105011, ENSG00000100162, ENSG00000132780, ENSG00000162521, ENSG00000137812, ENSG00000115163, ENSG00000102384, ENSG00000175279, ENSG00000104147	1089	55	16650	4.447783621337341	0.011166419392801608	1.5594939259166996E-4	0.0030349621953473793
GOTERM_CC_FAT	GO:0000780~condensed nuclear chromosome, centromeric region	10	0.7451564828614009	1.805569991398451E-6	ENSG00000149636, ENSG00000156970, ENSG00000169679, ENSG00000080986, ENSG00000115163, ENSG00000134057, ENSG00000178999, ENSG00000166851, ENSG00000129810, ENSG00000087586	1012	19	14527	7.555127938423134	0.0015461783123345008	6.727490561964089E-5	0.0027965751295266905
GOTERM_BP_FAT	GO:0010965~regulation of mitotic sister chromatid separation	15	1.1177347242921014	1.853285885205716E-6	ENSG00000259288, ENSG00000135476, ENSG00000138778, ENSG00000020426, ENSG00000156970, ENSG00000117724, ENSG00000169679, ENSG00000080986, ENSG00000112742, ENSG00000134057, ENSG00000164109, ENSG00000166851, ENSG00000013810, ENSG00000126787, ENSG00000175063	1089	49	16650	4.680384550514421	0.013481774127250823	1.8592077487766812E-4	0.0036685379483647473
GOTERM_BP_FAT	GO:0010212~response to ionizing radiation	27	2.011922503725782	1.9851509063905466E-6	ENSG00000163781, ENSG00000182185, ENSG00000196584, ENSG00000114346, ENSG00000140521, ENSG00000135046, ENSG00000170430, ENSG00000152457, ENSG00000171791, ENSG00000144554, ENSG00000107485, ENSG00000095002, ENSG00000197299, ENSG00000118046, ENSG00000171792, ENSG00000141682, ENSG00000186847, ENSG00000183765, ENSG00000111247, ENSG00000253729, ENSG00000051180, ENSG00000104332, ENSG00000085999, ENSG0000…	1089	144	16650	2.866735537190083	0.014434075020197112	1.9645718178784577E-4	0.003929556938309098
GOTERM_BP_FAT	GO:0034080~CENP-A containing nucleosome assembly	14	1.0432190760059614	2.1339813929251765E-6	ENSG00000203760, ENSG00000251503, ENSG00000166451, ENSG00000123485, ENSG00000151725, ENSG00000120334, ENSG00000138092, ENSG00000100162, ENSG00000162521, ENSG00000137812, ENSG00000115163, ENSG00000102384, ENSG00000104147, ENSG00000175279	1089	43	16650	4.97789736690371	0.015507792774140827	2.0836890682474074E-4	0.004224157283572172
GOTERM_BP_FAT	GO:0061641~CENP-A containing chromatin organization	14	1.0432190760059614	2.1339813929251765E-6	ENSG00000203760, ENSG00000251503, ENSG00000166451, ENSG00000123485, ENSG00000151725, ENSG00000120334, ENSG00000138092, ENSG00000100162, ENSG00000162521, ENSG00000137812, ENSG00000115163, ENSG00000102384, ENSG00000104147, ENSG00000175279	1089	43	16650	4.97789736690371	0.015507792774140827	2.0836890682474074E-4	0.004224157283572172
GOTERM_BP_FAT	GO:0044784~metaphase/anaphase transition of cell cycle	15	1.1177347242921014	2.4203741810186216E-6	ENSG00000259288, ENSG00000135476, ENSG00000138778, ENSG00000020426, ENSG00000156970, ENSG00000117724, ENSG00000169679, ENSG00000080986, ENSG00000112742, ENSG00000134057, ENSG00000164109, ENSG00000166851, ENSG00000013810, ENSG00000126787, ENSG00000175063	1089	50	16650	4.586776859504132	0.017570645807979846	2.332207202687675E-4	0.004791051010399894
GOTERM_CC_FAT	GO:0099513~polymeric cytoskeletal fiber	83	6.184798807749627	2.4265683847755818E-6	ENSG00000090889, ENSG00000135912, ENSG00000186081, ENSG00000226650, ENSG00000077380, ENSG00000197892, ENSG00000158164, ENSG00000182253, ENSG00000141376, ENSG00000196230, ENSG00000054523, ENSG00000123416, ENSG00000121621, ENSG00000076382, ENSG00000186847, ENSG00000184445, ENSG00000118193, ENSG00000146731, ENSG00000072864, ENSG00000105514, ENSG00000163808, ENSG00000142945, ENSG00000162520, ENSG0000…	1012	704	14527	1.6923915850700681	0.0020774108179053563	8.664506396927063E-5	0.00375839779044318
GOTERM_CC_FAT	GO:0099512~supramolecular fiber	83	6.184798807749627	2.4265683847755818E-6	ENSG00000090889, ENSG00000135912, ENSG00000186081, ENSG00000226650, ENSG00000077380, ENSG00000197892, ENSG00000158164, ENSG00000182253, ENSG00000141376, ENSG00000196230, ENSG00000054523, ENSG00000123416, ENSG00000121621, ENSG00000076382, ENSG00000186847, ENSG00000184445, ENSG00000118193, ENSG00000146731, ENSG00000072864, ENSG00000105514, ENSG00000163808, ENSG00000142945, ENSG00000162520, ENSG0000…	1012	704	14527	1.6923915850700681	0.0020774108179053563	8.664506396927063E-5	0.00375839779044318
GOTERM_CC_FAT	GO:0044454~nuclear chromosome part	66	4.918032786885246	2.5611384753717346E-6	ENSG00000010292, ENSG00000131759, ENSG00000161642, ENSG00000091831, ENSG00000143452, ENSG00000085840, ENSG00000183684, ENSG00000105011, ENSG00000149636, ENSG00000107485, ENSG00000156970, ENSG00000104447, ENSG00000111602, ENSG00000197299, ENSG00000164104, ENSG00000171320, ENSG00000172819, ENSG00000104738, ENSG00000054598, ENSG00000065328, ENSG00000164032, ENSG00000108773, ENSG00000168496, ENSG0000…	1012	519	14527	1.8254586579542598	0.002192491455851986	8.779208541520589E-5	0.00396682321562869
GOTERM_BP_FAT	GO:0034501~protein localization to kinetochore	8	0.5961251862891207	2.955003091472698E-6	ENSG00000170312, ENSG00000137812, ENSG00000156970, ENSG00000040275, ENSG00000177602, ENSG00000172167, ENSG00000112742, ENSG00000178999	1089	12	16650	10.192837465564738	0.021409956706649247	2.8103160216119694E-4	0.005849301950255903
GOTERM_BP_FAT	GO:0051306~mitotic sister chromatid separation	15	1.1177347242921014	3.137128730264359E-6	ENSG00000259288, ENSG00000135476, ENSG00000138778, ENSG00000020426, ENSG00000156970, ENSG00000117724, ENSG00000169679, ENSG00000080986, ENSG00000112742, ENSG00000134057, ENSG00000164109, ENSG00000166851, ENSG00000013810, ENSG00000126787, ENSG00000175063	1089	51	16650	4.496840058337384	0.022714420172879057	2.945254247685991E-4	0.006209801217005317
GOTERM_BP_FAT	GO:0051128~regulation of cellular component organization	205	15.27570789865872	3.157384015902958E-6	ENSG00000171055, ENSG00000115109, ENSG00000169139, ENSG00000164331, ENSG00000183779, ENSG00000024422, ENSG00000050405, ENSG00000054392, ENSG00000150540, ENSG00000156970, ENSG00000150938, ENSG00000140463, ENSG00000119699, ENSG00000184445, ENSG00000124839, ENSG00000117115, ENSG00000126787, ENSG00000187535, ENSG00000224389, ENSG00000146670, ENSG00000075275, ENSG00000011426, ENSG00000163697, ENSG0000…	1089	2323	16650	1.3492455964964085	0.022859389910318217	2.9267509949115755E-4	0.006249894428445035
GOTERM_MF_FAT	GO:0000217~DNA secondary structure binding	10	0.7451564828614009	3.399123890404186E-6	ENSG00000116062, ENSG00000182185, ENSG00000196584, ENSG00000109674, ENSG00000051180, ENSG00000160957, ENSG00000095002, ENSG00000197299, ENSG00000164104, ENSG00000029993	971	22	15478	7.245576256904785	0.005312275880049344	2.130347524259557E-4	0.005677465324938069
GOTERM_MF_FAT	GO:0019899~enzyme binding	159	11.847988077496275	3.4164777227521704E-6	ENSG00000131759, ENSG00000109501, ENSG00000169139, ENSG00000185345, ENSG00000181929, ENSG00000164331, ENSG00000143867, ENSG00000144228, ENSG00000140521, ENSG00000140525, ENSG00000152104, ENSG00000100139, ENSG00000198863, ENSG00000131747, ENSG00000166347, ENSG00000111077, ENSG00000146476, ENSG00000214456, ENSG00000163806, ENSG00000111328, ENSG00000143543, ENSG00000003509, ENSG00000130939, ENSG0000…	971	1789	15478	1.416714686788873	0.005339324600638906	2.0588763826134837E-4	0.005706450187448198
GOTERM_BP_FAT	GO:1902850~microtubule cytoskeleton organization involved in mitosis	14	1.0432190760059614	3.7681438184843422E-6	ENSG00000089685, ENSG00000161800, ENSG00000138160, ENSG00000090889, ENSG00000068796, ENSG00000088325, ENSG00000237649, ENSG00000226650, ENSG00000137807, ENSG00000178999, ENSG00000117650, ENSG00000013810, ENSG00000101057, ENSG00000183765	1089	45	16650	4.75665748393021	0.027220593523368364	3.4491471977959876E-4	0.007458822166772627
UP_KEYWORDS	DNA damage	45	3.3532041728763042	4.0454535195273865E-6	ENSG00000163781, ENSG00000182185, ENSG00000196584, ENSG00000187741, ENSG00000161642, ENSG00000051341, ENSG00000185480, ENSG00000269335, ENSG00000140525, ENSG00000143476, ENSG00000170430, ENSG00000152457, ENSG00000144554, ENSG00000197275, ENSG00000111602, ENSG00000068878, ENSG00000174371, ENSG00000095002, ENSG00000132646, ENSG00000118046, ENSG00000171792, ENSG00000065328, ENSG00000175279, ENSG0000…	1246	352	20581	2.111632223113965	0.001899560546974155	8.64220381331382E-5	0.005774767396715674
GOTERM_BP_FAT	GO:0033045~regulation of sister chromatid segregation	17	1.2667660208643814	4.6790284288741895E-6	ENSG00000138778, ENSG00000135476, ENSG00000020426, ENSG00000117724, ENSG00000169679, ENSG00000080986, ENSG00000112742, ENSG00000134057, ENSG00000168496, ENSG00000126787, ENSG00000259288, ENSG00000146670, ENSG00000156970, ENSG00000013810, ENSG00000166851, ENSG00000164109, ENSG00000175063	1089	67	16650	3.8793635130134447	0.03368874293499524	4.2298810031382583E-4	0.009261786147618523
GOTERM_BP_FAT	GO:0045931~positive regulation of mitotic cell cycle	24	1.7883755588673622	4.770114253558906E-6	ENSG00000129514, ENSG00000182185, ENSG00000135476, ENSG00000097046, ENSG00000172167, ENSG00000080986, ENSG00000093009, ENSG00000185630, ENSG00000134057, ENSG00000126787, ENSG00000135046, ENSG00000170312, ENSG00000089685, ENSG00000146670, ENSG00000142192, ENSG00000150722, ENSG00000099901, ENSG00000101224, ENSG00000137804, ENSG00000173757, ENSG00000164109, ENSG00000135446, ENSG00000175063, ENSG0000…	1089	124	16650	2.9592108770994403	0.03433316939962294	4.2596291201180136E-4	0.009442075629972901
GOTERM_BP_FAT	GO:0040007~growth	97	7.228017883755589	4.988566124936965E-6	ENSG00000131759, ENSG00000109501, ENSG00000115109, ENSG00000124251, ENSG00000185345, ENSG00000091831, ENSG00000112667, ENSG00000141753, ENSG00000176890, ENSG00000138035, ENSG00000146648, ENSG00000130005, ENSG00000160211, ENSG00000172037, ENSG00000067445, ENSG00000165140, ENSG00000007402, ENSG00000204120, ENSG00000107485, ENSG00000150938, ENSG00000140463, ENSG00000172819, ENSG00000060138, ENSG0000…	1089	932	16650	1.5912637888837653	0.03587695206512598	4.40100108623831E-4	0.009874464098125202
GOTERM_BP_FAT	GO:0001655~urogenital system development	44	3.278688524590164	5.280009368109779E-6	ENSG00000138175, ENSG00000131759, ENSG00000178585, ENSG00000165731, ENSG00000109501, ENSG00000115758, ENSG00000091831, ENSG00000117724, ENSG00000206075, ENSG00000143867, ENSG00000115596, ENSG00000168743, ENSG00000135046, ENSG00000103241, ENSG00000172037, ENSG00000008196, ENSG00000171791, ENSG00000107485, ENSG00000170962, ENSG00000183943, ENSG00000172819, ENSG00000118046, ENSG00000054598, ENSG0000…	1089	320	16650	2.1022727272727275	0.03793271766320239	4.602617934940101E-4	0.010451323855831252
GOTERM_BP_FAT	GO:0009314~response to radiation	53	3.9493293591654246	5.645537506800514E-6	ENSG00000163781, ENSG00000164045, ENSG00000168078, ENSG00000140521, ENSG00000146648, ENSG00000054277, ENSG00000170430, ENSG00000107485, ENSG00000197299, ENSG00000141682, ENSG00000186847, ENSG00000104332, ENSG00000164938, ENSG00000143878, ENSG00000168496, ENSG00000099622, ENSG00000213639, ENSG00000259316, ENSG00000166803, ENSG00000130939, ENSG00000121671, ENSG00000166482, ENSG00000162607, ENSG0000…	1089	418	16650	1.9385899007473604	0.04050486453904478	4.8632915557322853E-4	0.011174816943160248
GOTERM_BP_FAT	GO:0007127~meiosis I	22	1.639344262295082	5.666538394958558E-6	ENSG00000116062, ENSG00000182185, ENSG00000196584, ENSG00000135476, ENSG00000112029, ENSG00000131747, ENSG00000251503, ENSG00000051180, ENSG00000071539, ENSG00000143452, ENSG00000123975, ENSG00000162669, ENSG00000164611, ENSG00000058804, ENSG00000144554, ENSG00000197275, ENSG00000101224, ENSG00000095002, ENSG00000166851, ENSG00000087586, ENSG00000121211, ENSG00000175279	1089	108	16650	3.114478114478115	0.04065243445558875	4.8246316778699505E-4	0.011216384036349947
GOTERM_BP_FAT	GO:0030261~chromosome condensation	12	0.8941877794336811	6.239796213807184E-6	ENSG00000170312, ENSG00000010292, ENSG00000136824, ENSG00000131747, ENSG00000146670, ENSG00000121152, ENSG00000113810, ENSG00000109805, ENSG00000137804, ENSG00000134057, ENSG00000146918, ENSG00000134398	1089	34	16650	5.396208070004861	0.04467187397268624	5.251541278257221E-4	0.012351027864021535
GOTERM_BP_FAT	GO:0030071~regulation of mitotic metaphase/anaphase transition	14	1.0432190760059614	6.424119972370884E-6	ENSG00000259288, ENSG00000135476, ENSG00000138778, ENSG00000020426, ENSG00000156970, ENSG00000117724, ENSG00000169679, ENSG00000080986, ENSG00000112742, ENSG00000134057, ENSG00000164109, ENSG00000166851, ENSG00000126787, ENSG00000175063	1089	47	16650	4.554246527167223	0.0459606927427636	5.345207951844566E-4	0.012715855554323863
GOTERM_BP_FAT	GO:0010604~positive regulation of macromolecule metabolic process	242	18.0327868852459	6.9657935108738575E-6	ENSG00000131759, ENSG00000109501, ENSG00000169139, ENSG00000197329, ENSG00000183684, ENSG00000156970, ENSG00000104447, ENSG00000111602, ENSG00000054598, ENSG00000119699, ENSG00000131747, ENSG00000117115, ENSG00000110169, ENSG00000136982, ENSG00000164938, ENSG00000099622, ENSG00000143543, ENSG00000111328, ENSG00000100146, ENSG00000100142, ENSG00000170476, ENSG00000116641, ENSG00000065978, ENSG0000…	1089	2856	16650	1.2955182072829132	0.04973810113296173	5.730677492341574E-4	0.013787969964174085
GOTERM_BP_FAT	GO:0051303~establishment of chromosome localization	17	1.2667660208643814	7.038733409313884E-6	ENSG00000118193, ENSG00000138778, ENSG00000040275, ENSG00000117724, ENSG00000072864, ENSG00000138180, ENSG00000237649, ENSG00000080986, ENSG00000134057, ENSG00000115091, ENSG00000142945, ENSG00000126787, ENSG00000089685, ENSG00000134690, ENSG00000146670, ENSG00000121621, ENSG00000101447	1089	69	16650	3.766918193795664	0.05024561025085683	5.726344813707929E-4	0.01393233637485558
GOTERM_BP_FAT	GO:0061640~cytoskeleton-dependent cytokinesis	13	0.9687034277198211	7.65807306951641E-6	ENSG00000161800, ENSG00000090889, ENSG00000138180, ENSG00000140463, ENSG00000011426, ENSG00000226650, ENSG00000115163, ENSG00000112984, ENSG00000137804, ENSG00000137807, ENSG00000115091, ENSG00000178999, ENSG00000166851	1089	41	16650	4.847812940939327	0.05454401298480649	6.16161104894708E-4	0.015158157413064366
GOTERM_CC_FAT	GO:0000794~condensed nuclear chromosome	20	1.4903129657228018	7.710871341093712E-6	ENSG00000010292, ENSG00000163781, ENSG00000051180, ENSG00000160188, ENSG00000149554, ENSG00000169679, ENSG00000180198, ENSG00000149503, ENSG00000080986, ENSG00000143452, ENSG00000134057, ENSG00000117650, ENSG00000149636, ENSG00000156970, ENSG00000115163, ENSG00000197299, ENSG00000129810, ENSG00000166851, ENSG00000178999, ENSG00000087586	1012	88	14527	3.2624416097736257	0.006586455800800306	2.5413086547254604E-4	0.011942549240540057
GOTERM_BP_FAT	GO:1902099~regulation of metaphase/anaphase transition of cell cycle	14	1.0432190760059614	8.28731304788219E-6	ENSG00000259288, ENSG00000135476, ENSG00000138778, ENSG00000020426, ENSG00000156970, ENSG00000117724, ENSG00000169679, ENSG00000080986, ENSG00000112742, ENSG00000134057, ENSG00000164109, ENSG00000166851, ENSG00000126787, ENSG00000175063	1089	48	16650	4.459366391184573	0.05889120740417997	6.595273321414741E-4	0.016403558931021855
GOTERM_BP_FAT	GO:0022607~cellular component assembly	224	16.691505216095383	8.518125177029519E-6	ENSG00000171055, ENSG00000115109, ENSG00000169139, ENSG00000090889, ENSG00000071539, ENSG00000183779, ENSG00000187720, ENSG00000134215, ENSG00000050405, ENSG00000174607, ENSG00000140463, ENSG00000102384, ENSG00000115419, ENSG00000119699, ENSG00000184445, ENSG00000124839, ENSG00000164938, ENSG00000099622, ENSG00000143401, ENSG00000132600, ENSG00000187535, ENSG00000003509, ENSG00000152700, ENSG0000…	1089	2618	16650	1.3081716533345118	0.060480791142002666	6.706031581034111E-4	0.016860382182048994
GOTERM_BP_FAT	GO:0050000~chromosome localization	17	1.2667660208643814	8.57708927169218E-6	ENSG00000118193, ENSG00000138778, ENSG00000040275, ENSG00000117724, ENSG00000072864, ENSG00000138180, ENSG00000237649, ENSG00000080986, ENSG00000134057, ENSG00000115091, ENSG00000142945, ENSG00000126787, ENSG00000089685, ENSG00000134690, ENSG00000146670, ENSG00000121621, ENSG00000101447	1089	70	16650	3.71310507674144	0.06088644122924636	6.680626108639398E-4	0.016977083571179108
GOTERM_BP_FAT	GO:0007091~metaphase/anaphase transition of mitotic cell cycle	13	0.9687034277198211	1.0088123251407033E-5	ENSG00000259288, ENSG00000135476, ENSG00000020426, ENSG00000156970, ENSG00000117724, ENSG00000169679, ENSG00000080986, ENSG00000112742, ENSG00000134057, ENSG00000164109, ENSG00000166851, ENSG00000013810, ENSG00000126787	1089	42	16650	4.7323888232979145	0.07122223407282458	7.774427649495097E-4	0.019967669003762012
GOTERM_BP_FAT	GO:0033047~regulation of mitotic sister chromatid segregation	15	1.1177347242921014	1.0359914968619357E-5	ENSG00000259288, ENSG00000135476, ENSG00000138778, ENSG00000020426, ENSG00000156970, ENSG00000117724, ENSG00000169679, ENSG00000080986, ENSG00000112742, ENSG00000134057, ENSG00000164109, ENSG00000166851, ENSG00000013810, ENSG00000126787, ENSG00000175063	1089	56	16650	4.095336481700118	0.07306924139527682	7.900670062002124E-4	0.020505580621277275
GOTERM_BP_FAT	GO:0051784~negative regulation of nuclear division	15	1.1177347242921014	1.0359914968619357E-5	ENSG00000112029, ENSG00000020426, ENSG00000117724, ENSG00000149554, ENSG00000169679, ENSG00000172167, ENSG00000143452, ENSG00000080986, ENSG00000112742, ENSG00000134057, ENSG00000259288, ENSG00000156970, ENSG00000095002, ENSG00000166851, ENSG00000164109	1089	56	16650	4.095336481700118	0.07306924139527682	7.900670062002124E-4	0.020505580621277275
GOTERM_BP_FAT	GO:0010389~regulation of G2/M transition of mitotic cell cycle	15	1.1177347242921014	1.0359914968619357E-5	ENSG00000163781, ENSG00000182185, ENSG00000118193, ENSG00000092853, ENSG00000117724, ENSG00000097046, ENSG00000185630, ENSG00000140525, ENSG00000170312, ENSG00000140534, ENSG00000147889, ENSG00000142192, ENSG00000197299, ENSG00000135446, ENSG00000145386	1089	56	16650	4.095336481700118	0.07306924139527682	7.900670062002124E-4	0.020505580621277275
GOTERM_BP_FAT	GO:0051383~kinetochore organization	8	0.5961251862891207	1.139787151476369E-5	ENSG00000203760, ENSG00000136824, ENSG00000138778, ENSG00000251503, ENSG00000117724, ENSG00000113810, ENSG00000115163, ENSG00000175279	1089	14	16650	8.736717827626919	0.08008912323514461	8.602327432923884E-4	0.02255980809395819
GOTERM_BP_FAT	GO:0033043~regulation of organelle organization	113	8.42026825633383	1.1464470799658516E-5	ENSG00000171055, ENSG00000185345, ENSG00000050405, ENSG00000054392, ENSG00000158164, ENSG00000150540, ENSG00000107485, ENSG00000156970, ENSG00000140463, ENSG00000121621, ENSG00000184445, ENSG00000119699, ENSG00000198863, ENSG00000117115, ENSG00000112742, ENSG00000168496, ENSG00000126787, ENSG00000187535, ENSG00000146670, ENSG00000153823, ENSG00000075275, ENSG00000011426, ENSG00000101871, ENSG0000…	1089	1152	16650	1.4997273875114783	0.0805377267841152	8.564316799277716E-4	0.02269161386295737
GOTERM_BP_FAT	GO:0031570~DNA integrity checkpoint	27	2.011922503725782	1.1502765679065875E-5	ENSG00000163781, ENSG00000253729, ENSG00000161642, ENSG00000131747, ENSG00000092853, ENSG00000149554, ENSG00000132819, ENSG00000093009, ENSG00000134057, ENSG00000140525, ENSG00000167513, ENSG00000143476, ENSG00000159388, ENSG00000170312, ENSG00000140534, ENSG00000204120, ENSG00000158402, ENSG00000075218, ENSG00000095002, ENSG00000101412, ENSG00000132646, ENSG00000197299, ENSG00000171792, ENSG0000…	1089	158	16650	2.6127209959200757	0.08079557672737014	8.506151970607556E-4	0.022767402680390347
GOTERM_BP_FAT	GO:0043044~ATP-dependent chromatin remodeling	18	1.3412816691505216	1.2792575478282493E-5	ENSG00000203760, ENSG00000251503, ENSG00000166451, ENSG00000123485, ENSG00000151725, ENSG00000120334, ENSG00000138092, ENSG00000136518, ENSG00000100162, ENSG00000132780, ENSG00000143401, ENSG00000162521, ENSG00000137812, ENSG00000068878, ENSG00000115163, ENSG00000102384, ENSG00000175279, ENSG00000104147	1089	80	16650	3.440082644628099	0.08943812239312865	9.364954351227528E-4	0.02532001391495342
GOTERM_BP_FAT	GO:0006268~DNA unwinding involved in DNA replication	7	0.5216095380029807	1.2837596926406122E-5	ENSG00000073111, ENSG00000137309, ENSG00000131747, ENSG00000051180, ENSG00000076003, ENSG00000104738, ENSG00000166508	1089	10	16650	10.702479338842975	0.08973832276411153	9.304892361199357E-4	0.025409112953223012
GOTERM_BP_FAT	GO:0031023~microtubule organizing center organization	23	1.713859910581222	1.3953808297565819E-5	ENSG00000142731, ENSG00000075702, ENSG00000196584, ENSG00000058453, ENSG00000149554, ENSG00000072864, ENSG00000162063, ENSG00000249884, ENSG00000117650, ENSG00000058804, ENSG00000170312, ENSG00000141376, ENSG00000259316, ENSG00000138160, ENSG00000099901, ENSG00000175216, ENSG00000166803, ENSG00000140463, ENSG00000140299, ENSG00000078674, ENSG00000129810, ENSG00000166851, ENSG00000123473, ENSG0000…	1089	123	16650	2.8589666061949877	0.09714959613845309	0.0010014433676367451	0.02761811063128894
GOTERM_BP_FAT	GO:0051246~regulation of protein metabolic process	215	16.02086438152012	1.434094084553111E-5	ENSG00000131759, ENSG00000109501, ENSG00000169139, ENSG00000161642, ENSG00000176890, ENSG00000146281, ENSG00000168078, ENSG00000197329, ENSG00000144228, ENSG00000156970, ENSG00000150938, ENSG00000119699, ENSG00000107937, ENSG00000110169, ENSG00000099622, ENSG00000143543, ENSG00000111328, ENSG00000073792, ENSG00000224389, ENSG00000116641, ENSG00000087586, ENSG00000165731, ENSG00000181788, ENSG0000…	1089	2512	16650	1.3085947781228615	0.09970591137598328	0.0010192259049705	0.028384240451917453
GOTERM_MF_FAT	GO:0016887~ATPase activity	52	3.8748137108792844	1.4536219150046635E-5	ENSG00000051341, ENSG00000090889, ENSG00000226650, ENSG00000123136, ENSG00000197892, ENSG00000187527, ENSG00000054523, ENSG00000197299, ENSG00000121621, ENSG00000104738, ENSG00000145555, ENSG00000118193, ENSG00000131747, ENSG00000144381, ENSG00000136982, ENSG00000119383, ENSG00000170500, ENSG00000163808, ENSG00000142945, ENSG00000162521, ENSG00000076003, ENSG00000112984, ENSG00000136883, ENSG0000…	971	439	15478	1.8881410564690373	0.022520951355979535	8.432894523353607E-4	0.02427733340628624
GOTERM_BP_FAT	GO:0090307~mitotic spindle assembly	13	0.9687034277198211	1.7036509986113816E-5	ENSG00000089685, ENSG00000161800, ENSG00000138160, ENSG00000090889, ENSG00000068796, ENSG00000088325, ENSG00000237649, ENSG00000226650, ENSG00000137807, ENSG00000178999, ENSG00000117650, ENSG00000101057, ENSG00000183765	1089	44	16650	4.517280240420736	0.11730580378888233	0.0011990542325747144	0.033718579003927385
GOTERM_BP_FAT	GO:0044774~mitotic DNA integrity checkpoint	21	1.564828614008942	1.7362446242034485E-5	ENSG00000163781, ENSG00000253729, ENSG00000161642, ENSG00000131747, ENSG00000092853, ENSG00000132819, ENSG00000134057, ENSG00000140525, ENSG00000159388, ENSG00000170312, ENSG00000140534, ENSG00000204120, ENSG00000158402, ENSG00000075218, ENSG00000095002, ENSG00000101412, ENSG00000132646, ENSG00000197299, ENSG00000087586, ENSG00000183765, ENSG00000145386	1089	107	16650	3.0006951417316756	0.11941045667166106	0.001210349413828471	0.03436356522988904
GOTERM_BP_FAT	GO:0051225~spindle assembly	19	1.4157973174366618	1.73677467690787E-5	ENSG00000161800, ENSG00000112029, ENSG00000090889, ENSG00000237649, ENSG00000180198, ENSG00000066279, ENSG00000226650, ENSG00000117650, ENSG00000089685, ENSG00000196230, ENSG00000138160, ENSG00000068796, ENSG00000088325, ENSG00000137807, ENSG00000166851, ENSG00000178999, ENSG00000101057, ENSG00000087586, ENSG00000183765	1089	90	16650	3.2277318640955004	0.11944464202111948	0.0011993036744571972	0.034374054263286435
GOTERM_BP_FAT	GO:0006310~DNA recombination	37	2.7570789865871834	1.8570628857727654E-5	ENSG00000182185, ENSG00000196584, ENSG00000051341, ENSG00000097046, ENSG00000071539, ENSG00000185480, ENSG00000162669, ENSG00000049541, ENSG00000131507, ENSG00000114861, ENSG00000152457, ENSG00000160957, ENSG00000197275, ENSG00000174371, ENSG00000095002, ENSG00000132646, ENSG00000197299, ENSG00000164104, ENSG00000171792, ENSG00000175279, ENSG00000121211, ENSG00000111247, ENSG00000116062, ENSG0000…	1089	262	16650	2.159169768468866	0.12716832046270699	0.0012703377517443437	0.036754369862779246
GOTERM_BP_FAT	GO:0006281~DNA repair	61	4.545454545454546	2.151324265591282E-5	ENSG00000163781, ENSG00000169139, ENSG00000051341, ENSG00000071539, ENSG00000185480, ENSG00000140521, ENSG00000146648, ENSG00000140525, ENSG00000153879, ENSG00000170430, ENSG00000111602, ENSG00000068878, ENSG00000174371, ENSG00000197299, ENSG00000164104, ENSG00000171320, ENSG00000121211, ENSG00000251503, ENSG00000168496, ENSG00000164611, ENSG00000136518, ENSG00000259316, ENSG00000146670, ENSG0000…	1089	530	16650	1.7597068454701388	0.14577844271526197	0.0014578685357058419	0.042577115684694355
GOTERM_BP_FAT	GO:0034502~protein localization to chromosome	15	1.1177347242921014	2.4219798799763802E-5	ENSG00000146731, ENSG00000091831, ENSG00000040275, ENSG00000172167, ENSG00000150753, ENSG00000112742, ENSG00000170312, ENSG00000137812, ENSG00000156970, ENSG00000177602, ENSG00000115163, ENSG00000171320, ENSG00000106462, ENSG00000166851, ENSG00000178999	1089	60	16650	3.822314049586777	0.16254517293316373	0.001626088909694512	0.047932474189626983
GOTERM_BP_FAT	GO:0031325~positive regulation of cellular metabolic process	237	17.6602086438152	2.6288346198855973E-5	ENSG00000131759, ENSG00000109501, ENSG00000169139, ENSG00000197329, ENSG00000183684, ENSG00000134215, ENSG00000156970, ENSG00000104447, ENSG00000111602, ENSG00000054598, ENSG00000119699, ENSG00000131747, ENSG00000117115, ENSG00000110169, ENSG00000136982, ENSG00000164938, ENSG00000214456, ENSG00000099622, ENSG00000143543, ENSG00000111328, ENSG00000100146, ENSG00000100142, ENSG00000116641, ENSG0000…	1089	2839	16650	1.2763486153604313	0.1751373392548753	0.0017488179266520465	0.05202524567021749
GOTERM_BP_FAT	GO:0009411~response to UV	23	1.713859910581222	2.66455482727655E-5	ENSG00000164045, ENSG00000168078, ENSG00000240583, ENSG00000146648, ENSG00000143476, ENSG00000171791, ENSG00000095002, ENSG00000132646, ENSG00000118046, ENSG00000171792, ENSG00000178999, ENSG00000141682, ENSG00000116062, ENSG00000172428, ENSG00000149554, ENSG00000164938, ENSG00000168496, ENSG00000099622, ENSG00000259316, ENSG00000213145, ENSG00000166803, ENSG00000130939, ENSG00000166482, ENSG0000…	1089	128	16650	2.747288223140496	0.17729253869825268	0.0017566048700885517	0.05273197984235756
GOTERM_BP_FAT	GO:0009893~positive regulation of metabolic process	252	18.7779433681073	2.7697286742995436E-5	ENSG00000131759, ENSG00000109501, ENSG00000169139, ENSG00000197329, ENSG00000183684, ENSG00000134215, ENSG00000156970, ENSG00000104447, ENSG00000111602, ENSG00000054598, ENSG00000119699, ENSG00000131747, ENSG00000117115, ENSG00000110169, ENSG00000136982, ENSG00000164938, ENSG00000214456, ENSG00000143543, ENSG00000111328, ENSG00000099622, ENSG00000100146, ENSG00000100142, ENSG00000170476, ENSG0000…	1089	3052	16650	1.262415649404807	0.183605624467843	0.0018095905115882438	0.054812845910579
GOTERM_BP_FAT	GO:0045132~meiotic chromosome segregation	18	1.3412816691505216	2.9534876202036262E-5	ENSG00000136824, ENSG00000135476, ENSG00000131747, ENSG00000251503, ENSG00000113810, ENSG00000071539, ENSG00000143452, ENSG00000162669, ENSG00000112742, ENSG00000164611, ENSG00000115091, ENSG00000058804, ENSG00000149636, ENSG00000144554, ENSG00000129810, ENSG00000166851, ENSG00000163535, ENSG00000175279	1089	85	16650	3.237724842002917	0.1945197759074101	0.0019124753244229575	0.05844842056528243
GOTERM_BP_FAT	GO:0008284~positive regulation of cell proliferation	87	6.482861400894188	2.9774856151747916E-5	ENSG00000131759, ENSG00000081985, ENSG00000198805, ENSG00000115758, ENSG00000091831, ENSG00000197329, ENSG00000183779, ENSG00000143867, ENSG00000134215, ENSG00000146648, ENSG00000248871, ENSG00000134352, ENSG00000160307, ENSG00000124782, ENSG00000170962, ENSG00000101224, ENSG00000157368, ENSG00000164104, ENSG00000172819, ENSG00000173757, ENSG00000135446, ENSG00000145386, ENSG00000118193, ENSG0000…	1089	849	16650	1.5667435680285022	0.19593429703538168	0.0019111039059970247	0.05892319907687682
GOTERM_BP_FAT	GO:0000281~mitotic cytokinesis	11	0.819672131147541	3.1540021836757865E-5	ENSG00000161800, ENSG00000090889, ENSG00000138180, ENSG00000140463, ENSG00000011426, ENSG00000226650, ENSG00000115163, ENSG00000112984, ENSG00000137804, ENSG00000137807, ENSG00000166851	1089	33	16650	5.096418732782369	0.20626272695911063	0.00200670354991328	0.062415353089917414
GOTERM_BP_FAT	GO:0031399~regulation of protein modification process	150	11.177347242921014	3.363061195662669E-5	ENSG00000109501, ENSG00000185345, ENSG00000181929, ENSG00000197329, ENSG00000168078, ENSG00000167264, ENSG00000144228, ENSG00000138031, ENSG00000140525, ENSG00000117450, ENSG00000107485, ENSG00000170962, ENSG00000156970, ENSG00000197299, ENSG00000111269, ENSG00000135446, ENSG00000119699, ENSG00000107937, ENSG00000110169, ENSG00000112742, ENSG00000163806, ENSG00000111328, ENSG00000143543, ENSG0000…	1089	1664	16650	1.3782382390336936	0.21832384156091733	0.0021211501389939436	0.0665511677601649
GOTERM_BP_FAT	GO:0000083~regulation of transcription involved in G1/S transition of mitotic cell cycle	10	0.7451564828614009	3.3635128393249665E-5	ENSG00000170312, ENSG00000112029, ENSG00000105173, ENSG00000176890, ENSG00000085840, ENSG00000132646, ENSG00000093009, ENSG00000101412, ENSG00000171848, ENSG00000167513	1089	27	16650	5.662687480869299	0.21834969858560438	0.0021033218636694606	0.06656010245141841
GOTERM_BP_FAT	GO:0071173~spindle assembly checkpoint	10	0.7451564828614009	3.3635128393249665E-5	ENSG00000259288, ENSG00000020426, ENSG00000137812, ENSG00000156970, ENSG00000117724, ENSG00000169679, ENSG00000080986, ENSG00000112742, ENSG00000166851, ENSG00000164109	1089	27	16650	5.662687480869299	0.21834969858560438	0.0021033218636694606	0.06656010245141841
GOTERM_BP_FAT	GO:0051297~centrosome organization	21	1.564828614008942	3.468423348092965E-5	ENSG00000142731, ENSG00000075702, ENSG00000196584, ENSG00000058453, ENSG00000149554, ENSG00000072864, ENSG00000162063, ENSG00000249884, ENSG00000117650, ENSG00000170312, ENSG00000259316, ENSG00000138160, ENSG00000099901, ENSG00000175216, ENSG00000166803, ENSG00000140463, ENSG00000140299, ENSG00000078674, ENSG00000129810, ENSG00000166851, ENSG00000123473, ENSG00000087586	1089	112	16650	2.8667355371900825	0.22433281141811112	0.0021504956475920656	0.06863548575056777
GOTERM_BP_FAT	GO:0051653~spindle localization	12	0.8941877794336811	3.5078892059025205E-5	ENSG00000121957, ENSG00000135476, ENSG00000040275, ENSG00000137497, ENSG00000072864, ENSG00000047849, ENSG00000066279, ENSG00000080986, ENSG00000115163, ENSG00000137804, ENSG00000076382, ENSG00000115091	1089	40	16650	4.586776859504132	0.22657170227097423	0.002156682035144186	0.06941620516373037
GOTERM_BP_FAT	GO:0071478~cellular response to radiation	25	1.8628912071535022	3.5391219774386685E-5	ENSG00000164045, ENSG00000168078, ENSG00000114346, ENSG00000240583, ENSG00000133256, ENSG00000054277, ENSG00000170430, ENSG00000132646, ENSG00000197299, ENSG00000118046, ENSG00000171792, ENSG00000178999, ENSG00000183765, ENSG00000111247, ENSG00000051180, ENSG00000172428, ENSG00000104332, ENSG00000149554, ENSG00000164938, ENSG00000143878, ENSG00000109846, ENSG00000213145, ENSG00000164190, ENSG0000…	1089	149	16650	2.565311442675689	0.22833895058437093	0.0021577510388101073	0.07003405234634608
GAD_DISEASE	Bladder Cancer	63	4.694485842026825	3.542051693563573E-5	ENSG00000051341, ENSG00000164045, ENSG00000091831, ENSG00000176890, ENSG00000105173, ENSG00000140521, ENSG00000146648, ENSG00000133835, ENSG00000170430, ENSG00000137673, ENSG00000107485, ENSG00000101224, ENSG00000174371, ENSG00000197299, ENSG00000054598, ENSG00000101057, ENSG00000135446, ENSG00000175356, ENSG00000131669, ENSG00000145386, ENSG00000171428, ENSG00000100142, ENSG00000084207, ENSG0000…	906	529	12971	1.7050225966774744	0.07722567529452595	0.02643451817893505	0.06177840825032366
GOTERM_MF_FAT	GO:0008094~DNA-dependent ATPase activity	17	1.2667660208643814	3.548828063752419E-5	ENSG00000182185, ENSG00000196584, ENSG00000020426, ENSG00000051341, ENSG00000131747, ENSG00000051180, ENSG00000136982, ENSG00000049541, ENSG00000135046, ENSG00000162521, ENSG00000160957, ENSG00000197275, ENSG00000163918, ENSG00000076003, ENSG00000197299, ENSG00000104738, ENSG00000166508	971	81	15478	3.3454882963980115	0.05409309374447702	0.001984140504772358	0.059260189872956115
GOTERM_CC_FAT	GO:0000778~condensed nuclear chromosome kinetochore	7	0.5216095380029807	3.816251753093115E-5	ENSG00000149636, ENSG00000156970, ENSG00000169679, ENSG00000080986, ENSG00000115163, ENSG00000134057, ENSG00000166851	1012	11	14527	9.13483650736615	0.03217684701932988	0.0012105963251441976	0.059092831116402955
GOTERM_MF_FAT	GO:0003682~chromatin binding	56	4.172876304023846	4.0967100740743326E-5	ENSG00000131759, ENSG00000010292, ENSG00000051341, ENSG00000091831, ENSG00000117724, ENSG00000085840, ENSG00000140521, ENSG00000146648, ENSG00000141376, ENSG00000107485, ENSG00000104447, ENSG00000174371, ENSG00000173757, ENSG00000173894, ENSG00000131747, ENSG00000251503, ENSG00000108773, ENSG00000164032, ENSG00000105419, ENSG00000080839, ENSG00000136518, ENSG00000012822, ENSG00000162521, ENSG0000…	971	504	15478	1.7711408627989471	0.06217954590944785	0.0022112330572281458	0.06840606816230776
GOTERM_CC_FAT	GO:0030496~midbody	24	1.7883755588673622	4.233084593242033E-5	ENSG00000138175, ENSG00000118193, ENSG00000138778, ENSG00000161800, ENSG00000171241, ENSG00000090889, ENSG00000117724, ENSG00000114346, ENSG00000132341, ENSG00000138180, ENSG00000149503, ENSG00000066279, ENSG00000117650, ENSG00000143543, ENSG00000170312, ENSG00000089685, ENSG00000134690, ENSG00000112984, ENSG00000076382, ENSG00000137807, ENSG00000166851, ENSG00000178999, ENSG00000198901, ENSG0000…	1012	133	14527	2.590329578887931	0.03562813127271658	0.0012948146751385892	0.06554530889486543
GOTERM_BP_FAT	GO:0051310~metaphase plate congression	13	0.9687034277198211	4.4135886632319725E-5	ENSG00000118193, ENSG00000138778, ENSG00000134690, ENSG00000146670, ENSG00000040275, ENSG00000117724, ENSG00000237649, ENSG00000138180, ENSG00000080986, ENSG00000121621, ENSG00000134057, ENSG00000142945, ENSG00000101447	1089	48	16650	4.140840220385675	0.2762131727089555	0.0026679913233730312	0.08733129388367455
GAD_DISEASE	ovarian cancer	48	3.5767511177347244	4.46860307115379E-5	ENSG00000073111, ENSG00000196584, ENSG00000164045, ENSG00000091831, ENSG00000141753, ENSG00000105173, ENSG00000176890, ENSG00000134057, ENSG00000133835, ENSG00000083444, ENSG00000148773, ENSG00000175305, ENSG00000134352, ENSG00000137673, ENSG00000147889, ENSG00000171791, ENSG00000172465, ENSG00000095002, ENSG00000145604, ENSG00000101224, ENSG00000101412, ENSG00000186868, ENSG00000166851, ENSG0000…	906	370	12971	1.8573116162520136	0.09642383193702264	0.02503013610936844	0.07793284155260816
GOTERM_MF_FAT	GO:0042803~protein homodimerization activity	74	5.514157973174367	4.655589036881735E-5	ENSG00000097021, ENSG00000028528, ENSG00000115758, ENSG00000112667, ENSG00000176890, ENSG00000117724, ENSG00000168765, ENSG00000141401, ENSG00000269335, ENSG00000143412, ENSG00000083444, ENSG00000133835, ENSG00000160211, ENSG00000134352, ENSG00000160307, ENSG00000111602, ENSG00000129173, ENSG00000073008, ENSG00000164109, ENSG00000213366, ENSG00000131747, ENSG00000120254, ENSG00000174282, ENSG0000…	971	730	15478	1.6158627597590396	0.07035713104115005	0.0024288714553168944	0.07773470955169115
UP_KEYWORDS	Isopeptide bond	102	7.600596125186289	5.071194960286168E-5	ENSG00000131759, ENSG00000163006, ENSG00000138031, ENSG00000140525, ENSG00000117450, ENSG00000124782, ENSG00000181722, ENSG00000104447, ENSG00000149925, ENSG00000121621, ENSG00000197299, ENSG00000101057, ENSG00000131747, ENSG00000148143, ENSG00000152582, ENSG00000011426, ENSG00000065978, ENSG00000119866, ENSG00000134324, ENSG00000148400, ENSG00000111669, ENSG00000196604, ENSG00000135046, ENSG0000…	1246	1132	20581	1.488340073393871	0.02355340529542138	0.0010357771549180939	0.07236741669699454
GOTERM_BP_FAT	GO:0060644~mammary gland epithelial cell differentiation	8	0.5961251862891207	5.426341643681491E-5	ENSG00000178568, ENSG00000183779, ENSG00000138685, ENSG00000113494, ENSG00000172216, ENSG00000135374, ENSG00000103241, ENSG00000170430	1089	17	16650	7.1949440933398146	0.32795907848355477	0.0032523720438500936	0.10736033159909342
GOTERM_CC_FAT	GO:0051233~spindle midzone	10	0.7451564828614009	5.5098956897579044E-5	ENSG00000118193, ENSG00000138778, ENSG00000161800, ENSG00000134690, ENSG00000142192, ENSG00000156970, ENSG00000121621, ENSG00000178999, ENSG00000166851, ENSG00000087586	1012	27	14527	5.316571512223686	0.046123534482220285	0.001626989050103833	0.08530762997867036
UP_KEYWORDS	Chromosome partition	12	0.8941877794336811	5.722869784375169E-5	ENSG00000096063, ENSG00000149636, ENSG00000089685, ENSG00000135476, ENSG00000137812, ENSG00000169679, ENSG00000149503, ENSG00000164611, ENSG00000117650, ENSG00000129810, ENSG00000142945, ENSG00000163535	1246	45	20581	4.404708400214018	0.026539721397005	0.001120132918503769	0.08166347249422001
GOTERM_MF_FAT	GO:0003697~single-stranded DNA binding	19	1.4157973174366618	5.744623129626728E-5	ENSG00000111247, ENSG00000182185, ENSG00000109674, ENSG00000196584, ENSG00000051180, ENSG00000144381, ENSG00000093009, ENSG00000135046, ENSG00000076003, ENSG00000095002, ENSG00000121671, ENSG00000197299, ENSG00000164104, ENSG00000065978, ENSG00000060138, ENSG00000104738, ENSG00000166508, ENSG00000065328, ENSG00000198056	971	102	15478	2.9692655641041172	0.08608785184928769	0.002899685513824468	0.09591019073003082
GOTERM_BP_FAT	GO:0032392~DNA geometric change	17	1.2667660208643814	5.891113578507802E-5	ENSG00000073111, ENSG00000131747, ENSG00000051180, ENSG00000093009, ENSG00000029993, ENSG00000135046, ENSG00000137309, ENSG00000101003, ENSG00000160957, ENSG00000197275, ENSG00000100297, ENSG00000076003, ENSG00000197299, ENSG00000164104, ENSG00000104738, ENSG00000112118, ENSG00000166508	1089	81	16650	3.2088562391592697	0.3504515618409023	0.003501804477885173	0.1165507682057143
GOTERM_MF_FAT	GO:0000062~fatty-acyl-CoA binding	10	0.7451564828614009	6.198438306112113E-5	ENSG00000097021, ENSG00000128928, ENSG00000140374, ENSG00000117305, ENSG00000168306, ENSG00000116171, ENSG00000119711, ENSG00000196177, ENSG00000181513, ENSG00000240303	971	30	15478	5.3134225883968424	0.09256427213290708	0.0030307896882690866	0.10348324107399831
GOTERM_BP_FAT	GO:1901989~positive regulation of cell cycle phase transition	15	1.1177347242921014	6.26927508679403E-5	ENSG00000182185, ENSG00000135476, ENSG00000097046, ENSG00000172167, ENSG00000185630, ENSG00000093009, ENSG00000126787, ENSG00000135046, ENSG00000089685, ENSG00000142192, ENSG00000146670, ENSG00000150722, ENSG00000135446, ENSG00000175063, ENSG00000101447	1089	65	16650	3.528289891926256	0.3681960262177115	0.003696185300835708	0.1240279710938541
GOTERM_BP_FAT	GO:0006928~movement of cell or subcellular component	158	11.773472429210134	6.701024248580536E-5	ENSG00000171055, ENSG00000074527, ENSG00000115109, ENSG00000090889, ENSG00000183779, ENSG00000134215, ENSG00000077380, ENSG00000138031, ENSG00000140526, ENSG00000172037, ENSG00000092068, ENSG00000124782, ENSG00000107485, ENSG00000170962, ENSG00000140463, ENSG00000121621, ENSG00000171119, ENSG00000054598, ENSG00000107937, ENSG00000072864, ENSG00000117115, ENSG00000164938, ENSG00000143878, ENSG0000…	1089	1795	16650	1.3457952531135615	0.3878631806613595	0.003918697470733701	0.13256408672913667
GOTERM_BP_FAT	GO:0000079~regulation of cyclin-dependent protein serine/threonine kinase activity	18	1.3412816691505216	7.333049079823252E-5	ENSG00000127564, ENSG00000164045, ENSG00000020426, ENSG00000107937, ENSG00000123975, ENSG00000146648, ENSG00000163806, ENSG00000175305, ENSG00000147889, ENSG00000158402, ENSG00000173207, ENSG00000100526, ENSG00000119147, ENSG00000197299, ENSG00000166851, ENSG00000186834, ENSG00000175063, ENSG00000145386	1089	91	16650	3.0242484787939334	0.4155547705749716	0.004253564426919154	0.1450586047921365
GOTERM_BP_FAT	GO:1901992~positive regulation of mitotic cell cycle phase transition	14	1.0432190760059614	7.361191068940579E-5	ENSG00000182185, ENSG00000135476, ENSG00000097046, ENSG00000172167, ENSG00000185630, ENSG00000093009, ENSG00000126787, ENSG00000135046, ENSG00000089685, ENSG00000142192, ENSG00000146670, ENSG00000150722, ENSG00000135446, ENSG00000175063	1089	58	16650	3.690510116842405	0.41675822966428755	0.004236304417576275	0.14561491011193528
GOTERM_BP_FAT	GO:0032268~regulation of cellular protein metabolic process	198	14.754098360655737	7.604441583489215E-5	ENSG00000131759, ENSG00000109501, ENSG00000169139, ENSG00000161642, ENSG00000176890, ENSG00000146281, ENSG00000168078, ENSG00000197329, ENSG00000144228, ENSG00000156970, ENSG00000150938, ENSG00000119699, ENSG00000107937, ENSG00000110169, ENSG00000099622, ENSG00000111328, ENSG00000143543, ENSG00000073792, ENSG00000224389, ENSG00000116641, ENSG00000087586, ENSG00000165731, ENSG00000181788, ENSG0000…	1089	2346	16650	1.2903975819576843	0.4270578224218551	0.004341878539873778	0.15042331591593738
GOTERM_BP_FAT	GO:1904029~regulation of cyclin-dependent protein kinase activity	18	1.3412816691505216	8.45633422454441E-5	ENSG00000127564, ENSG00000164045, ENSG00000020426, ENSG00000107937, ENSG00000123975, ENSG00000146648, ENSG00000163806, ENSG00000175305, ENSG00000147889, ENSG00000158402, ENSG00000173207, ENSG00000100526, ENSG00000119147, ENSG00000197299, ENSG00000166851, ENSG00000186834, ENSG00000175063, ENSG00000145386	1089	92	16650	2.9913762127200862	0.46171553160338374	0.004789795323120516	0.16726119988893506
GOTERM_BP_FAT	GO:0045839~negative regulation of mitotic nuclear division	12	0.8941877794336811	9.14298546575176E-5	ENSG00000259288, ENSG00000020426, ENSG00000156970, ENSG00000117724, ENSG00000149554, ENSG00000169679, ENSG00000172167, ENSG00000080986, ENSG00000112742, ENSG00000134057, ENSG00000166851, ENSG00000164109	1089	44	16650	4.1697971450037565	0.48811888059637076	0.0051380078923563	0.1808310814503611
GOTERM_BP_FAT	GO:0033046~negative regulation of sister chromatid segregation	11	0.819672131147541	9.340688737267017E-5	ENSG00000259288, ENSG00000135476, ENSG00000020426, ENSG00000156970, ENSG00000117724, ENSG00000169679, ENSG00000080986, ENSG00000112742, ENSG00000134057, ENSG00000166851, ENSG00000164109	1089	37	16650	4.545454545454546	0.4954780821808623	0.005208859843502056	0.1847378493160745
GOTERM_BP_FAT	GO:0031099~regeneration	26	1.9374068554396422	9.3794293543592E-5	ENSG00000176890, ENSG00000188763, ENSG00000100650, ENSG00000146648, ENSG00000134057, ENSG00000172216, ENSG00000148773, ENSG00000135046, ENSG00000172037, ENSG00000170312, ENSG00000171791, ENSG00000178568, ENSG00000138772, ENSG00000132646, ENSG00000106462, ENSG00000167755, ENSG00000135446, ENSG00000145386, ENSG00000131669, ENSG00000182175, ENSG00000006652, ENSG00000084207, ENSG00000134324, ENSG0000…	1089	168	16650	2.3661944116489573	0.496907698583704	0.005190886783218773	0.18550337653018278
GOTERM_CC_FAT	GO:0005881~cytoplasmic microtubule	14	1.0432190760059614	9.44646606893425E-5	ENSG00000138175, ENSG00000186185, ENSG00000105514, ENSG00000167553, ENSG00000167861, ENSG00000167552, ENSG00000142945, ENSG00000089685, ENSG00000141376, ENSG00000075218, ENSG00000137497, ENSG00000165698, ENSG00000123416, ENSG00000101871	1012	56	14527	3.5886857707509883	0.0777694553012096	0.0026950298091863445	0.14621436148750666
UP_KEYWORDS	DNA repair	36	2.682563338301043	9.602214412566263E-5	ENSG00000163781, ENSG00000182185, ENSG00000196584, ENSG00000187741, ENSG00000051341, ENSG00000185480, ENSG00000140525, ENSG00000170430, ENSG00000152457, ENSG00000144554, ENSG00000197275, ENSG00000068878, ENSG00000174371, ENSG00000095002, ENSG00000132646, ENSG00000175279, ENSG00000183765, ENSG00000111247, ENSG00000116062, ENSG00000253729, ENSG00000109674, ENSG00000251503, ENSG00000111206, ENSG0000…	1246	293	20581	2.029473153682227	0.044129250785093665	0.0018036744062197574	0.13698517327718207
GOTERM_BP_FAT	GO:0051338~regulation of transferase activity	93	6.929955290611028	1.0304335381271386E-4	ENSG00000136457, ENSG00000164045, ENSG00000185345, ENSG00000112029, ENSG00000181929, ENSG00000105173, ENSG00000167264, ENSG00000134215, ENSG00000146648, ENSG00000269335, ENSG00000138031, ENSG00000120539, ENSG00000170962, ENSG00000156970, ENSG00000113558, ENSG00000068878, ENSG00000101224, ENSG00000197299, ENSG00000164109, ENSG00000119699, ENSG00000135446, ENSG00000145386, ENSG00000118193, ENSG0000…	1089	955	16650	1.4889013889489855	0.5298617172173998	0.00565857927851765	0.20377816576079288
GOTERM_MF_FAT	GO:0000400~four-way junction DNA binding	7	0.5216095380029807	1.1579424101606798E-4	ENSG00000116062, ENSG00000182185, ENSG00000196584, ENSG00000051180, ENSG00000095002, ENSG00000164104, ENSG00000029993	971	14	15478	7.970133882595263	0.16594846160091514	0.005483699685446597	0.1932374266118142
GOTERM_BP_FAT	GO:0048732~gland development	49	3.651266766020864	1.1855876059196503E-4	ENSG00000131759, ENSG00000074527, ENSG00000091831, ENSG00000176890, ENSG00000206075, ENSG00000183779, ENSG00000146648, ENSG00000153879, ENSG00000170430, ENSG00000124782, ENSG00000107485, ENSG00000147862, ENSG00000129173, ENSG00000172819, ENSG00000054598, ENSG00000173757, ENSG00000119699, ENSG00000129514, ENSG00000104332, ENSG00000115112, ENSG00000100146, ENSG00000162998, ENSG00000117305, ENSG0000…	1089	421	16650	1.7795096287862429	0.5803674536867602	0.006459464103776846	0.23442720411331885
GOTERM_BP_FAT	GO:0000022~mitotic spindle elongation	6	0.44709388971684055	1.1915329576922152E-4	ENSG00000161800, ENSG00000090889, ENSG00000226650, ENSG00000137807, ENSG00000198901, ENSG00000178999	1089	9	16650	10.192837465564738	0.582190935211738	0.0064438210640859195	0.23560146740170262
GOTERM_BP_FAT	GO:0051985~negative regulation of chromosome segregation	11	0.819672131147541	1.1940805428980919E-4	ENSG00000259288, ENSG00000135476, ENSG00000020426, ENSG00000156970, ENSG00000117724, ENSG00000169679, ENSG00000080986, ENSG00000112742, ENSG00000134057, ENSG00000166851, ENSG00000164109	1089	38	16650	4.425837320574163	0.5829698708391715	0.006410225161052385	0.23610463559379236
GOTERM_BP_FAT	GO:0030705~cytoskeleton-dependent intracellular transport	18	1.3412816691505216	1.2784304287548142E-4	ENSG00000104133, ENSG00000118193, ENSG00000090889, ENSG00000072864, ENSG00000167553, ENSG00000167552, ENSG00000115648, ENSG00000197892, ENSG00000174871, ENSG00000142192, ENSG00000196230, ENSG00000054523, ENSG00000123416, ENSG00000089177, ENSG00000186868, ENSG00000137807, ENSG00000132842, ENSG00000145555	1089	95	16650	2.896911700739452	0.6079564319084703	0.00681160246261403	0.252763043445825
GOTERM_BP_FAT	GO:0006312~mitotic recombination	12	0.8941877794336811	1.4099852850403143E-4	ENSG00000182185, ENSG00000196584, ENSG00000251503, ENSG00000131747, ENSG00000051180, ENSG00000197275, ENSG00000163918, ENSG00000132646, ENSG00000168496, ENSG00000049541, ENSG00000175279, ENSG00000198056	1089	46	16650	3.988501616960115	0.6439720472706829	0.0074557339892912244	0.27873877263770996
GOTERM_BP_FAT	GO:0030850~prostate gland development	12	0.8941877794336811	1.4099852850403143E-4	ENSG00000131759, ENSG00000129514, ENSG00000091831, ENSG00000213145, ENSG00000104332, ENSG00000206075, ENSG00000169083, ENSG00000113494, ENSG00000118046, ENSG00000172819, ENSG00000257341, ENSG00000135046, ENSG00000148400	1089	46	16650	3.988501616960115	0.6439720472706829	0.0074557339892912244	0.27873877263770996
GAD_DISEASE	Brain Neoplasms|Glioma	15	1.1177347242921014	1.4874081051722453E-4	ENSG00000182185, ENSG00000253729, ENSG00000196584, ENSG00000051180, ENSG00000065361, ENSG00000085999, ENSG00000182054, ENSG00000146648, ENSG00000170430, ENSG00000147889, ENSG00000152457, ENSG00000178568, ENSG00000197275, ENSG00000084207, ENSG00000141736	906	66	12971	3.253812964077865	0.2864608698529125	0.06527564459144697	0.25918349274763886
GOTERM_MF_FAT	GO:0044877~macromolecular complex binding	115	8.569299552906111	1.5002400451992638E-4	ENSG00000131759, ENSG00000028528, ENSG00000051341, ENSG00000164331, ENSG00000140521, ENSG00000050405, ENSG00000077312, ENSG00000182253, ENSG00000172037, ENSG00000107485, ENSG00000104447, ENSG00000172757, ENSG00000174371, ENSG00000173894, ENSG00000135446, ENSG00000145555, ENSG00000131747, ENSG00000132600, ENSG00000100146, ENSG00000146670, ENSG00000178982, ENSG00000152583, ENSG00000065978, ENSG0000…	971	1306	15478	1.4036223529838516	0.2095123545542208	0.006891007694754592	0.25029279533187454
GOTERM_MF_FAT	GO:0005200~structural constituent of cytoskeleton	19	1.4157973174366618	1.5745819999175373E-4	ENSG00000172159, ENSG00000115109, ENSG00000176014, ENSG00000186081, ENSG00000080986, ENSG00000185479, ENSG00000167553, ENSG00000120896, ENSG00000167552, ENSG00000147065, ENSG00000115091, ENSG00000182253, ENSG00000171345, ENSG00000196230, ENSG00000186832, ENSG00000123416, ENSG00000128422, ENSG00000186868, ENSG00000186847	971	110	15478	2.753318977623818	0.21866901836322172	0.007025389380742153	0.26268031904401745
GOTERM_BP_FAT	GO:0051641~cellular localization	210	15.648286140089418	1.5798595946950471E-4	ENSG00000161642, ENSG00000090889, ENSG00000024422, ENSG00000183684, ENSG00000077380, ENSG00000054392, ENSG00000121957, ENSG00000122952, ENSG00000150540, ENSG00000156970, ENSG00000174607, ENSG00000104447, ENSG00000152104, ENSG00000140463, ENSG00000171320, ENSG00000100139, ENSG00000119699, ENSG00000124839, ENSG00000214456, ENSG00000126062, ENSG00000126787, ENSG00000143401, ENSG00000187535, ENSG0000…	1089	2541	16650	1.263574892425381	0.6856287223588513	0.008290482951074929	0.31227124142120255
GOTERM_BP_FAT	GO:0031145~anaphase-promoting complex-dependent catabolic process	16	1.1922503725782414	1.5857221100495044E-4	ENSG00000108106, ENSG00000134057, ENSG00000164611, ENSG00000175166, ENSG00000117399, ENSG00000115233, ENSG00000170312, ENSG00000156970, ENSG00000101182, ENSG00000068878, ENSG00000145604, ENSG00000166851, ENSG00000178999, ENSG00000164109, ENSG00000175063, ENSG00000087586	1089	79	16650	3.096558217386756	0.686975859325492	0.008261930839293274	0.3134282859708182
GOTERM_BP_FAT	GO:0051052~regulation of DNA metabolic process	44	3.278688524590164	1.7267032664814304E-4	ENSG00000169139, ENSG00000051341, ENSG00000097046, ENSG00000185480, ENSG00000150753, ENSG00000183684, ENSG00000146648, ENSG00000049541, ENSG00000131507, ENSG00000167513, ENSG00000153879, ENSG00000170430, ENSG00000170312, ENSG00000147889, ENSG00000107485, ENSG00000111602, ENSG00000129173, ENSG00000095002, ENSG00000138772, ENSG00000132646, ENSG00000197299, ENSG00000171320, ENSG00000140443, ENSG0000…	1089	370	16650	1.8181818181818183	0.7176891944504658	0.008929725569619906	0.34124893237250653
GOTERM_BP_FAT	GO:0007094~mitotic spindle assembly checkpoint	9	0.6706408345752608	1.7522453849226586E-4	ENSG00000259288, ENSG00000020426, ENSG00000156970, ENSG00000117724, ENSG00000169679, ENSG00000080986, ENSG00000112742, ENSG00000166851, ENSG00000164109	1089	26	16650	5.292434837889384	0.7229222066428995	0.008997705547424961	0.34628852098840257
GOTERM_BP_FAT	GO:0048589~developmental growth	62	4.619970193740686	1.786294943623561E-4	ENSG00000131759, ENSG00000115109, ENSG00000185345, ENSG00000091831, ENSG00000176890, ENSG00000130005, ENSG00000160211, ENSG00000172037, ENSG00000007402, ENSG00000204120, ENSG00000107485, ENSG00000140463, ENSG00000172819, ENSG00000060138, ENSG00000173757, ENSG00000054598, ENSG00000131669, ENSG00000104332, ENSG00000111077, ENSG00000108773, ENSG00000146918, ENSG00000106541, ENSG00000103528, ENSG0000…	1089	583	16650	1.6259586351586974	0.7297476912652071	0.00910791467728822	0.35300629413423934
GOTERM_BP_FAT	GO:0044085~cellular component biogenesis	236	17.58569299552906	1.9247469353285226E-4	ENSG00000171055, ENSG00000115109, ENSG00000169139, ENSG00000164331, ENSG00000090889, ENSG00000071539, ENSG00000183779, ENSG00000187720, ENSG00000134215, ENSG00000050405, ENSG00000174607, ENSG00000164934, ENSG00000140463, ENSG00000102384, ENSG00000115419, ENSG00000119699, ENSG00000184445, ENSG00000124839, ENSG00000107937, ENSG00000164938, ENSG00000099622, ENSG00000143401, ENSG00000132600, ENSG0000…	1089	2914	16650	1.2382513599210423	0.7558128494295169	0.00974264887948706	0.3803176108864492
GOTERM_BP_FAT	GO:0045841~negative regulation of mitotic metaphase/anaphase transition	10	0.7451564828614009	1.9388704422858787E-4	ENSG00000259288, ENSG00000020426, ENSG00000156970, ENSG00000117724, ENSG00000169679, ENSG00000080986, ENSG00000112742, ENSG00000134057, ENSG00000166851, ENSG00000164109	1089	33	16650	4.633107938893063	0.7583261991111354	0.009746443512075431	0.38310324258623574
GOTERM_BP_FAT	GO:2000816~negative regulation of mitotic sister chromatid separation	10	0.7451564828614009	1.9388704422858787E-4	ENSG00000259288, ENSG00000020426, ENSG00000156970, ENSG00000117724, ENSG00000169679, ENSG00000080986, ENSG00000112742, ENSG00000134057, ENSG00000166851, ENSG00000164109	1089	33	16650	4.633107938893063	0.7583261991111354	0.009746443512075431	0.38310324258623574
GOTERM_BP_FAT	GO:0071174~mitotic spindle checkpoint	10	0.7451564828614009	1.9388704422858787E-4	ENSG00000259288, ENSG00000020426, ENSG00000156970, ENSG00000117724, ENSG00000169679, ENSG00000080986, ENSG00000112742, ENSG00000134057, ENSG00000166851, ENSG00000164109	1089	33	16650	4.633107938893063	0.7583261991111354	0.009746443512075431	0.38310324258623574
GOTERM_CC_FAT	GO:0000785~chromatin	55	4.098360655737705	2.0558305517625117E-4	ENSG00000131759, ENSG00000161642, ENSG00000091831, ENSG00000117724, ENSG00000185480, ENSG00000105011, ENSG00000141376, ENSG00000107485, ENSG00000104447, ENSG00000111602, ENSG00000164104, ENSG00000171320, ENSG00000172819, ENSG00000054598, ENSG00000135446, ENSG00000173894, ENSG00000072364, ENSG00000117115, ENSG00000108773, ENSG00000164032, ENSG00000136982, ENSG00000136518, ENSG00000012822, ENSG0000…	1012	472	14527	1.672692520265291	0.1615520636507608	0.005667837857862401	0.31794973662031545
GOTERM_BP_FAT	GO:0007131~reciprocal meiotic recombination	12	0.8941877794336811	2.1174409366322646E-4	ENSG00000116062, ENSG00000182185, ENSG00000196584, ENSG00000251503, ENSG00000131747, ENSG00000051180, ENSG00000197275, ENSG00000071539, ENSG00000095002, ENSG00000162669, ENSG00000121211, ENSG00000175279	1089	48	16650	3.822314049586777	0.7879594932519453	0.010566910423865816	0.4183169856130542
GOTERM_BP_FAT	GO:0035825~reciprocal DNA recombination	12	0.8941877794336811	2.1174409366322646E-4	ENSG00000116062, ENSG00000182185, ENSG00000196584, ENSG00000251503, ENSG00000131747, ENSG00000051180, ENSG00000197275, ENSG00000071539, ENSG00000095002, ENSG00000162669, ENSG00000121211, ENSG00000175279	1089	48	16650	3.822314049586777	0.7879594932519453	0.010566910423865816	0.4183169856130542
GOTERM_BP_FAT	GO:0051231~spindle elongation	6	0.44709388971684055	2.2546899461546103E-4	ENSG00000161800, ENSG00000090889, ENSG00000226650, ENSG00000137807, ENSG00000198901, ENSG00000178999	1089	10	16650	9.173553719008265	0.8082419977657871	0.011171962360066678	0.44537418145241814
GOTERM_BP_FAT	GO:0007076~mitotic chromosome condensation	7	0.5216095380029807	2.3019841372820478E-4	ENSG00000010292, ENSG00000136824, ENSG00000146670, ENSG00000121152, ENSG00000113810, ENSG00000109805, ENSG00000137804	1089	15	16650	7.134986225895316	0.8147719047583657	0.011328367362802516	0.4546961156421503
GOTERM_BP_FAT	GO:0044773~mitotic DNA damage checkpoint	18	1.3412816691505216	2.4354482946077572E-4	ENSG00000163781, ENSG00000253729, ENSG00000161642, ENSG00000132819, ENSG00000134057, ENSG00000140525, ENSG00000159388, ENSG00000170312, ENSG00000204120, ENSG00000158402, ENSG00000075218, ENSG00000095002, ENSG00000101412, ENSG00000197299, ENSG00000132646, ENSG00000087586, ENSG00000183765, ENSG00000145386	1089	100	16650	2.7520661157024793	0.8320249083264786	0.011901360652667559	0.48099813481156106
GOTERM_BP_FAT	GO:0000077~DNA damage checkpoint	23	1.713859910581222	2.4502005345361977E-4	ENSG00000163781, ENSG00000253729, ENSG00000161642, ENSG00000092853, ENSG00000149554, ENSG00000132819, ENSG00000134057, ENSG00000140525, ENSG00000143476, ENSG00000159388, ENSG00000170312, ENSG00000204120, ENSG00000158402, ENSG00000075218, ENSG00000095002, ENSG00000101412, ENSG00000132646, ENSG00000197299, ENSG00000171792, ENSG00000166851, ENSG00000087586, ENSG00000183765, ENSG00000145386	1089	148	16650	2.3760330578512394	0.8338304713701514	0.011893682646537673	0.48390497998714865
GOTERM_BP_FAT	GO:1902100~negative regulation of metaphase/anaphase transition of cell cycle	10	0.7451564828614009	2.4853693844810237E-4	ENSG00000259288, ENSG00000020426, ENSG00000156970, ENSG00000117724, ENSG00000169679, ENSG00000080986, ENSG00000112742, ENSG00000134057, ENSG00000166851, ENSG00000164109	1089	34	16650	4.496840058337384	0.8380569872287902	0.011983976029870336	0.4908344771506923
GOTERM_BP_FAT	GO:0007163~establishment or maintenance of cell polarity	25	1.8628912071535022	2.9043737156977847E-4	ENSG00000040275, ENSG00000240583, ENSG00000072864, ENSG00000080986, ENSG00000151474, ENSG00000120509, ENSG00000101311, ENSG00000147065, ENSG00000115091, ENSG00000142945, ENSG00000103241, ENSG00000121957, ENSG00000148180, ENSG00000141376, ENSG00000107485, ENSG00000124171, ENSG00000137497, ENSG00000175216, ENSG00000047849, ENSG00000116641, ENSG00000075618, ENSG00000115163, ENSG00000118046, ENSG0000…	1089	170	16650	2.248420029168692	0.8808619379488397	0.013899032111208132	0.5733577925369326
GOTERM_BP_FAT	GO:0042127~regulation of cell proliferation	136	10.134128166915051	2.981571285470379E-4	ENSG00000131759, ENSG00000178585, ENSG00000197329, ENSG00000183779, ENSG00000143867, ENSG00000134215, ENSG00000160307, ENSG00000124782, ENSG00000107485, ENSG00000170962, ENSG00000111602, ENSG00000152104, ENSG00000135446, ENSG00000119699, ENSG00000111077, ENSG00000107937, ENSG00000164938, ENSG00000112742, ENSG00000163806, ENSG00000126062, ENSG00000143543, ENSG00000100146, ENSG00000153823, ENSG0000…	1089	1552	16650	1.3397801823293856	0.8874129318408418	0.014173295132770436	0.588554839348987
GOTERM_BP_FAT	GO:0009792~embryo development ending in birth or egg hatching	61	4.545454545454546	3.1214602356937477E-4	ENSG00000142731, ENSG00000131759, ENSG00000115109, ENSG00000134762, ENSG00000151725, ENSG00000143867, ENSG00000143452, ENSG00000146648, ENSG00000107485, ENSG00000129173, ENSG00000140463, ENSG00000172819, ENSG00000060138, ENSG00000054598, ENSG00000119699, ENSG00000129514, ENSG00000120254, ENSG00000104332, ENSG00000108773, ENSG00000157796, ENSG00000146918, ENSG00000187535, ENSG00000100146, ENSG0000…	1089	583	16650	1.5997334958819445	0.8983799436573916	0.014737815265552956	0.6160876379636471
GOTERM_CC_FAT	GO:0000796~condensin complex	5	0.37257824143070045	3.1223603676898843E-4	ENSG00000010292, ENSG00000136824, ENSG00000121152, ENSG00000113810, ENSG00000109805	1012	6	14527	11.962285902503295	0.23480767172906059	0.008328501357322993	0.48252384458167263
GOTERM_BP_FAT	GO:0051293~establishment of spindle localization	10	0.7451564828614009	3.153614167546825E-4	ENSG00000121957, ENSG00000135476, ENSG00000040275, ENSG00000137497, ENSG00000072864, ENSG00000047849, ENSG00000080986, ENSG00000115163, ENSG00000137804, ENSG00000076382	1089	35	16650	4.368358913813459	0.9007458244370894	0.014793175496567668	0.6224151181693616
GOTERM_BP_FAT	GO:0033048~negative regulation of mitotic sister chromatid segregation	10	0.7451564828614009	3.153614167546825E-4	ENSG00000259288, ENSG00000020426, ENSG00000156970, ENSG00000117724, ENSG00000169679, ENSG00000080986, ENSG00000112742, ENSG00000134057, ENSG00000166851, ENSG00000164109	1089	35	16650	4.368358913813459	0.9007458244370894	0.014793175496567668	0.6224151181693616
GOTERM_BP_FAT	GO:0060548~negative regulation of cell death	86	6.4083457526080485	3.2020036131962193E-4	ENSG00000138449, ENSG00000131759, ENSG00000169139, ENSG00000173467, ENSG00000109501, ENSG00000161642, ENSG00000185345, ENSG00000154153, ENSG00000167264, ENSG00000143867, ENSG00000146648, ENSG00000269335, ENSG00000170430, ENSG00000006210, ENSG00000134352, ENSG00000107485, ENSG00000172757, ENSG00000164104, ENSG00000172819, ENSG00000060138, ENSG00000173757, ENSG00000054598, ENSG00000164109, ENSG0000…	1089	897	16650	1.4658595686263671	0.9042029114132457	0.014922936436407075	0.631936817697798
GOTERM_MF_FAT	GO:0003688~DNA replication origin binding	6	0.44709388971684055	3.2151200577207296E-4	ENSG00000073111, ENSG00000100297, ENSG00000144381, ENSG00000091651, ENSG00000093009, ENSG00000065328	971	11	15478	8.694691508285741	0.39582435526446247	0.013899451443406208	0.5356736719482447
GOTERM_BP_FAT	GO:2000045~regulation of G1/S transition of mitotic cell cycle	22	1.639344262295082	3.26912410409443E-4	ENSG00000253729, ENSG00000118193, ENSG00000161642, ENSG00000172167, ENSG00000132819, ENSG00000093009, ENSG00000134057, ENSG00000146648, ENSG00000135046, ENSG00000159388, ENSG00000170312, ENSG00000204120, ENSG00000158402, ENSG00000171791, ENSG00000075218, ENSG00000153823, ENSG00000150722, ENSG00000101412, ENSG00000132646, ENSG00000106462, ENSG00000087586, ENSG00000183765	1089	141	16650	2.385557704706641	0.9087997776091085	0.015137117558034374	0.6451428328628439
GOTERM_BP_FAT	GO:0065004~protein-DNA complex assembly	31	2.309985096870343	3.326858944385067E-4	ENSG00000073111, ENSG00000203760, ENSG00000182185, ENSG00000196584, ENSG00000138778, ENSG00000166451, ENSG00000117724, ENSG00000123485, ENSG00000151725, ENSG00000120334, ENSG00000138092, ENSG00000105011, ENSG00000185420, ENSG00000102384, ENSG00000164104, ENSG00000115163, ENSG00000175279, ENSG00000020426, ENSG00000251503, ENSG00000051180, ENSG00000093009, ENSG00000100162, ENSG00000143401, ENSG0000…	1089	235	16650	2.0168806048883416	0.9125770015340601	0.015305689801465294	0.6565008798834593
GOTERM_BP_FAT	GO:0031398~positive regulation of protein ubiquitination	26	1.9374068554396422	3.362038717913215E-4	ENSG00000109501, ENSG00000112029, ENSG00000185345, ENSG00000197329, ENSG00000108106, ENSG00000134057, ENSG00000131507, ENSG00000140525, ENSG00000170312, ENSG00000120539, ENSG00000156970, ENSG00000113558, ENSG00000068878, ENSG00000145604, ENSG00000164109, ENSG00000166851, ENSG00000175279, ENSG00000251503, ENSG00000145979, ENSG00000175166, ENSG00000184675, ENSG00000117399, ENSG00000115233, ENSG0000…	1089	182	16650	2.1841794569067297	0.9148014766443953	0.01536978732187222	0.663421114184537
GOTERM_BP_FAT	GO:0008608~attachment of spindle microtubules to kinetochore	8	0.5961251862891207	3.5638609893332793E-4	ENSG00000149636, ENSG00000138778, ENSG00000137812, ENSG00000080986, ENSG00000134057, ENSG00000178999, ENSG00000129810, ENSG00000142945	1089	22	16650	5.559729526671675	0.9265122838244974	0.016184088592630652	0.703112849875398
GOTERM_BP_FAT	GO:0031100~organ regeneration	15	1.1177347242921014	3.6081969541773085E-4	ENSG00000176890, ENSG00000100650, ENSG00000146648, ENSG00000172216, ENSG00000148773, ENSG00000170312, ENSG00000138772, ENSG00000084207, ENSG00000132646, ENSG00000134324, ENSG00000106462, ENSG00000135446, ENSG00000087586, ENSG00000145386, ENSG00000148400	1089	76	16650	3.017616354936929	0.92886105360357	0.016282873586523694	0.7118302436212254
GOTERM_BP_FAT	GO:0032508~DNA duplex unwinding	15	1.1177347242921014	3.6081969541773085E-4	ENSG00000073111, ENSG00000131747, ENSG00000051180, ENSG00000093009, ENSG00000135046, ENSG00000137309, ENSG00000101003, ENSG00000197275, ENSG00000160957, ENSG00000100297, ENSG00000076003, ENSG00000197299, ENSG00000104738, ENSG00000112118, ENSG00000166508	1089	76	16650	3.017616354936929	0.92886105360357	0.016282873586523694	0.7118302436212254
GOTERM_BP_FAT	GO:0051988~regulation of attachment of spindle microtubules to kinetochore	6	0.44709388971684055	3.9112938390657877E-4	ENSG00000161800, ENSG00000114346, ENSG00000128944, ENSG00000134057, ENSG00000076382, ENSG00000117650	1089	11	16650	8.339594290007513	0.9430278071347707	0.017530884377687905	0.7714060770628528
GOTERM_BP_FAT	GO:1902806~regulation of cell cycle G1/S phase transition	23	1.713859910581222	3.944633534256834E-4	ENSG00000253729, ENSG00000118193, ENSG00000161642, ENSG00000172167, ENSG00000132819, ENSG00000093009, ENSG00000146648, ENSG00000134057, ENSG00000135046, ENSG00000159388, ENSG00000170312, ENSG00000204120, ENSG00000158402, ENSG00000171791, ENSG00000075218, ENSG00000153823, ENSG00000150722, ENSG00000101412, ENSG00000132646, ENSG00000106462, ENSG00000087586, ENSG00000101447, ENSG00000183765	1089	153	16650	2.298384918705774	0.9444026400895041	0.017571515673096116	0.7779571571734367
GOTERM_MF_FAT	GO:0008574~ATP-dependent microtubule motor activity, plus-end-directed	7	0.5216095380029807	4.0548860995556015E-4	ENSG00000118193, ENSG00000186185, ENSG00000138160, ENSG00000090889, ENSG00000089177, ENSG00000226650, ENSG00000121621	971	17	15478	6.563639668019628	0.4703450438083543	0.01702979862492171	0.6751427641920715
GOTERM_BP_FAT	GO:0043009~chordate embryonic development	60	4.470938897168406	4.117304124555089E-4	ENSG00000142731, ENSG00000131759, ENSG00000115109, ENSG00000134762, ENSG00000151725, ENSG00000143867, ENSG00000143452, ENSG00000146648, ENSG00000107485, ENSG00000129173, ENSG00000140463, ENSG00000172819, ENSG00000060138, ENSG00000054598, ENSG00000119699, ENSG00000129514, ENSG00000120254, ENSG00000104332, ENSG00000108773, ENSG00000157796, ENSG00000146918, ENSG00000187535, ENSG00000100146, ENSG0000…	1089	577	16650	1.5898706618731826	0.9510097754910667	0.018222980399475674	0.8118794772885574
GOTERM_MF_FAT	GO:0046983~protein dimerization activity	102	7.600596125186289	4.201094985984424E-4	ENSG00000131759, ENSG00000097021, ENSG00000028528, ENSG00000112667, ENSG00000176890, ENSG00000143412, ENSG00000083444, ENSG00000160307, ENSG00000107485, ENSG00000111602, ENSG00000073008, ENSG00000119699, ENSG00000174373, ENSG00000131747, ENSG00000120254, ENSG00000112742, ENSG00000170469, ENSG00000152642, ENSG00000075275, ENSG00000117305, ENSG00000101871, ENSG00000119866, ENSG00000118873, ENSG0000…	971	1160	15478	1.401644234525374	0.4823468753256258	0.01717836905258019	0.6994064664431976
GOTERM_BP_FAT	GO:0006302~double-strand break repair	28	2.086438152011923	4.259259895403923E-4	ENSG00000182185, ENSG00000169139, ENSG00000196584, ENSG00000051341, ENSG00000097046, ENSG00000071539, ENSG00000185480, ENSG00000170430, ENSG00000152457, ENSG00000160957, ENSG00000197275, ENSG00000111602, ENSG00000095002, ENSG00000171320, ENSG00000197299, ENSG00000121211, ENSG00000183765, ENSG00000111247, ENSG00000253729, ENSG00000111206, ENSG00000051180, ENSG00000149554, ENSG00000085999, ENSG0000…	1089	206	16650	2.0781513279306747	0.9558492988208075	0.018732306649357988	0.8397594127882768
GOTERM_BP_FAT	GO:0032886~regulation of microtubule-based process	22	1.639344262295082	4.369644618893331E-4	ENSG00000142731, ENSG00000154839, ENSG00000089289, ENSG00000230873, ENSG00000149554, ENSG00000166780, ENSG00000162063, ENSG00000249884, ENSG00000117650, ENSG00000174871, ENSG00000138160, ENSG00000099901, ENSG00000140463, ENSG00000121621, ENSG00000101871, ENSG00000185133, ENSG00000165480, ENSG00000186868, ENSG00000166851, ENSG00000141736, ENSG00000123473, ENSG00000087586	1089	144	16650	2.335858585858586	0.9592796429097789	0.019098562584554224	0.8614336915242937
GOTERM_BP_FAT	GO:0042325~regulation of phosphorylation	123	9.165424739195231	4.3801330671830186E-4	ENSG00000185345, ENSG00000181929, ENSG00000168078, ENSG00000167264, ENSG00000134215, ENSG00000138031, ENSG00000117450, ENSG00000170962, ENSG00000197299, ENSG00000111269, ENSG00000135446, ENSG00000119699, ENSG00000107937, ENSG00000110169, ENSG00000112742, ENSG00000163806, ENSG00000111328, ENSG00000143543, ENSG00000134398, ENSG00000152642, ENSG00000153823, ENSG00000106804, ENSG00000101871, ENSG0000…	1089	1393	16650	1.3500204683393353	0.9595913835805434	0.019030436353656532	0.8634928869614922
GOTERM_BP_FAT	GO:0070925~organelle assembly	66	4.918032786885246	4.4446807730588083E-4	ENSG00000142731, ENSG00000171055, ENSG00000112029, ENSG00000117724, ENSG00000090889, ENSG00000226650, ENSG00000196230, ENSG00000140463, ENSG00000101057, ENSG00000124839, ENSG00000251503, ENSG00000182841, ENSG00000145979, ENSG00000164938, ENSG00000157796, ENSG00000099622, ENSG00000119636, ENSG00000187535, ENSG00000148180, ENSG00000152582, ENSG00000011426, ENSG00000075618, ENSG00000141738, ENSG0000…	1089	653	16650	1.5453153278574412	0.9614580433354604	0.01919439499889708	0.8761646341396867
GOTERM_BP_FAT	GO:0071824~protein-DNA complex subunit organization	33	2.459016393442623	4.765079077754088E-4	ENSG00000073111, ENSG00000203760, ENSG00000182185, ENSG00000196584, ENSG00000138778, ENSG00000166451, ENSG00000117724, ENSG00000123485, ENSG00000151725, ENSG00000120334, ENSG00000138092, ENSG00000105011, ENSG00000185420, ENSG00000137309, ENSG00000068878, ENSG00000102384, ENSG00000164104, ENSG00000115163, ENSG00000175279, ENSG00000020426, ENSG00000251503, ENSG00000051180, ENSG00000093009, ENSG0000…	1089	262	16650	1.9257460097154753	0.9695227773804271	0.020443614205748806	0.9390411870473847
GOTERM_BP_FAT	GO:0007080~mitotic metaphase plate congression	10	0.7451564828614009	4.93738106916452E-4	ENSG00000118193, ENSG00000138778, ENSG00000134690, ENSG00000146670, ENSG00000040275, ENSG00000237649, ENSG00000138180, ENSG00000121621, ENSG00000134057, ENSG00000142945	1089	37	16650	4.132231404958677	0.97313768493518	0.021051901200496603	0.972838924347752
GAD_DISEASE	head and neck cancer	17	1.2667660208643814	5.058328849637285E-4	ENSG00000253729, ENSG00000117118, ENSG00000020426, ENSG00000051180, ENSG00000176890, ENSG00000169083, ENSG00000134202, ENSG00000168765, ENSG00000146648, ENSG00000171428, ENSG00000148773, ENSG00000170430, ENSG00000147889, ENSG00000105810, ENSG00000160957, ENSG00000084207, ENSG00000140443	906	91	12971	2.674562744099168	0.6827373168934767	0.17414621138039854	0.8788400367981453
GOTERM_BP_FAT	GO:0001701~in utero embryonic development	39	2.9061102831594634	5.125276460857765E-4	ENSG00000142731, ENSG00000182185, ENSG00000196584, ENSG00000115109, ENSG00000134762, ENSG00000143452, ENSG00000146648, ENSG00000134057, ENSG00000172216, ENSG00000204084, ENSG00000103241, ENSG00000033170, ENSG00000114861, ENSG00000171345, ENSG00000145741, ENSG00000107485, ENSG00000129173, ENSG00000095002, ENSG00000060138, ENSG00000054598, ENSG00000119699, ENSG00000123473, ENSG00000157456, ENSG0000…	1089	331	16650	1.8014531472372726	0.9765928736872914	0.02171808736403047	1.009682890769803
GOTERM_BP_FAT	GO:0065009~regulation of molecular function	229	17.06408345752608	5.139506292672952E-4	ENSG00000131759, ENSG00000109501, ENSG00000115109, ENSG00000197329, ENSG00000134215, ENSG00000121957, ENSG00000156970, ENSG00000150938, ENSG00000140463, ENSG00000171119, ENSG00000119699, ENSG00000107937, ENSG00000136982, ENSG00000214456, ENSG00000143543, ENSG00000143401, ENSG00000132600, ENSG00000156475, ENSG00000224389, ENSG00000144681, ENSG00000116641, ENSG00000124126, ENSG00000148400, ENSG0000…	1089	2863	16650	1.2229268841849414	0.9768356782635991	0.021652505493311214	1.0124726548525032
UP_KEYWORDS	Cyclin	10	0.7451564828614009	5.232299847165512E-4	ENSG00000147889, ENSG00000105173, ENSG00000162063, ENSG00000138764, ENSG00000134057, ENSG00000135446, ENSG00000105219, ENSG00000145386, ENSG00000157456, ENSG00000175305	1246	40	20581	4.1294141252006415	0.21806405310045052	0.009416250339638332	0.7443271960890896
GOTERM_CC_FAT	GO:0042555~MCM complex	6	0.44709388971684055	5.239117080007795E-4	ENSG00000073111, ENSG00000100297, ENSG00000076003, ENSG00000112118, ENSG00000104738, ENSG00000166508	1012	11	14527	7.829859863456701	0.36180410098688975	0.013517204555886564	0.8084038439365338
GOTERM_BP_FAT	GO:1903322~positive regulation of protein modification by small protein conjugation or removal	27	2.011922503725782	5.241880905824039E-4	ENSG00000109501, ENSG00000112029, ENSG00000185345, ENSG00000197329, ENSG00000108106, ENSG00000134057, ENSG00000140525, ENSG00000131507, ENSG00000170312, ENSG00000147889, ENSG00000120539, ENSG00000156970, ENSG00000113558, ENSG00000068878, ENSG00000145604, ENSG00000164109, ENSG00000166851, ENSG00000175279, ENSG00000251503, ENSG00000145979, ENSG00000175166, ENSG00000184675, ENSG00000117399, ENSG0000…	1089	198	16650	2.0848985725018783	0.9785098405040527	0.021952906744999834	1.0325410374124933
GOTERM_BP_FAT	GO:0090329~regulation of DNA-dependent DNA replication	11	0.819672131147541	5.307755326022386E-4	ENSG00000140534, ENSG00000153823, ENSG00000163918, ENSG00000097046, ENSG00000129173, ENSG00000136982, ENSG00000197299, ENSG00000049541, ENSG00000276644, ENSG00000167513, ENSG00000183765	1089	45	16650	3.7373737373737375	0.9795225712167123	0.022099459102361996	1.0454522847071157
GOTERM_BP_FAT	GO:0031497~chromatin assembly	24	1.7883755588673622	5.500027058866645E-4	ENSG00000203760, ENSG00000073111, ENSG00000251503, ENSG00000166451, ENSG00000123485, ENSG00000151725, ENSG00000120334, ENSG00000138092, ENSG00000105011, ENSG00000185420, ENSG00000100162, ENSG00000132780, ENSG00000143401, ENSG00000137309, ENSG00000147889, ENSG00000162521, ENSG00000137812, ENSG00000102384, ENSG00000164104, ENSG00000115163, ENSG00000119969, ENSG00000175279, ENSG00000104147, ENSG0000…	1089	167	16650	2.197258375810363	0.9822137215074714	0.022761684970245777	1.0831279927116966
GOTERM_MF_FAT	GO:0050662~coenzyme binding	25	1.8628912071535022	5.558223343052258E-4	ENSG00000139531, ENSG00000097021, ENSG00000128928, ENSG00000049239, ENSG00000140374, ENSG00000167264, ENSG00000100243, ENSG00000182054, ENSG00000116171, ENSG00000092621, ENSG00000196177, ENSG00000119711, ENSG00000160211, ENSG00000152642, ENSG00000159348, ENSG00000016391, ENSG00000094963, ENSG00000168306, ENSG00000117305, ENSG00000117009, ENSG00000121671, ENSG00000181513, ENSG00000140263, ENSG0000…	971	185	15478	2.15409023853926	0.5815574777903152	0.022091200314289017	0.9243592884028651
GOTERM_MF_FAT	GO:0003690~double-stranded DNA binding	75	5.588673621460507	5.609275189816859E-4	ENSG00000131759, ENSG00000185345, ENSG00000091831, ENSG00000146648, ENSG00000153879, ENSG00000124782, ENSG00000107485, ENSG00000104447, ENSG00000147862, ENSG00000129173, ENSG00000164104, ENSG00000172819, ENSG00000060138, ENSG00000173757, ENSG00000054598, ENSG00000065328, ENSG00000101057, ENSG00000121211, ENSG00000174282, ENSG00000197472, ENSG00000164032, ENSG00000162419, ENSG00000144381, ENSG0000…	971	805	15478	1.4851181147693038	0.5848934458252564	0.021740689925886736	0.9328121055364513
GOTERM_BP_FAT	GO:0006275~regulation of DNA replication	19	1.4157973174366618	5.728449775044562E-4	ENSG00000097046, ENSG00000107937, ENSG00000136982, ENSG00000146648, ENSG00000049541, ENSG00000116161, ENSG00000167513, ENSG00000276644, ENSG00000170312, ENSG00000140534, ENSG00000153823, ENSG00000163918, ENSG00000129173, ENSG00000140443, ENSG00000197299, ENSG00000132646, ENSG00000171320, ENSG00000119699, ENSG00000183765	1089	117	16650	2.4828706646888468	0.9849551383497477	0.023562947375315835	1.127869795714198
GOTERM_MF_FAT	GO:1990939~ATP-dependent microtubule motor activity	7	0.5216095380029807	5.761730323048627E-4	ENSG00000118193, ENSG00000186185, ENSG00000138160, ENSG00000090889, ENSG00000089177, ENSG00000226650, ENSG00000121621	971	18	15478	6.1989930197963155	0.5946982162397587	0.021786567034399518	0.9580505530258354
GOTERM_BP_FAT	GO:0030029~actin filament-based process	67	4.992548435171386	5.807613251479595E-4	ENSG00000115109, ENSG00000185345, ENSG00000139734, ENSG00000163995, ENSG00000184588, ENSG00000024422, ENSG00000050405, ENSG00000158164, ENSG00000141376, ENSG00000136068, ENSG00000149925, ENSG00000145819, ENSG00000172757, ENSG00000140463, ENSG00000119699, ENSG00000104332, ENSG00000134755, ENSG00000115648, ENSG00000152642, ENSG00000148180, ENSG00000158427, ENSG00000186635, ENSG00000075275, ENSG0000…	1089	672	16650	1.5243752459661553	0.9858030987039272	0.023751419042741806	1.143371285483441
GOTERM_BP_FAT	GO:0003006~developmental process involved in reproduction	64	4.769001490312966	6.160435929666202E-4	ENSG00000142731, ENSG00000131759, ENSG00000096063, ENSG00000173320, ENSG00000112029, ENSG00000091831, ENSG00000206075, ENSG00000071539, ENSG00000143867, ENSG00000143452, ENSG00000146648, ENSG00000133835, ENSG00000140526, ENSG00000107485, ENSG00000129173, ENSG00000068878, ENSG00000140463, ENSG00000101224, ENSG00000102384, ENSG00000164104, ENSG00000121621, ENSG00000172819, ENSG00000060138, ENSG0000…	1089	636	16650	1.538541504236187	0.9890377048783338	0.025036829049003284	1.212431618629961
GOTERM_BP_FAT	GO:0043549~regulation of kinase activity	76	5.663189269746647	6.336683198747877E-4	ENSG00000136457, ENSG00000164045, ENSG00000185345, ENSG00000181929, ENSG00000105173, ENSG00000167264, ENSG00000134215, ENSG00000146648, ENSG00000269335, ENSG00000138031, ENSG00000170962, ENSG00000101224, ENSG00000197299, ENSG00000119699, ENSG00000135446, ENSG00000145386, ENSG00000118193, ENSG00000104332, ENSG00000107937, ENSG00000163806, ENSG00000080839, ENSG00000143543, ENSG00000134398, ENSG0000…	1089	788	16650	1.4745983135461678	0.9903660101022441	0.02560208182043433	1.2469125116915225
GOTERM_BP_FAT	GO:0051382~kinetochore assembly	6	0.44709388971684055	6.345089068676825E-4	ENSG00000203760, ENSG00000138778, ENSG00000251503, ENSG00000117724, ENSG00000115163, ENSG00000175279	1089	12	16650	7.644628099173554	0.9904251765691856	0.025495026672672783	1.2485567447006907
GOTERM_BP_FAT	GO:0001932~regulation of protein phosphorylation	115	8.569299552906111	6.764577807437089E-4	ENSG00000185345, ENSG00000181929, ENSG00000168078, ENSG00000167264, ENSG00000138031, ENSG00000117450, ENSG00000170962, ENSG00000197299, ENSG00000111269, ENSG00000119699, ENSG00000135446, ENSG00000107937, ENSG00000110169, ENSG00000112742, ENSG00000163806, ENSG00000111328, ENSG00000143543, ENSG00000134398, ENSG00000152642, ENSG00000153823, ENSG00000106804, ENSG00000101871, ENSG00000116641, ENSG0000…	1089	1300	16650	1.352511125238398	0.992959339242468	0.02701003440325156	1.3305779722612932
GOTERM_BP_FAT	GO:0061180~mammary gland epithelium development	13	0.9687034277198211	6.824604841925799E-4	ENSG00000091831, ENSG00000169083, ENSG00000183779, ENSG00000172216, ENSG00000103241, ENSG00000170430, ENSG00000183856, ENSG00000124782, ENSG00000107485, ENSG00000178568, ENSG00000138685, ENSG00000113494, ENSG00000135374	1089	63	16650	3.1549258821986093	0.9932623693238539	0.027098840716533457	1.3423095656009965
GOTERM_BP_FAT	GO:0006333~chromatin assembly or disassembly	26	1.9374068554396422	6.974834482001366E-4	ENSG00000203760, ENSG00000073111, ENSG00000166451, ENSG00000123485, ENSG00000151725, ENSG00000120334, ENSG00000138092, ENSG00000105011, ENSG00000185420, ENSG00000137309, ENSG00000147889, ENSG00000152455, ENSG00000164104, ENSG00000115163, ENSG00000102384, ENSG00000175279, ENSG00000251503, ENSG00000117115, ENSG00000100162, ENSG00000143401, ENSG00000132780, ENSG00000162521, ENSG00000137812, ENSG0000…	1089	191	16650	2.0812600060577213	0.9939648290883752	0.027538042957296338	1.3716644158163316
GOTERM_BP_FAT	GO:0007050~cell cycle arrest	30	2.235469448584203	7.238502505641843E-4	ENSG00000161642, ENSG00000178252, ENSG00000181929, ENSG00000151465, ENSG00000188763, ENSG00000132819, ENSG00000138035, ENSG00000134057, ENSG00000159388, ENSG00000105856, ENSG00000170312, ENSG00000147889, ENSG00000137801, ENSG00000165490, ENSG00000095002, ENSG00000101412, ENSG00000132646, ENSG00000118046, ENSG00000135446, ENSG00000183765, ENSG00000172167, ENSG00000164938, ENSG00000134398, ENSG0000…	1089	235	16650	1.9518199402145244	0.995025343221965	0.02841140482169091	1.423165060540288
GOTERM_BP_FAT	GO:0045859~regulation of protein kinase activity	71	5.290611028315946	7.770544227753662E-4	ENSG00000136457, ENSG00000164045, ENSG00000181929, ENSG00000105173, ENSG00000167264, ENSG00000146648, ENSG00000269335, ENSG00000138031, ENSG00000170962, ENSG00000101224, ENSG00000197299, ENSG00000119699, ENSG00000135446, ENSG00000145386, ENSG00000118193, ENSG00000104332, ENSG00000107937, ENSG00000163806, ENSG00000143543, ENSG00000134398, ENSG00000114738, ENSG00000114737, ENSG00000176204, ENSG0000…	1089	730	16650	1.4870372466885542	0.9966317397151173	0.030306186008972724	1.527007746838882
GOTERM_BP_FAT	GO:1904668~positive regulation of ubiquitin protein ligase activity	15	1.1177347242921014	8.012004401297854E-4	ENSG00000112029, ENSG00000108106, ENSG00000134057, ENSG00000175166, ENSG00000117399, ENSG00000170312, ENSG00000115233, ENSG00000120539, ENSG00000156970, ENSG00000101182, ENSG00000113558, ENSG00000068878, ENSG00000166851, ENSG00000164109, ENSG00000175063	1089	82	16650	2.796815158234227	0.997178097563906	0.03106813976674805	1.5741011185496645
GOTERM_CC_FAT	GO:0070062~extracellular exosome	236	17.58569299552906	8.113047410636028E-4	ENSG00000169139, ENSG00000146281, ENSG00000128833, ENSG00000187720, ENSG00000024422, ENSG00000183684, ENSG00000134215, ENSG00000143412, ENSG00000150540, ENSG00000143409, ENSG00000150938, ENSG00000121005, ENSG00000073008, ENSG00000124839, ENSG00000162078, ENSG00000117118, ENSG00000166347, ENSG00000117115, ENSG00000110169, ENSG00000196154, ENSG00000224389, ENSG00000151116, ENSG00000136295, ENSG0000…	1012	2811	14527	1.2051651965809083	0.5012101234669943	0.020250107667150075	1.249255124211257
GOTERM_BP_FAT	GO:0040001~establishment of mitotic spindle localization	8	0.5961251862891207	8.451974563114893E-4	ENSG00000121957, ENSG00000135476, ENSG00000040275, ENSG00000137497, ENSG00000072864, ENSG00000080986, ENSG00000115163, ENSG00000137804	1089	25	16650	4.892561983471074	0.9979559939089533	0.03257445280011706	1.6598560634597415
GOTERM_BP_FAT	GO:0046395~carboxylic acid catabolic process	26	1.9374068554396422	8.769915834860442E-4	ENSG00000128928, ENSG00000183044, ENSG00000140374, ENSG00000117480, ENSG00000116171, ENSG00000005469, ENSG00000133835, ENSG00000150540, ENSG00000140263, ENSG00000115419, ENSG00000240303, ENSG00000103485, ENSG00000177465, ENSG00000131844, ENSG00000169047, ENSG00000135821, ENSG00000214456, ENSG00000130766, ENSG00000196177, ENSG00000119711, ENSG00000186951, ENSG00000117305, ENSG00000168306, ENSG0000…	1089	194	16650	2.0490755729743544	0.9983809318342659	0.03360279414042178	1.7217820967256658
GOTERM_BP_FAT	GO:0072001~renal system development	34	2.533532041728763	8.892245840745975E-4	ENSG00000138175, ENSG00000131759, ENSG00000178585, ENSG00000165731, ENSG00000109501, ENSG00000115758, ENSG00000117724, ENSG00000143867, ENSG00000115596, ENSG00000168743, ENSG00000172037, ENSG00000103241, ENSG00000008196, ENSG00000171791, ENSG00000107485, ENSG00000170962, ENSG00000183943, ENSG00000054598, ENSG00000170549, ENSG00000104332, ENSG00000111077, ENSG00000170873, ENSG00000126562, ENSG0000…	1089	283	16650	1.8368717694127268	0.9985198001838977	0.033886501764803234	1.7455986823684988
UP_KEYWORDS	Primary microcephaly	7	0.5216095380029807	8.993023891770027E-4	ENSG00000075702, ENSG00000138778, ENSG00000105810, ENSG00000168389, ENSG00000137812, ENSG00000066279, ENSG00000123473	1246	20	20581	5.781179775280899	0.3448311510818187	0.015539561796289902	1.2761276510665387
GOTERM_MF_FAT	GO:0019901~protein kinase binding	53	3.9493293591654246	9.197268789000915E-4	ENSG00000131759, ENSG00000081985, ENSG00000112029, ENSG00000185345, ENSG00000164045, ENSG00000105173, ENSG00000181929, ENSG00000143867, ENSG00000146648, ENSG00000197892, ENSG00000188554, ENSG00000101224, ENSG00000152104, ENSG00000145386, ENSG00000118193, ENSG00000131747, ENSG00000174282, ENSG00000119638, ENSG00000163806, ENSG00000140694, ENSG00000143543, ENSG00000134759, ENSG00000213639, ENSG0000…	971	531	15478	1.5910248428532916	0.7635161087802383	0.03374776071819319	1.5251922998008483
GOTERM_BP_FAT	GO:0060429~epithelium development	96	7.153502235469449	9.385908470452748E-4	ENSG00000138449, ENSG00000131759, ENSG00000178585, ENSG00000074527, ENSG00000115109, ENSG00000185483, ENSG00000112667, ENSG00000091831, ENSG00000176890, ENSG00000206075, ENSG00000183779, ENSG00000184154, ENSG00000143867, ENSG00000115596, ENSG00000146648, ENSG00000133835, ENSG00000172037, ENSG00000170430, ENSG00000121957, ENSG00000124782, ENSG00000107485, ENSG00000136068, ENSG00000102144, ENSG0000…	1089	1060	16650	1.3846873538125684	0.9989692488110342	0.03554991194887536	1.8416548241877218
GAD_DISEASE	Tobacco Use Disorder	252	18.7779433681073	9.469833477385796E-4	ENSG00000171055, ENSG00000168078, ENSG00000163995, ENSG00000128833, ENSG00000187720, ENSG00000120162, ENSG00000134215, ENSG00000160191, ENSG00000054392, ENSG00000134824, ENSG00000084444, ENSG00000150540, ENSG00000104447, ENSG00000111602, ENSG00000150938, ENSG00000152104, ENSG00000140463, ENSG00000171320, ENSG00000184445, ENSG00000121211, ENSG00000124839, ENSG00000117118, ENSG00000196090, ENSG0000…	906	3034	12971	1.189132437234521	0.8834836011018364	0.2644254039323376	1.6393512150292722
GAD_DISEASE	Cholesterol, HDL	49	3.651266766020864	9.733929132968204E-4	ENSG00000186260, ENSG00000185345, ENSG00000139734, ENSG00000073060, ENSG00000039139, ENSG00000184588, ENSG00000122584, ENSG00000134215, ENSG00000086475, ENSG00000100596, ENSG00000111319, ENSG00000196569, ENSG00000115091, ENSG00000134824, ENSG00000135046, ENSG00000119285, ENSG00000150540, ENSG00000164309, ENSG00000114698, ENSG00000142192, ENSG00000181722, ENSG00000196739, ENSG00000178568, ENSG0000…	906	434	12971	1.6164103111870682	0.8902668917472254	0.24134869340649145	1.684704423358585
GOTERM_BP_FAT	GO:0030010~establishment of cell polarity	16	1.1922503725782414	9.760799769630985E-4	ENSG00000040275, ENSG00000072864, ENSG00000080986, ENSG00000151474, ENSG00000147065, ENSG00000101311, ENSG00000103241, ENSG00000121957, ENSG00000148180, ENSG00000137497, ENSG00000047849, ENSG00000115163, ENSG00000075618, ENSG00000116641, ENSG00000118046, ENSG00000076382	1089	93	16650	2.6304096685328355	0.999216939758593	0.03675414797946741	1.9145410438586752
UP_KEYWORDS	DNA condensation	6	0.44709388971684055	0.001015193415574934	ENSG00000010292, ENSG00000136824, ENSG00000121152, ENSG00000113810, ENSG00000109805, ENSG00000146918	1246	14	20581	7.0789956432011	0.37959529538641346	0.016904883728656284	1.4394732082482986
GOTERM_BP_FAT	GO:0051299~centrosome separation	5	0.37257824143070045	0.001025877129540778	ENSG00000138160, ENSG00000099901, ENSG00000072864, ENSG00000117650, ENSG00000087586	1089	8	16650	9.555785123966942	0.9994564455708882	0.038396451049526825	2.0112770136796687
GOTERM_BP_FAT	GO:0051256~mitotic spindle midzone assembly	5	0.37257824143070045	0.001025877129540778	ENSG00000161800, ENSG00000090889, ENSG00000226650, ENSG00000137807, ENSG00000178999	1089	8	16650	9.555785123966942	0.9994564455708882	0.038396451049526825	2.0112770136796687
GAD_DISEASE	lung cancer	56	4.172876304023846	0.0010278655700896393	ENSG00000164045, ENSG00000091831, ENSG00000176890, ENSG00000196136, ENSG00000169684, ENSG00000146648, ENSG00000133835, ENSG00000170430, ENSG00000137673, ENSG00000107485, ENSG00000156970, ENSG00000174371, ENSG00000101224, ENSG00000197299, ENSG00000054598, ENSG00000101057, ENSG00000135446, ENSG00000175356, ENSG00000131669, ENSG00000145386, ENSG00000273259, ENSG00000168496, ENSG00000171428, ENSG0000…	906	516	12971	1.5537587487379572	0.9030370573891096	0.22838503311737557	1.7781881865875038
GOTERM_BP_FAT	GO:0072395~signal transduction involved in cell cycle checkpoint	13	0.9687034277198211	0.001051055005746197	ENSG00000253729, ENSG00000161642, ENSG00000132819, ENSG00000176887, ENSG00000134057, ENSG00000159388, ENSG00000170312, ENSG00000158402, ENSG00000075218, ENSG00000132646, ENSG00000101412, ENSG00000183765, ENSG00000087586	1089	66	16650	3.0115201602804906	0.9995480663456326	0.039120825750292076	2.0601530809392754
GOTERM_BP_FAT	GO:0021591~ventricular system development	8	0.5961251862891207	0.0010920295839122324	ENSG00000105810, ENSG00000020426, ENSG00000117724, ENSG00000240583, ENSG00000039139, ENSG00000140463, ENSG00000165695, ENSG00000112981	1089	26	16650	4.704386522568341	0.9996653398083569	0.04041027745401038	2.1396447075159863
GOTERM_CC_FAT	GO:1903561~extracellular vesicle	236	17.58569299552906	0.0011096117422862016	ENSG00000169139, ENSG00000146281, ENSG00000128833, ENSG00000187720, ENSG00000024422, ENSG00000183684, ENSG00000134215, ENSG00000143412, ENSG00000150540, ENSG00000143409, ENSG00000150938, ENSG00000121005, ENSG00000073008, ENSG00000124839, ENSG00000162078, ENSG00000117118, ENSG00000166347, ENSG00000117115, ENSG00000110169, ENSG00000196154, ENSG00000224389, ENSG00000151116, ENSG00000136295, ENSG0000…	1012	2825	14527	1.1991926964916577	0.6138252297493284	0.026818542252196154	1.7049090400375055
GOTERM_CC_FAT	GO:0043230~extracellular organelle	236	17.58569299552906	0.0011323115022098028	ENSG00000169139, ENSG00000146281, ENSG00000128833, ENSG00000187720, ENSG00000024422, ENSG00000183684, ENSG00000134215, ENSG00000143412, ENSG00000150540, ENSG00000143409, ENSG00000150938, ENSG00000121005, ENSG00000073008, ENSG00000124839, ENSG00000162078, ENSG00000117118, ENSG00000166347, ENSG00000117115, ENSG00000110169, ENSG00000196154, ENSG00000224389, ENSG00000151116, ENSG00000136295, ENSG0000…	1012	2826	14527	1.1987683537115827	0.6212734222102505	0.026610118654277426	1.7395015126986824
GOTERM_BP_FAT	GO:0040008~regulation of growth	64	4.769001490312966	0.0011342667302556447	ENSG00000109501, ENSG00000185345, ENSG00000124251, ENSG00000112667, ENSG00000141753, ENSG00000138035, ENSG00000146648, ENSG00000160211, ENSG00000130005, ENSG00000165140, ENSG00000067445, ENSG00000007402, ENSG00000150938, ENSG00000140463, ENSG00000170035, ENSG00000060138, ENSG00000173757, ENSG00000054598, ENSG00000118193, ENSG00000104332, ENSG00000074800, ENSG00000115112, ENSG00000136518, ENSG0000…	1089	652	16650	1.5007858845003297	0.9997544682974663	0.041730355250153894	2.221521623781042
GOTERM_BP_FAT	GO:0043066~negative regulation of apoptotic process	77	5.737704918032787	0.0011488515970060772	ENSG00000138449, ENSG00000131759, ENSG00000169139, ENSG00000109501, ENSG00000161642, ENSG00000185345, ENSG00000154153, ENSG00000143867, ENSG00000146648, ENSG00000170430, ENSG00000006210, ENSG00000134352, ENSG00000107485, ENSG00000172757, ENSG00000164104, ENSG00000172819, ENSG00000060138, ENSG00000173757, ENSG00000054598, ENSG00000164109, ENSG00000119699, ENSG00000118193, ENSG00000170540, ENSG0000…	1089	818	16650	1.4392087130473437	0.9997793705871314	0.042044750901230166	2.2497793488441054
GOTERM_BP_FAT	GO:0030036~actin cytoskeleton organization	56	4.172876304023846	0.0012252378191842895	ENSG00000115109, ENSG00000185345, ENSG00000139734, ENSG00000163995, ENSG00000024422, ENSG00000050405, ENSG00000158164, ENSG00000141376, ENSG00000136068, ENSG00000145819, ENSG00000149925, ENSG00000172757, ENSG00000140463, ENSG00000119699, ENSG00000104332, ENSG00000148180, ENSG00000158427, ENSG00000186635, ENSG00000136943, ENSG00000248905, ENSG00000075618, ENSG00000083857, ENSG00000124126, ENSG0000…	1089	553	16650	1.5482791086933778	0.9998739892963373	0.044556271911384004	2.39764867083172
GOTERM_CC_FAT	GO:0031262~Ndc80 complex	4	0.29806259314456035	0.0012745890601542967	ENSG00000143228, ENSG00000161888, ENSG00000080986, ENSG00000152253	1012	4	14527	14.354743083003951	0.6647971969205785	0.029108996569023327	1.9560609720069122
GOTERM_CC_FAT	GO:0000942~condensed nuclear chromosome outer kinetochore	4	0.29806259314456035	0.0012745890601542967	ENSG00000169679, ENSG00000080986, ENSG00000134057, ENSG00000166851	1012	4	14527	14.354743083003951	0.6647971969205785	0.029108996569023327	1.9560609720069122
GOTERM_BP_FAT	GO:1904666~regulation of ubiquitin protein ligase activity	15	1.1177347242921014	0.0012971361491396205	ENSG00000112029, ENSG00000108106, ENSG00000134057, ENSG00000175166, ENSG00000117399, ENSG00000170312, ENSG00000115233, ENSG00000120539, ENSG00000156970, ENSG00000101182, ENSG00000113558, ENSG00000068878, ENSG00000166851, ENSG00000164109, ENSG00000175063	1089	86	16650	2.6667307322698446	0.999925625099541	0.04687772763557807	2.536636224773736
GOTERM_BP_FAT	GO:0010639~negative regulation of organelle organization	36	2.682563338301043	0.0013405008809263498	ENSG00000171055, ENSG00000135476, ENSG00000112029, ENSG00000185345, ENSG00000117724, ENSG00000188763, ENSG00000166780, ENSG00000143452, ENSG00000162063, ENSG00000134057, ENSG00000050405, ENSG00000158164, ENSG00000259288, ENSG00000137309, ENSG00000156970, ENSG00000156802, ENSG00000140463, ENSG00000095002, ENSG00000185133, ENSG00000164109, ENSG00000166851, ENSG00000020426, ENSG00000145979, ENSG0000…	1089	313	16650	1.7585087001293798	0.9999458858439786	0.04817008256000821	2.620374251366908
GOTERM_BP_FAT	GO:0060512~prostate gland morphogenesis	8	0.5961251862891207	0.001392045542024267	ENSG00000129514, ENSG00000091831, ENSG00000213145, ENSG00000104332, ENSG00000206075, ENSG00000169083, ENSG00000172819, ENSG00000257341, ENSG00000148400	1089	27	16650	4.53014998469544	0.9999629204269648	0.0497329433795376	2.719819004793955
GOTERM_BP_FAT	GO:0051294~establishment of spindle orientation	8	0.5961251862891207	0.001392045542024267	ENSG00000121957, ENSG00000040275, ENSG00000137497, ENSG00000072864, ENSG00000047849, ENSG00000080986, ENSG00000115163, ENSG00000076382	1089	27	16650	4.53014998469544	0.9999629204269648	0.0497329433795376	2.719819004793955
GOTERM_BP_FAT	GO:0009062~fatty acid catabolic process	15	1.1177347242921014	0.0014549196952273304	ENSG00000128928, ENSG00000169047, ENSG00000140374, ENSG00000117480, ENSG00000214456, ENSG00000116171, ENSG00000005469, ENSG00000130766, ENSG00000196177, ENSG00000133835, ENSG00000186951, ENSG00000168306, ENSG00000095321, ENSG00000134324, ENSG00000240303	1089	87	16650	2.636078654887432	0.99997661909898	0.05166995811148345	2.8409911266152332
GOTERM_BP_FAT	GO:0048144~fibroblast proliferation	15	1.1177347242921014	0.0014549196952273304	ENSG00000253729, ENSG00000091831, ENSG00000104332, ENSG00000240583, ENSG00000164938, ENSG00000134057, ENSG00000146648, ENSG00000276644, ENSG00000105810, ENSG00000170962, ENSG00000084207, ENSG00000101412, ENSG00000141682, ENSG00000135446, ENSG00000145386	1089	87	16650	2.636078654887432	0.99997661909898	0.05166995811148345	2.8409911266152332
GOTERM_MF_FAT	GO:0043566~structure-specific DNA binding	20	1.4903129657228018	0.0015157164935713761	ENSG00000116062, ENSG00000131759, ENSG00000182185, ENSG00000109674, ENSG00000196584, ENSG00000051180, ENSG00000164032, ENSG00000180198, ENSG00000029993, ENSG00000136518, ENSG00000100219, ENSG00000162521, ENSG00000160957, ENSG00000095002, ENSG00000115163, ENSG00000197299, ENSG00000164104, ENSG00000106462, ENSG00000102309, ENSG00000148400	971	143	15478	2.229408079047626	0.9071648163158336	0.05377740090402061	2.501821228158385
GOTERM_MF_FAT	GO:0019900~kinase binding	57	4.247391952309985	0.001538122813196492	ENSG00000131759, ENSG00000081985, ENSG00000112029, ENSG00000185345, ENSG00000164045, ENSG00000105173, ENSG00000181929, ENSG00000143867, ENSG00000146648, ENSG00000197892, ENSG00000188554, ENSG00000101224, ENSG00000152104, ENSG00000145386, ENSG00000118193, ENSG00000131747, ENSG00000174282, ENSG00000111077, ENSG00000119638, ENSG00000163806, ENSG00000140694, ENSG00000143543, ENSG00000134759, ENSG0000…	971	595	15478	1.5270508615392604	0.9103725794214534	0.053344770004435826	2.538359530608625
GOTERM_BP_FAT	GO:0006635~fatty acid beta-oxidation	13	0.9687034277198211	0.0015716218579232817	ENSG00000128928, ENSG00000169047, ENSG00000140374, ENSG00000214456, ENSG00000116171, ENSG00000005469, ENSG00000130766, ENSG00000196177, ENSG00000133835, ENSG00000186951, ENSG00000168306, ENSG00000095321, ENSG00000240303	1089	69	16650	2.880584501137861	0.9999900666532086	0.05543217828536395	3.06552172962975
GOTERM_BP_FAT	GO:0051247~positive regulation of protein metabolic process	128	9.538002980625931	0.001606087879548728	ENSG00000109501, ENSG00000169139, ENSG00000185345, ENSG00000028528, ENSG00000181929, ENSG00000197329, ENSG00000138031, ENSG00000140525, ENSG00000107485, ENSG00000170962, ENSG00000156970, ENSG00000111269, ENSG00000119699, ENSG00000135446, ENSG00000110169, ENSG00000112742, ENSG00000163806, ENSG00000111328, ENSG00000143543, ENSG00000134398, ENSG00000099622, ENSG00000113712, ENSG00000106804, ENSG0000…	1089	1508	16650	1.2977617993291974	0.9999922857705363	0.05634281921330264	3.1317387747189063
GOTERM_BP_FAT	GO:0048145~regulation of fibroblast proliferation	15	1.1177347242921014	0.0016283933877879872	ENSG00000253729, ENSG00000091831, ENSG00000104332, ENSG00000240583, ENSG00000164938, ENSG00000134057, ENSG00000146648, ENSG00000276644, ENSG00000105810, ENSG00000170962, ENSG00000084207, ENSG00000101412, ENSG00000141682, ENSG00000135446, ENSG00000145386	1089	88	16650	2.6061232156273477	0.9999934501874297	0.05683134910337795	3.174569821180251
GOTERM_BP_FAT	GO:0043069~negative regulation of programmed cell death	77	5.737704918032787	0.0016859787065761677	ENSG00000138449, ENSG00000131759, ENSG00000169139, ENSG00000109501, ENSG00000161642, ENSG00000185345, ENSG00000154153, ENSG00000143867, ENSG00000146648, ENSG00000170430, ENSG00000006210, ENSG00000134352, ENSG00000107485, ENSG00000172757, ENSG00000164104, ENSG00000172819, ENSG00000060138, ENSG00000173757, ENSG00000054598, ENSG00000164109, ENSG00000119699, ENSG00000118193, ENSG00000170540, ENSG0000…	1089	829	16650	1.4201118543699967	0.9999957070185311	0.05850430909288162	3.2850620567792865
GOTERM_BP_FAT	GO:2000026~regulation of multicellular organismal development	143	10.655737704918032	0.0018166953708446717	ENSG00000131759, ENSG00000178585, ENSG00000074527, ENSG00000185483, ENSG00000169139, ENSG00000115109, ENSG00000185345, ENSG00000145868, ENSG00000183779, ENSG00000143867, ENSG00000115596, ENSG00000160307, ENSG00000124782, ENSG00000107485, ENSG00000170962, ENSG00000104447, ENSG00000172757, ENSG00000054598, ENSG00000119699, ENSG00000124839, ENSG00000130940, ENSG00000143878, ENSG00000103528, ENSG0000…	1089	1721	16650	1.2704030426284931	0.9999983546831082	0.06260303832341207	3.5354314259951947
GOTERM_BP_FAT	GO:0002504~antigen processing and presentation of peptide or polysaccharide antigen via MHC class II	16	1.1922503725782414	0.0018671555993461375	ENSG00000138778, ENSG00000161800, ENSG00000090889, ENSG00000226650, ENSG00000077380, ENSG00000163808, ENSG00000142945, ENSG00000152700, ENSG00000138160, ENSG00000137801, ENSG00000068796, ENSG00000136943, ENSG00000132912, ENSG00000121621, ENSG00000138674, ENSG00000137807	1089	99	16650	2.470990900742967	0.9999988638102798	0.06398594237700095	3.6319161576479297
GAD_DISEASE	overall effect	7	0.5216095380029807	0.00188126496437998	ENSG00000147889, ENSG00000196584, ENSG00000082175, ENSG00000091831, ENSG00000141736, ENSG00000087586, ENSG00000183765	906	20	12971	5.010871964679912	0.9860546675992373	0.34770674604067087	3.2318621901256672
GOTERM_BP_FAT	GO:0031572~G2 DNA damage checkpoint	9	0.6706408345752608	0.001894356387230817	ENSG00000170312, ENSG00000163781, ENSG00000092853, ENSG00000149554, ENSG00000197299, ENSG00000166851, ENSG00000140525, ENSG00000145386, ENSG00000143476	1089	36	16650	3.822314049586777	0.9999990693887442	0.06458637002005807	3.6838886212350097
GOTERM_BP_FAT	GO:0032270~positive regulation of cellular protein metabolic process	121	9.01639344262295	0.0018984197289969057	ENSG00000169139, ENSG00000109501, ENSG00000185345, ENSG00000181929, ENSG00000197329, ENSG00000138031, ENSG00000140525, ENSG00000107485, ENSG00000170962, ENSG00000156970, ENSG00000111269, ENSG00000119699, ENSG00000135446, ENSG00000110169, ENSG00000112742, ENSG00000163806, ENSG00000143543, ENSG00000111328, ENSG00000134398, ENSG00000099622, ENSG00000113712, ENSG00000106804, ENSG00000101871, ENSG0000…	1089	1420	16650	1.3028169014084507	0.9999990967266905	0.0644209796242804	3.691650151006509
GOTERM_CC_FAT	GO:0010369~chromocenter	6	0.44709388971684055	0.0019036667399226503	ENSG00000134690, ENSG00000010803, ENSG00000149503, ENSG00000171320, ENSG00000178999, ENSG00000104147	1012	14	14527	6.1520327498588365	0.8046567928886637	0.042063331603454324	2.9082345604505067
GOTERM_BP_FAT	GO:0051173~positive regulation of nitrogen compound metabolic process	146	10.879284649776453	0.001950295382906259	ENSG00000138449, ENSG00000131759, ENSG00000109501, ENSG00000169139, ENSG00000185345, ENSG00000143867, ENSG00000115596, ENSG00000138035, ENSG00000183684, ENSG00000138031, ENSG00000124782, ENSG00000107485, ENSG00000104447, ENSG00000111602, ENSG00000197299, ENSG00000111269, ENSG00000054598, ENSG00000135446, ENSG00000101057, ENSG00000119699, ENSG00000131747, ENSG00000117115, ENSG00000136982, ENSG0000…	1089	1767	16650	1.2632888539664278	0.999999382699869	0.06581920430013588	3.7906874607446905
GOTERM_MF_FAT	GO:0048037~cofactor binding	31	2.309985096870343	0.0019592848152708685	ENSG00000139531, ENSG00000097021, ENSG00000128928, ENSG00000183044, ENSG00000176890, ENSG00000140374, ENSG00000167264, ENSG00000100243, ENSG00000116171, ENSG00000100596, ENSG00000090054, ENSG00000160211, ENSG00000159348, ENSG00000089685, ENSG00000140263, ENSG00000181513, ENSG00000240303, ENSG00000117118, ENSG00000049239, ENSG00000182054, ENSG00000092621, ENSG00000119711, ENSG00000196177, ENSG0000…	971	273	15478	1.8100670356077155	0.9537276615158043	0.06601376297964745	3.2227638739869446
GOTERM_BP_FAT	GO:0006334~nucleosome assembly	21	1.564828614008942	0.0019826486770388556	ENSG00000203760, ENSG00000073111, ENSG00000251503, ENSG00000166451, ENSG00000123485, ENSG00000151725, ENSG00000120334, ENSG00000138092, ENSG00000185420, ENSG00000105011, ENSG00000100162, ENSG00000132780, ENSG00000143401, ENSG00000162521, ENSG00000137812, ENSG00000102384, ENSG00000164104, ENSG00000115163, ENSG00000175279, ENSG00000104147, ENSG00000159259	1089	151	16650	2.1263203984456243	0.9999995131612639	0.06656862622936266	3.8524051009176996
GAD_DISEASE	chronic obstructive pulmonary disease	46	3.427719821162444	0.0019907998102728654	ENSG00000165731, ENSG00000187741, ENSG00000164045, ENSG00000091831, ENSG00000118242, ENSG00000073060, ENSG00000176890, ENSG00000196136, ENSG00000169684, ENSG00000146648, ENSG00000133835, ENSG00000170430, ENSG00000147889, ENSG00000107485, ENSG00000174371, ENSG00000095002, ENSG00000101224, ENSG00000132646, ENSG00000197299, ENSG00000140443, ENSG00000118046, ENSG00000054598, ENSG00000166851, ENSG0000…	906	414	12971	1.5907530046602893	0.989128679363709	0.33705086309490206	3.4169675158482793
GOTERM_BP_FAT	GO:0070507~regulation of microtubule cytoskeleton organization	18	1.3412816691505216	0.0020362778945260474	ENSG00000142731, ENSG00000154839, ENSG00000230873, ENSG00000149554, ENSG00000166780, ENSG00000162063, ENSG00000249884, ENSG00000117650, ENSG00000138160, ENSG00000099901, ENSG00000121621, ENSG00000101871, ENSG00000185133, ENSG00000186868, ENSG00000165480, ENSG00000166851, ENSG00000123473, ENSG00000087586	1089	120	16650	2.293388429752066	0.999999671557536	0.06799710609653875	3.9546262261114573
GOTERM_BP_FAT	GO:0050790~regulation of catalytic activity	188	14.008941877794337	0.002115060896006074	ENSG00000109501, ENSG00000185345, ENSG00000181929, ENSG00000196136, ENSG00000167264, ENSG00000134215, ENSG00000138031, ENSG00000121957, ENSG00000156970, ENSG00000170962, ENSG00000150938, ENSG00000140463, ENSG00000197299, ENSG00000171119, ENSG00000135446, ENSG00000119699, ENSG00000174373, ENSG00000273259, ENSG00000198863, ENSG00000107937, ENSG00000072864, ENSG00000136982, ENSG00000214456, ENSG0000…	1089	2357	16650	1.219507919087508	0.9999998157755584	0.07021633500145874	4.104605144950724
UP_KEYWORDS	Intermediate filament	13	0.9687034277198211	0.002169961609156927	ENSG00000186081, ENSG00000185479, ENSG00000111057, ENSG00000170421, ENSG00000182253, ENSG00000170465, ENSG00000162520, ENSG00000171345, ENSG00000186832, ENSG00000128422, ENSG00000135480, ENSG00000113368, ENSG00000186847	1246	77	20581	2.7886952533822518	0.6397619125286449	0.034594014339207835	3.0534180726989546
GAD_DISEASE	Lung Cancer	61	4.545454545454546	0.002207249305573836	ENSG00000164045, ENSG00000091831, ENSG00000176890, ENSG00000169684, ENSG00000168765, ENSG00000146648, ENSG00000133835, ENSG00000170430, ENSG00000107485, ENSG00000101224, ENSG00000174371, ENSG00000197299, ENSG00000054598, ENSG00000164109, ENSG00000101057, ENSG00000135446, ENSG00000175356, ENSG00000131669, ENSG00000145386, ENSG00000213366, ENSG00000171428, ENSG00000084207, ENSG00000168329, ENSG0000…	906	593	12971	1.4727207412453605	0.9933542920108566	0.34151618541638695	3.7817691756466876
GOTERM_BP_FAT	GO:0031401~positive regulation of protein modification process	100	7.451564828614009	0.0022684772293563977	ENSG00000109501, ENSG00000185345, ENSG00000181929, ENSG00000197329, ENSG00000138031, ENSG00000140525, ENSG00000170962, ENSG00000156970, ENSG00000107485, ENSG00000111269, ENSG00000119699, ENSG00000110169, ENSG00000112742, ENSG00000163806, ENSG00000143543, ENSG00000111328, ENSG00000134398, ENSG00000106804, ENSG00000101871, ENSG00000116641, ENSG00000118873, ENSG00000165731, ENSG00000148053, ENSG0000…	1089	1143	16650	1.3376427120163696	0.9999999402561982	0.0747813911062013	4.396025374989976
GOTERM_MF_FAT	GO:0003678~DNA helicase activity	11	0.819672131147541	0.0022731157976609135	ENSG00000073111, ENSG00000101003, ENSG00000160957, ENSG00000197275, ENSG00000100297, ENSG00000076003, ENSG00000197299, ENSG00000093009, ENSG00000112118, ENSG00000104738, ENSG00000166508	971	56	15478	3.1311240253052817	0.9717320602717785	0.07459363630179916	3.7298105674624105
GOTERM_BP_FAT	GO:0031396~regulation of protein ubiquitination	30	2.235469448584203	0.0022790476653377187	ENSG00000109501, ENSG00000112029, ENSG00000185345, ENSG00000181788, ENSG00000197329, ENSG00000108106, ENSG00000144228, ENSG00000134057, ENSG00000140525, ENSG00000131507, ENSG00000170312, ENSG00000147889, ENSG00000120539, ENSG00000156970, ENSG00000113558, ENSG00000068878, ENSG00000145604, ENSG00000164109, ENSG00000166851, ENSG00000175279, ENSG00000251503, ENSG00000145979, ENSG00000107937, ENSG0000…	1089	253	16650	1.812955280436416	0.999999944716685	0.07478082766377492	4.416073329922754
GOTERM_BP_FAT	GO:0044819~mitotic G1/S transition checkpoint	13	0.9687034277198211	0.0022880030324361525	ENSG00000253729, ENSG00000161642, ENSG00000132819, ENSG00000134057, ENSG00000159388, ENSG00000170312, ENSG00000204120, ENSG00000158402, ENSG00000075218, ENSG00000132646, ENSG00000101412, ENSG00000183765, ENSG00000087586	1089	72	16650	2.7605601469237833	0.999999948234085	0.07472948770945276	4.4330550116567835
GOTERM_BP_FAT	GO:0031571~mitotic G1 DNA damage checkpoint	13	0.9687034277198211	0.0022880030324361525	ENSG00000253729, ENSG00000161642, ENSG00000132819, ENSG00000134057, ENSG00000159388, ENSG00000170312, ENSG00000204120, ENSG00000158402, ENSG00000075218, ENSG00000132646, ENSG00000101412, ENSG00000183765, ENSG00000087586	1089	72	16650	2.7605601469237833	0.999999948234085	0.07472948770945276	4.4330550116567835
GOTERM_BP_FAT	GO:0033044~regulation of chromosome organization	33	2.459016393442623	0.0022953964006164605	ENSG00000135476, ENSG00000138778, ENSG00000117724, ENSG00000150753, ENSG00000134057, ENSG00000148773, ENSG00000259288, ENSG00000137309, ENSG00000107485, ENSG00000156970, ENSG00000156802, ENSG00000164109, ENSG00000178999, ENSG00000166851, ENSG00000013810, ENSG00000146731, ENSG00000020426, ENSG00000169679, ENSG00000149554, ENSG00000127663, ENSG00000117115, ENSG00000108773, ENSG00000080986, ENSG0000…	1089	288	16650	1.7518939393939394	0.9999999509687175	0.07462972481749541	4.447072582534284
GOTERM_BP_FAT	GO:0072413~signal transduction involved in mitotic cell cycle checkpoint	12	0.8941877794336811	0.0023519712602943026	ENSG00000170312, ENSG00000253729, ENSG00000161642, ENSG00000158402, ENSG00000075218, ENSG00000132819, ENSG00000132646, ENSG00000101412, ENSG00000134057, ENSG00000159388, ENSG00000087586, ENSG00000183765	1089	63	16650	2.9122392758756397	0.9999999676330069	0.07606233596753886	4.554271957527756
GOTERM_BP_FAT	GO:1902403~signal transduction involved in mitotic DNA integrity checkpoint	12	0.8941877794336811	0.0023519712602943026	ENSG00000170312, ENSG00000253729, ENSG00000161642, ENSG00000158402, ENSG00000075218, ENSG00000132819, ENSG00000132646, ENSG00000101412, ENSG00000134057, ENSG00000159388, ENSG00000087586, ENSG00000183765	1089	63	16650	2.9122392758756397	0.9999999676330069	0.07606233596753886	4.554271957527756
GOTERM_BP_FAT	GO:1902400~intracellular signal transduction involved in G1 DNA damage checkpoint	12	0.8941877794336811	0.0023519712602943026	ENSG00000170312, ENSG00000253729, ENSG00000161642, ENSG00000158402, ENSG00000075218, ENSG00000132819, ENSG00000132646, ENSG00000101412, ENSG00000134057, ENSG00000159388, ENSG00000087586, ENSG00000183765	1089	63	16650	2.9122392758756397	0.9999999676330069	0.07606233596753886	4.554271957527756
GOTERM_BP_FAT	GO:0072431~signal transduction involved in mitotic G1 DNA damage checkpoint	12	0.8941877794336811	0.0023519712602943026	ENSG00000170312, ENSG00000253729, ENSG00000161642, ENSG00000158402, ENSG00000075218, ENSG00000132819, ENSG00000132646, ENSG00000101412, ENSG00000134057, ENSG00000159388, ENSG00000087586, ENSG00000183765	1089	63	16650	2.9122392758756397	0.9999999676330069	0.07606233596753886	4.554271957527756
GOTERM_BP_FAT	GO:1902402~signal transduction involved in mitotic DNA damage checkpoint	12	0.8941877794336811	0.0023519712602943026	ENSG00000170312, ENSG00000253729, ENSG00000161642, ENSG00000158402, ENSG00000075218, ENSG00000132819, ENSG00000132646, ENSG00000101412, ENSG00000134057, ENSG00000159388, ENSG00000087586, ENSG00000183765	1089	63	16650	2.9122392758756397	0.9999999676330069	0.07606233596753886	4.554271957527756
GOTERM_BP_FAT	GO:0035239~tube morphogenesis	38	2.8315946348733236	0.0024121374012001625	ENSG00000131759, ENSG00000178585, ENSG00000165731, ENSG00000115109, ENSG00000091831, ENSG00000143867, ENSG00000115596, ENSG00000146648, ENSG00000168743, ENSG00000103241, ENSG00000141376, ENSG00000171791, ENSG00000107485, ENSG00000111602, ENSG00000147862, ENSG00000183943, ENSG00000140463, ENSG00000172819, ENSG00000123473, ENSG00000170549, ENSG00000129514, ENSG00000182175, ENSG00000120254, ENSG0000…	1089	348	16650	1.6695164814287071	0.999999979190072	0.07759083391821597	4.668150879457944
GOTERM_BP_FAT	GO:0072073~kidney epithelium development	20	1.4903129657228018	0.002445904519004586	ENSG00000131759, ENSG00000178585, ENSG00000165731, ENSG00000104332, ENSG00000170873, ENSG00000115596, ENSG00000143867, ENSG00000126562, ENSG00000185630, ENSG00000168743, ENSG00000172037, ENSG00000008196, ENSG00000171791, ENSG00000107485, ENSG00000138685, ENSG00000248905, ENSG00000054598, ENSG00000102900, ENSG00000148400, ENSG00000170549	1089	143	16650	2.1383575102583365	0.9999999837593457	0.07829137308824552	4.732006756396578
GOTERM_BP_FAT	GO:0019886~antigen processing and presentation of exogenous peptide antigen via MHC class II	15	1.1177347242921014	0.002503591246480385	ENSG00000138778, ENSG00000161800, ENSG00000090889, ENSG00000138160, ENSG00000152700, ENSG00000068796, ENSG00000136943, ENSG00000132912, ENSG00000226650, ENSG00000121621, ENSG00000138674, ENSG00000077380, ENSG00000137807, ENSG00000163808, ENSG00000142945	1089	92	16650	2.492813510600072	0.999999989366899	0.07971670628897598	4.841002271330186
GOTERM_BP_FAT	GO:0046602~regulation of mitotic centrosome separation	4	0.29806259314456035	0.0025180677008881935	ENSG00000138160, ENSG00000149554, ENSG00000099901, ENSG00000117650	1089	5	16650	12.231404958677686	0.9999999904391234	0.07981295254905307	4.868336048946498
GOTERM_BP_FAT	GO:0051493~regulation of cytoskeleton organization	44	3.278688524590164	0.0025455251348949146	ENSG00000142731, ENSG00000230873, ENSG00000185345, ENSG00000166780, ENSG00000162063, ENSG00000249884, ENSG00000050405, ENSG00000115091, ENSG00000158164, ENSG00000141376, ENSG00000049540, ENSG00000138160, ENSG00000140463, ENSG00000133627, ENSG00000121621, ENSG00000185133, ENSG00000186868, ENSG00000166851, ENSG00000196405, ENSG00000119699, ENSG00000123473, ENSG00000175866, ENSG00000154839, ENSG0000…	1089	422	16650	1.5941404566996986	0.9999999921847985	0.08030151376884842	4.920159439558147
GOTERM_MF_FAT	GO:0004674~protein serine/threonine kinase activity	45	3.3532041728763042	0.002550034225884955	ENSG00000142731, ENSG00000096063, ENSG00000163491, ENSG00000181929, ENSG00000097046, ENSG00000168078, ENSG00000143867, ENSG00000146648, ENSG00000134057, ENSG00000090006, ENSG00000259288, ENSG00000170312, ENSG00000120539, ENSG00000156970, ENSG00000117266, ENSG00000143674, ENSG00000177602, ENSG00000183943, ENSG00000118046, ENSG00000178999, ENSG00000166851, ENSG00000135446, ENSG00000183765, ENSG0000…	971	453	15478	1.5834703078003833	0.9817027985201393	0.08160510482106531	4.175143627798361
GOTERM_BP_FAT	GO:0044783~G1 DNA damage checkpoint	13	0.9687034277198211	0.002578877474444696	ENSG00000253729, ENSG00000161642, ENSG00000132819, ENSG00000134057, ENSG00000159388, ENSG00000170312, ENSG00000204120, ENSG00000158402, ENSG00000075218, ENSG00000132646, ENSG00000101412, ENSG00000183765, ENSG00000087586	1089	73	16650	2.72274425450017	0.9999999938823947	0.08096309165061077	4.983072869652538
GAD_DISEASE	ovarian cancer	21	1.564828614008942	0.0025800587434172016	ENSG00000163781, ENSG00000116062, ENSG00000196584, ENSG00000091831, ENSG00000051180, ENSG00000105173, ENSG00000169083, ENSG00000134202, ENSG00000147889, ENSG00000089685, ENSG00000082175, ENSG00000182481, ENSG00000138685, ENSG00000095002, ENSG00000084207, ENSG00000140443, ENSG00000132646, ENSG00000141736, ENSG00000135446, ENSG00000087586, ENSG00000183765	906	145	12971	2.07346426124686	0.9971536514978112	0.3629463539694112	4.407054717141157
GOTERM_BP_FAT	GO:0001822~kidney development	31	2.309985096870343	0.0026352316121406594	ENSG00000138175, ENSG00000131759, ENSG00000178585, ENSG00000165731, ENSG00000109501, ENSG00000115758, ENSG00000117724, ENSG00000143867, ENSG00000115596, ENSG00000168743, ENSG00000172037, ENSG00000008196, ENSG00000171791, ENSG00000170962, ENSG00000107485, ENSG00000183943, ENSG00000054598, ENSG00000170549, ENSG00000104332, ENSG00000111077, ENSG00000170873, ENSG00000126562, ENSG00000185630, ENSG0000…	1089	267	16650	1.7751570866994768	0.9999999959555151	0.08230752650548578	5.089285414143097
GOTERM_BP_FAT	GO:0009628~response to abiotic stimulus	91	6.780923994038749	0.0026416170932948373	ENSG00000163781, ENSG00000164045, ENSG00000168078, ENSG00000143867, ENSG00000140521, ENSG00000146648, ENSG00000083444, ENSG00000054277, ENSG00000170430, ENSG00000137673, ENSG00000160307, ENSG00000150540, ENSG00000107485, ENSG00000111602, ENSG00000197753, ENSG00000197299, ENSG00000060138, ENSG00000141682, ENSG00000186847, ENSG00000119699, ENSG00000135446, ENSG00000145386, ENSG00000131477, ENSG0000…	1089	1029	16650	1.3521110923708326	0.9999999961407873	0.08214914202656975	5.101313233023042
GOTERM_BP_FAT	GO:0072698~protein localization to microtubule cytoskeleton	8	0.5961251862891207	0.002687773468303479	ENSG00000140463, ENSG00000112742, ENSG00000101871, ENSG00000078674, ENSG00000076382, ENSG00000123473, ENSG00000087586, ENSG00000101447	1089	30	16650	4.077134986225895	0.999999997250248	0.08317248886197426	5.188211266526189
GOTERM_BP_FAT	GO:0006282~regulation of DNA repair	14	1.0432190760059614	0.002713907927861258	ENSG00000111247, ENSG00000169139, ENSG00000051341, ENSG00000111206, ENSG00000051180, ENSG00000149554, ENSG00000185480, ENSG00000146648, ENSG00000153879, ENSG00000170430, ENSG00000111602, ENSG00000124795, ENSG00000132646, ENSG00000162607	1089	83	16650	2.578910684058548	0.9999999977304455	0.08359498149594902	5.237380782740542
GAD_DISEASE	breast cancer; ovarian cancer	6	0.44709388971684055	0.0027213574831318446	ENSG00000187741, ENSG00000196584, ENSG00000082175, ENSG00000051180, ENSG00000169083, ENSG00000183765	906	15	12971	5.726710816777042	0.9979361400105501	0.3570289114688139	4.643041969453532
GOTERM_BP_FAT	GO:0006732~coenzyme metabolic process	35	2.608047690014903	0.0027354928302527784	ENSG00000097021, ENSG00000198805, ENSG00000111669, ENSG00000181929, ENSG00000176890, ENSG00000197977, ENSG00000012660, ENSG00000005469, ENSG00000133835, ENSG00000067057, ENSG00000130005, ENSG00000160211, ENSG00000165140, ENSG00000102144, ENSG00000149925, ENSG00000076351, ENSG00000172992, ENSG00000167107, ENSG00000112874, ENSG00000103485, ENSG00000177465, ENSG00000120254, ENSG00000049239, ENSG0000…	1089	315	16650	1.6988062442607899	0.9999999980631483	0.08387995471287135	5.277972480122816
GOTERM_BP_FAT	GO:0051255~spindle midzone assembly	5	0.37257824143070045	0.002768447664467769	ENSG00000161800, ENSG00000090889, ENSG00000226650, ENSG00000137807, ENSG00000178999	1089	10	16650	7.644628099173554	0.999999998479504	0.08449482087930171	5.3399141705462565
GOTERM_BP_FAT	GO:0016054~organic acid catabolic process	27	2.011922503725782	0.0027863338930066302	ENSG00000128928, ENSG00000183044, ENSG00000140374, ENSG00000117480, ENSG00000116171, ENSG00000005469, ENSG00000133835, ENSG00000150540, ENSG00000140263, ENSG00000115419, ENSG00000240303, ENSG00000103485, ENSG00000177465, ENSG00000131844, ENSG00000169047, ENSG00000135821, ENSG00000214456, ENSG00000130766, ENSG00000119711, ENSG00000196177, ENSG00000186951, ENSG00000117305, ENSG00000168306, ENSG0000…	1089	222	16650	1.859504132231405	0.9999999986666788	0.08466555788084174	5.373516904983666
GOTERM_BP_FAT	GO:0006468~protein phosphorylation	151	11.251862891207153	0.0028923622852513216	ENSG00000131759, ENSG00000096063, ENSG00000185483, ENSG00000185345, ENSG00000181929, ENSG00000168078, ENSG00000167264, ENSG00000143867, ENSG00000138031, ENSG00000117450, ENSG00000170962, ENSG00000156970, ENSG00000117266, ENSG00000197299, ENSG00000171119, ENSG00000111269, ENSG00000135446, ENSG00000119699, ENSG00000107937, ENSG00000110169, ENSG00000112742, ENSG00000163806, ENSG00000134398, ENSG0000…	1089	1852	16650	1.246586223515342	0.9999999993880411	0.08738501418368538	5.572479267221753
GOTERM_BP_FAT	GO:0030855~epithelial cell differentiation	55	4.098360655737705	0.0028990188847488555	ENSG00000131759, ENSG00000115109, ENSG00000091831, ENSG00000112667, ENSG00000176890, ENSG00000183779, ENSG00000184154, ENSG00000143867, ENSG00000133835, ENSG00000170430, ENSG00000172037, ENSG00000121957, ENSG00000136068, ENSG00000107485, ENSG00000102144, ENSG00000197753, ENSG00000147862, ENSG00000129173, ENSG00000172819, ENSG00000186847, ENSG00000129514, ENSG00000115112, ENSG00000124664, ENSG0000…	1089	563	16650	1.4936218310996285	0.9999999994172428	0.08721835205770012	5.584957120867518
GOTERM_BP_FAT	GO:0030030~cell projection organization	111	8.271236959761548	0.0029249565287548765	ENSG00000171055, ENSG00000074527, ENSG00000169139, ENSG00000028528, ENSG00000185345, ENSG00000145868, ENSG00000134215, ENSG00000050405, ENSG00000172037, ENSG00000160307, ENSG00000124782, ENSG00000107485, ENSG00000174607, ENSG00000197753, ENSG00000172757, ENSG00000140463, ENSG00000171119, ENSG00000100139, ENSG00000119699, ENSG00000145555, ENSG00000124839, ENSG00000058453, ENSG00000157796, ENSG0000…	1089	1301	16650	1.304463826300176	0.9999999995183352	0.08760547471396019	5.633562526748282
GOTERM_BP_FAT	GO:0034728~nucleosome organization	23	1.713859910581222	0.0029480581132361448	ENSG00000203760, ENSG00000073111, ENSG00000251503, ENSG00000166451, ENSG00000123485, ENSG00000151725, ENSG00000120334, ENSG00000138092, ENSG00000105011, ENSG00000185420, ENSG00000100162, ENSG00000132780, ENSG00000143401, ENSG00000137309, ENSG00000162521, ENSG00000137812, ENSG00000068878, ENSG00000102384, ENSG00000164104, ENSG00000115163, ENSG00000175279, ENSG00000104147, ENSG00000159259	1089	178	16650	1.9755780481010305	0.999999999593512	0.08790830652221493	5.676833342714149
GOTERM_BP_FAT	GO:0048762~mesenchymal cell differentiation	23	1.713859910581222	0.0029480581132361448	ENSG00000122694, ENSG00000129514, ENSG00000165731, ENSG00000115109, ENSG00000104332, ENSG00000183779, ENSG00000143867, ENSG00000196154, ENSG00000176887, ENSG00000168675, ENSG00000184675, ENSG00000100146, ENSG00000171791, ENSG00000162998, ENSG00000178568, ENSG00000001617, ENSG00000171119, ENSG00000106462, ENSG00000054598, ENSG00000010319, ENSG00000119699, ENSG00000148400, ENSG00000101447	1089	178	16650	1.9755780481010305	0.999999999593512	0.08790830652221493	5.676833342714149
GOTERM_BP_FAT	GO:0044818~mitotic G2/M transition checkpoint	7	0.5216095380029807	0.0029568150635210966	ENSG00000170312, ENSG00000163781, ENSG00000140534, ENSG00000092853, ENSG00000197299, ENSG00000140525, ENSG00000145386	1089	23	16650	4.653251886453467	0.9999999996188366	0.0878012881933441	5.6932307728649985
GOTERM_BP_FAT	GO:0051347~positive regulation of transferase activity	61	4.545454545454546	0.002991817614712116	ENSG00000112029, ENSG00000181929, ENSG00000134215, ENSG00000146648, ENSG00000269335, ENSG00000138031, ENSG00000120539, ENSG00000156970, ENSG00000170962, ENSG00000113558, ENSG00000068878, ENSG00000101224, ENSG00000164109, ENSG00000119699, ENSG00000118193, ENSG00000136982, ENSG00000163806, ENSG00000143543, ENSG00000134398, ENSG00000114738, ENSG00000101182, ENSG00000106804, ENSG00000113494, ENSG0000…	1089	640	16650	1.4572572314049588	0.9999999997052567	0.08843701157570627	5.758746186155895
GOTERM_CC_FAT	GO:0032133~chromosome passenger complex	4	0.29806259314456035	0.003021209282550114	ENSG00000089685, ENSG00000134690, ENSG00000178999, ENSG00000087586	1012	5	14527	11.483794466403163	0.9252118233449593	0.06432737893224927	4.578450316054806
GOTERM_MF_FAT	GO:0019904~protein domain specific binding	57	4.247391952309985	0.003023197940854267	ENSG00000131759, ENSG00000178585, ENSG00000131171, ENSG00000115109, ENSG00000185345, ENSG00000024422, ENSG00000269335, ENSG00000107485, ENSG00000196230, ENSG00000165233, ENSG00000105926, ENSG00000150938, ENSG00000172465, ENSG00000164104, ENSG00000154548, ENSG00000146731, ENSG00000129514, ENSG00000118193, ENSG00000072864, ENSG00000196507, ENSG00000085832, ENSG00000164611, ENSG00000012822, ENSG0000…	971	614	15478	1.4797968446512375	0.9913008208989597	0.09411626089578595	4.931594554972629
GOTERM_BP_FAT	GO:0000725~recombinational repair	14	1.0432190760059614	0.003023292562621204	ENSG00000111247, ENSG00000182185, ENSG00000196584, ENSG00000051341, ENSG00000051180, ENSG00000097046, ENSG00000185480, ENSG00000085999, ENSG00000093009, ENSG00000168496, ENSG00000115233, ENSG00000197275, ENSG00000197299, ENSG00000171792	1089	84	16650	2.5482093663911844	0.9999999997661015	0.08896779774883867	5.817621966327935
GOTERM_BP_FAT	GO:0072401~signal transduction involved in DNA integrity checkpoint	12	0.8941877794336811	0.003035044336739469	ENSG00000170312, ENSG00000253729, ENSG00000161642, ENSG00000158402, ENSG00000075218, ENSG00000132819, ENSG00000132646, ENSG00000101412, ENSG00000134057, ENSG00000159388, ENSG00000087586, ENSG00000183765	1089	65	16650	2.8226319135410045	0.9999999997854473	0.08894170324855777	5.83959541023471
GOTERM_BP_FAT	GO:0072422~signal transduction involved in DNA damage checkpoint	12	0.8941877794336811	0.003035044336739469	ENSG00000170312, ENSG00000253729, ENSG00000161642, ENSG00000158402, ENSG00000075218, ENSG00000132819, ENSG00000132646, ENSG00000101412, ENSG00000134057, ENSG00000159388, ENSG00000087586, ENSG00000183765	1089	65	16650	2.8226319135410045	0.9999999997854473	0.08894170324855777	5.83959541023471
GOTERM_BP_FAT	GO:0072329~monocarboxylic acid catabolic process	16	1.1922503725782414	0.003053082621163857	ENSG00000128928, ENSG00000169047, ENSG00000140374, ENSG00000117480, ENSG00000214456, ENSG00000116171, ENSG00000005469, ENSG00000130766, ENSG00000196177, ENSG00000133835, ENSG00000186951, ENSG00000168306, ENSG00000095321, ENSG00000134324, ENSG00000140263, ENSG00000240303	1089	104	16650	2.3521932612841705	0.9999999998120757	0.08909113260582557	5.873313889014886
GOTERM_BP_FAT	GO:0044282~small molecule catabolic process	37	2.7570789865871834	0.003058376615814348	ENSG00000111669, ENSG00000128928, ENSG00000183044, ENSG00000073060, ENSG00000140374, ENSG00000117480, ENSG00000116171, ENSG00000141401, ENSG00000005469, ENSG00000133835, ENSG00000067057, ENSG00000033170, ENSG00000165140, ENSG00000150540, ENSG00000102144, ENSG00000149925, ENSG00000140263, ENSG00000115419, ENSG00000240303, ENSG00000103485, ENSG00000177465, ENSG00000131844, ENSG00000074800, ENSG0000…	1089	341	16650	1.6589515523133225	0.999999999819244	0.08888541647410464	5.883207634210008
GAD_DISEASE	Adenocarcinoma|Pancreatic Neoplasms	11	0.819672131147541	0.003242175919478802	ENSG00000116062, ENSG00000163781, ENSG00000147889, ENSG00000187741, ENSG00000144554, ENSG00000051180, ENSG00000197275, ENSG00000149554, ENSG00000174371, ENSG00000095002, ENSG00000162607	906	53	12971	2.9714065558748803	0.9993691538405809	0.3881266130674089	5.508142267460103
GOTERM_BP_FAT	GO:0010628~positive regulation of gene expression	139	10.357675111773473	0.0033012105182605514	ENSG00000138449, ENSG00000131759, ENSG00000185345, ENSG00000181929, ENSG00000143867, ENSG00000115596, ENSG00000183684, ENSG00000124782, ENSG00000107485, ENSG00000104447, ENSG00000197299, ENSG00000111269, ENSG00000054598, ENSG00000119699, ENSG00000101057, ENSG00000135446, ENSG00000131747, ENSG00000117115, ENSG00000164938, ENSG00000099622, ENSG00000148143, ENSG00000100146, ENSG00000153823, ENSG0000…	1089	1692	16650	1.256032276341754	0.9999999999696451	0.09523011444167073	6.335970758040432
GOTERM_BP_FAT	GO:0030155~regulation of cell adhesion	61	4.545454545454546	0.0033338344476561985	ENSG00000131759, ENSG00000198805, ENSG00000115109, ENSG00000197329, ENSG00000183779, ENSG00000134215, ENSG00000196569, ENSG00000131507, ENSG00000134352, ENSG00000006210, ENSG00000141376, ENSG00000124782, ENSG00000107485, ENSG00000173757, ENSG00000132842, ENSG00000145555, ENSG00000131669, ENSG00000129514, ENSG00000118193, ENSG00000104332, ENSG00000107937, ENSG00000144381, ENSG00000053747, ENSG0000…	1089	643	16650	1.4504582085523694	0.9999999999761156	0.09574995953280141	6.396640165274725
GOTERM_BP_FAT	GO:0006461~protein complex assembly	121	9.01639344262295	0.003382094188883037	ENSG00000162458, ENSG00000178585, ENSG00000185345, ENSG00000051341, ENSG00000138035, ENSG00000158164, ENSG00000149925, ENSG00000140463, ENSG00000102384, ENSG00000171953, ENSG00000197299, ENSG00000115419, ENSG00000151276, ENSG00000184445, ENSG00000072864, ENSG00000143401, ENSG00000113712, ENSG00000152700, ENSG00000003509, ENSG00000170476, ENSG00000117305, ENSG00000011426, ENSG00000119866, ENSG0000…	1089	1445	16650	1.2802768166089964	0.999999999983247	0.09669076392818776	6.486318443820805
GOTERM_BP_FAT	GO:0061326~renal tubule development	15	1.1177347242921014	0.0033879129039424668	ENSG00000178585, ENSG00000170873, ENSG00000126562, ENSG00000143867, ENSG00000115596, ENSG00000185630, ENSG00000168743, ENSG00000008196, ENSG00000171791, ENSG00000107485, ENSG00000165533, ENSG00000138685, ENSG00000248905, ENSG00000170549, ENSG00000148400	1089	95	16650	2.414093083949543	0.9999999999839482	0.09647346679901114	6.497125512044077
GOTERM_BP_FAT	GO:0070271~protein complex biogenesis	121	9.01639344262295	0.0034317010368773463	ENSG00000162458, ENSG00000178585, ENSG00000185345, ENSG00000051341, ENSG00000138035, ENSG00000158164, ENSG00000149925, ENSG00000140463, ENSG00000102384, ENSG00000171953, ENSG00000197299, ENSG00000115419, ENSG00000151276, ENSG00000184445, ENSG00000072864, ENSG00000143401, ENSG00000113712, ENSG00000152700, ENSG00000003509, ENSG00000170476, ENSG00000117305, ENSG00000011426, ENSG00000119866, ENSG0000…	1089	1446	16650	1.2793914246196403	0.999999999988365	0.09728242828128597	6.578414944413391
GOTERM_BP_FAT	GO:0035295~tube development	56	4.172876304023846	0.00346070571266252	ENSG00000131759, ENSG00000178585, ENSG00000115109, ENSG00000091831, ENSG00000176890, ENSG00000143867, ENSG00000115596, ENSG00000146648, ENSG00000121957, ENSG00000141376, ENSG00000107485, ENSG00000104447, ENSG00000111602, ENSG00000147862, ENSG00000140463, ENSG00000121621, ENSG00000172819, ENSG00000054598, ENSG00000119699, ENSG00000129514, ENSG00000120254, ENSG00000104332, ENSG00000108773, ENSG0000…	1089	580	16650	1.476204046736962	0.9999999999905986	0.0976873517771597	6.63222303237847
GOTERM_CC_FAT	GO:0031616~spindle pole centrosome	5	0.37257824143070045	0.0034861178844253237	ENSG00000072864, ENSG00000140299, ENSG00000178999, ENSG00000126787, ENSG00000087586	1012	10	14527	7.1773715415019765	0.949854310963476	0.07209003209053466	5.265328052610341
GOTERM_BP_FAT	GO:0009416~response to light stimulus	32	2.384500745156483	0.0035140160679498584	ENSG00000164045, ENSG00000168078, ENSG00000240583, ENSG00000140521, ENSG00000146648, ENSG00000133256, ENSG00000054277, ENSG00000143476, ENSG00000171791, ENSG00000142192, ENSG00000021300, ENSG00000095002, ENSG00000132646, ENSG00000118046, ENSG00000171792, ENSG00000141682, ENSG00000178999, ENSG00000116062, ENSG00000172428, ENSG00000149554, ENSG00000164938, ENSG00000168496, ENSG00000099622, ENSG0000…	1089	284	16650	1.722733092771505	0.9999999999936463	0.09873828726678491	6.73104511723338
GOTERM_MF_FAT	GO:0070182~DNA polymerase binding	5	0.37257824143070045	0.0035441810284536223	ENSG00000144554, ENSG00000051180, ENSG00000132646, ENSG00000111328, ENSG00000140525	971	11	15478	7.245576256904785	0.9961650416421434	0.10733400145056737	5.757999466368712
GOTERM_BP_FAT	GO:0010557~positive regulation of macromolecule biosynthetic process	132	9.836065573770492	0.0036242037932042778	ENSG00000138449, ENSG00000131759, ENSG00000185345, ENSG00000143867, ENSG00000115596, ENSG00000183684, ENSG00000124782, ENSG00000107485, ENSG00000104447, ENSG00000197299, ENSG00000111269, ENSG00000054598, ENSG00000119699, ENSG00000101057, ENSG00000135446, ENSG00000131747, ENSG00000117115, ENSG00000136982, ENSG00000164938, ENSG00000099622, ENSG00000148143, ENSG00000100146, ENSG00000153823, ENSG0000…	1089	1597	16650	1.2637331359936244	0.9999999999971733	0.10128985752139996	6.934986829110212
GOTERM_BP_FAT	GO:0051437~positive regulation of ubiquitin-protein ligase activity involved in regulation of mitotic cell cycle transition	13	0.9687034277198211	0.003636325470870226	ENSG00000170312, ENSG00000115233, ENSG00000112029, ENSG00000156970, ENSG00000101182, ENSG00000113558, ENSG00000068878, ENSG00000134057, ENSG00000175166, ENSG00000166851, ENSG00000164109, ENSG00000117399, ENSG00000175063	1089	76	16650	2.615267507612005	0.9999999999974142	0.10122625504492389	6.957396450298903
GOTERM_BP_FAT	GO:0030330~DNA damage response, signal transduction by p53 class mediator	16	1.1922503725782414	0.003675049089943247	ENSG00000161642, ENSG00000111206, ENSG00000132819, ENSG00000134057, ENSG00000196586, ENSG00000130766, ENSG00000159388, ENSG00000170312, ENSG00000147889, ENSG00000158402, ENSG00000075218, ENSG00000101412, ENSG00000132646, ENSG00000141682, ENSG00000087586, ENSG00000183765	1089	106	16650	2.3078122563542802	0.9999999999980548	0.10186315041977978	7.028951363209391
GOTERM_BP_FAT	GO:0071482~cellular response to light stimulus	15	1.1177347242921014	0.0037338888078961184	ENSG00000164045, ENSG00000172428, ENSG00000168078, ENSG00000149554, ENSG00000240583, ENSG00000164938, ENSG00000133256, ENSG00000054277, ENSG00000213145, ENSG00000132646, ENSG00000121671, ENSG00000166482, ENSG00000118046, ENSG00000171792, ENSG00000257341, ENSG00000178999	1089	96	16650	2.3889462809917354	0.9999999999987378	0.10302111250792167	7.137577530296779
GOTERM_BP_FAT	GO:0002495~antigen processing and presentation of peptide antigen via MHC class II	15	1.1177347242921014	0.0037338888078961184	ENSG00000138778, ENSG00000161800, ENSG00000090889, ENSG00000138160, ENSG00000152700, ENSG00000068796, ENSG00000136943, ENSG00000132912, ENSG00000226650, ENSG00000121621, ENSG00000138674, ENSG00000077380, ENSG00000137807, ENSG00000163808, ENSG00000142945	1089	96	16650	2.3889462809917354	0.9999999999987378	0.10302111250792167	7.137577530296779
GOTERM_BP_FAT	GO:2000134~negative regulation of G1/S transition of mitotic cell cycle	15	1.1177347242921014	0.0037338888078961184	ENSG00000253729, ENSG00000161642, ENSG00000132819, ENSG00000134057, ENSG00000159388, ENSG00000170312, ENSG00000204120, ENSG00000158402, ENSG00000171791, ENSG00000075218, ENSG00000132646, ENSG00000101412, ENSG00000106462, ENSG00000087586, ENSG00000183765	1089	96	16650	2.3889462809917354	0.9999999999987378	0.10302111250792167	7.137577530296779
GOTERM_BP_FAT	GO:0045935~positive regulation of nucleobase-containing compound metabolic process	136	10.134128166915051	0.0037442983751539297	ENSG00000138449, ENSG00000131759, ENSG00000109501, ENSG00000169139, ENSG00000185345, ENSG00000143867, ENSG00000115596, ENSG00000138035, ENSG00000183684, ENSG00000138031, ENSG00000124782, ENSG00000107485, ENSG00000104447, ENSG00000111602, ENSG00000197299, ENSG00000111269, ENSG00000054598, ENSG00000101057, ENSG00000119699, ENSG00000131747, ENSG00000117115, ENSG00000136982, ENSG00000164938, ENSG0000…	1089	1658	16650	1.2541247545085685	0.9999999999988308	0.1029069544124176	7.1567824654422125
GOTERM_BP_FAT	GO:0031328~positive regulation of cellular biosynthetic process	141	10.506706408345751	0.0037452392236886024	ENSG00000138449, ENSG00000131759, ENSG00000109501, ENSG00000185345, ENSG00000143867, ENSG00000115596, ENSG00000183684, ENSG00000138031, ENSG00000124782, ENSG00000107485, ENSG00000104447, ENSG00000197299, ENSG00000111269, ENSG00000054598, ENSG00000135446, ENSG00000119699, ENSG00000101057, ENSG00000131747, ENSG00000117115, ENSG00000136982, ENSG00000164938, ENSG00000214456, ENSG00000099622, ENSG0000…	1089	1729	16650	1.246839285116797	0.9999999999988388	0.10254776622996364	7.1585180803949156
GOTERM_BP_FAT	GO:0045910~negative regulation of DNA recombination	6	0.44709388971684055	0.0037677218316469574	ENSG00000116062, ENSG00000051341, ENSG00000185480, ENSG00000095002, ENSG00000197299, ENSG00000131507	1089	17	16650	5.396208070004861	0.9999999999990158	0.10274866085503798	7.199983341308691
GAD_DISEASE	Chronic renal failure|Kidney Failure, Chronic	85	6.333830104321908	0.0038314139165187425	ENSG00000010292, ENSG00000142731, ENSG00000081985, ENSG00000051341, ENSG00000091831, ENSG00000176890, ENSG00000168078, ENSG00000100243, ENSG00000168765, ENSG00000140521, ENSG00000170430, ENSG00000141376, ENSG00000150540, ENSG00000174607, ENSG00000156970, ENSG00000072571, ENSG00000054523, ENSG00000174371, ENSG00000197299, ENSG00000135446, ENSG00000145386, ENSG00000175040, ENSG00000213366, ENSG0000…	906	905	12971	1.344669666922786	0.9998351006046449	0.41980204804526833	6.477968414218738
GOTERM_BP_FAT	GO:0072006~nephron development	19	1.4157973174366618	0.0038331728807742315	ENSG00000178585, ENSG00000165731, ENSG00000170873, ENSG00000115596, ENSG00000143867, ENSG00000126562, ENSG00000185630, ENSG00000168743, ENSG00000172037, ENSG00000008196, ENSG00000171791, ENSG00000170962, ENSG00000107485, ENSG00000138685, ENSG00000248905, ENSG00000149571, ENSG00000102900, ENSG00000148400, ENSG00000170549	1089	138	16650	2.105042520062283	0.9999999999993917	0.10405423760712851	7.320596337134544
GOTERM_BP_FAT	GO:0046467~membrane lipid biosynthetic process	19	1.4157973174366618	0.0038331728807742315	ENSG00000168350, ENSG00000064225, ENSG00000132746, ENSG00000197977, ENSG00000074696, ENSG00000148488, ENSG00000161395, ENSG00000100596, ENSG00000012660, ENSG00000070731, ENSG00000090661, ENSG00000090054, ENSG00000172292, ENSG00000108474, ENSG00000174607, ENSG00000148154, ENSG00000111728, ENSG00000007541, ENSG00000176597	1089	138	16650	2.105042520062283	0.9999999999993917	0.10405423760712851	7.320596337134544
GOTERM_BP_FAT	GO:0071479~cellular response to ionizing radiation	11	0.819672131147541	0.004019869507684055	ENSG00000111247, ENSG00000109846, ENSG00000051180, ENSG00000104332, ENSG00000114346, ENSG00000164190, ENSG00000197299, ENSG00000143878, ENSG00000171792, ENSG00000183765, ENSG00000170430	1089	58	16650	2.8996865203761755	0.9999999999998459	0.10844605592517798	7.66382303861759
GOTERM_BP_FAT	GO:0070059~intrinsic apoptotic signaling pathway in response to endoplasmic reticulum stress	11	0.819672131147541	0.004019869507684055	ENSG00000109501, ENSG00000171791, ENSG00000185345, ENSG00000071051, ENSG00000139644, ENSG00000157613, ENSG00000150995, ENSG00000172216, ENSG00000134398, ENSG00000141682, ENSG00000100219	1089	58	16650	2.8996865203761755	0.9999999999998459	0.10844605592517798	7.66382303861759
GOTERM_BP_FAT	GO:1900102~negative regulation of endoplasmic reticulum unfolded protein response	5	0.37257824143070045	0.004126915253234985	ENSG00000109501, ENSG00000071051, ENSG00000139644, ENSG00000100219, ENSG00000164463	1089	11	16650	6.949661908339594	0.9999999999999298	0.1107666700187695	7.860073278276669
GOTERM_BP_FAT	GO:0019220~regulation of phosphate metabolic process	132	9.836065573770492	0.00431500992128897	ENSG00000109501, ENSG00000185345, ENSG00000181929, ENSG00000168078, ENSG00000167264, ENSG00000134215, ENSG00000138031, ENSG00000117450, ENSG00000170962, ENSG00000197299, ENSG00000111269, ENSG00000135446, ENSG00000119699, ENSG00000107937, ENSG00000110169, ENSG00000112742, ENSG00000163806, ENSG00000111328, ENSG00000143543, ENSG00000134398, ENSG00000152642, ENSG00000153823, ENSG00000106804, ENSG0000…	1089	1610	16650	1.253529079616036	0.9999999999999825	0.1151028322537001	8.203954008103365
GOTERM_BP_FAT	GO:0034644~cellular response to UV	12	0.8941877794336811	0.004349744714763337	ENSG00000164045, ENSG00000172428, ENSG00000149554, ENSG00000168078, ENSG00000240583, ENSG00000164938, ENSG00000213145, ENSG00000132646, ENSG00000118046, ENSG00000166482, ENSG00000257341, ENSG00000171792, ENSG00000178999	1089	68	16650	2.6981040350024306	0.9999999999999863	0.11555612630670231	8.267323835701756
GOTERM_BP_FAT	GO:0051174~regulation of phosphorus metabolic process	132	9.836065573770492	0.004468686617110898	ENSG00000109501, ENSG00000185345, ENSG00000181929, ENSG00000168078, ENSG00000167264, ENSG00000134215, ENSG00000138031, ENSG00000117450, ENSG00000170962, ENSG00000197299, ENSG00000111269, ENSG00000135446, ENSG00000119699, ENSG00000107937, ENSG00000110169, ENSG00000112742, ENSG00000163806, ENSG00000111328, ENSG00000143543, ENSG00000134398, ENSG00000152642, ENSG00000153823, ENSG00000106804, ENSG0000…	1089	1611	16650	1.2527509734213647	0.9999999999999943	0.11810139118553165	8.48400582220641
GOTERM_BP_FAT	GO:0030148~sphingolipid biosynthetic process	15	1.1177347242921014	0.0045121699748829425	ENSG00000168350, ENSG00000064225, ENSG00000132746, ENSG00000197977, ENSG00000074696, ENSG00000148488, ENSG00000012660, ENSG00000100596, ENSG00000070731, ENSG00000090661, ENSG00000090054, ENSG00000172292, ENSG00000174607, ENSG00000148154, ENSG00000111728	1089	98	16650	2.3401922752572104	0.9999999999999959	0.11875493351403599	8.563100098294784
GOTERM_BP_FAT	GO:0007098~centrosome cycle	13	0.9687034277198211	0.004517478321761435	ENSG00000142731, ENSG00000075702, ENSG00000149554, ENSG00000072864, ENSG00000162063, ENSG00000249884, ENSG00000117650, ENSG00000170312, ENSG00000138160, ENSG00000099901, ENSG00000175216, ENSG00000123473, ENSG00000087586	1089	78	16650	2.5482093663911844	0.999999999999996	0.11846214778856445	8.572751296419256
GAD_DISEASE	esophageal adenocarcinoma	39	2.9061102831594634	0.004536906003569199	ENSG00000165731, ENSG00000196584, ENSG00000187741, ENSG00000164045, ENSG00000091831, ENSG00000105173, ENSG00000176890, ENSG00000146648, ENSG00000134057, ENSG00000133835, ENSG00000170430, ENSG00000147889, ENSG00000089685, ENSG00000171791, ENSG00000156970, ENSG00000137801, ENSG00000174371, ENSG00000095002, ENSG00000132646, ENSG00000140443, ENSG00000054598, ENSG00000135446, ENSG00000141736, ENSG0000…	906	351	12971	1.5907530046602893	0.9999669557370213	0.4549737547146493	7.626794229245126
GOTERM_BP_FAT	GO:0019674~NAD metabolic process	11	0.819672131147541	0.004563333951684734	ENSG00000103485, ENSG00000198805, ENSG00000111669, ENSG00000074800, ENSG00000102144, ENSG00000149925, ENSG00000117009, ENSG00000152642, ENSG00000067057, ENSG00000112874, ENSG00000111716	1089	59	16650	2.8505392912172574	0.9999999999999972	0.11916740011257376	8.656081961371598
UP_KEYWORDS	Fanconi anemia	6	0.44709388971684055	0.004577889369749687	ENSG00000187741, ENSG00000251503, ENSG00000077152, ENSG00000144554, ENSG00000140525, ENSG00000175279	1246	19	20581	5.216102052885021	0.8842760884677328	0.06936202487005894	6.340079961107548
GOTERM_BP_FAT	GO:0042770~signal transduction in response to DNA damage	17	1.2667660208643814	0.004605127567827625	ENSG00000253729, ENSG00000161642, ENSG00000111206, ENSG00000132819, ENSG00000134057, ENSG00000196586, ENSG00000130766, ENSG00000159388, ENSG00000170312, ENSG00000147889, ENSG00000158402, ENSG00000075218, ENSG00000101412, ENSG00000132646, ENSG00000141682, ENSG00000087586, ENSG00000183765	1089	119	16650	2.1841794569067297	0.9999999999999979	0.11976755258663785	8.731968154691671
GOTERM_MF_FAT	GO:0003730~mRNA 3'-UTR binding	10	0.7451564828614009	0.004613893745230425	ENSG00000073792, ENSG00000161642, ENSG00000112183, ENSG00000144642, ENSG00000137449, ENSG00000132819, ENSG00000142864, ENSG00000140694, ENSG00000060138, ENSG00000099622	971	52	15478	3.065436108690486	0.9992874796900397	0.1349206505769044	7.433698207030615
GOTERM_BP_FAT	GO:0048546~digestive tract morphogenesis	10	0.7451564828614009	0.004636472203956566	ENSG00000115109, ENSG00000100146, ENSG00000171791, ENSG00000104332, ENSG00000164190, ENSG00000176887, ENSG00000146648, ENSG00000106541, ENSG00000103241, ENSG00000148400	1089	50	16650	3.0578512396694215	0.9999999999999983	0.12010854206873678	8.78884246801681
GOTERM_BP_FAT	GO:0036297~interstrand cross-link repair	10	0.7451564828614009	0.004636472203956566	ENSG00000111247, ENSG00000187741, ENSG00000251503, ENSG00000152457, ENSG00000077152, ENSG00000144554, ENSG00000051180, ENSG00000162607, ENSG00000140525, ENSG00000175279	1089	50	16650	3.0578512396694215	0.9999999999999983	0.12010854206873678	8.78884246801681
GOTERM_BP_FAT	GO:0001556~oocyte maturation	7	0.5216095380029807	0.004637789065953376	ENSG00000112029, ENSG00000071539, ENSG00000101224, ENSG00000214274, ENSG00000134057, ENSG00000172572, ENSG00000087586	1089	25	16650	4.28099173553719	0.9999999999999983	0.11971870965155296	8.791231155152335
GOTERM_BP_FAT	GO:0010165~response to X-ray	8	0.5961251862891207	0.004753309296549519	ENSG00000196584, ENSG00000051180, ENSG00000104332, ENSG00000095002, ENSG00000164190, ENSG00000197299, ENSG00000141682, ENSG00000135046	1089	33	16650	3.70648635111445	0.9999999999999993	0.12208881695205165	9.000545046106156
GOTERM_BP_FAT	GO:0007100~mitotic centrosome separation	4	0.29806259314456035	0.0047916288710418455	ENSG00000138160, ENSG00000099901, ENSG00000072864, ENSG00000087586	1089	6	16650	10.192837465564738	0.9999999999999994	0.12258405587571997	9.069876411785549
GOTERM_BP_FAT	GO:1901796~regulation of signal transduction by p53 class mediator	21	1.564828614008942	0.004836276336887454	ENSG00000163781, ENSG00000161642, ENSG00000185345, ENSG00000181929, ENSG00000149554, ENSG00000164938, ENSG00000049541, ENSG00000147889, ENSG00000162521, ENSG00000163918, ENSG00000088325, ENSG00000174371, ENSG00000197299, ENSG00000118046, ENSG00000171792, ENSG00000178999, ENSG00000141682, ENSG00000141384, ENSG00000186834, ENSG00000087586, ENSG00000183765	1089	163	16650	1.9697814734066827	0.9999999999999997	0.12322662737782375	9.150593530142025
GOTERM_BP_FAT	GO:0008104~protein localization	191	14.232488822652755	0.004957288696690259	ENSG00000115109, ENSG00000185345, ENSG00000175895, ENSG00000028528, ENSG00000024422, ENSG00000111481, ENSG00000054392, ENSG00000138190, ENSG00000158164, ENSG00000165006, ENSG00000117450, ENSG00000007402, ENSG00000150540, ENSG00000107485, ENSG00000156970, ENSG00000174607, ENSG00000104447, ENSG00000172757, ENSG00000152104, ENSG00000140463, ENSG00000121621, ENSG00000171320, ENSG00000100139, ENSG0000…	1089	2448	16650	1.192911737697834	0.9999999999999999	0.1256792854987997	9.369027025258847
GAD_DISEASE	Prenatal Exposure Delayed Effects	6	0.44709388971684055	0.0049892049392715925	ENSG00000213366, ENSG00000134201, ENSG00000134202, ENSG00000169083, ENSG00000168765, ENSG00000084207	906	17	12971	5.052980132450331	0.999988216855183	0.4676697099231176	8.356306889186504
GOTERM_MF_FAT	GO:0043142~single-stranded DNA-dependent ATPase activity	5	0.37257824143070045	0.0050548787558931454	ENSG00000051341, ENSG00000051180, ENSG00000163918, ENSG00000136982, ENSG00000049541	971	12	15478	6.641778235496052	0.9996441789304974	0.1441905230910262	8.116310682236893
UP_KEYWORDS	Serine/threonine-protein kinase	38	2.8315946348733236	0.005205406004711364	ENSG00000142731, ENSG00000096063, ENSG00000163491, ENSG00000097046, ENSG00000168078, ENSG00000259288, ENSG00000170312, ENSG00000120539, ENSG00000156970, ENSG00000117266, ENSG00000143674, ENSG00000177602, ENSG00000183943, ENSG00000118046, ENSG00000178999, ENSG00000166851, ENSG00000135446, ENSG00000183765, ENSG00000127564, ENSG00000253729, ENSG00000169679, ENSG00000149554, ENSG00000119638, ENSG0000…	1246	393	20581	1.5971270916806555	0.9139589374654444	0.07607723118390997	7.179413042519633
GOTERM_BP_FAT	GO:0048469~cell maturation	20	1.4903129657228018	0.005207933347655836	ENSG00000129514, ENSG00000165731, ENSG00000074527, ENSG00000112029, ENSG00000176890, ENSG00000071539, ENSG00000115112, ENSG00000214274, ENSG00000134057, ENSG00000160211, ENSG00000100219, ENSG00000140526, ENSG00000100146, ENSG00000171791, ENSG00000142192, ENSG00000107485, ENSG00000101224, ENSG00000172572, ENSG00000172602, ENSG00000087586	1089	153	16650	1.998595581483282	1.0	0.1311612199255261	9.81986842211201
GOTERM_BP_FAT	GO:2000779~regulation of double-strand break repair	9	0.6706408345752608	0.005221832950558984	ENSG00000111247, ENSG00000051341, ENSG00000111206, ENSG00000051180, ENSG00000111602, ENSG00000149554, ENSG00000185480, ENSG00000124795, ENSG00000170430	1089	42	16650	3.276269185360095	1.0	0.13103943602642454	9.844807597047211
GOTERM_MF_FAT	GO:0008301~DNA binding, bending	6	0.44709388971684055	0.005315061325822159	ENSG00000131747, ENSG00000213145, ENSG00000164104, ENSG00000029993, ENSG00000257341, ENSG00000054598, ENSG00000153879	971	19	15478	5.033768767954903	0.9997638193591377	0.1483626537088788	8.516831511995582
GOTERM_MF_FAT	GO:0035173~histone kinase activity	6	0.44709388971684055	0.005315061325822159	ENSG00000170312, ENSG00000149554, ENSG00000177602, ENSG00000134057, ENSG00000178999, ENSG00000087586	971	19	15478	5.033768767954903	0.9997638193591377	0.1483626537088788	8.516831511995582
GOTERM_BP_FAT	GO:1902807~negative regulation of cell cycle G1/S phase transition	15	1.1177347242921014	0.005416780084804744	ENSG00000253729, ENSG00000161642, ENSG00000132819, ENSG00000134057, ENSG00000159388, ENSG00000170312, ENSG00000204120, ENSG00000158402, ENSG00000171791, ENSG00000075218, ENSG00000132646, ENSG00000101412, ENSG00000106462, ENSG00000087586, ENSG00000183765	1089	100	16650	2.293388429752066	1.0	0.1351366023759759	10.193899595032985
GOTERM_BP_FAT	GO:0032355~response to estradiol	17	1.2667660208643814	0.0054227097482340055	ENSG00000131759, ENSG00000129514, ENSG00000131477, ENSG00000091831, ENSG00000104332, ENSG00000183779, ENSG00000164032, ENSG00000130783, ENSG00000187486, ENSG00000146648, ENSG00000135046, ENSG00000109846, ENSG00000084207, ENSG00000132646, ENSG00000106462, ENSG00000173757, ENSG00000145386	1089	121	16650	2.148077317123147	1.0	0.13481727299664148	10.20449770895091
GOTERM_BP_FAT	GO:0071822~protein complex subunit organization	136	10.134128166915051	0.005452404417405303	ENSG00000162458, ENSG00000178585, ENSG00000185345, ENSG00000051341, ENSG00000138035, ENSG00000050405, ENSG00000158164, ENSG00000149925, ENSG00000172757, ENSG00000140463, ENSG00000197299, ENSG00000121621, ENSG00000102384, ENSG00000171953, ENSG00000115419, ENSG00000054598, ENSG00000184445, ENSG00000151276, ENSG00000072864, ENSG00000143401, ENSG00000113712, ENSG00000152700, ENSG00000003509, ENSG0000…	1089	1674	16650	1.2421378990293945	1.0	0.13504876696771195	10.257553262363672
GOTERM_BP_FAT	GO:0006796~phosphate-containing compound metabolic process	235	17.51117734724292	0.005510842262112832	ENSG00000131759, ENSG00000109501, ENSG00000176890, ENSG00000168078, ENSG00000134215, ENSG00000160191, ENSG00000156970, ENSG00000117266, ENSG00000152104, ENSG00000171119, ENSG00000119699, ENSG00000107937, ENSG00000196090, ENSG00000110169, ENSG00000143543, ENSG00000111328, ENSG00000172197, ENSG00000126787, ENSG00000156471, ENSG00000156475, ENSG00000171435, ENSG00000003509, ENSG00000116641, ENSG0000…	1089	3083	16650	1.1654152470358645	1.0	0.13593910103397389	10.361877421445842
GOTERM_BP_FAT	GO:1990267~response to transition metal nanoparticle	18	1.3412816691505216	0.005538160069265392	ENSG00000138449, ENSG00000185345, ENSG00000183044, ENSG00000051180, ENSG00000240583, ENSG00000134057, ENSG00000146648, ENSG00000160211, ENSG00000160182, ENSG00000170312, ENSG00000160307, ENSG00000171791, ENSG00000111602, ENSG00000213145, ENSG00000123191, ENSG00000071967, ENSG00000257341, ENSG00000140263, ENSG00000186847	1089	132	16650	2.0848985725018783	1.0	0.13611026464447462	10.410606094960674
GOTERM_BP_FAT	GO:0009891~positive regulation of biosynthetic process	142	10.581222056631892	0.005649231311342363	ENSG00000138449, ENSG00000131759, ENSG00000109501, ENSG00000185345, ENSG00000143867, ENSG00000115596, ENSG00000183684, ENSG00000138031, ENSG00000124782, ENSG00000107485, ENSG00000104447, ENSG00000197299, ENSG00000111269, ENSG00000054598, ENSG00000135446, ENSG00000101057, ENSG00000119699, ENSG00000131747, ENSG00000117115, ENSG00000136982, ENSG00000164938, ENSG00000214456, ENSG00000099622, ENSG0000…	1089	1760	16650	1.233564988730278	1.0	0.13818776025271318	10.608472693496896
GOTERM_BP_FAT	GO:0044380~protein localization to cytoskeleton	8	0.5961251862891207	0.005654666988554627	ENSG00000140463, ENSG00000112742, ENSG00000101871, ENSG00000078674, ENSG00000076382, ENSG00000123473, ENSG00000087586, ENSG00000101447	1089	34	16650	3.5974720466699073	1.0	0.13785318701875648	10.61814536087915
GOTERM_MF_FAT	GO:0016538~cyclin-dependent protein serine/threonine kinase regulator activity	7	0.5216095380029807	0.005661977310234307	ENSG00000147889, ENSG00000173207, ENSG00000105173, ENSG00000123975, ENSG00000135446, ENSG00000186834, ENSG00000175305	971	27	15478	4.132662013197544	0.9998632739257837	0.15454297946759699	9.048315503609327
GOTERM_BP_FAT	GO:0072009~nephron epithelium development	16	1.1922503725782414	0.0056926998420141865	ENSG00000178585, ENSG00000170873, ENSG00000115596, ENSG00000126562, ENSG00000143867, ENSG00000185630, ENSG00000168743, ENSG00000172037, ENSG00000008196, ENSG00000171791, ENSG00000107485, ENSG00000138685, ENSG00000248905, ENSG00000102900, ENSG00000148400, ENSG00000170549	1089	111	16650	2.2038567493112944	1.0	0.13825751067687286	10.685796185485042
GOTERM_BP_FAT	GO:0060487~lung epithelial cell differentiation	7	0.5216095380029807	0.005701516910410634	ENSG00000129514, ENSG00000121957, ENSG00000114861, ENSG00000137497, ENSG00000147862, ENSG00000124664, ENSG00000106541	1089	26	16650	4.116338207247298	1.0	0.138001233830633	10.70147257635956
GOTERM_BP_FAT	GO:0044092~negative regulation of molecular function	94	7.004470938897168	0.005708395419893198	ENSG00000178585, ENSG00000136457, ENSG00000115109, ENSG00000109501, ENSG00000185345, ENSG00000112029, ENSG00000091831, ENSG00000196136, ENSG00000206075, ENSG00000197329, ENSG00000167264, ENSG00000143867, ENSG00000153879, ENSG00000131507, ENSG00000141376, ENSG00000120539, ENSG00000156970, ENSG00000177359, ENSG00000147862, ENSG00000150938, ENSG00000140463, ENSG00000164109, ENSG00000273259, ENSG0000…	1089	1100	16650	1.3065364387678438	1.0	0.1377031860470963	10.71370047382041
GOTERM_BP_FAT	GO:0018105~peptidyl-serine phosphorylation	28	2.086438152011923	0.005712038489192721	ENSG00000165731, ENSG00000148053, ENSG00000097046, ENSG00000134057, ENSG00000185420, ENSG00000170312, ENSG00000171791, ENSG00000120539, ENSG00000217128, ENSG00000183943, ENSG00000185133, ENSG00000111269, ENSG00000178999, ENSG00000166851, ENSG00000183765, ENSG00000253729, ENSG00000092853, ENSG00000112742, ENSG00000152642, ENSG00000114738, ENSG00000069020, ENSG00000071051, ENSG00000113712, ENSG0000…	1089	246	16650	1.7402405429012966	1.0	0.13733474672120605	10.720176098834244
GOTERM_BP_FAT	GO:0072331~signal transduction by p53 class mediator	21	1.564828614008942	0.005927068637860558	ENSG00000161642, ENSG00000185345, ENSG00000111206, ENSG00000132819, ENSG00000134057, ENSG00000196586, ENSG00000130766, ENSG00000159388, ENSG00000170312, ENSG00000147889, ENSG00000158402, ENSG00000075218, ENSG00000007968, ENSG00000095002, ENSG00000101412, ENSG00000132646, ENSG00000118046, ENSG00000141682, ENSG00000186834, ENSG00000087586, ENSG00000183765	1089	166	16650	1.9341830130439113	1.0	0.14167155415473232	11.101607330131502
GOTERM_MF_FAT	GO:0045296~cadherin binding	32	2.384500745156483	0.005999823089410342	ENSG00000186260, ENSG00000139734, ENSG00000028528, ENSG00000132341, ENSG00000146648, ENSG00000050405, ENSG00000196586, ENSG00000157827, ENSG00000067057, ENSG00000135046, ENSG00000259288, ENSG00000117450, ENSG00000117335, ENSG00000204120, ENSG00000136068, ENSG00000149925, ENSG00000124942, ENSG00000137699, ENSG00000100139, ENSG00000157456, ENSG00000175866, ENSG00000074800, ENSG00000196090, ENSG0000…	971	307	15478	1.6615262817136702	0.9999197240466441	0.1602326405628307	9.563112599378009
GOTERM_MF_FAT	GO:0042393~histone binding	22	1.639344262295082	0.006029900668001546	ENSG00000010292, ENSG00000116062, ENSG00000073111, ENSG00000123485, ENSG00000166446, ENSG00000180198, ENSG00000123975, ENSG00000105011, ENSG00000146918, ENSG00000143401, ENSG00000134759, ENSG00000132600, ENSG00000162521, ENSG00000141376, ENSG00000173207, ENSG00000156802, ENSG00000136943, ENSG00000124795, ENSG00000068878, ENSG00000100307, ENSG00000173894, ENSG00000159259	971	185	15478	1.8955994099145488	0.9999234416385272	0.15828803187237672	9.608810676344726
GOTERM_MF_FAT	GO:1901681~sulfur compound binding	26	1.9374068554396422	0.006036610851448552	ENSG00000097021, ENSG00000128928, ENSG00000140374, ENSG00000214274, ENSG00000168765, ENSG00000116171, ENSG00000090539, ENSG00000152455, ENSG00000137673, ENSG00000142192, ENSG00000137801, ENSG00000181513, ENSG00000240303, ENSG00000213366, ENSG00000104332, ENSG00000134202, ENSG00000105185, ENSG00000196177, ENSG00000119711, ENSG00000140479, ENSG00000166106, ENSG00000117305, ENSG00000168306, ENSG0000…	971	233	15478	1.7787423257294148	0.999924247256338	0.1558534925272841	9.619002766141394
GOTERM_BP_FAT	GO:0051271~negative regulation of cellular component movement	29	2.1609538002980626	0.006075053575332271	ENSG00000166780, ENSG00000168675, ENSG00000090539, ENSG00000140526, ENSG00000010322, ENSG00000006210, ENSG00000174348, ENSG00000171791, ENSG00000174871, ENSG00000107485, ENSG00000178568, ENSG00000137801, ENSG00000181751, ENSG00000001617, ENSG00000196405, ENSG00000134830, ENSG00000104332, ENSG00000107937, ENSG00000117115, ENSG00000164938, ENSG00000143878, ENSG00000276644, ENSG00000106804, ENSG0000…	1089	259	16650	1.7119244391971664	1.0	0.14448087351030547	11.363211025081588
GOTERM_BP_FAT	GO:0006793~phosphorus metabolic process	235	17.51117734724292	0.006080801962445249	ENSG00000131759, ENSG00000109501, ENSG00000176890, ENSG00000168078, ENSG00000134215, ENSG00000160191, ENSG00000156970, ENSG00000117266, ENSG00000152104, ENSG00000171119, ENSG00000119699, ENSG00000107937, ENSG00000196090, ENSG00000110169, ENSG00000143543, ENSG00000111328, ENSG00000172197, ENSG00000126787, ENSG00000156471, ENSG00000156475, ENSG00000171435, ENSG00000003509, ENSG00000116641, ENSG0000…	1089	3089	16650	1.1631515722277663	1.0	0.14414191292966216	11.373358102830355
GOTERM_MF_FAT	GO:0003779~actin binding	39	2.9061102831594634	0.006104606347500142	ENSG00000185345, ENSG00000139734, ENSG00000163995, ENSG00000099331, ENSG00000128833, ENSG00000214274, ENSG00000146648, ENSG00000050405, ENSG00000196586, ENSG00000265190, ENSG00000157827, ENSG00000115091, ENSG00000158164, ENSG00000136068, ENSG00000149925, ENSG00000172757, ENSG00000173210, ENSG00000133627, ENSG00000121621, ENSG00000103187, ENSG00000196405, ENSG00000133392, ENSG00000145555, ENSG0000…	971	397	15478	1.5659205109381122	0.9999319478070696	0.15493139598633043	9.722220120643376
GOTERM_BP_FAT	GO:0031109~microtubule polymerization or depolymerization	13	0.9687034277198211	0.006151012787401868	ENSG00000118193, ENSG00000186185, ENSG00000112029, ENSG00000072864, ENSG00000166780, ENSG00000129680, ENSG00000142945, ENSG00000109846, ENSG00000175216, ENSG00000101871, ENSG00000121621, ENSG00000186868, ENSG00000185133	1089	81	16650	2.45383124171003	1.0	0.14521622462305428	11.497205582251846
GOTERM_BP_FAT	GO:0051649~establishment of localization in cell	159	11.847988077496275	0.006205784022485544	ENSG00000185345, ENSG00000028528, ENSG00000090889, ENSG00000183684, ENSG00000196517, ENSG00000111481, ENSG00000054392, ENSG00000077380, ENSG00000117450, ENSG00000121957, ENSG00000122952, ENSG00000150540, ENSG00000104447, ENSG00000172757, ENSG00000152104, ENSG00000140463, ENSG00000121621, ENSG00000100139, ENSG00000119699, ENSG00000145555, ENSG00000124839, ENSG00000198863, ENSG00000072864, ENSG0000…	1089	2004	16650	1.2130697283119711	1.0	0.14594567856816387	11.593704484597655
GOTERM_BP_FAT	GO:0009790~embryo development	83	6.184798807749627	0.006322999502622605	ENSG00000142731, ENSG00000131759, ENSG00000115109, ENSG00000144749, ENSG00000173320, ENSG00000134762, ENSG00000151725, ENSG00000143867, ENSG00000143452, ENSG00000115596, ENSG00000146648, ENSG00000107485, ENSG00000197753, ENSG00000129173, ENSG00000140463, ENSG00000172819, ENSG00000060138, ENSG00000054598, ENSG00000119699, ENSG00000129514, ENSG00000131747, ENSG00000120254, ENSG00000104332, ENSG0000…	1089	954	16650	1.3301973422042033	1.0	0.14802273421344314	11.799885441323465
GAD_DISEASE	Brain Neoplasms|Glioblastoma	7	0.5216095380029807	0.006371548543404951	ENSG00000147889, ENSG00000174371, ENSG00000146648, ENSG00000178999, ENSG00000135446, ENSG00000087586, ENSG00000170430	906	25	12971	4.008697571743929	0.9999994973124828	0.533888976890004	10.552369591168965
GOTERM_BP_FAT	GO:0055123~digestive system development	19	1.4157973174366618	0.006454738532737491	ENSG00000165731, ENSG00000115109, ENSG00000104332, ENSG00000176890, ENSG00000176887, ENSG00000134057, ENSG00000146648, ENSG00000157796, ENSG00000124664, ENSG00000106541, ENSG00000100219, ENSG00000103241, ENSG00000100146, ENSG00000171791, ENSG00000107485, ENSG00000104447, ENSG00000164190, ENSG00000119699, ENSG00000148400	1089	145	16650	2.003419777714449	1.0	0.15039344592122905	12.031068249208465
GOTERM_BP_FAT	GO:0006977~DNA damage response, signal transduction by p53 class mediator resulting in cell cycle arrest	11	0.819672131147541	0.006546028943470546	ENSG00000170312, ENSG00000161642, ENSG00000158402, ENSG00000075218, ENSG00000132819, ENSG00000132646, ENSG00000101412, ENSG00000134057, ENSG00000159388, ENSG00000087586, ENSG00000183765	1089	62	16650	2.712609970674487	1.0	0.15187606346323412	12.190932008693544
GOTERM_BP_FAT	GO:0051054~positive regulation of DNA metabolic process	24	1.7883755588673622	0.006648043416663411	ENSG00000116062, ENSG00000146731, ENSG00000169139, ENSG00000131747, ENSG00000111206, ENSG00000051180, ENSG00000097046, ENSG00000136982, ENSG00000150753, ENSG00000146648, ENSG00000116161, ENSG00000049541, ENSG00000117650, ENSG00000153879, ENSG00000170430, ENSG00000170312, ENSG00000111602, ENSG00000163918, ENSG00000129173, ENSG00000138772, ENSG00000140443, ENSG00000132646, ENSG00000178999, ENSG0000…	1089	202	16650	1.8165452908927258	1.0	0.1535746237049831	12.369248917698494
GOTERM_BP_FAT	GO:0072080~nephron tubule development	14	1.0432190760059614	0.0066730989581523575	ENSG00000178585, ENSG00000170873, ENSG00000126562, ENSG00000143867, ENSG00000115596, ENSG00000185630, ENSG00000168743, ENSG00000008196, ENSG00000171791, ENSG00000107485, ENSG00000138685, ENSG00000248905, ENSG00000170549, ENSG00000148400	1089	92	16650	2.3266259432267336	1.0	0.15362645560879962	12.412992303645897
GOTERM_BP_FAT	GO:0071396~cellular response to lipid	49	3.651266766020864	0.006703006582678545	ENSG00000131759, ENSG00000091831, ENSG00000105173, ENSG00000183779, ENSG00000184588, ENSG00000115596, ENSG00000143867, ENSG00000146648, ENSG00000138031, ENSG00000140526, ENSG00000164104, ENSG00000172819, ENSG00000145386, ENSG00000129514, ENSG00000104332, ENSG00000117115, ENSG00000164032, ENSG00000130783, ENSG00000012822, ENSG00000153823, ENSG00000084207, ENSG00000121671, ENSG00000168329, ENSG0000…	1089	509	16650	1.4718537401159297	1.0	0.15378057854794946	12.465179587720653
GOTERM_BP_FAT	GO:0006890~retrograde vesicle-mediated transport, Golgi to ER	13	0.9687034277198211	0.006788748282467336	ENSG00000105402, ENSG00000138778, ENSG00000161800, ENSG00000090889, ENSG00000226650, ENSG00000111481, ENSG00000126062, ENSG00000163808, ENSG00000142945, ENSG00000138160, ENSG00000068796, ENSG00000121621, ENSG00000137807	1089	82	16650	2.4239064704696633	1.0	0.1551096437722279	12.614630892977118
GOTERM_BP_FAT	GO:0030336~negative regulation of cell migration	25	1.8628912071535022	0.006802039681531466	ENSG00000166780, ENSG00000168675, ENSG00000090539, ENSG00000140526, ENSG00000006210, ENSG00000010322, ENSG00000174348, ENSG00000171791, ENSG00000178568, ENSG00000137801, ENSG00000181751, ENSG00000196405, ENSG00000104332, ENSG00000134830, ENSG00000107937, ENSG00000117115, ENSG00000164938, ENSG00000143878, ENSG00000276644, ENSG00000106804, ENSG00000186832, ENSG00000084207, ENSG00000138685, ENSG0000…	1089	214	16650	1.7861280605545686	1.0	0.154908962245364	12.637776647194809
GAD_DISEASE	Leukemia, Lymphocytic, Chronic, B-Cell	26	1.9374068554396422	0.006852434417469567	ENSG00000196584, ENSG00000117724, ENSG00000146648, ENSG00000134352, ENSG00000089685, ENSG00000152457, ENSG00000171791, ENSG00000156970, ENSG00000083457, ENSG00000100297, ENSG00000174371, ENSG00000095002, ENSG00000171320, ENSG00000104738, ENSG00000106462, ENSG00000178999, ENSG00000253729, ENSG00000131747, ENSG00000051180, ENSG00000134202, ENSG00000093009, ENSG00000171428, ENSG00000105810, ENSG0000…	906	212	12971	1.7558311466533385	0.999999832400684	0.5416327161870677	11.304628977936904
GOTERM_BP_FAT	GO:0006006~glucose metabolic process	23	1.713859910581222	0.0068577294368812325	ENSG00000164687, ENSG00000111669, ENSG00000185345, ENSG00000049239, ENSG00000074800, ENSG00000169047, ENSG00000108773, ENSG00000187486, ENSG00000130766, ENSG00000067057, ENSG00000160211, ENSG00000010322, ENSG00000213639, ENSG00000008196, ENSG00000165140, ENSG00000186951, ENSG00000102144, ENSG00000149925, ENSG00000197594, ENSG00000164128, ENSG00000140263, ENSG00000141682, ENSG00000141349	1089	191	16650	1.8411146207433688	1.0	0.15559600194576628	12.734691982562907
GOTERM_BP_FAT	GO:0021543~pallium development	20	1.4903129657228018	0.006865776686281844	ENSG00000131759, ENSG00000075702, ENSG00000118193, ENSG00000168389, ENSG00000148053, ENSG00000166780, ENSG00000072864, ENSG00000066279, ENSG00000146648, ENSG00000159388, ENSG00000105810, ENSG00000138772, ENSG00000140463, ENSG00000064309, ENSG00000157193, ENSG00000106462, ENSG00000013810, ENSG00000108799, ENSG00000149571, ENSG00000168329	1089	157	16650	1.9476759488340265	1.0	0.15528591895958643	12.748687943189118
GOTERM_BP_FAT	GO:0060479~lung cell differentiation	7	0.5216095380029807	0.006932794444455218	ENSG00000129514, ENSG00000121957, ENSG00000114861, ENSG00000137497, ENSG00000147862, ENSG00000124664, ENSG00000106541	1089	27	16650	3.9638812366085094	1.0	0.1562019112387022	12.865164007635755
GOTERM_BP_FAT	GO:0010972~negative regulation of G2/M transition of mitotic cell cycle	7	0.5216095380029807	0.006932794444455218	ENSG00000170312, ENSG00000163781, ENSG00000140534, ENSG00000092853, ENSG00000197299, ENSG00000140525, ENSG00000145386	1089	27	16650	3.9638812366085094	1.0	0.1562019112387022	12.865164007635755
GOTERM_BP_FAT	GO:0048468~cell development	156	11.624441132637854	0.0069807107081434555	ENSG00000171055, ENSG00000131759, ENSG00000096063, ENSG00000074527, ENSG00000161642, ENSG00000169139, ENSG00000115109, ENSG00000185345, ENSG00000145868, ENSG00000176890, ENSG00000183779, ENSG00000071539, ENSG00000184154, ENSG00000143867, ENSG00000140526, ENSG00000172037, ENSG00000160307, ENSG00000007402, ENSG00000124782, ENSG00000107485, ENSG00000174607, ENSG00000104447, ENSG00000197753, ENSG0000…	1089	1968	16650	1.2119532352348317	1.0	0.15671631749830628	12.94835137321333
GOTERM_BP_FAT	GO:0007077~mitotic nuclear envelope disassembly	9	0.6706408345752608	0.006987668819188348	ENSG00000170312, ENSG00000119638, ENSG00000108559, ENSG00000134057, ENSG00000134324, ENSG00000166851, ENSG00000102900, ENSG00000058804, ENSG00000157456	1089	44	16650	3.127347858752817	1.0	0.1563835953659224	12.960425069169567
GOTERM_BP_FAT	GO:0051443~positive regulation of ubiquitin-protein transferase activity	15	1.1177347242921014	0.007041560620193028	ENSG00000112029, ENSG00000108106, ENSG00000134057, ENSG00000175166, ENSG00000117399, ENSG00000170312, ENSG00000115233, ENSG00000120539, ENSG00000156970, ENSG00000101182, ENSG00000113558, ENSG00000068878, ENSG00000166851, ENSG00000164109, ENSG00000175063	1089	103	16650	2.226590708497152	1.0	0.15701658353518289	13.053884148168482
GOTERM_BP_FAT	GO:0050673~epithelial cell proliferation	36	2.682563338301043	0.007094731780417966	ENSG00000064300, ENSG00000073060, ENSG00000141753, ENSG00000091831, ENSG00000183779, ENSG00000143867, ENSG00000214274, ENSG00000146648, ENSG00000172216, ENSG00000248871, ENSG00000101311, ENSG00000114861, ENSG00000089685, ENSG00000124782, ENSG00000107485, ENSG00000137801, ENSG00000147862, ENSG00000183943, ENSG00000164104, ENSG00000118046, ENSG00000141736, ENSG00000104332, ENSG00000134830, ENSG0000…	1089	347	16650	1.5862052540071927	1.0	0.15763026742182074	13.146000107704847
GAD_DISEASE	Blood Pressure Determination	17	1.2667660208643814	0.007184878995594436	ENSG00000112029, ENSG00000184661, ENSG00000112183, ENSG00000196776, ENSG00000137449, ENSG00000138764, ENSG00000137547, ENSG00000157796, ENSG00000168743, ENSG00000115091, ENSG00000156050, ENSG00000073792, ENSG00000122952, ENSG00000164309, ENSG00000071051, ENSG00000101493, ENSG00000083857	906	117	12971	2.0802154676326863	0.9999999215918685	0.5411864417950862	11.821187700190915
GOTERM_BP_FAT	GO:0019884~antigen processing and presentation of exogenous antigen	21	1.564828614008942	0.007211802563512419	ENSG00000138778, ENSG00000161800, ENSG00000090889, ENSG00000226650, ENSG00000077380, ENSG00000175166, ENSG00000163808, ENSG00000142945, ENSG00000115233, ENSG00000101182, ENSG00000152700, ENSG00000138160, ENSG00000068796, ENSG00000136943, ENSG00000082781, ENSG00000068878, ENSG00000132912, ENSG00000121621, ENSG00000138674, ENSG00000137807, ENSG00000132842	1089	169	16650	1.899848403344907	1.0	0.15953950028391584	13.348491957459196
GOTERM_BP_FAT	GO:2000146~negative regulation of cell motility	26	1.9374068554396422	0.0073087561037754965	ENSG00000166780, ENSG00000168675, ENSG00000090539, ENSG00000140526, ENSG00000010322, ENSG00000006210, ENSG00000174348, ENSG00000171791, ENSG00000107485, ENSG00000178568, ENSG00000137801, ENSG00000181751, ENSG00000196405, ENSG00000104332, ENSG00000134830, ENSG00000107937, ENSG00000117115, ENSG00000164938, ENSG00000143878, ENSG00000276644, ENSG00000106804, ENSG00000186832, ENSG00000138685, ENSG0000…	1089	227	16650	1.7511923398987874	1.0	0.16102540354635386	13.515848551873255
GOTERM_BP_FAT	GO:0000018~regulation of DNA recombination	11	0.819672131147541	0.007337360581949392	ENSG00000116062, ENSG00000111247, ENSG00000051341, ENSG00000182481, ENSG00000051180, ENSG00000149554, ENSG00000185480, ENSG00000095002, ENSG00000197299, ENSG00000183684, ENSG00000131507	1089	63	16650	2.6695526695526697	1.0	0.16112233050133107	13.565165583580875
GOTERM_BP_FAT	GO:0000724~double-strand break repair via homologous recombination	13	0.9687034277198211	0.00747745369466987	ENSG00000111247, ENSG00000182185, ENSG00000196584, ENSG00000051341, ENSG00000051180, ENSG00000097046, ENSG00000185480, ENSG00000085999, ENSG00000093009, ENSG00000168496, ENSG00000115233, ENSG00000197275, ENSG00000197299	1089	83	16650	2.3947027780543664	1.0	0.1634559754573568	13.806314983134893
GOTERM_BP_FAT	GO:0008219~cell death	155	11.549925484351714	0.0075367345906659335	ENSG00000138449, ENSG00000131759, ENSG00000161642, ENSG00000109501, ENSG00000169139, ENSG00000185345, ENSG00000167264, ENSG00000143867, ENSG00000134215, ENSG00000160307, ENSG00000107485, ENSG00000156970, ENSG00000172757, ENSG00000054598, ENSG00000135446, ENSG00000119699, ENSG00000151276, ENSG00000131747, ENSG00000164938, ENSG00000143878, ENSG00000134398, ENSG00000109654, ENSG00000143543, ENSG0000…	1089	1958	16650	1.210334377295098	1.0	0.16415681169861973	13.908165735068923
GOTERM_BP_FAT	GO:0042493~response to drug	41	3.055141579731744	0.00762537354843662	ENSG00000165731, ENSG00000198805, ENSG00000183044, ENSG00000176890, ENSG00000164742, ENSG00000117724, ENSG00000240583, ENSG00000184588, ENSG00000174827, ENSG00000134215, ENSG00000146648, ENSG00000134057, ENSG00000196586, ENSG00000135046, ENSG00000170430, ENSG00000170312, ENSG00000081923, ENSG00000008196, ENSG00000165140, ENSG00000171791, ENSG00000107485, ENSG00000137801, ENSG00000197375, ENSG0000…	1089	411	16650	1.525205606161147	1.0	0.16543611862925423	14.06024354599733
GOTERM_BP_FAT	GO:0016310~phosphorylation	174	12.965722801788376	0.007646872838842731	ENSG00000131759, ENSG00000096063, ENSG00000185483, ENSG00000185345, ENSG00000181929, ENSG00000168078, ENSG00000167264, ENSG00000143867, ENSG00000134215, ENSG00000138031, ENSG00000117450, ENSG00000156970, ENSG00000170962, ENSG00000117266, ENSG00000149925, ENSG00000197299, ENSG00000171119, ENSG00000111269, ENSG00000135446, ENSG00000119699, ENSG00000107937, ENSG00000110169, ENSG00000112742, ENSG0000…	1089	2229	16650	1.1935085592249426	1.0	0.16537661413452265	14.0970914116901
GOTERM_BP_FAT	GO:1903320~regulation of protein modification by small protein conjugation or removal	30	2.235469448584203	0.007861563793288244	ENSG00000109501, ENSG00000112029, ENSG00000185345, ENSG00000181788, ENSG00000197329, ENSG00000108106, ENSG00000144228, ENSG00000134057, ENSG00000140525, ENSG00000131507, ENSG00000170312, ENSG00000147889, ENSG00000120539, ENSG00000156970, ENSG00000113558, ENSG00000068878, ENSG00000145604, ENSG00000164109, ENSG00000166851, ENSG00000175279, ENSG00000251503, ENSG00000145979, ENSG00000107937, ENSG0000…	1089	276	16650	1.6618756737333813	1.0	0.16912374141053277	14.464230646246435
GOTERM_BP_FAT	GO:0022412~cellular process involved in reproduction in multicellular organism	29	2.1609538002980626	0.007874898062122757	ENSG00000131759, ENSG00000096063, ENSG00000112029, ENSG00000071539, ENSG00000066279, ENSG00000214274, ENSG00000143452, ENSG00000134057, ENSG00000140526, ENSG00000171791, ENSG00000068878, ENSG00000101224, ENSG00000095002, ENSG00000140463, ENSG00000164104, ENSG00000118046, ENSG00000054598, ENSG00000072364, ENSG00000112531, ENSG00000160188, ENSG00000104332, ENSG00000139083, ENSG00000114473, ENSG0000…	1089	264	16650	1.6795016278487351	1.0	0.16889318849211443	14.486984135638004
GOTERM_BP_FAT	GO:0022612~gland morphogenesis	16	1.1922503725782414	0.007881569022286108	ENSG00000129514, ENSG00000074527, ENSG00000091831, ENSG00000104332, ENSG00000206075, ENSG00000169083, ENSG00000146648, ENSG00000172216, ENSG00000147065, ENSG00000100219, ENSG00000171791, ENSG00000213145, ENSG00000147862, ENSG00000172819, ENSG00000257341, ENSG00000119699, ENSG00000148400	1089	115	16650	2.1272008623787277	1.0	0.1685338003769553	14.498365251697054
GOTERM_BP_FAT	GO:0007144~female meiosis I	4	0.29806259314456035	0.007979655028967959	ENSG00000112029, ENSG00000071539, ENSG00000101224, ENSG00000087586	1089	7	16650	8.736717827626919	1.0	0.16995679062207913	14.665540765073748
GOTERM_BP_FAT	GO:0051307~meiotic chromosome separation	6	0.44709388971684055	0.008016715354666932	ENSG00000135476, ENSG00000251503, ENSG00000131747, ENSG00000162669, ENSG00000112742, ENSG00000175279	1089	20	16650	4.586776859504132	1.0	0.17018617854200968	14.72862470227263
GOTERM_BP_FAT	GO:0046605~regulation of centrosome cycle	9	0.6706408345752608	0.008023491062054248	ENSG00000142731, ENSG00000138160, ENSG00000149554, ENSG00000099901, ENSG00000162063, ENSG00000249884, ENSG00000117650, ENSG00000123473, ENSG00000087586	1089	45	16650	3.0578512396694215	1.0	0.16982871249396736	14.740153495245256
GOTERM_BP_FAT	GO:0036109~alpha-linolenic acid metabolic process	5	0.37257824143070045	0.008049697675589974	ENSG00000197977, ENSG00000116171, ENSG00000012660, ENSG00000133835, ENSG00000134824	1089	13	16650	5.880483153210426	1.0	0.1698479498651181	14.784729835084153
GOTERM_BP_FAT	GO:0033540~fatty acid beta-oxidation using acyl-CoA oxidase	5	0.37257824143070045	0.008049697675589974	ENSG00000168306, ENSG00000095321, ENSG00000005469, ENSG00000116171, ENSG00000133835	1089	13	16650	5.880483153210426	1.0	0.1698479498651181	14.784729835084153
GOTERM_MF_FAT	GO:0098632~protein binding involved in cell-cell adhesion	31	2.309985096870343	0.008078839342282004	ENSG00000186260, ENSG00000139734, ENSG00000028528, ENSG00000132341, ENSG00000146648, ENSG00000050405, ENSG00000196586, ENSG00000157827, ENSG00000067057, ENSG00000135046, ENSG00000259288, ENSG00000117450, ENSG00000204120, ENSG00000136068, ENSG00000149925, ENSG00000124942, ENSG00000137699, ENSG00000100139, ENSG00000157456, ENSG00000175866, ENSG00000074800, ENSG00000134755, ENSG00000085832, ENSG0000…	971	301	15478	1.6416887067139743	0.9999969821187584	0.19680230997021708	12.671238972625876
GOTERM_BP_FAT	GO:1903829~positive regulation of cellular protein localization	37	2.7570789865871834	0.008224650860617475	ENSG00000064300, ENSG00000114346, ENSG00000150753, ENSG00000174827, ENSG00000263620, ENSG00000146648, ENSG00000054392, ENSG00000159348, ENSG00000170312, ENSG00000147889, ENSG00000141376, ENSG00000150540, ENSG00000171791, ENSG00000148154, ENSG00000178568, ENSG00000141294, ENSG00000144452, ENSG00000173210, ENSG00000101412, ENSG00000118046, ENSG00000078674, ENSG00000166851, ENSG00000141682, ENSG0000…	1089	363	16650	1.558409033991303	1.0	0.1727204549203043	15.081751309834857
GOTERM_BP_FAT	GO:0032989~cellular component morphogenesis	109	8.12220566318927	0.00831135864611415	ENSG00000162458, ENSG00000171055, ENSG00000074527, ENSG00000115109, ENSG00000161642, ENSG00000028528, ENSG00000185345, ENSG00000183779, ENSG00000138035, ENSG00000172037, ENSG00000160307, ENSG00000124782, ENSG00000107485, ENSG00000174607, ENSG00000149925, ENSG00000197753, ENSG00000172757, ENSG00000140463, ENSG00000119699, ENSG00000145555, ENSG00000124839, ENSG00000115112, ENSG00000196154, ENSG0000…	1089	1321	16650	1.261566181392759	1.0	0.1738848826048247	15.228592264053908
GAD_DISEASE	Diabetes Mellitus|Diabetes Mellitus, Type 2|	6	0.44709388971684055	0.008345329692802252	ENSG00000147889, ENSG00000073792, ENSG00000109501, ENSG00000117472, ENSG00000151465, ENSG00000187486	906	19	12971	4.521087486929243	0.9999999944806578	0.5786614057243868	13.602178237143258
GOTERM_BP_FAT	GO:0065003~macromolecular complex assembly	137	10.208643815201192	0.00839598759040633	ENSG00000162458, ENSG00000178585, ENSG00000185345, ENSG00000051341, ENSG00000138035, ENSG00000158164, ENSG00000149925, ENSG00000140463, ENSG00000197299, ENSG00000102384, ENSG00000171953, ENSG00000115419, ENSG00000184445, ENSG00000151276, ENSG00000072864, ENSG00000099622, ENSG00000143401, ENSG00000132600, ENSG00000113712, ENSG00000178982, ENSG00000152700, ENSG00000003509, ENSG00000170476, ENSG0000…	1089	1710	16650	1.2249287129669906	1.0	0.1750011143327822	15.37168015624697
GOTERM_BP_FAT	GO:0045137~development of primary sexual characteristics	25	1.8628912071535022	0.008499541906434656	ENSG00000131759, ENSG00000187741, ENSG00000091831, ENSG00000214274, ENSG00000143867, ENSG00000066279, ENSG00000172216, ENSG00000133835, ENSG00000100290, ENSG00000171791, ENSG00000107485, ENSG00000095002, ENSG00000121621, ENSG00000164104, ENSG00000060138, ENSG00000173757, ENSG00000054598, ENSG00000173894, ENSG00000104332, ENSG00000169083, ENSG00000157796, ENSG00000276644, ENSG00000132780, ENSG0000…	1089	218	16650	1.7533550686177874	1.0	0.17646666985795945	15.54645448735804
GOTERM_BP_FAT	GO:0080135~regulation of cellular response to stress	54	4.023845007451564	0.008510325297949945	ENSG00000161642, ENSG00000109501, ENSG00000169139, ENSG00000051341, ENSG00000185345, ENSG00000168078, ENSG00000185480, ENSG00000138035, ENSG00000108559, ENSG00000146648, ENSG00000153879, ENSG00000170430, ENSG00000058804, ENSG00000117450, ENSG00000188554, ENSG00000111602, ENSG00000060138, ENSG00000141682, ENSG00000104332, ENSG00000146476, ENSG00000134398, ENSG00000106541, ENSG00000157613, ENSG0000…	1089	581	16650	1.421032417746547	1.0	0.17617469406584918	15.564634497269337
GOTERM_BP_FAT	GO:0043524~negative regulation of neuron apoptotic process	18	1.3412816691505216	0.008594368297719961	ENSG00000118193, ENSG00000169139, ENSG00000196584, ENSG00000109501, ENSG00000185345, ENSG00000148053, ENSG00000065361, ENSG00000154153, ENSG00000163064, ENSG00000188763, ENSG00000144381, ENSG00000172216, ENSG00000159388, ENSG00000008196, ENSG00000089685, ENSG00000171791, ENSG00000095002, ENSG00000119699	1089	138	16650	1.9942508084800574	1.0	0.17725981054298245	15.706197571519798
GOTERM_MF_FAT	GO:0098641~cadherin binding involved in cell-cell adhesion	30	2.235469448584203	0.008726192842293269	ENSG00000186260, ENSG00000139734, ENSG00000028528, ENSG00000132341, ENSG00000146648, ENSG00000050405, ENSG00000196586, ENSG00000157827, ENSG00000067057, ENSG00000135046, ENSG00000259288, ENSG00000117450, ENSG00000204120, ENSG00000136068, ENSG00000149925, ENSG00000124942, ENSG00000137699, ENSG00000100139, ENSG00000157456, ENSG00000175866, ENSG00000074800, ENSG00000085832, ENSG00000111057, ENSG0000…	971	290	15478	1.6489932170886752	0.9999989150257265	0.2076712509759654	13.618340982619015
GOTERM_BP_FAT	GO:0048146~positive regulation of fibroblast proliferation	10	0.7451564828614009	0.008794717843566871	ENSG00000253729, ENSG00000105810, ENSG00000170962, ENSG00000091831, ENSG00000240583, ENSG00000101412, ENSG00000134057, ENSG00000146648, ENSG00000135446, ENSG00000145386	1089	55	16650	2.779864763335838	1.0	0.18050666668266901	16.04276045207319
GOTERM_BP_FAT	GO:0045595~regulation of cell differentiation	125	9.314456035767511	0.008828850728164153	ENSG00000131759, ENSG00000178585, ENSG00000169139, ENSG00000115109, ENSG00000161642, ENSG00000185345, ENSG00000145868, ENSG00000183779, ENSG00000143867, ENSG00000024422, ENSG00000160307, ENSG00000124782, ENSG00000107485, ENSG00000104447, ENSG00000172757, ENSG00000111269, ENSG00000054598, ENSG00000119699, ENSG00000124839, ENSG00000130940, ENSG00000164938, ENSG00000103528, ENSG00000100146, ENSG0000…	1089	1544	16650	1.2377960005138526	1.0	0.18064024493707276	16.099972192586044
GOTERM_BP_FAT	GO:0000902~cell morphogenesis	103	7.675111773472429	0.008939864058047666	ENSG00000162458, ENSG00000171055, ENSG00000074527, ENSG00000115109, ENSG00000161642, ENSG00000028528, ENSG00000185345, ENSG00000183779, ENSG00000172037, ENSG00000160307, ENSG00000124782, ENSG00000174607, ENSG00000107485, ENSG00000197753, ENSG00000149925, ENSG00000172757, ENSG00000140463, ENSG00000119699, ENSG00000145555, ENSG00000124839, ENSG00000115112, ENSG00000196154, ENSG00000157796, ENSG0000…	1089	1240	16650	1.2699946680885097	1.0	0.1821950949951323	16.285791009840935
GOTERM_BP_FAT	GO:0033993~response to lipid	75	5.588673621460507	0.008995948755848757	ENSG00000131759, ENSG00000081985, ENSG00000091831, ENSG00000176890, ENSG00000105173, ENSG00000197329, ENSG00000183779, ENSG00000184588, ENSG00000143867, ENSG00000115596, ENSG00000146648, ENSG00000138031, ENSG00000140526, ENSG00000160307, ENSG00000150540, ENSG00000164104, ENSG00000172819, ENSG00000173757, ENSG00000119699, ENSG00000135446, ENSG00000145386, ENSG00000129514, ENSG00000131477, ENSG0000…	1089	860	16650	1.3333653661349223	1.0	0.18272686892242263	16.379519315970757
GOTERM_BP_FAT	GO:0021537~telencephalon development	26	1.9374068554396422	0.009051236850735986	ENSG00000131759, ENSG00000148053, ENSG00000168389, ENSG00000240583, ENSG00000166780, ENSG00000039139, ENSG00000066279, ENSG00000146648, ENSG00000159388, ENSG00000178568, ENSG00000147862, ENSG00000138772, ENSG00000140463, ENSG00000157193, ENSG00000106462, ENSG00000013810, ENSG00000118193, ENSG00000075702, ENSG00000072864, ENSG00000108773, ENSG00000105810, ENSG00000165533, ENSG00000064309, ENSG0000…	1089	231	16650	1.7208686630174233	1.0	0.18324050960739935	16.471818813392126
GOTERM_BP_FAT	GO:0001558~regulation of cell growth	40	2.9806259314456036	0.009214530865396529	ENSG00000185345, ENSG00000124251, ENSG00000141753, ENSG00000112667, ENSG00000163975, ENSG00000204385, ENSG00000163453, ENSG00000146648, ENSG00000090006, ENSG00000160211, ENSG00000067445, ENSG00000165140, ENSG00000147889, ENSG00000171791, ENSG00000150722, ENSG00000150938, ENSG00000128422, ENSG00000001617, ENSG00000186868, ENSG00000118046, ENSG00000123737, ENSG00000141736, ENSG00000118193, ENSG0000…	1089	403	16650	1.5175440395381743	1.0	0.18572308853708575	16.743861997283773
GOTERM_BP_FAT	GO:0071214~cellular response to abiotic stimulus	29	2.1609538002980626	0.009497532492129604	ENSG00000164045, ENSG00000168078, ENSG00000114346, ENSG00000240583, ENSG00000143867, ENSG00000146648, ENSG00000133256, ENSG00000054277, ENSG00000170430, ENSG00000137673, ENSG00000132646, ENSG00000197299, ENSG00000118046, ENSG00000171792, ENSG00000060138, ENSG00000178999, ENSG00000183765, ENSG00000111247, ENSG00000104332, ENSG00000051180, ENSG00000172428, ENSG00000149554, ENSG00000164938, ENSG0000…	1089	268	16650	1.654434439373381	1.0	0.19035156882147874	17.21334338334418
GOTERM_BP_FAT	GO:0002478~antigen processing and presentation of exogenous peptide antigen	20	1.4903129657228018	0.009516177382016867	ENSG00000138778, ENSG00000161800, ENSG00000090889, ENSG00000226650, ENSG00000077380, ENSG00000175166, ENSG00000163808, ENSG00000142945, ENSG00000115233, ENSG00000152700, ENSG00000138160, ENSG00000101182, ENSG00000068796, ENSG00000136943, ENSG00000082781, ENSG00000068878, ENSG00000132912, ENSG00000121621, ENSG00000138674, ENSG00000137807	1089	162	16650	1.8875624936230997	1.0	0.19017281842829525	17.24418562552128
GOTERM_BP_FAT	GO:0033036~macromolecule localization	214	15.946348733233979	0.009559505402112818	ENSG00000115109, ENSG00000161642, ENSG00000024422, ENSG00000183684, ENSG00000054392, ENSG00000150540, ENSG00000156970, ENSG00000174607, ENSG00000104447, ENSG00000152104, ENSG00000140463, ENSG00000171320, ENSG00000100139, ENSG00000119699, ENSG00000124839, ENSG00000131748, ENSG00000214456, ENSG00000126062, ENSG00000187535, ENSG00000073792, ENSG00000146670, ENSG00000152700, ENSG00000075275, ENSG0000…	1089	2817	16650	1.1614841414434793	1.0	0.19043896181723663	17.31581639416442
GOTERM_BP_FAT	GO:0048871~multicellular organismal homeostasis	33	2.459016393442623	0.00963513343874587	ENSG00000138449, ENSG00000130304, ENSG00000109501, ENSG00000183044, ENSG00000196136, ENSG00000196604, ENSG00000164742, ENSG00000174483, ENSG00000240583, ENSG00000130045, ENSG00000146648, ENSG00000111319, ENSG00000138031, ENSG00000117450, ENSG00000008196, ENSG00000171791, ENSG00000204120, ENSG00000144452, ENSG00000196834, ENSG00000197375, ENSG00000140463, ENSG00000050628, ENSG00000118046, ENSG0000…	1089	317	16650	1.5916260395755664	1.0	0.19128202720669407	17.440705176326787
UP_KEYWORDS	Laminin EGF-like domain	7	0.5216095380029807	0.009668083955163699	ENSG00000074527, ENSG00000143126, ENSG00000075275, ENSG00000106780, ENSG00000053747, ENSG00000196569, ENSG00000172037	1246	31	20581	3.7297934034070312	0.9896016480977764	0.13297795315279715	12.94971861552401
GOTERM_BP_FAT	GO:0048608~reproductive structure development	41	3.055141579731744	0.009946076539802099	ENSG00000131759, ENSG00000142731, ENSG00000173320, ENSG00000187741, ENSG00000091831, ENSG00000206075, ENSG00000143867, ENSG00000214274, ENSG00000066279, ENSG00000162063, ENSG00000146648, ENSG00000105855, ENSG00000172216, ENSG00000133835, ENSG00000100290, ENSG00000135046, ENSG00000171345, ENSG00000171791, ENSG00000107485, ENSG00000129173, ENSG00000095002, ENSG00000164104, ENSG00000121621, ENSG0000…	1089	418	16650	1.4996638854838074	1.0	0.196305900276038	17.95230328655528
GOTERM_BP_FAT	GO:0007143~female meiotic division	7	0.5216095380029807	0.009953468931426363	ENSG00000112029, ENSG00000120539, ENSG00000071539, ENSG00000101224, ENSG00000112742, ENSG00000166851, ENSG00000087586	1089	29	16650	3.690510116842405	1.0	0.19591388287585154	17.964429360132872
GOTERM_BP_FAT	GO:1902750~negative regulation of cell cycle G2/M phase transition	7	0.5216095380029807	0.009953468931426363	ENSG00000170312, ENSG00000163781, ENSG00000140534, ENSG00000092853, ENSG00000197299, ENSG00000140525, ENSG00000145386	1089	29	16650	3.690510116842405	1.0	0.19591388287585154	17.964429360132872
GOTERM_BP_FAT	GO:0097421~liver regeneration	7	0.5216095380029807	0.009953468931426363	ENSG00000176890, ENSG00000100650, ENSG00000132646, ENSG00000146648, ENSG00000106462, ENSG00000172216, ENSG00000087586	1089	29	16650	3.690510116842405	1.0	0.19591388287585154	17.964429360132872
GOTERM_BP_FAT	GO:0000132~establishment of mitotic spindle orientation	6	0.44709388971684055	0.009966194026746346	ENSG00000121957, ENSG00000040275, ENSG00000137497, ENSG00000072864, ENSG00000080986, ENSG00000115163	1089	21	16650	4.368358913813459	1.0	0.1956181712352656	17.985298922709635
GOTERM_MF_FAT	GO:0050660~flavin adenine dinucleotide binding	12	0.8941877794336811	0.009982827222391154	ENSG00000159348, ENSG00000016391, ENSG00000128928, ENSG00000140374, ENSG00000100243, ENSG00000094963, ENSG00000167264, ENSG00000168306, ENSG00000117009, ENSG00000121671, ENSG00000196177, ENSG00000240303	971	79	15478	2.4213064959783073	0.9999998513535189	0.2305107141599364	15.429341466018975
GOTERM_MF_FAT	GO:0098631~protein binding involved in cell adhesion	31	2.309985096870343	0.010084941791715348	ENSG00000186260, ENSG00000139734, ENSG00000028528, ENSG00000132341, ENSG00000146648, ENSG00000050405, ENSG00000196586, ENSG00000157827, ENSG00000067057, ENSG00000135046, ENSG00000259288, ENSG00000117450, ENSG00000204120, ENSG00000136068, ENSG00000149925, ENSG00000124942, ENSG00000137699, ENSG00000100139, ENSG00000157456, ENSG00000175866, ENSG00000074800, ENSG00000134755, ENSG00000085832, ENSG0000…	971	306	15478	1.614863727846099	0.9999998735388033	0.22924325749671426	15.574924948987668
GOTERM_BP_FAT	GO:0002009~morphogenesis of an epithelium	49	3.651266766020864	0.010203867244200185	ENSG00000131759, ENSG00000074527, ENSG00000178585, ENSG00000115109, ENSG00000185483, ENSG00000091831, ENSG00000206075, ENSG00000115596, ENSG00000143867, ENSG00000146648, ENSG00000124782, ENSG00000107485, ENSG00000111602, ENSG00000068878, ENSG00000140463, ENSG00000172819, ENSG00000129514, ENSG00000120254, ENSG00000104332, ENSG00000108773, ENSG00000143878, ENSG00000100146, ENSG00000162998, ENSG0000…	1089	521	16650	1.4379530781554861	1.0	0.19927659741623094	18.374165481177307
GOTERM_BP_FAT	GO:0002067~glandular epithelial cell differentiation	9	0.6706408345752608	0.010435051923504766	ENSG00000131759, ENSG00000129514, ENSG00000114861, ENSG00000105810, ENSG00000138685, ENSG00000172819, ENSG00000124664, ENSG00000106541, ENSG00000148400	1089	47	16650	2.9277299103217866	1.0	0.20278501389031456	18.750735816235487
GOTERM_BP_FAT	GO:0014070~response to organic cyclic compound	78	5.812220566318927	0.010463404338380139	ENSG00000131759, ENSG00000185345, ENSG00000091831, ENSG00000176890, ENSG00000105173, ENSG00000169684, ENSG00000197329, ENSG00000183779, ENSG00000184588, ENSG00000146648, ENSG00000138031, ENSG00000160211, ENSG00000140526, ENSG00000170430, ENSG00000160307, ENSG00000150540, ENSG00000197299, ENSG00000164104, ENSG00000172819, ENSG00000173757, ENSG00000141682, ENSG00000119699, ENSG00000135446, ENSG0000…	1089	906	16650	1.3162935799901483	1.0	0.20274565610539663	18.796804565201686
GAD_DISEASE	pancreatic neoplasm|Pancreatic Neoplasms	6	0.44709388971684055	0.0105000179355464	ENSG00000147889, ENSG00000089685, ENSG00000084207, ENSG00000130226, ENSG00000146648, ENSG00000183765	906	20	12971	4.295033112582781	0.9999999999603331	0.6470137536746615	16.819487397086206
GOTERM_BP_FAT	GO:0006082~organic acid metabolic process	78	5.812220566318927	0.010524005657929072	ENSG00000139531, ENSG00000097021, ENSG00000198805, ENSG00000115758, ENSG00000181929, ENSG00000140374, ENSG00000100243, ENSG00000116171, ENSG00000186603, ENSG00000133835, ENSG00000083444, ENSG00000134824, ENSG00000130005, ENSG00000165140, ENSG00000135069, ENSG00000092068, ENSG00000150540, ENSG00000174607, ENSG00000102144, ENSG00000149925, ENSG00000173757, ENSG00000115419, ENSG00000240303, ENSG0000…	1089	907	16650	1.314842319152232	1.0	0.20326444955231326	18.89519017291146
GOTERM_BP_FAT	GO:0042787~protein ubiquitination involved in ubiquitin-dependent protein catabolic process	25	1.8628912071535022	0.010527991734829056	ENSG00000112029, ENSG00000185345, ENSG00000181788, ENSG00000144228, ENSG00000134057, ENSG00000170312, ENSG00000147889, ENSG00000156970, ENSG00000145916, ENSG00000113558, ENSG00000068878, ENSG00000164109, ENSG00000178999, ENSG00000166851, ENSG00000123124, ENSG00000175166, ENSG00000164611, ENSG00000122550, ENSG00000117399, ENSG00000115233, ENSG00000101182, ENSG00000130939, ENSG00000166016, ENSG0000…	1089	222	16650	1.7217630853994488	1.0	0.2028036823845638	18.901657558300965
GOTERM_BP_FAT	GO:0040013~negative regulation of locomotion	28	2.086438152011923	0.010538665715693724	ENSG00000166780, ENSG00000168675, ENSG00000090539, ENSG00000140526, ENSG00000010322, ENSG00000006210, ENSG00000174348, ENSG00000171791, ENSG00000107485, ENSG00000178568, ENSG00000137801, ENSG00000181751, ENSG00000001617, ENSG00000196405, ENSG00000104332, ENSG00000134830, ENSG00000107937, ENSG00000117115, ENSG00000164938, ENSG00000143878, ENSG00000276644, ENSG00000106804, ENSG00000186832, ENSG0000…	1089	258	16650	1.6592991223012363	1.0	0.202460451871735	18.918973615823887
GOTERM_BP_FAT	GO:0045927~positive regulation of growth	27	2.011922503725782	0.010571050958914889	ENSG00000109501, ENSG00000185345, ENSG00000112667, ENSG00000204385, ENSG00000146648, ENSG00000134057, ENSG00000170312, ENSG00000007402, ENSG00000171791, ENSG00000178568, ENSG00000150722, ENSG00000128422, ENSG00000140463, ENSG00000186868, ENSG00000060138, ENSG00000123737, ENSG00000173757, ENSG00000141736, ENSG00000253729, ENSG00000104332, ENSG00000115112, ENSG00000106541, ENSG00000103528, ENSG0000…	1089	246	16650	1.6780890949405363	1.0	0.20249174048191654	18.97148967850979
GOTERM_BP_FAT	GO:2000648~positive regulation of stem cell proliferation	8	0.5961251862891207	0.010573638692700216	ENSG00000168056, ENSG00000100146, ENSG00000066279, ENSG00000176887, ENSG00000090534, ENSG00000141384, ENSG00000148400, ENSG00000168329	1089	38	16650	3.218790778599391	1.0	0.20201284211523496	18.97568456607619
GOTERM_BP_FAT	GO:0071156~regulation of cell cycle arrest	15	1.1177347242921014	0.01058952113935176	ENSG00000161642, ENSG00000111206, ENSG00000188763, ENSG00000132819, ENSG00000134057, ENSG00000159388, ENSG00000170312, ENSG00000147889, ENSG00000158402, ENSG00000075218, ENSG00000101412, ENSG00000132646, ENSG00000135446, ENSG00000087586, ENSG00000183765	1089	108	16650	2.1235078053259873	1.0	0.20176349978008257	19.001426546016063
GOTERM_BP_FAT	GO:0051438~regulation of ubiquitin-protein transferase activity	16	1.1922503725782414	0.01069382983323056	ENSG00000112029, ENSG00000108106, ENSG00000134057, ENSG00000175166, ENSG00000117399, ENSG00000115233, ENSG00000170312, ENSG00000147889, ENSG00000120539, ENSG00000156970, ENSG00000101182, ENSG00000113558, ENSG00000068878, ENSG00000166851, ENSG00000164109, ENSG00000175063	1089	119	16650	2.055698312382804	1.0	0.20302041886623579	19.170295307029896
GOTERM_MF_FAT	GO:0036310~annealing helicase activity	4	0.29806259314456035	0.010828421165213079	ENSG00000160957, ENSG00000085999, ENSG00000197299, ENSG00000135046	971	8	15478	7.970133882595262	0.9999999610377909	0.24055863024972413	16.627813478881194
GOTERM_BP_FAT	GO:1903827~regulation of cellular protein localization	52	3.8748137108792844	0.010844691793975294	ENSG00000185345, ENSG00000263620, ENSG00000146648, ENSG00000054392, ENSG00000117450, ENSG00000141376, ENSG00000150540, ENSG00000152104, ENSG00000141682, ENSG00000119699, ENSG00000146731, ENSG00000108773, ENSG00000136518, ENSG00000106541, ENSG00000152642, ENSG00000148180, ENSG00000153823, ENSG00000146670, ENSG00000166484, ENSG00000064300, ENSG00000114346, ENSG00000188763, ENSG00000150753, ENSG0000…	1089	562	16650	1.4146642745801594	1.0	0.20505610229813498	19.41393942502575
GOTERM_BP_FAT	GO:0032880~regulation of protein localization	82	6.110283159463488	0.010862815908998388	ENSG00000115109, ENSG00000185345, ENSG00000263620, ENSG00000146648, ENSG00000054392, ENSG00000131507, ENSG00000117450, ENSG00000141376, ENSG00000007402, ENSG00000150540, ENSG00000107485, ENSG00000152104, ENSG00000141682, ENSG00000119699, ENSG00000146731, ENSG00000104332, ENSG00000108773, ENSG00000144381, ENSG00000187486, ENSG00000136518, ENSG00000106541, ENSG00000152642, ENSG00000148180, ENSG0000…	1089	962	16650	1.3032422123331215	1.0	0.20483903209534382	19.443163154027864
GOTERM_BP_FAT	GO:0070727~cellular macromolecule localization	129	9.612518628912072	0.010964275882409526	ENSG00000161642, ENSG00000185345, ENSG00000028528, ENSG00000024422, ENSG00000111481, ENSG00000054392, ENSG00000158164, ENSG00000117450, ENSG00000150540, ENSG00000174607, ENSG00000156970, ENSG00000104447, ENSG00000172757, ENSG00000152104, ENSG00000140463, ENSG00000171320, ENSG00000100139, ENSG00000119699, ENSG00000198863, ENSG00000058453, ENSG00000112742, ENSG00000143878, ENSG00000157796, ENSG0000…	1089	1613	16650	1.2227613450630979	1.0	0.20602425860949303	19.606573744059364
UP_KEYWORDS	Transferase	127	9.463487332339792	0.011057133769440985	ENSG00000096063, ENSG00000185483, ENSG00000064225, ENSG00000185345, ENSG00000051341, ENSG00000176890, ENSG00000181929, ENSG00000168078, ENSG00000184154, ENSG00000148488, ENSG00000138035, ENSG00000140521, ENSG00000054392, ENSG00000109586, ENSG00000150540, ENSG00000174607, ENSG00000156970, ENSG00000117266, ENSG00000171320, ENSG00000135446, ENSG00000161653, ENSG00000146476, ENSG00000139629, ENSG0000…	1246	1708	20581	1.2281864025772402	0.9946239296063124	0.14645541688672314	14.676539619621776
GOTERM_BP_FAT	GO:0018209~peptidyl-serine modification	28	2.086438152011923	0.011057537036556908	ENSG00000165731, ENSG00000148053, ENSG00000097046, ENSG00000134057, ENSG00000185420, ENSG00000170312, ENSG00000171791, ENSG00000120539, ENSG00000217128, ENSG00000183943, ENSG00000185133, ENSG00000111269, ENSG00000178999, ENSG00000166851, ENSG00000183765, ENSG00000253729, ENSG00000092853, ENSG00000112742, ENSG00000152642, ENSG00000114738, ENSG00000069020, ENSG00000071051, ENSG00000113712, ENSG0000…	1089	259	16650	1.6528925619834711	1.0	0.2070639953473733	19.756501729111807
UP_KEYWORDS	Kinase	61	4.545454545454546	0.011071866446236398	ENSG00000142731, ENSG00000096063, ENSG00000185483, ENSG00000181929, ENSG00000168078, ENSG00000146648, ENSG00000269335, ENSG00000120539, ENSG00000156970, ENSG00000117266, ENSG00000102144, ENSG00000135446, ENSG00000119638, ENSG00000112742, ENSG00000134398, ENSG00000114738, ENSG00000171435, ENSG00000113712, ENSG00000115825, ENSG00000166484, ENSG00000087586, ENSG00000165731, ENSG00000148053, ENSG0000…	1246	735	20581	1.3708531245564035	0.9946614404608626	0.14264727592936488	14.694682862654751
GOTERM_BP_FAT	GO:0060271~cilium morphogenesis	27	2.011922503725782	0.011105690783500214	ENSG00000138175, ENSG00000261949, ENSG00000174483, ENSG00000039139, ENSG00000115091, ENSG00000142609, ENSG00000181751, ENSG00000173210, ENSG00000140463, ENSG00000078674, ENSG00000124839, ENSG00000213186, ENSG00000145979, ENSG00000160188, ENSG00000132122, ENSG00000157796, ENSG00000119636, ENSG00000187535, ENSG00000114473, ENSG00000148180, ENSG00000119650, ENSG00000152582, ENSG00000047849, ENSG0000…	1089	247	16650	1.6712952119650686	1.0	0.20734466599933588	19.83381042740522
UP_KEYWORDS	Cell projection	60	4.470938897168406	0.011117246370086412	ENSG00000206530, ENSG00000161642, ENSG00000028528, ENSG00000135912, ENSG00000160191, ENSG00000138031, ENSG00000197892, ENSG00000140526, ENSG00000169432, ENSG00000172757, ENSG00000140463, ENSG00000121621, ENSG00000145555, ENSG00000124839, ENSG00000157796, ENSG00000119636, ENSG00000187535, ENSG00000224389, ENSG00000241399, ENSG00000004139, ENSG00000244731, ENSG00000116641, ENSG00000075618, ENSG0000…	1246	721	20581	1.3745622608157477	0.9947753489161164	0.13939941507082743	14.7505455468938
GOTERM_BP_FAT	GO:0061333~renal tubule morphogenesis	12	0.8941877794336811	0.01113218861427022	ENSG00000178585, ENSG00000171791, ENSG00000107485, ENSG00000170873, ENSG00000126562, ENSG00000115596, ENSG00000138685, ENSG00000143867, ENSG00000248905, ENSG00000185630, ENSG00000168743, ENSG00000170549	1089	77	16650	2.3827412257164324	1.0	0.20726356724148143	19.87632134611548
GOTERM_BP_FAT	GO:0035148~tube formation	18	1.3412816691505216	0.011292804835665495	ENSG00000131759, ENSG00000165731, ENSG00000182175, ENSG00000120254, ENSG00000104332, ENSG00000108773, ENSG00000115596, ENSG00000143867, ENSG00000176887, ENSG00000141376, ENSG00000107485, ENSG00000075275, ENSG00000147862, ENSG00000140463, ENSG00000172819, ENSG00000123473, ENSG00000148400, ENSG00000170549	1089	142	16650	1.9380747293679432	1.0	0.2094047048794857	20.13354294597288
GOTERM_BP_FAT	GO:0034613~cellular protein localization	128	9.538002980625931	0.011320540429432343	ENSG00000185345, ENSG00000028528, ENSG00000024422, ENSG00000111481, ENSG00000054392, ENSG00000158164, ENSG00000117450, ENSG00000150540, ENSG00000174607, ENSG00000156970, ENSG00000104447, ENSG00000172757, ENSG00000152104, ENSG00000140463, ENSG00000171320, ENSG00000100139, ENSG00000119699, ENSG00000198863, ENSG00000058453, ENSG00000112742, ENSG00000143878, ENSG00000157796, ENSG00000152642, ENSG0000…	1089	1600	16650	1.2231404958677685	1.0	0.20933898132398454	20.177881126502008
GOTERM_BP_FAT	GO:0051270~regulation of cellular component movement	70	5.216095380029806	0.011351455248393453	ENSG00000115109, ENSG00000183779, ENSG00000184588, ENSG00000146648, ENSG00000196569, ENSG00000140526, ENSG00000006210, ENSG00000141376, ENSG00000124782, ENSG00000107485, ENSG00000170962, ENSG00000140463, ENSG00000118193, ENSG00000104332, ENSG00000141741, ENSG00000107937, ENSG00000117115, ENSG00000137135, ENSG00000134755, ENSG00000164938, ENSG00000143878, ENSG00000053747, ENSG00000148180, ENSG0000…	1089	802	16650	1.334473733022815	1.0	0.20932594488437628	20.227274080102497
GOTERM_MF_FAT	GO:0050699~WW domain binding	7	0.5216095380029807	0.011380075933444646	ENSG00000133142, ENSG00000158402, ENSG00000183283, ENSG00000196507, ENSG00000172465, ENSG00000111319, ENSG00000239779	971	31	15478	3.5994153018172157	0.9999999837443204	0.2477448653464892	17.40105537963519
GOTERM_BP_FAT	GO:0072524~pyridine-containing compound metabolic process	17	1.2667660208643814	0.01144776252241638	ENSG00000103485, ENSG00000198805, ENSG00000111669, ENSG00000049239, ENSG00000074800, ENSG00000152642, ENSG00000160211, ENSG00000067057, ENSG00000165140, ENSG00000135069, ENSG00000186951, ENSG00000102144, ENSG00000149925, ENSG00000094963, ENSG00000117009, ENSG00000112874, ENSG00000111716	1089	131	16650	1.9841019494038228	1.0	0.210385266075499	20.3809593443233
GOTERM_MF_FAT	GO:0072341~modified amino acid binding	11	0.819672131147541	0.011516763084300963	ENSG00000137501, ENSG00000213366, ENSG00000140545, ENSG00000073060, ENSG00000176890, ENSG00000137801, ENSG00000134202, ENSG00000168765, ENSG00000084207, ENSG00000076351, ENSG00000143412	971	70	15478	2.5048992202442255	0.9999999869109883	0.2469450465294959	17.591601682413373
GOTERM_BP_FAT	GO:0051081~nuclear envelope disassembly	9	0.6706408345752608	0.011824422088913919	ENSG00000170312, ENSG00000119638, ENSG00000108559, ENSG00000134057, ENSG00000134324, ENSG00000166851, ENSG00000102900, ENSG00000058804, ENSG00000157456	1089	48	16650	2.866735537190083	1.0	0.21600041339548315	20.979329804666236
GOTERM_BP_FAT	GO:0030397~membrane disassembly	9	0.6706408345752608	0.011824422088913919	ENSG00000170312, ENSG00000119638, ENSG00000108559, ENSG00000134057, ENSG00000134324, ENSG00000166851, ENSG00000102900, ENSG00000058804, ENSG00000157456	1089	48	16650	2.866735537190083	1.0	0.21600041339548315	20.979329804666236
GOTERM_BP_FAT	GO:0051094~positive regulation of developmental process	91	6.780923994038749	0.011826046928245766	ENSG00000131759, ENSG00000178585, ENSG00000186260, ENSG00000198805, ENSG00000169139, ENSG00000115109, ENSG00000185345, ENSG00000145868, ENSG00000183779, ENSG00000143867, ENSG00000115596, ENSG00000024422, ENSG00000248871, ENSG00000006210, ENSG00000134352, ENSG00000007402, ENSG00000124782, ENSG00000107485, ENSG00000170962, ENSG00000146242, ENSG00000140463, ENSG00000157368, ENSG00000164104, ENSG0000…	1089	1089	16650	1.2776146134523294	1.0	0.2154951189242067	20.981901789873582
GOTERM_MF_FAT	GO:0016627~oxidoreductase activity, acting on the CH-CH group of donors	10	0.7451564828614009	0.011877656099198702	ENSG00000117118, ENSG00000128928, ENSG00000140374, ENSG00000143815, ENSG00000167264, ENSG00000168306, ENSG00000133835, ENSG00000115425, ENSG00000196177, ENSG00000240303	971	60	15478	2.6567112941984212	0.9999999926141913	0.25028114777433697	18.092714168524125
GOTERM_BP_FAT	GO:0032990~cell part morphogenesis	71	5.290611028315946	0.011974314397458377	ENSG00000171055, ENSG00000074527, ENSG00000028528, ENSG00000185345, ENSG00000138035, ENSG00000146648, ENSG00000196569, ENSG00000172037, ENSG00000160307, ENSG00000124782, ENSG00000107485, ENSG00000174607, ENSG00000172757, ENSG00000147862, ENSG00000140463, ENSG00000124839, ENSG00000145979, ENSG00000157796, ENSG00000119636, ENSG00000187535, ENSG00000103528, ENSG00000148180, ENSG00000153823, ENSG0000…	1089	817	16650	1.3286868911660277	1.0	0.21735890436232208	21.21626257971486
UP_KEYWORDS	Chromosomal rearrangement	32	2.384500745156483	0.012060934964056455	ENSG00000131759, ENSG00000165731, ENSG00000182185, ENSG00000186260, ENSG00000137309, ENSG00000114861, ENSG00000141376, ENSG00000171791, ENSG00000145819, ENSG00000183943, ENSG00000113368, ENSG00000138674, ENSG00000078674, ENSG00000133392, ENSG00000141736, ENSG00000123473, ENSG00000072364, ENSG00000183722, ENSG00000100815, ENSG00000123066, ENSG00000185630, ENSG00000153944, ENSG00000085832, ENSG0000…	1246	334	20581	1.582529964148749	0.9966643954928017	0.1465083175919072	15.904544935077247
GAD_DISEASE	Colorectal Neoplasms	15	1.1177347242921014	0.012072819161952835	ENSG00000116062, ENSG00000196584, ENSG00000051180, ENSG00000176890, ENSG00000169083, ENSG00000170430, ENSG00000147889, ENSG00000137673, ENSG00000144554, ENSG00000197275, ENSG00000104447, ENSG00000095002, ENSG00000084207, ENSG00000132646, ENSG00000183765	906	103	12971	2.084967530379991	0.9999999999989263	0.6828340908587349	19.096265788009635
GOTERM_BP_FAT	GO:0016049~cell growth	42	3.129657228017884	0.012086875975027937	ENSG00000104133, ENSG00000115109, ENSG00000185345, ENSG00000124251, ENSG00000112667, ENSG00000176890, ENSG00000204385, ENSG00000146648, ENSG00000160211, ENSG00000172037, ENSG00000067445, ENSG00000165140, ENSG00000147889, ENSG00000171791, ENSG00000142192, ENSG00000150722, ENSG00000128422, ENSG00000001617, ENSG00000186868, ENSG00000172819, ENSG00000118046, ENSG00000123737, ENSG00000119699, ENSG0000…	1089	436	16650	1.4728182576389417	1.0	0.21863558042971154	21.393743542629206
GOTERM_BP_FAT	GO:0061458~reproductive system development	41	3.055141579731744	0.012145195386972478	ENSG00000131759, ENSG00000142731, ENSG00000173320, ENSG00000187741, ENSG00000091831, ENSG00000206075, ENSG00000143867, ENSG00000214274, ENSG00000066279, ENSG00000162063, ENSG00000146648, ENSG00000105855, ENSG00000172216, ENSG00000133835, ENSG00000100290, ENSG00000135046, ENSG00000171345, ENSG00000171791, ENSG00000107485, ENSG00000129173, ENSG00000095002, ENSG00000164104, ENSG00000121621, ENSG0000…	1089	423	16650	1.4819373620147316	1.0	0.21903621047000754	21.485549051607368
GOTERM_BP_FAT	GO:0032504~multicellular organism reproduction	69	5.141579731743666	0.01220745087123221	ENSG00000131759, ENSG00000183395, ENSG00000096063, ENSG00000173320, ENSG00000112029, ENSG00000139734, ENSG00000091831, ENSG00000181929, ENSG00000071539, ENSG00000143452, ENSG00000146648, ENSG00000105011, ENSG00000130005, ENSG00000058804, ENSG00000140526, ENSG00000137673, ENSG00000010803, ENSG00000068878, ENSG00000140463, ENSG00000101224, ENSG00000164104, ENSG00000060138, ENSG00000173757, ENSG0000…	1089	792	16650	1.3320185324317557	1.0	0.21949723671186872	21.583438317391725
UP_KEYWORDS	Ectodermal dysplasia	8	0.5961251862891207	0.012228900399596362	ENSG00000119650, ENSG00000062038, ENSG00000186832, ENSG00000128422, ENSG00000185479, ENSG00000157796, ENSG00000269335, ENSG00000186847	1246	42	20581	3.1462202858671557	0.9969205850831173	0.14469548930842147	16.108413936852873
GOTERM_BP_FAT	GO:0006667~sphinganine metabolic process	3	0.22354694485842028	0.012242423664495	ENSG00000168350, ENSG00000100596, ENSG00000090054	1089	3	16650	15.289256198347108	1.0	0.2195218817642186	21.638377986543144
GOTERM_BP_FAT	GO:0030879~mammary gland development	17	1.2667660208643814	0.012262880101866058	ENSG00000091831, ENSG00000169083, ENSG00000183779, ENSG00000172216, ENSG00000100219, ENSG00000170430, ENSG00000103241, ENSG00000183856, ENSG00000124782, ENSG00000107485, ENSG00000178568, ENSG00000123191, ENSG00000138685, ENSG00000113494, ENSG00000173757, ENSG00000135374, ENSG00000119699	1089	132	16650	1.9690708740295515	1.0	0.21931622086737945	21.670496592543586
GOTERM_BP_FAT	GO:0046513~ceramide biosynthetic process	10	0.7451564828614009	0.012376831560861883	ENSG00000168350, ENSG00000064225, ENSG00000172292, ENSG00000148154, ENSG00000174607, ENSG00000148488, ENSG00000100596, ENSG00000070731, ENSG00000090661, ENSG00000090054	1089	58	16650	2.636078654887432	1.0	0.22058945692438925	21.84918289895508
GAD_DISEASE	pancreatic cancer	11	0.819672131147541	0.012625209611879034	ENSG00000147889, ENSG00000196584, ENSG00000176890, ENSG00000085999, ENSG00000084207, ENSG00000118046, ENSG00000146648, ENSG00000171428, ENSG00000135446, ENSG00000087586, ENSG00000170430	906	64	12971	2.460696054083885	0.9999999999996982	0.6843618686396675	19.881867460502857
GOTERM_CC_FAT	GO:0000307~cyclin-dependent protein kinase holoenzyme complex	8	0.5961251862891207	0.01265391225843402	ENSG00000105810, ENSG00000173207, ENSG00000105173, ENSG00000123975, ENSG00000144381, ENSG00000135446, ENSG00000145386, ENSG00000175305	1012	37	14527	3.1037282341630164	0.9999817910845319	0.23370291645195207	17.9010168309634
GOTERM_BP_FAT	GO:0030900~forebrain development	36	2.682563338301043	0.01274755162340897	ENSG00000131759, ENSG00000168389, ENSG00000148053, ENSG00000240583, ENSG00000166780, ENSG00000039139, ENSG00000066279, ENSG00000146648, ENSG00000090539, ENSG00000159388, ENSG00000142192, ENSG00000178568, ENSG00000147862, ENSG00000138772, ENSG00000140463, ENSG00000101412, ENSG00000157193, ENSG00000106462, ENSG00000078674, ENSG00000013810, ENSG00000123473, ENSG00000075702, ENSG00000118193, ENSG0000…	1089	361	16650	1.524690368810238	1.0	0.22588176002857885	22.4278319299708
GOTERM_BP_FAT	GO:0014031~mesenchymal cell development	20	1.4903129657228018	0.012931159182632964	ENSG00000122694, ENSG00000129514, ENSG00000165731, ENSG00000115109, ENSG00000104332, ENSG00000183779, ENSG00000196154, ENSG00000176887, ENSG00000168675, ENSG00000100146, ENSG00000171791, ENSG00000178568, ENSG00000001617, ENSG00000171119, ENSG00000106462, ENSG00000054598, ENSG00000010319, ENSG00000119699, ENSG00000148400, ENSG00000101447	1089	167	16650	1.8310486465086357	1.0	0.2282052514185251	22.712912467080905
GOTERM_CC_FAT	GO:1902911~protein kinase complex	14	1.0432190760059614	0.013072542116624074	ENSG00000020426, ENSG00000163491, ENSG00000105173, ENSG00000181929, ENSG00000169047, ENSG00000144381, ENSG00000123975, ENSG00000130766, ENSG00000269335, ENSG00000175305, ENSG00000105810, ENSG00000173207, ENSG00000135446, ENSG00000145386	1012	94	14527	2.1379404591708013	0.9999873397075166	0.23547530601128808	18.438522355855767
GOTERM_BP_FAT	GO:0061008~hepaticobiliary system development	17	1.2667660208643814	0.013122817621577734	ENSG00000131759, ENSG00000176890, ENSG00000105699, ENSG00000100650, ENSG00000146648, ENSG00000172216, ENSG00000100219, ENSG00000153879, ENSG00000135046, ENSG00000162998, ENSG00000129173, ENSG00000117305, ENSG00000164190, ENSG00000132646, ENSG00000106462, ENSG00000087586, ENSG00000148400	1089	133	16650	1.9542658298639157	1.0	0.23063434624461077	23.009432017028843
GOTERM_BP_FAT	GO:0048565~digestive tract development	17	1.2667660208643814	0.013122817621577734	ENSG00000165731, ENSG00000115109, ENSG00000176890, ENSG00000104332, ENSG00000176887, ENSG00000134057, ENSG00000146648, ENSG00000124664, ENSG00000106541, ENSG00000103241, ENSG00000100146, ENSG00000171791, ENSG00000107485, ENSG00000104447, ENSG00000164190, ENSG00000119699, ENSG00000148400	1089	133	16650	1.9542658298639157	1.0	0.23063434624461077	23.009432017028843
GOTERM_BP_FAT	GO:0010970~establishment of localization by movement along microtubule	14	1.0432190760059614	0.013176882235727074	ENSG00000138175, ENSG00000104133, ENSG00000090889, ENSG00000072864, ENSG00000157796, ENSG00000187535, ENSG00000119650, ENSG00000174871, ENSG00000142192, ENSG00000054523, ENSG00000186868, ENSG00000137807, ENSG00000078674, ENSG00000132842	1089	100	16650	2.140495867768595	1.0	0.23092344161778267	23.092881204396786
GOTERM_BP_FAT	GO:0044786~cell cycle DNA replication	7	0.5216095380029807	0.013807697420048053	ENSG00000101003, ENSG00000097046, ENSG00000129173, ENSG00000132646, ENSG00000093009, ENSG00000159147, ENSG00000183765	1089	31	16650	3.452412689949347	1.0	0.24003312313688652	24.060224565586918
GOTERM_BP_FAT	GO:0071392~cellular response to estradiol stimulus	7	0.5216095380029807	0.013807697420048053	ENSG00000091831, ENSG00000104332, ENSG00000164032, ENSG00000183779, ENSG00000130783, ENSG00000146648, ENSG00000145386	1089	31	16650	3.452412689949347	1.0	0.24003312313688652	24.060224565586918
GOTERM_BP_FAT	GO:0010039~response to iron ion	7	0.5216095380029807	0.013807697420048053	ENSG00000138449, ENSG00000171791, ENSG00000183044, ENSG00000071967, ENSG00000134057, ENSG00000160211, ENSG00000160182	1089	31	16650	3.452412689949347	1.0	0.24003312313688652	24.060224565586918
GOTERM_CC_FAT	GO:0097149~centralspindlin complex	3	0.22354694485842028	0.013844542226562909	ENSG00000161800, ENSG00000114346, ENSG00000137807	1012	3	14527	14.354743083003951	0.9999935256987184	0.24259168678911824	19.421119962232712
GOTERM_CC_FAT	GO:0070161~anchoring junction	66	4.918032786885246	0.013948845249418406	ENSG00000162458, ENSG00000186260, ENSG00000115109, ENSG00000028528, ENSG00000139734, ENSG00000134762, ENSG00000050405, ENSG00000146648, ENSG00000182253, ENSG00000117450, ENSG00000204120, ENSG00000136068, ENSG00000149925, ENSG00000145819, ENSG00000172757, ENSG00000124942, ENSG00000073008, ENSG00000100139, ENSG00000011105, ENSG00000151276, ENSG00000074800, ENSG00000111077, ENSG00000134755, ENSG0000…	1012	711	14527	1.332507796734544	0.9999940867635635	0.23936230066274566	19.553023926521785
GOTERM_BP_FAT	GO:1903573~negative regulation of response to endoplasmic reticulum stress	8	0.5961251862891207	0.013951811899870242	ENSG00000109501, ENSG00000185345, ENSG00000071051, ENSG00000139644, ENSG00000157613, ENSG00000134882, ENSG00000100219, ENSG00000164463	1089	40	16650	3.0578512396694215	1.0	0.24165728568782052	24.279594536113603
GOTERM_MF_FAT	GO:0019838~growth factor binding	16	1.1922503725782414	0.014093374498455258	ENSG00000064300, ENSG00000168056, ENSG00000148053, ENSG00000141753, ENSG00000102359, ENSG00000065361, ENSG00000163453, ENSG00000146648, ENSG00000090006, ENSG00000134352, ENSG00000140479, ENSG00000137801, ENSG00000150938, ENSG00000140443, ENSG00000141736, ENSG00000119699	971	128	15478	1.9925334706488156	0.9999999997808834	0.28608485283610174	21.107080502590314
GOTERM_BP_FAT	GO:0048609~multicellular organismal reproductive process	68	5.067064083457526	0.014206836967690512	ENSG00000131759, ENSG00000183395, ENSG00000096063, ENSG00000173320, ENSG00000112029, ENSG00000139734, ENSG00000091831, ENSG00000181929, ENSG00000071539, ENSG00000143452, ENSG00000146648, ENSG00000105011, ENSG00000130005, ENSG00000058804, ENSG00000140526, ENSG00000137673, ENSG00000010803, ENSG00000068878, ENSG00000140463, ENSG00000101224, ENSG00000164104, ENSG00000060138, ENSG00000173757, ENSG0000…	1089	783	16650	1.327802581721077	1.0	0.24493941145415066	24.666318067093286
GOTERM_BP_FAT	GO:0019362~pyridine nucleotide metabolic process	16	1.1922503725782414	0.014240369790138223	ENSG00000103485, ENSG00000198805, ENSG00000111669, ENSG00000049239, ENSG00000074800, ENSG00000152642, ENSG00000160211, ENSG00000067057, ENSG00000165140, ENSG00000186951, ENSG00000102144, ENSG00000149925, ENSG00000094963, ENSG00000117009, ENSG00000112874, ENSG00000111716	1089	123	16650	1.9888463347443393	1.0	0.24487516951707744	24.71702797700246
GOTERM_BP_FAT	GO:0046496~nicotinamide nucleotide metabolic process	16	1.1922503725782414	0.014240369790138223	ENSG00000103485, ENSG00000198805, ENSG00000111669, ENSG00000049239, ENSG00000074800, ENSG00000152642, ENSG00000160211, ENSG00000067057, ENSG00000165140, ENSG00000186951, ENSG00000102144, ENSG00000149925, ENSG00000094963, ENSG00000117009, ENSG00000112874, ENSG00000111716	1089	123	16650	1.9888463347443393	1.0	0.24487516951707744	24.71702797700246
GOTERM_BP_FAT	GO:0072089~stem cell proliferation	14	1.0432190760059614	0.014248798296321072	ENSG00000168056, ENSG00000161800, ENSG00000188763, ENSG00000072864, ENSG00000066279, ENSG00000090534, ENSG00000176887, ENSG00000139083, ENSG00000100146, ENSG00000164106, ENSG00000116641, ENSG00000141384, ENSG00000168329, ENSG00000148400	1089	101	16650	2.1193028393748463	1.0	0.2444355593633969	24.729768862206946
GOTERM_BP_FAT	GO:2000058~regulation of protein ubiquitination involved in ubiquitin-dependent protein catabolic process	14	1.0432190760059614	0.014248798296321072	ENSG00000115233, ENSG00000170312, ENSG00000147889, ENSG00000112029, ENSG00000156970, ENSG00000101182, ENSG00000113558, ENSG00000068878, ENSG00000134057, ENSG00000175166, ENSG00000164109, ENSG00000166851, ENSG00000117399, ENSG00000175063	1089	101	16650	2.1193028393748463	1.0	0.2444355593633969	24.729768862206946
GAD_DISEASE	Carcinoma, Medullary|Medullary carcinoma|thyroid neoplasm|Thyroid Neoplasms	4	0.29806259314456035	0.01453467162939124	ENSG00000165731, ENSG00000105810, ENSG00000171791, ENSG00000087586	906	8	12971	7.158388520971302	0.9999999999999962	0.7213330737635077	22.54244256566953
GOTERM_BP_FAT	GO:0048858~cell projection morphogenesis	69	5.141579731743666	0.014620616735256959	ENSG00000171055, ENSG00000074527, ENSG00000028528, ENSG00000185345, ENSG00000146648, ENSG00000196569, ENSG00000172037, ENSG00000160307, ENSG00000124782, ENSG00000107485, ENSG00000174607, ENSG00000172757, ENSG00000147862, ENSG00000140463, ENSG00000124839, ENSG00000145979, ENSG00000157796, ENSG00000119636, ENSG00000187535, ENSG00000103528, ENSG00000148180, ENSG00000006652, ENSG00000152582, ENSG0000…	1089	797	16650	1.3236620799070895	1.0	0.24940824488446312	25.28979241761168
GOTERM_BP_FAT	GO:0033260~nuclear DNA replication	6	0.44709388971684055	0.014789957974876958	ENSG00000101003, ENSG00000097046, ENSG00000132646, ENSG00000093009, ENSG00000159147, ENSG00000183765	1089	23	16650	3.988501616960115	1.0	0.2513407115543934	25.54353661982348
GOTERM_BP_FAT	GO:0033598~mammary gland epithelial cell proliferation	6	0.44709388971684055	0.014789957974876958	ENSG00000183856, ENSG00000124782, ENSG00000107485, ENSG00000091831, ENSG00000183779, ENSG00000172216	1089	23	16650	3.988501616960115	1.0	0.2513407115543934	25.54353661982348
GOTERM_BP_FAT	GO:0043523~regulation of neuron apoptotic process	22	1.639344262295082	0.014948196521832022	ENSG00000118193, ENSG00000169139, ENSG00000196584, ENSG00000109501, ENSG00000185345, ENSG00000148053, ENSG00000163064, ENSG00000065361, ENSG00000154153, ENSG00000188763, ENSG00000144381, ENSG00000172216, ENSG00000109654, ENSG00000160211, ENSG00000159388, ENSG00000008196, ENSG00000089685, ENSG00000171791, ENSG00000107485, ENSG00000095002, ENSG00000141682, ENSG00000119699	1089	193	16650	1.7428167687235046	1.0	0.25309534807530765	25.779904595731317
GOTERM_BP_FAT	GO:2001020~regulation of response to DNA damage stimulus	19	1.4157973174366618	0.015073268889317959	ENSG00000111247, ENSG00000169139, ENSG00000161642, ENSG00000051341, ENSG00000111206, ENSG00000051180, ENSG00000149554, ENSG00000146476, ENSG00000185480, ENSG00000146648, ENSG00000153879, ENSG00000170430, ENSG00000147889, ENSG00000111602, ENSG00000124795, ENSG00000132646, ENSG00000162607, ENSG00000141682, ENSG00000183765	1089	158	16650	1.8385814415733865	1.0	0.2543519513415686	25.966226470749
GOTERM_BP_FAT	GO:2000060~positive regulation of protein ubiquitination involved in ubiquitin-dependent protein catabolic process	13	0.9687034277198211	0.015150898605256724	ENSG00000170312, ENSG00000115233, ENSG00000112029, ENSG00000156970, ENSG00000101182, ENSG00000113558, ENSG00000068878, ENSG00000134057, ENSG00000175166, ENSG00000166851, ENSG00000164109, ENSG00000117399, ENSG00000175063	1089	91	16650	2.1841794569067297	1.0	0.25490859034850766	26.08164896947468
GOTERM_MF_FAT	GO:0052890~oxidoreductase activity, acting on the CH-CH group of donors, with a flavin as acceptor	5	0.37257824143070045	0.015209848596639939	ENSG00000128928, ENSG00000140374, ENSG00000168306, ENSG00000196177, ENSG00000240303	971	16	15478	4.9813336766220395	0.999999999962883	0.3012497425961227	22.586164246696015
GOTERM_BP_FAT	GO:0030278~regulation of ossification	21	1.564828614008942	0.015631331546457593	ENSG00000178585, ENSG00000162496, ENSG00000046653, ENSG00000104332, ENSG00000188763, ENSG00000143867, ENSG00000185630, ENSG00000176887, ENSG00000172216, ENSG00000130529, ENSG00000168743, ENSG00000090539, ENSG00000134352, ENSG00000105810, ENSG00000188554, ENSG00000171791, ENSG00000138685, ENSG00000197594, ENSG00000164190, ENSG00000119699, ENSG00000148400	1089	182	16650	1.7641449459631278	1.0	0.261294419236784	26.79218115337525
GOTERM_BP_FAT	GO:0044242~cellular lipid catabolic process	21	1.564828614008942	0.015631331546457593	ENSG00000164687, ENSG00000128928, ENSG00000140374, ENSG00000169047, ENSG00000117480, ENSG00000006757, ENSG00000214456, ENSG00000116171, ENSG00000100596, ENSG00000005469, ENSG00000130766, ENSG00000196177, ENSG00000133835, ENSG00000090054, ENSG00000140526, ENSG00000186951, ENSG00000164434, ENSG00000168306, ENSG00000095321, ENSG00000134324, ENSG00000240303	1089	182	16650	1.7641449459631278	1.0	0.261294419236784	26.79218115337525
GOTERM_BP_FAT	GO:0010035~response to inorganic substance	44	3.278688524590164	0.0157353930011012	ENSG00000138449, ENSG00000185345, ENSG00000183044, ENSG00000164742, ENSG00000114346, ENSG00000240583, ENSG00000165125, ENSG00000146648, ENSG00000134057, ENSG00000160211, ENSG00000135046, ENSG00000170312, ENSG00000008196, ENSG00000165140, ENSG00000117450, ENSG00000145936, ENSG00000171791, ENSG00000170962, ENSG00000142192, ENSG00000111602, ENSG00000137801, ENSG00000123191, ENSG00000071967, ENSG0000…	1089	469	16650	1.434386509013375	1.0	0.2622055080212876	26.945225166357368
GOTERM_BP_FAT	GO:0007281~germ cell development	25	1.8628912071535022	0.015755304057054494	ENSG00000131759, ENSG00000096063, ENSG00000112029, ENSG00000071539, ENSG00000143452, ENSG00000214274, ENSG00000066279, ENSG00000134057, ENSG00000140526, ENSG00000171791, ENSG00000068878, ENSG00000140463, ENSG00000095002, ENSG00000101224, ENSG00000164104, ENSG00000118046, ENSG00000072364, ENSG00000112531, ENSG00000160188, ENSG00000114473, ENSG00000137812, ENSG00000141384, ENSG00000172572, ENSG0000…	1089	230	16650	1.661875673733381	1.0	0.26190507294606813	26.974473870666237
GOTERM_BP_FAT	GO:0006915~apoptotic process	137	10.208643815201192	0.015979403349609022	ENSG00000138449, ENSG00000131759, ENSG00000109501, ENSG00000161642, ENSG00000169139, ENSG00000185345, ENSG00000143867, ENSG00000134215, ENSG00000160307, ENSG00000107485, ENSG00000156970, ENSG00000172757, ENSG00000054598, ENSG00000135446, ENSG00000119699, ENSG00000131747, ENSG00000164938, ENSG00000143878, ENSG00000109654, ENSG00000143543, ENSG00000134398, ENSG00000156475, ENSG00000100146, ENSG0000…	1089	1747	16650	1.1989857465217824	1.0	0.26452235655187917	27.302902691055465
GOTERM_BP_FAT	GO:0046546~development of primary male sexual characteristics	17	1.2667660208643814	0.015987457433392298	ENSG00000131759, ENSG00000187741, ENSG00000091831, ENSG00000104332, ENSG00000169083, ENSG00000066279, ENSG00000133835, ENSG00000100290, ENSG00000132780, ENSG00000171791, ENSG00000107485, ENSG00000125977, ENSG00000136943, ENSG00000095002, ENSG00000121621, ENSG00000164104, ENSG00000060138	1089	136	16650	1.9111570247933882	1.0	0.2640498010587774	27.31468020919103
GOTERM_BP_FAT	GO:0008584~male gonad development	17	1.2667660208643814	0.015987457433392298	ENSG00000131759, ENSG00000187741, ENSG00000091831, ENSG00000104332, ENSG00000169083, ENSG00000066279, ENSG00000133835, ENSG00000100290, ENSG00000132780, ENSG00000171791, ENSG00000107485, ENSG00000125977, ENSG00000136943, ENSG00000095002, ENSG00000121621, ENSG00000164104, ENSG00000060138	1089	136	16650	1.9111570247933882	1.0	0.2640498010587774	27.31468020919103
GOTERM_MF_FAT	GO:0098772~molecular function regulator	108	8.047690014903129	0.0160172403360039	ENSG00000196136, ENSG00000181929, ENSG00000167264, ENSG00000134215, ENSG00000121957, ENSG00000150938, ENSG00000171119, ENSG00000135446, ENSG00000174373, ENSG00000273259, ENSG00000198863, ENSG00000143401, ENSG00000152642, ENSG00000156475, ENSG00000224389, ENSG00000106804, ENSG00000116641, ENSG00000118873, ENSG00000124126, ENSG00000148400, ENSG00000273217, ENSG00000165731, ENSG00000114346, ENSG0000…	971	1397	15478	1.2323184814893176	0.9999999999897341	0.3107085731272068	23.639495253446576
GOTERM_BP_FAT	GO:0048009~insulin-like growth factor receptor signaling pathway	7	0.5216095380029807	0.016079199646836607	ENSG00000204120, ENSG00000141753, ENSG00000169047, ENSG00000062038, ENSG00000169083, ENSG00000150938, ENSG00000140443	1089	32	16650	3.3445247933884295	1.0	0.2647668614811449	27.448707419790917
GOTERM_BP_FAT	GO:1902235~regulation of endoplasmic reticulum stress-induced intrinsic apoptotic signaling pathway	7	0.5216095380029807	0.016079199646836607	ENSG00000109501, ENSG00000185345, ENSG00000071051, ENSG00000139644, ENSG00000157613, ENSG00000141682, ENSG00000100219	1089	32	16650	3.3445247933884295	1.0	0.2647668614811449	27.448707419790917
GOTERM_MF_FAT	GO:0003684~damaged DNA binding	10	0.7451564828614009	0.016105625039894263	ENSG00000116062, ENSG00000109674, ENSG00000051341, ENSG00000152457, ENSG00000095002, ENSG00000132646, ENSG00000121671, ENSG00000164104, ENSG00000168496, ENSG00000170430	971	63	15478	2.5302012325699246	0.999999999991082	0.30839375557385706	23.75398095174327
GOTERM_BP_FAT	GO:0022610~biological adhesion	134	9.985096870342772	0.0161644777434093	ENSG00000131759, ENSG00000162458, ENSG00000115109, ENSG00000028528, ENSG00000197329, ENSG00000183779, ENSG00000134215, ENSG00000050405, ENSG00000143412, ENSG00000172037, ENSG00000117450, ENSG00000124782, ENSG00000107485, ENSG00000149925, ENSG00000073008, ENSG00000100139, ENSG00000151276, ENSG00000145555, ENSG00000107937, ENSG00000196090, ENSG00000140511, ENSG00000143878, ENSG00000075275, ENSG0000…	1089	1705	16650	1.2016189622161362	1.0	0.2653883047509178	27.573080667813233
GOTERM_BP_FAT	GO:0030308~negative regulation of cell growth	20	1.4903129657228018	0.016306768825354263	ENSG00000182175, ENSG00000124251, ENSG00000074800, ENSG00000104332, ENSG00000134533, ENSG00000130766, ENSG00000160211, ENSG00000165140, ENSG00000067445, ENSG00000147889, ENSG00000171791, ENSG00000109846, ENSG00000162998, ENSG00000006652, ENSG00000197594, ENSG00000001617, ENSG00000118046, ENSG00000163697, ENSG00000119866, ENSG00000010319	1089	171	16650	1.788217099221884	1.0	0.26680867929483965	27.780153530297326
GOTERM_BP_FAT	GO:0048545~response to steroid hormone	37	2.7570789865871834	0.01640416417278768	ENSG00000131759, ENSG00000091831, ENSG00000105173, ENSG00000176890, ENSG00000240583, ENSG00000132341, ENSG00000163453, ENSG00000146648, ENSG00000185420, ENSG00000135046, ENSG00000140526, ENSG00000114861, ENSG00000081307, ENSG00000160307, ENSG00000150540, ENSG00000171791, ENSG00000137801, ENSG00000145604, ENSG00000138772, ENSG00000132646, ENSG00000164104, ENSG00000172819, ENSG00000119699, ENSG0000…	1089	381	16650	1.4847834103381705	1.0	0.26759014916488644	27.921566489383874
UP_KEYWORDS	Proto-oncogene	24	1.7883755588673622	0.016525951840588235	ENSG00000131759, ENSG00000165731, ENSG00000072364, ENSG00000185630, ENSG00000146648, ENSG00000085832, ENSG00000164611, ENSG00000167513, ENSG00000106541, ENSG00000139083, ENSG00000163655, ENSG00000124243, ENSG00000141376, ENSG00000171791, ENSG00000170962, ENSG00000145819, ENSG00000124795, ENSG00000118513, ENSG00000138674, ENSG00000078674, ENSG00000133392, ENSG00000123473, ENSG00000087586, ENSG0000…	1246	236	20581	1.679761678047719	0.9996032060793427	0.18625458816952867	21.170315831632603
GOTERM_BP_FAT	GO:0019318~hexose metabolic process	25	1.8628912071535022	0.016532587211649914	ENSG00000164687, ENSG00000111669, ENSG00000013288, ENSG00000049239, ENSG00000185345, ENSG00000169047, ENSG00000074800, ENSG00000108773, ENSG00000187486, ENSG00000130766, ENSG00000067057, ENSG00000160211, ENSG00000033170, ENSG00000213639, ENSG00000010322, ENSG00000008196, ENSG00000165140, ENSG00000186951, ENSG00000102144, ENSG00000149925, ENSG00000197594, ENSG00000164128, ENSG00000140263, ENSG0000…	1089	231	16650	1.6546814067475222	1.0	0.26880026195087214	28.1076281841125
GOTERM_BP_FAT	GO:0007568~aging	29	2.1609538002980626	0.01655255472106309	ENSG00000183044, ENSG00000176890, ENSG00000138035, ENSG00000140521, ENSG00000137309, ENSG00000170312, ENSG00000147889, ENSG00000137673, ENSG00000145936, ENSG00000171791, ENSG00000095002, ENSG00000119147, ENSG00000178999, ENSG00000186847, ENSG00000119699, ENSG00000183765, ENSG00000116062, ENSG00000253729, ENSG00000111206, ENSG00000149554, ENSG00000085999, ENSG00000115112, ENSG00000116161, ENSG0000…	1089	280	16650	1.583530106257379	1.0	0.26849281916902634	28.13651648744332
GAD_DISEASE	Head and Neck Neoplasms|Neoplasm Recurrence, Local|Neoplasms, Second Primary	18	1.3412816691505216	0.016644500195987656	ENSG00000165731, ENSG00000124571, ENSG00000097046, ENSG00000134201, ENSG00000134202, ENSG00000132341, ENSG00000168496, ENSG00000171428, ENSG00000147889, ENSG00000089685, ENSG00000144554, ENSG00000007968, ENSG00000138685, ENSG00000166851, ENSG00000135446, ENSG00000108799, ENSG00000087586, ENSG00000148400	906	139	12971	1.8539711277335746	1.0	0.7559851191151545	25.38525994456381
GOTERM_CC_FAT	GO:0016363~nuclear matrix	14	1.0432190760059614	0.01671851000407539	ENSG00000203760, ENSG00000096063, ENSG00000090889, ENSG00000117724, ENSG00000137497, ENSG00000172757, ENSG00000183779, ENSG00000184575, ENSG00000118513, ENSG00000226650, ENSG00000197299, ENSG00000113368, ENSG00000172216, ENSG00000170421	1012	97	14527	2.0718185892995393	0.9999994692020384	0.27463936443691084	22.98259570663459
GOTERM_BP_FAT	GO:0010332~response to gamma radiation	9	0.6706408345752608	0.01680734210018696	ENSG00000253729, ENSG00000196584, ENSG00000171791, ENSG00000144554, ENSG00000107485, ENSG00000109846, ENSG00000051180, ENSG00000140521, ENSG00000183765	1089	51	16650	2.698104035002431	1.0	0.27144472685855203	28.504167826151473
GOTERM_BP_FAT	GO:0007276~gamete generation	56	4.172876304023846	0.0168525848902673	ENSG00000131759, ENSG00000183395, ENSG00000096063, ENSG00000112029, ENSG00000139734, ENSG00000181929, ENSG00000071539, ENSG00000143452, ENSG00000105011, ENSG00000130005, ENSG00000058804, ENSG00000140526, ENSG00000010803, ENSG00000068878, ENSG00000101224, ENSG00000140463, ENSG00000164104, ENSG00000060138, ENSG00000054598, ENSG00000072364, ENSG00000170469, ENSG00000140694, ENSG00000164611, ENSG0000…	1089	629	16650	1.3612056392805054	1.0	0.2714824302317238	28.56926495651728
GOTERM_BP_FAT	GO:0010941~regulation of cell death	120	8.941877794336811	0.01686965163608519	ENSG00000138449, ENSG00000131759, ENSG00000169139, ENSG00000161642, ENSG00000109501, ENSG00000185345, ENSG00000167264, ENSG00000143867, ENSG00000134215, ENSG00000160307, ENSG00000107485, ENSG00000172757, ENSG00000054598, ENSG00000119699, ENSG00000135446, ENSG00000131747, ENSG00000164938, ENSG00000143878, ENSG00000109654, ENSG00000143401, ENSG00000100146, ENSG00000004139, ENSG00000155957, ENSG0000…	1089	1509	16650	1.2158454233278018	1.0	0.27113176442824916	28.593806649136045
GOTERM_BP_FAT	GO:0070192~chromosome organization involved in meiotic cell cycle	10	0.7451564828614009	0.016945596770855373	ENSG00000010292, ENSG00000149636, ENSG00000136824, ENSG00000144554, ENSG00000051180, ENSG00000113810, ENSG00000071539, ENSG00000143452, ENSG00000058804, ENSG00000163535	1089	61	16650	2.5064354423519846	1.0	0.2715920533835193	28.702917427419163
GOTERM_BP_FAT	GO:0043436~oxoacid metabolic process	71	5.290611028315946	0.0170144451831149	ENSG00000139531, ENSG00000097021, ENSG00000115758, ENSG00000140374, ENSG00000181929, ENSG00000100243, ENSG00000116171, ENSG00000083444, ENSG00000133835, ENSG00000134824, ENSG00000165140, ENSG00000135069, ENSG00000092068, ENSG00000150540, ENSG00000174607, ENSG00000102144, ENSG00000149925, ENSG00000173757, ENSG00000115419, ENSG00000240303, ENSG00000161653, ENSG00000117118, ENSG00000213366, ENSG0000…	1089	831	16650	1.306302274467683	1.0	0.271952602849993	28.801695486119762
GOTERM_CC_FAT	GO:0045120~pronucleus	5	0.37257824143070045	0.017135061456240108	ENSG00000117724, ENSG00000187605, ENSG00000106462, ENSG00000145386, ENSG00000087586	1012	15	14527	4.784914361001317	0.9999996308325935	0.27530205574389965	23.48640382947308
GOTERM_BP_FAT	GO:0000733~DNA strand renaturation	4	0.29806259314456035	0.017352254553831298	ENSG00000160957, ENSG00000085999, ENSG00000197299, ENSG00000135046	1089	9	16650	6.7952249770431585	1.0	0.27597593441910706	29.284476737683086
GOTERM_BP_FAT	GO:0007096~regulation of exit from mitosis	5	0.37257824143070045	0.01751981782533058	ENSG00000089685, ENSG00000146670, ENSG00000011426, ENSG00000184445, ENSG00000175063	1089	16	16650	4.777892561983471	1.0	0.27765866090221847	29.522795416339786
GOTERM_BP_FAT	GO:0007095~mitotic G2 DNA damage checkpoint	5	0.37257824143070045	0.01751981782533058	ENSG00000170312, ENSG00000163781, ENSG00000197299, ENSG00000140525, ENSG00000145386	1089	16	16650	4.777892561983471	1.0	0.27765866090221847	29.522795416339786
GOTERM_BP_FAT	GO:0007548~sex differentiation	28	2.086438152011923	0.017580549067272112	ENSG00000131759, ENSG00000187741, ENSG00000091831, ENSG00000143867, ENSG00000066279, ENSG00000214274, ENSG00000172216, ENSG00000133835, ENSG00000100290, ENSG00000171791, ENSG00000107485, ENSG00000095002, ENSG00000164104, ENSG00000121621, ENSG00000102384, ENSG00000060138, ENSG00000054598, ENSG00000173757, ENSG00000173894, ENSG00000104332, ENSG00000169083, ENSG00000185630, ENSG00000157796, ENSG0000…	1089	269	16650	1.5914467418353866	1.0	0.27788941811530843	29.608982647989812
GOTERM_BP_FAT	GO:0048193~Golgi vesicle transport	32	2.384500745156483	0.017655632888078022	ENSG00000138175, ENSG00000119787, ENSG00000138778, ENSG00000105402, ENSG00000161800, ENSG00000028528, ENSG00000090889, ENSG00000226650, ENSG00000111481, ENSG00000263620, ENSG00000070540, ENSG00000077380, ENSG00000164597, ENSG00000174871, ENSG00000138160, ENSG00000068796, ENSG00000089177, ENSG00000121621, ENSG00000138674, ENSG00000137807, ENSG00000254806, ENSG00000174851, ENSG00000220205, ENSG0000…	1089	319	16650	1.533718490116324	1.0	0.2783120884854081	29.715400115876832
GOTERM_BP_FAT	GO:0051254~positive regulation of RNA metabolic process	113	8.42026825633383	0.01766948261003695	ENSG00000131759, ENSG00000138449, ENSG00000185345, ENSG00000143867, ENSG00000138035, ENSG00000115596, ENSG00000183684, ENSG00000124782, ENSG00000107485, ENSG00000104447, ENSG00000197299, ENSG00000111269, ENSG00000054598, ENSG00000119699, ENSG00000101057, ENSG00000131747, ENSG00000117115, ENSG00000164938, ENSG00000148143, ENSG00000100146, ENSG00000153823, ENSG00000100142, ENSG00000065978, ENSG0000…	1089	1415	16650	1.2209794702566947	1.0	0.27791081332667844	29.73501284788449
GOTERM_CC_FAT	GO:0005912~adherens junction	64	4.769001490312966	0.017725948517313732	ENSG00000162458, ENSG00000186260, ENSG00000115109, ENSG00000028528, ENSG00000139734, ENSG00000050405, ENSG00000146648, ENSG00000182253, ENSG00000117450, ENSG00000204120, ENSG00000136068, ENSG00000149925, ENSG00000145819, ENSG00000172757, ENSG00000124942, ENSG00000073008, ENSG00000100139, ENSG00000011105, ENSG00000151276, ENSG00000074800, ENSG00000111077, ENSG00000134755, ENSG00000143878, ENSG0000…	1012	694	14527	1.323780341948491	0.9999997795046136	0.2782775707049664	24.195780054251724
GOTERM_BP_FAT	GO:0050679~positive regulation of epithelial cell proliferation	19	1.4157973174366618	0.017974017235394615	ENSG00000062038, ENSG00000134830, ENSG00000104332, ENSG00000183779, ENSG00000135821, ENSG00000143867, ENSG00000214274, ENSG00000176887, ENSG00000146648, ENSG00000248871, ENSG00000100219, ENSG00000183856, ENSG00000114861, ENSG00000124782, ENSG00000138685, ENSG00000164104, ENSG00000239697, ENSG00000141736, ENSG00000148400	1089	161	16650	1.8043221600533856	1.0	0.28139655892845017	30.164956363039707
UP_KEYWORDS	Differentiation	55	4.098360655737705	0.018017410853711006	ENSG00000183395, ENSG00000096063, ENSG00000186260, ENSG00000117724, ENSG00000071539, ENSG00000143452, ENSG00000248871, ENSG00000105011, ENSG00000136068, ENSG00000068878, ENSG00000111269, ENSG00000173894, ENSG00000104332, ENSG00000072864, ENSG00000143878, ENSG00000170469, ENSG00000132600, ENSG00000103528, ENSG00000162998, ENSG00000006652, ENSG00000175183, ENSG00000004139, ENSG00000166484, ENSG0000…	1246	667	20581	1.362025648491966	0.9998055624188346	0.19676889484189186	22.859786599697262
GOTERM_BP_FAT	GO:0035265~organ growth	17	1.2667660208643814	0.01815057940433107	ENSG00000170312, ENSG00000131759, ENSG00000114861, ENSG00000007402, ENSG00000171791, ENSG00000091831, ENSG00000196739, ENSG00000178568, ENSG00000169083, ENSG00000138685, ENSG00000134057, ENSG00000113494, ENSG00000172819, ENSG00000060138, ENSG00000054598, ENSG00000160211, ENSG00000148400	1089	138	16650	1.883459096897832	1.0	0.28315343925488445	30.41308255804587
GOTERM_BP_FAT	GO:0012501~programmed cell death	144	10.730253353204173	0.018163682192920683	ENSG00000138449, ENSG00000131759, ENSG00000109501, ENSG00000161642, ENSG00000169139, ENSG00000185345, ENSG00000143867, ENSG00000134215, ENSG00000160307, ENSG00000107485, ENSG00000156970, ENSG00000172757, ENSG00000054598, ENSG00000135446, ENSG00000119699, ENSG00000131747, ENSG00000164938, ENSG00000143878, ENSG00000109654, ENSG00000143543, ENSG00000134398, ENSG00000143401, ENSG00000156475, ENSG0000…	1089	1852	16650	1.1887974581868161	1.0	0.28273606701795684	30.431462754188466
GOTERM_BP_FAT	GO:0051439~regulation of ubiquitin-protein ligase activity involved in mitotic cell cycle	11	0.819672131147541	0.018187935931940315	ENSG00000170312, ENSG00000115233, ENSG00000112029, ENSG00000156970, ENSG00000101182, ENSG00000134057, ENSG00000175166, ENSG00000166851, ENSG00000164109, ENSG00000117399, ENSG00000175063	1089	72	16650	2.335858585858586	1.0	0.28246790435923896	30.46547300431708
GOTERM_BP_FAT	GO:0098609~cell-cell adhesion	95	7.078986587183309	0.01823560326913935	ENSG00000162458, ENSG00000131759, ENSG00000186260, ENSG00000198805, ENSG00000115109, ENSG00000028528, ENSG00000139734, ENSG00000134762, ENSG00000197329, ENSG00000183779, ENSG00000146648, ENSG00000050405, ENSG00000143412, ENSG00000197892, ENSG00000131507, ENSG00000006210, ENSG00000134352, ENSG00000067445, ENSG00000117450, ENSG00000204120, ENSG00000107485, ENSG00000136068, ENSG00000149925, ENSG0000…	1089	1164	16650	1.247834483542075	1.0	0.28250970721345015	30.532269404340116
GOTERM_BP_FAT	GO:0007399~nervous system development	166	12.369597615499254	0.01848143396484378	ENSG00000171055, ENSG00000131759, ENSG00000074527, ENSG00000144749, ENSG00000169139, ENSG00000185345, ENSG00000145868, ENSG00000184154, ENSG00000115596, ENSG00000172037, ENSG00000160307, ENSG00000150540, ENSG00000107485, ENSG00000174607, ENSG00000197753, ENSG00000172757, ENSG00000150938, ENSG00000140463, ENSG00000171119, ENSG00000100139, ENSG00000054598, ENSG00000124839, ENSG00000120254, ENSG0000…	1089	2170	16650	1.1695928704726357	1.0	0.285152912489663	30.87578659347171
GOTERM_BP_FAT	GO:0007155~cell adhesion	133	9.910581222056631	0.01853583660631635	ENSG00000131759, ENSG00000162458, ENSG00000115109, ENSG00000028528, ENSG00000197329, ENSG00000183779, ENSG00000134215, ENSG00000050405, ENSG00000143412, ENSG00000172037, ENSG00000117450, ENSG00000124782, ENSG00000107485, ENSG00000149925, ENSG00000073008, ENSG00000100139, ENSG00000151276, ENSG00000145555, ENSG00000107937, ENSG00000196090, ENSG00000140511, ENSG00000143878, ENSG00000075275, ENSG0000…	1089	1699	16650	1.1968634928664892	1.0	0.2852760238991028	30.95158911154735
GAD_DISEASE	cleft lip with cleft palate cleft lip without cleft palate cleft palate	7	0.5216095380029807	0.018553998421729473	ENSG00000131759, ENSG00000079308, ENSG00000115596, ENSG00000084207, ENSG00000186868, ENSG00000115648, ENSG00000119699	906	31	12971	3.232820622374137	1.0	0.7807756820093209	27.873090561548295
GOTERM_BP_FAT	GO:0009896~positive regulation of catabolic process	33	2.459016393442623	0.01863909390465505	ENSG00000169139, ENSG00000112029, ENSG00000185345, ENSG00000028528, ENSG00000138035, ENSG00000100596, ENSG00000134057, ENSG00000248871, ENSG00000090054, ENSG00000131507, ENSG00000159388, ENSG00000118564, ENSG00000170312, ENSG00000156970, ENSG00000113558, ENSG00000068878, ENSG00000164109, ENSG00000166851, ENSG00000169047, ENSG00000214456, ENSG00000175166, ENSG00000184675, ENSG00000147065, ENSG0000…	1089	333	16650	1.5151515151515151	1.0	0.2860352910268019	31.095246786263075
GOTERM_MF_FAT	GO:0003995~acyl-CoA dehydrogenase activity	5	0.37257824143070045	0.018923600858835554	ENSG00000128928, ENSG00000140374, ENSG00000168306, ENSG00000196177, ENSG00000240303	971	17	15478	4.688314048585449	0.9999999999999004	0.3479785436597348	27.320677018587915
GOTERM_BP_FAT	GO:0016202~regulation of striated muscle tissue development	15	1.1177347242921014	0.019006062710212452	ENSG00000186260, ENSG00000117724, ENSG00000065361, ENSG00000134057, ENSG00000157514, ENSG00000160211, ENSG00000170312, ENSG00000114861, ENSG00000160307, ENSG00000171791, ENSG00000178568, ENSG00000138685, ENSG00000064309, ENSG00000060138, ENSG00000148400	1089	116	16650	1.9770589911655743	1.0	0.2902064001942438	31.603502515635697
GOTERM_BP_FAT	GO:0060485~mesenchyme development	25	1.8628912071535022	0.01904751883196746	ENSG00000165731, ENSG00000115109, ENSG00000183779, ENSG00000143867, ENSG00000168675, ENSG00000103241, ENSG00000171791, ENSG00000178568, ENSG00000171119, ENSG00000001617, ENSG00000106462, ENSG00000054598, ENSG00000119699, ENSG00000122694, ENSG00000129514, ENSG00000104332, ENSG00000065361, ENSG00000196154, ENSG00000176887, ENSG00000184675, ENSG00000100146, ENSG00000162998, ENSG00000010319, ENSG0000…	1089	234	16650	1.6334675425584515	1.0	0.29014894540012703	31.660695387891113
UP_KEYWORDS	Hirschsprung disease	4	0.29806259314456035	0.019224443749441596	ENSG00000165731, ENSG00000100146, ENSG00000117298, ENSG00000171119	1246	10	20581	6.6070626003210275	0.9998909243732296	0.20394478289275308	24.20235114345941
GOTERM_BP_FAT	GO:1903364~positive regulation of cellular protein catabolic process	21	1.564828614008942	0.019380942225334173	ENSG00000169139, ENSG00000112029, ENSG00000185345, ENSG00000134057, ENSG00000175166, ENSG00000147065, ENSG00000184675, ENSG00000117399, ENSG00000100219, ENSG00000118564, ENSG00000115233, ENSG00000170312, ENSG00000113712, ENSG00000156970, ENSG00000101182, ENSG00000113558, ENSG00000068878, ENSG00000166851, ENSG00000164109, ENSG00000175063, ENSG00000087586	1089	186	16650	1.7262063449746734	1.0	0.2938387027665339	32.119037929420145
GOTERM_BP_FAT	GO:0060562~epithelial tube morphogenesis	31	2.309985096870343	0.01942896144978492	ENSG00000131759, ENSG00000178585, ENSG00000165731, ENSG00000091831, ENSG00000143867, ENSG00000115596, ENSG00000168743, ENSG00000103241, ENSG00000171791, ENSG00000107485, ENSG00000111602, ENSG00000183943, ENSG00000140463, ENSG00000172819, ENSG00000123473, ENSG00000170549, ENSG00000129514, ENSG00000182175, ENSG00000120254, ENSG00000104332, ENSG00000170873, ENSG00000169083, ENSG00000108773, ENSG0000…	1089	309	16650	1.5338735991869263	1.0	0.2938570675635199	32.18480691149597
GOTERM_BP_FAT	GO:0045893~positive regulation of transcription, DNA-templated	108	8.047690014903129	0.01975919371299439	ENSG00000131759, ENSG00000138449, ENSG00000185345, ENSG00000143867, ENSG00000115596, ENSG00000183684, ENSG00000124782, ENSG00000107485, ENSG00000104447, ENSG00000197299, ENSG00000111269, ENSG00000054598, ENSG00000119699, ENSG00000101057, ENSG00000131747, ENSG00000117115, ENSG00000164938, ENSG00000148143, ENSG00000100146, ENSG00000153823, ENSG00000065978, ENSG00000119866, ENSG00000134324, ENSG0000…	1089	1349	16650	1.2240471974955431	1.0	0.2974621618068749	32.635469689422
GOTERM_BP_FAT	GO:1903508~positive regulation of nucleic acid-templated transcription	108	8.047690014903129	0.01975919371299439	ENSG00000131759, ENSG00000138449, ENSG00000185345, ENSG00000143867, ENSG00000115596, ENSG00000183684, ENSG00000124782, ENSG00000107485, ENSG00000104447, ENSG00000197299, ENSG00000111269, ENSG00000054598, ENSG00000119699, ENSG00000101057, ENSG00000131747, ENSG00000117115, ENSG00000164938, ENSG00000148143, ENSG00000100146, ENSG00000153823, ENSG00000065978, ENSG00000119866, ENSG00000134324, ENSG0000…	1089	1349	16650	1.2240471974955431	1.0	0.2974621618068749	32.635469689422
GOTERM_BP_FAT	GO:1900182~positive regulation of protein localization to nucleus	16	1.1922503725782414	0.019881212809777733	ENSG00000146731, ENSG00000064300, ENSG00000114346, ENSG00000150753, ENSG00000146648, ENSG00000130766, ENSG00000100219, ENSG00000170312, ENSG00000147889, ENSG00000075218, ENSG00000178568, ENSG00000171206, ENSG00000118046, ENSG00000166851, ENSG00000102900, ENSG00000119699	1089	128	16650	1.9111570247933884	1.0	0.2984072983327418	32.80126663210427
GOTERM_BP_FAT	GO:0072078~nephron tubule morphogenesis	11	0.819672131147541	0.019883143800823615	ENSG00000178585, ENSG00000171791, ENSG00000107485, ENSG00000126562, ENSG00000115596, ENSG00000138685, ENSG00000143867, ENSG00000248905, ENSG00000185630, ENSG00000168743, ENSG00000170549	1089	73	16650	2.3038605230386056	1.0	0.297833692784759	32.80388730461864
GOTERM_BP_FAT	GO:0031331~positive regulation of cellular catabolic process	28	2.086438152011923	0.020011248011478574	ENSG00000169139, ENSG00000112029, ENSG00000185345, ENSG00000138035, ENSG00000134057, ENSG00000100596, ENSG00000090054, ENSG00000118564, ENSG00000159388, ENSG00000170312, ENSG00000156970, ENSG00000113558, ENSG00000068878, ENSG00000164109, ENSG00000166851, ENSG00000169047, ENSG00000214456, ENSG00000175166, ENSG00000147065, ENSG00000184675, ENSG00000117399, ENSG00000100219, ENSG00000115233, ENSG0000…	1089	272	16650	1.5738940204180845	1.0	0.29884957666977163	32.9775291947319
GOTERM_BP_FAT	GO:0043933~macromolecular complex subunit organization	186	13.859910581222056	0.02008995998799075	ENSG00000162458, ENSG00000178585, ENSG00000096063, ENSG00000185345, ENSG00000051341, ENSG00000138035, ENSG00000050405, ENSG00000158164, ENSG00000107485, ENSG00000149925, ENSG00000172757, ENSG00000140463, ENSG00000197299, ENSG00000121621, ENSG00000171953, ENSG00000102384, ENSG00000115419, ENSG00000054598, ENSG00000173894, ENSG00000184445, ENSG00000151276, ENSG00000072864, ENSG00000117115, ENSG0000…	1089	2461	16650	1.1555471974370426	1.0	0.29924071800822905	33.084009808911944
GOTERM_BP_FAT	GO:0034622~cellular macromolecular complex assembly	83	6.184798807749627	0.020193406072705467	ENSG00000185345, ENSG00000112029, ENSG00000117724, ENSG00000123485, ENSG00000151725, ENSG00000120334, ENSG00000138092, ENSG00000105011, ENSG00000158164, ENSG00000058804, ENSG00000140463, ENSG00000171953, ENSG00000164104, ENSG00000102384, ENSG00000154548, ENSG00000251503, ENSG00000182841, ENSG00000072864, ENSG00000144381, ENSG00000085832, ENSG00000153037, ENSG00000099622, ENSG00000143401, ENSG0000…	1089	1004	16650	1.263952454644233	1.0	0.29993882483530665	33.22370618040643
GAD_DISEASE	Endometrial Neoplasms	10	0.7451564828614009	0.020273218982181443	ENSG00000116062, ENSG00000082175, ENSG00000091831, ENSG00000176890, ENSG00000169083, ENSG00000084207, ENSG00000095002, ENSG00000146648, ENSG00000132199, ENSG00000141736	906	59	12971	2.4265723799902723	1.0	0.7986084032093858	30.04592314659974
GOTERM_MF_FAT	GO:0019894~kinesin binding	7	0.5216095380029807	0.020298858797559653	ENSG00000186185, ENSG00000058453, ENSG00000054523, ENSG00000147642, ENSG00000157193, ENSG00000198901, ENSG00000101447	971	35	15478	3.188053553038105	0.9999999999999889	0.3640363455007891	29.003807905925616
GOTERM_BP_FAT	GO:0043086~negative regulation of catalytic activity	71	5.290611028315946	0.020346609402405826	ENSG00000136457, ENSG00000112029, ENSG00000185345, ENSG00000196136, ENSG00000206075, ENSG00000167264, ENSG00000141376, ENSG00000120539, ENSG00000177359, ENSG00000156970, ENSG00000150938, ENSG00000140463, ENSG00000164109, ENSG00000273259, ENSG00000170540, ENSG00000104332, ENSG00000214456, ENSG00000119383, ENSG00000164611, ENSG00000143401, ENSG00000114737, ENSG00000224389, ENSG00000101182, ENSG0000…	1089	839	16650	1.2938464720889684	1.0	0.3012521868351786	33.430087452891186
GOTERM_BP_FAT	GO:0045103~intermediate filament-based process	8	0.5961251862891207	0.020368208177993587	ENSG00000170465, ENSG00000162520, ENSG00000113712, ENSG00000186832, ENSG00000128422, ENSG00000111057, ENSG00000186847, ENSG00000182253	1089	43	16650	2.8445127810878343	1.0	0.3009251615752009	33.45913455788795
GOTERM_BP_FAT	GO:0097190~apoptotic signaling pathway	52	3.8748137108792844	0.02048286012938559	ENSG00000161642, ENSG00000109501, ENSG00000185345, ENSG00000248871, ENSG00000006210, ENSG00000164104, ENSG00000060138, ENSG00000141682, ENSG00000104332, ENSG00000105419, ENSG00000164938, ENSG00000134398, ENSG00000148180, ENSG00000165943, ENSG00000157613, ENSG00000166484, ENSG00000084207, ENSG00000130939, ENSG00000119969, ENSG00000112981, ENSG00000168329, ENSG00000165731, ENSG00000064300, ENSG0000…	1089	583	16650	1.3637072423911658	1.0	0.3017516724913297	33.613122812561954
GOTERM_BP_FAT	GO:0045619~regulation of lymphocyte differentiation	17	1.2667660208643814	0.020531351903549336	ENSG00000131759, ENSG00000198805, ENSG00000187741, ENSG00000104332, ENSG00000029993, ENSG00000100219, ENSG00000131507, ENSG00000135046, ENSG00000147889, ENSG00000117335, ENSG00000144554, ENSG00000107485, ENSG00000104312, ENSG00000118513, ENSG00000173757, ENSG00000141736, ENSG00000132842	1089	140	16650	1.85655253837072	1.0	0.30175729963075115	33.67814991456313
GOTERM_BP_FAT	GO:0019752~carboxylic acid metabolic process	70	5.216095380029806	0.020689924718272197	ENSG00000097021, ENSG00000115758, ENSG00000140374, ENSG00000181929, ENSG00000100243, ENSG00000116171, ENSG00000083444, ENSG00000133835, ENSG00000134824, ENSG00000165140, ENSG00000135069, ENSG00000092068, ENSG00000150540, ENSG00000174607, ENSG00000102144, ENSG00000149925, ENSG00000173757, ENSG00000115419, ENSG00000240303, ENSG00000161653, ENSG00000117118, ENSG00000213366, ENSG00000120254, ENSG0000…	1089	826	16650	1.2956996778260261	1.0	0.3031172823309348	33.89037287639264
GOTERM_BP_FAT	GO:0019395~fatty acid oxidation	13	0.9687034277198211	0.020721725622818377	ENSG00000128928, ENSG00000169047, ENSG00000140374, ENSG00000214456, ENSG00000116171, ENSG00000005469, ENSG00000130766, ENSG00000196177, ENSG00000133835, ENSG00000186951, ENSG00000168306, ENSG00000095321, ENSG00000240303	1089	95	16650	2.092214006089604	1.0	0.3029150688463542	33.93285533019246
GOTERM_BP_FAT	GO:0060740~prostate gland epithelium morphogenesis	6	0.44709388971684055	0.02096694457505632	ENSG00000129514, ENSG00000091831, ENSG00000104332, ENSG00000169083, ENSG00000172819, ENSG00000148400	1089	25	16650	3.669421487603306	1.0	0.30532185054067795	34.25957097857889
GOTERM_BP_FAT	GO:0036003~positive regulation of transcription from RNA polymerase II promoter in response to stress	6	0.44709388971684055	0.02096694457505632	ENSG00000157613, ENSG00000166484, ENSG00000130766, ENSG00000172216, ENSG00000100219, ENSG00000148400	1089	25	16650	3.669421487603306	1.0	0.30532185054067795	34.25957097857889
GOTERM_MF_FAT	GO:0004716~receptor signaling protein tyrosine kinase activity	4	0.29806259314456035	0.021117528211967298	ENSG00000178568, ENSG00000065361, ENSG00000146648, ENSG00000141736	971	10	15478	6.37610710607621	0.999999999999997	0.3715644241667909	29.988276796100386
GOTERM_BP_FAT	GO:0061351~neural precursor cell proliferation	16	1.1922503725782414	0.021188518008359677	ENSG00000118193, ENSG00000161800, ENSG00000072864, ENSG00000188763, ENSG00000066279, ENSG00000159388, ENSG00000164434, ENSG00000100146, ENSG00000138685, ENSG00000165304, ENSG00000116641, ENSG00000064309, ENSG00000163507, ENSG00000078674, ENSG00000148400, ENSG00000168329	1089	129	16650	1.896341854058556	1.0	0.30742293744650884	34.55346287345221
GOTERM_CC_FAT	GO:0000790~nuclear chromatin	33	2.459016393442623	0.02135647880066975	ENSG00000131759, ENSG00000161642, ENSG00000091831, ENSG00000274049, ENSG00000172216, ENSG00000105011, ENSG00000107485, ENSG00000111602, ENSG00000104447, ENSG00000101412, ENSG00000115163, ENSG00000171320, ENSG00000164104, ENSG00000172819, ENSG00000106462, ENSG00000054598, ENSG00000111247, ENSG00000116062, ENSG00000051180, ENSG00000172428, ENSG00000127663, ENSG00000169083, ENSG00000164032, ENSG0000…	1012	316	14527	1.499071271326362	0.9999999907696491	0.31984371925060184	28.42108284539224
GOTERM_BP_FAT	GO:0043161~proteasome-mediated ubiquitin-dependent protein catabolic process	36	2.682563338301043	0.02141643211024742	ENSG00000109501, ENSG00000169139, ENSG00000185345, ENSG00000181788, ENSG00000168078, ENSG00000108106, ENSG00000162063, ENSG00000144228, ENSG00000134057, ENSG00000118564, ENSG00000170312, ENSG00000145916, ENSG00000156970, ENSG00000113558, ENSG00000068878, ENSG00000145604, ENSG00000239305, ENSG00000119147, ENSG00000164109, ENSG00000178999, ENSG00000166851, ENSG00000118193, ENSG00000123124, ENSG0000…	1089	375	16650	1.4677685950413224	1.0	0.3095850564525703	34.8544631712381
GOTERM_BP_FAT	GO:1901215~negative regulation of neuron death	20	1.4903129657228018	0.021451373725745883	ENSG00000118193, ENSG00000169139, ENSG00000196584, ENSG00000109501, ENSG00000185345, ENSG00000148053, ENSG00000163064, ENSG00000065361, ENSG00000154153, ENSG00000188763, ENSG00000144381, ENSG00000172216, ENSG00000269335, ENSG00000159388, ENSG00000008196, ENSG00000089685, ENSG00000186951, ENSG00000171791, ENSG00000095002, ENSG00000119699	1089	176	16650	1.7374154770848984	1.0	0.3094097029800087	34.900493297710376
GOTERM_BP_FAT	GO:0032269~negative regulation of cellular protein metabolic process	82	6.110283159463488	0.021659765230450573	ENSG00000131759, ENSG00000136457, ENSG00000185345, ENSG00000112029, ENSG00000091831, ENSG00000196136, ENSG00000206075, ENSG00000168078, ENSG00000167264, ENSG00000144228, ENSG00000146648, ENSG00000160211, ENSG00000204120, ENSG00000120539, ENSG00000156970, ENSG00000177359, ENSG00000150938, ENSG00000164109, ENSG00000273259, ENSG00000170540, ENSG00000104332, ENSG00000107937, ENSG00000119383, ENSG0000…	1089	992	16650	1.2638296454278861	1.0	0.31131770890788235	35.1743759543468
GOTERM_BP_FAT	GO:0021766~hippocampus development	11	0.819672131147541	0.0216909987668061	ENSG00000131759, ENSG00000118193, ENSG00000105810, ENSG00000168389, ENSG00000140463, ENSG00000138772, ENSG00000157193, ENSG00000106462, ENSG00000108799, ENSG00000149571, ENSG00000159388	1089	74	16650	2.272727272727273	1.0	0.31109532511699967	35.215330849806705
GOTERM_BP_FAT	GO:0000731~DNA synthesis involved in DNA repair	11	0.819672131147541	0.0216909987668061	ENSG00000111247, ENSG00000182185, ENSG00000196584, ENSG00000259316, ENSG00000051180, ENSG00000163918, ENSG00000174371, ENSG00000166803, ENSG00000132646, ENSG00000197299, ENSG00000049541, ENSG00000143476	1089	74	16650	2.272727272727273	1.0	0.31109532511699967	35.215330849806705
GOTERM_BP_FAT	GO:0051346~negative regulation of hydrolase activity	38	2.8315946348733236	0.021703134366958837	ENSG00000064300, ENSG00000181788, ENSG00000196136, ENSG00000206075, ENSG00000112379, ENSG00000240583, ENSG00000137449, ENSG00000265190, ENSG00000135046, ENSG00000008196, ENSG00000141376, ENSG00000089685, ENSG00000120539, ENSG00000177359, ENSG00000142192, ENSG00000217128, ENSG00000137801, ENSG00000150938, ENSG00000140463, ENSG00000163661, ENSG00000273259, ENSG00000170540, ENSG00000127564, ENSG0000…	1089	401	16650	1.4488571958533418	1.0	0.3106457957821287	35.23123699672849
GOTERM_BP_FAT	GO:0048634~regulation of muscle organ development	15	1.1177347242921014	0.02174016094664307	ENSG00000186260, ENSG00000117724, ENSG00000065361, ENSG00000134057, ENSG00000157514, ENSG00000160211, ENSG00000170312, ENSG00000114861, ENSG00000160307, ENSG00000171791, ENSG00000178568, ENSG00000138685, ENSG00000064309, ENSG00000060138, ENSG00000148400	1089	118	16650	1.943549516739039	1.0	0.3104948599502996	35.27974487020676
GOTERM_BP_FAT	GO:0043651~linoleic acid metabolic process	5	0.37257824143070045	0.021751231976565574	ENSG00000213366, ENSG00000197977, ENSG00000084207, ENSG00000012660, ENSG00000134824	1089	17	16650	4.496840058337384	1.0	0.31003573428635023	35.29424213242912
GOTERM_BP_FAT	GO:0000076~DNA replication checkpoint	5	0.37257824143070045	0.021751231976565574	ENSG00000163781, ENSG00000140534, ENSG00000092853, ENSG00000093009, ENSG00000167513	1089	17	16650	4.496840058337384	1.0	0.31003573428635023	35.29424213242912
GOTERM_BP_FAT	GO:0010224~response to UV-B	5	0.37257824143070045	0.021751231976565574	ENSG00000171791, ENSG00000213145, ENSG00000095002, ENSG00000166482, ENSG00000118046, ENSG00000257341	1089	17	16650	4.496840058337384	1.0	0.31003573428635023	35.29424213242912
GOTERM_BP_FAT	GO:1901700~response to oxygen-containing compound	116	8.64381520119225	0.02175584500111219	ENSG00000131759, ENSG00000185345, ENSG00000176890, ENSG00000197329, ENSG00000183779, ENSG00000143867, ENSG00000115596, ENSG00000140521, ENSG00000138031, ENSG00000140526, ENSG00000117450, ENSG00000150540, ENSG00000107485, ENSG00000170962, ENSG00000111602, ENSG00000197299, ENSG00000119699, ENSG00000135446, ENSG00000164938, ENSG00000187486, ENSG00000143878, ENSG00000153823, ENSG00000170476, ENSG0000…	1089	1466	16650	1.2097910770861287	1.0	0.30950167240792403	35.30028187321701
GOTERM_BP_FAT	GO:1902680~positive regulation of RNA biosynthetic process	109	8.12220566318927	0.02186769961810454	ENSG00000131759, ENSG00000138449, ENSG00000185345, ENSG00000143867, ENSG00000115596, ENSG00000183684, ENSG00000124782, ENSG00000107485, ENSG00000104447, ENSG00000197299, ENSG00000111269, ENSG00000054598, ENSG00000119699, ENSG00000101057, ENSG00000131747, ENSG00000117115, ENSG00000164938, ENSG00000148143, ENSG00000100146, ENSG00000153823, ENSG00000100142, ENSG00000065978, ENSG00000119866, ENSG0000…	1089	1369	16650	1.2173330355148535	1.0	0.3102411049975973	35.446567145176985
GOTERM_MF_FAT	GO:0004672~protein kinase activity	55	4.098360655737705	0.022152615521276182	ENSG00000142731, ENSG00000096063, ENSG00000185483, ENSG00000181929, ENSG00000168078, ENSG00000143867, ENSG00000146648, ENSG00000120539, ENSG00000156970, ENSG00000117266, ENSG00000150938, ENSG00000173757, ENSG00000135446, ENSG00000119638, ENSG00000112742, ENSG00000134398, ENSG00000114738, ENSG00000171435, ENSG00000113712, ENSG00000115825, ENSG00000166484, ENSG00000087586, ENSG00000165731, ENSG0000…	971	652	15478	1.3446544893949064	0.9999999999999994	0.3817539232845574	31.214626470688845
GOTERM_BP_FAT	GO:0050678~regulation of epithelial cell proliferation	30	2.235469448584203	0.0222064240975316	ENSG00000064300, ENSG00000206075, ENSG00000183779, ENSG00000143867, ENSG00000214274, ENSG00000146648, ENSG00000248871, ENSG00000114861, ENSG00000089685, ENSG00000124782, ENSG00000107485, ENSG00000137801, ENSG00000147862, ENSG00000164104, ENSG00000118046, ENSG00000141736, ENSG00000062038, ENSG00000104332, ENSG00000134830, ENSG00000170873, ENSG00000169083, ENSG00000135821, ENSG00000176887, ENSG0000…	1089	300	16650	1.5289256198347108	1.0	0.3136503625061581	35.88764346790967
GOTERM_BP_FAT	GO:0071158~positive regulation of cell cycle arrest	12	0.8941877794336811	0.022213259579325885	ENSG00000170312, ENSG00000147889, ENSG00000161642, ENSG00000158402, ENSG00000075218, ENSG00000132819, ENSG00000132646, ENSG00000101412, ENSG00000134057, ENSG00000159388, ENSG00000087586, ENSG00000183765	1089	85	16650	2.158483228001945	1.0	0.3131406325386977	35.89651489161767
GOTERM_BP_FAT	GO:0008406~gonad development	23	1.713859910581222	0.02237119075336104	ENSG00000131759, ENSG00000187741, ENSG00000091831, ENSG00000104332, ENSG00000169083, ENSG00000066279, ENSG00000143867, ENSG00000214274, ENSG00000157796, ENSG00000172216, ENSG00000133835, ENSG00000100290, ENSG00000132780, ENSG00000171791, ENSG00000107485, ENSG00000125977, ENSG00000136943, ENSG00000095002, ENSG00000121621, ENSG00000164104, ENSG00000060138, ENSG00000054598, ENSG00000173757	1089	213	16650	1.6509525472393591	1.0	0.3144027846332961	36.10116145007889
GOTERM_BP_FAT	GO:0051049~regulation of transport	139	10.357675111773473	0.02238235723360714	ENSG00000109501, ENSG00000185345, ENSG00000143867, ENSG00000024422, ENSG00000054392, ENSG00000117450, ENSG00000007402, ENSG00000150540, ENSG00000107485, ENSG00000152104, ENSG00000111269, ENSG00000119699, ENSG00000124839, ENSG00000198863, ENSG00000187486, ENSG00000152642, ENSG00000103528, ENSG00000224389, ENSG00000153823, ENSG00000170476, ENSG00000106804, ENSG00000144681, ENSG00000104783, ENSG0000…	1089	1796	16650	1.1832998950836568	1.0	0.31394482461722384	36.11560742380794
GOTERM_BP_FAT	GO:0071407~cellular response to organic cyclic compound	47	3.502235469448584	0.022519881708588832	ENSG00000131759, ENSG00000185345, ENSG00000091831, ENSG00000105173, ENSG00000164742, ENSG00000183779, ENSG00000240583, ENSG00000132341, ENSG00000184588, ENSG00000146648, ENSG00000134057, ENSG00000185420, ENSG00000172216, ENSG00000138031, ENSG00000135046, ENSG00000170430, ENSG00000103241, ENSG00000140526, ENSG00000081307, ENSG00000114861, ENSG00000145936, ENSG00000142192, ENSG00000145604, ENSG0000…	1089	520	16650	1.38191354100445	1.0	0.3149608097302411	36.29326750893039
GOTERM_BP_FAT	GO:0071897~DNA biosynthetic process	22	1.639344262295082	0.022537349193359153	ENSG00000111247, ENSG00000182185, ENSG00000146731, ENSG00000196584, ENSG00000051341, ENSG00000051180, ENSG00000176890, ENSG00000117724, ENSG00000136982, ENSG00000150753, ENSG00000140521, ENSG00000049541, ENSG00000117650, ENSG00000276644, ENSG00000143476, ENSG00000259316, ENSG00000167900, ENSG00000163918, ENSG00000174371, ENSG00000166803, ENSG00000132646, ENSG00000197299, ENSG00000178999	1089	201	16650	1.6734509271822706	1.0	0.31457726827113974	36.31579915921345
GOTERM_BP_FAT	GO:0001889~liver development	16	1.1922503725782414	0.02255973058426232	ENSG00000131759, ENSG00000176890, ENSG00000105699, ENSG00000100650, ENSG00000146648, ENSG00000172216, ENSG00000100219, ENSG00000153879, ENSG00000135046, ENSG00000162998, ENSG00000129173, ENSG00000117305, ENSG00000132646, ENSG00000106462, ENSG00000148400, ENSG00000087586	1089	130	16650	1.8817546090273363	1.0	0.31425224710095656	36.34465829467213
GOTERM_BP_FAT	GO:0010638~positive regulation of organelle organization	53	3.9493293591654246	0.022622304070636593	ENSG00000142731, ENSG00000185345, ENSG00000054392, ENSG00000141376, ENSG00000150540, ENSG00000107485, ENSG00000140463, ENSG00000141682, ENSG00000119699, ENSG00000146731, ENSG00000104332, ENSG00000108773, ENSG00000168496, ENSG00000136518, ENSG00000126787, ENSG00000148180, ENSG00000165943, ENSG00000146670, ENSG00000248905, ENSG00000075618, ENSG00000118873, ENSG00000087586, ENSG00000135476, ENSG0000…	1089	600	16650	1.3505509641873277	1.0	0.31439376107310524	36.425276269737516
GOTERM_CC_FAT	GO:1990752~microtubule end	6	0.44709388971684055	0.02264227623502222	ENSG00000186185, ENSG00000175216, ENSG00000128944, ENSG00000066279, ENSG00000076382, ENSG00000142945	1012	24	14527	3.588685770750988	0.9999999970084804	0.3300558346901411	29.86393585901058
GOTERM_BP_FAT	GO:0042981~regulation of apoptotic process	111	8.271236959761548	0.02286528358365391	ENSG00000138449, ENSG00000131759, ENSG00000169139, ENSG00000161642, ENSG00000109501, ENSG00000185345, ENSG00000143867, ENSG00000134215, ENSG00000160307, ENSG00000107485, ENSG00000172757, ENSG00000054598, ENSG00000119699, ENSG00000135446, ENSG00000131747, ENSG00000164938, ENSG00000143878, ENSG00000109654, ENSG00000143401, ENSG00000100146, ENSG00000004139, ENSG00000155957, ENSG00000163697, ENSG0000…	1089	1400	16650	1.212219598583235	1.0	0.3166142127587417	36.737406303889884
GOTERM_BP_FAT	GO:2000179~positive regulation of neural precursor cell proliferation	8	0.5961251862891207	0.022899661570226996	ENSG00000100146, ENSG00000188763, ENSG00000066279, ENSG00000138685, ENSG00000064309, ENSG00000163507, ENSG00000148400, ENSG00000168329	1089	44	16650	2.7798647633358375	1.0	0.31642569641197626	36.78145038614613
GOTERM_MF_FAT	GO:0050839~cell adhesion molecule binding	41	3.055141579731744	0.023077954472994273	ENSG00000186260, ENSG00000028528, ENSG00000139734, ENSG00000132341, ENSG00000146648, ENSG00000050405, ENSG00000196586, ENSG00000157827, ENSG00000090006, ENSG00000168743, ENSG00000067057, ENSG00000135046, ENSG00000172037, ENSG00000259288, ENSG00000006210, ENSG00000010322, ENSG00000117450, ENSG00000117335, ENSG00000140545, ENSG00000204120, ENSG00000136068, ENSG00000149925, ENSG00000137801, ENSG0000…	971	461	15478	1.4176810810690055	0.9999999999999999	0.3900745633708427	32.29382448412039
GOTERM_BP_FAT	GO:0002562~somatic diversification of immune receptors via germline recombination within a single locus	9	0.6706408345752608	0.023147182377696786	ENSG00000116062, ENSG00000114861, ENSG00000253729, ENSG00000152457, ENSG00000174371, ENSG00000144381, ENSG00000095002, ENSG00000164104, ENSG00000131507	1089	54	16650	2.548209366391185	1.0	0.31867784057749005	37.09770850068417
GOTERM_BP_FAT	GO:0016444~somatic cell DNA recombination	9	0.6706408345752608	0.023147182377696786	ENSG00000116062, ENSG00000114861, ENSG00000253729, ENSG00000152457, ENSG00000174371, ENSG00000144381, ENSG00000095002, ENSG00000164104, ENSG00000131507	1089	54	16650	2.548209366391185	1.0	0.31867784057749005	37.09770850068417
GOTERM_BP_FAT	GO:0042246~tissue regeneration	9	0.6706408345752608	0.023147182377696786	ENSG00000178568, ENSG00000006652, ENSG00000188763, ENSG00000134057, ENSG00000106462, ENSG00000167755, ENSG00000135046, ENSG00000148400, ENSG00000131669	1089	54	16650	2.548209366391185	1.0	0.31867784057749005	37.09770850068417
GOTERM_BP_FAT	GO:1901861~regulation of muscle tissue development	15	1.1177347242921014	0.023213005094257548	ENSG00000186260, ENSG00000117724, ENSG00000065361, ENSG00000134057, ENSG00000157514, ENSG00000160211, ENSG00000170312, ENSG00000114861, ENSG00000160307, ENSG00000171791, ENSG00000178568, ENSG00000138685, ENSG00000064309, ENSG00000060138, ENSG00000148400	1089	119	16650	1.9272171678588792	1.0	0.3188448132826397	37.18155719637601
GOTERM_MF_FAT	GO:0030234~enzyme regulator activity	79	5.886736214605067	0.02332660469509392	ENSG00000186260, ENSG00000136457, ENSG00000091831, ENSG00000196136, ENSG00000181929, ENSG00000105173, ENSG00000206075, ENSG00000167264, ENSG00000134215, ENSG00000146648, ENSG00000121957, ENSG00000141376, ENSG00000177359, ENSG00000145819, ENSG00000068878, ENSG00000150938, ENSG00000135446, ENSG00000174373, ENSG00000273259, ENSG00000198863, ENSG00000145979, ENSG00000029725, ENSG00000119383, ENSG0000…	971	996	15478	1.2643385074799713	0.9999999999999999	0.38929719819986663	32.58109339281046
GOTERM_BP_FAT	GO:0018916~nitrobenzene metabolic process	3	0.22354694485842028	0.023426037687458837	ENSG00000213366, ENSG00000134202, ENSG00000168765	1089	4	16650	11.466942148760332	1.0	0.32068332569272884	37.45220321255711
GOTERM_BP_FAT	GO:0043067~regulation of programmed cell death	112	8.345752608047691	0.023441389960768465	ENSG00000138449, ENSG00000131759, ENSG00000169139, ENSG00000161642, ENSG00000109501, ENSG00000185345, ENSG00000143867, ENSG00000134215, ENSG00000160307, ENSG00000107485, ENSG00000172757, ENSG00000054598, ENSG00000119699, ENSG00000135446, ENSG00000131747, ENSG00000164938, ENSG00000143878, ENSG00000109654, ENSG00000143401, ENSG00000100146, ENSG00000004139, ENSG00000155957, ENSG00000163697, ENSG0000…	1089	1413	16650	1.2118872570522832	1.0	0.32027330275447574	37.471664589813244
GOTERM_MF_FAT	GO:1901363~heterocyclic compound binding	405	30.178837555886734	0.02350409216799978	ENSG00000163781, ENSG00000131759, ENSG00000176890, ENSG00000090889, ENSG00000183779, ENSG00000071539, ENSG00000128833, ENSG00000024422, ENSG00000183684, ENSG00000054392, ENSG00000121957, ENSG00000156970, ENSG00000117266, ENSG00000197857, ENSG00000054598, ENSG00000121211, ENSG00000131747, ENSG00000166347, ENSG00000144218, ENSG00000136982, ENSG00000196154, ENSG00000170469, ENSG00000073792, ENSG0000…	971	5971	15478	1.0811938443982854	0.9999999999999999	0.3876206635030537	32.78544571655965
GOTERM_CC_FAT	GO:0019005~SCF ubiquitin ligase complex	9	0.6706408345752608	0.02358923377327525	ENSG00000173207, ENSG00000185345, ENSG00000113558, ENSG00000123975, ENSG00000145604, ENSG00000162063, ENSG00000144228, ENSG00000166016, ENSG00000118564	1012	51	14527	2.533189955824227	0.9999999986965228	0.33579510959322734	30.9091142750049
GOTERM_CC_FAT	GO:0034399~nuclear periphery	16	1.1922503725782414	0.02367529548791582	ENSG00000203760, ENSG00000096063, ENSG00000117724, ENSG00000090889, ENSG00000183779, ENSG00000226650, ENSG00000184575, ENSG00000172216, ENSG00000170421, ENSG00000137497, ENSG00000172757, ENSG00000118513, ENSG00000113368, ENSG00000197299, ENSG00000186868, ENSG00000102900	1012	123	14527	1.867283653073685	0.9999999987913605	0.3314358658669526	31.003376730997022
GOTERM_BP_FAT	GO:2000145~regulation of cell motility	63	4.694485842026825	0.02387764581687741	ENSG00000115109, ENSG00000183779, ENSG00000146648, ENSG00000196569, ENSG00000140526, ENSG00000006210, ENSG00000141376, ENSG00000124782, ENSG00000107485, ENSG00000170962, ENSG00000140463, ENSG00000118193, ENSG00000104332, ENSG00000141741, ENSG00000107937, ENSG00000117115, ENSG00000137135, ENSG00000164938, ENSG00000143878, ENSG00000053747, ENSG00000148180, ENSG00000106804, ENSG00000186832, ENSG0000…	1089	736	16650	1.3087270930650376	1.0	0.324609813389639	38.022289374630326
GOTERM_MF_FAT	GO:0016301~kinase activity	74	5.514157973174367	0.02398758158889311	ENSG00000142731, ENSG00000096063, ENSG00000185483, ENSG00000181929, ENSG00000105173, ENSG00000168078, ENSG00000143867, ENSG00000146648, ENSG00000269335, ENSG00000120539, ENSG00000156970, ENSG00000117266, ENSG00000102144, ENSG00000150938, ENSG00000172992, ENSG00000173757, ENSG00000135446, ENSG00000161653, ENSG00000119638, ENSG00000112742, ENSG00000134398, ENSG00000114738, ENSG00000171435, ENSG0000…	971	924	15478	1.276601530978462	1.0	0.3898882443917563	33.33916728457885
GOTERM_BP_FAT	GO:0051101~regulation of DNA binding	13	0.9687034277198211	0.024018805341637153	ENSG00000178585, ENSG00000148143, ENSG00000186951, ENSG00000185345, ENSG00000107485, ENSG00000123485, ENSG00000108773, ENSG00000147862, ENSG00000101412, ENSG00000164104, ENSG00000176887, ENSG00000117650, ENSG00000153879	1089	97	16650	2.0490755729743544	1.0	0.3256053602523076	38.199467261319256
GOTERM_BP_FAT	GO:0001657~ureteric bud development	13	0.9687034277198211	0.024018805341637153	ENSG00000131759, ENSG00000178585, ENSG00000165731, ENSG00000104332, ENSG00000143867, ENSG00000115596, ENSG00000185630, ENSG00000168743, ENSG00000171791, ENSG00000107485, ENSG00000138685, ENSG00000248905, ENSG00000054598	1089	97	16650	2.0490755729743544	1.0	0.3256053602523076	38.199467261319256
GOTERM_BP_FAT	GO:0034440~lipid oxidation	13	0.9687034277198211	0.024018805341637153	ENSG00000128928, ENSG00000169047, ENSG00000140374, ENSG00000214456, ENSG00000116171, ENSG00000005469, ENSG00000130766, ENSG00000196177, ENSG00000133835, ENSG00000186951, ENSG00000168306, ENSG00000095321, ENSG00000240303	1089	97	16650	2.0490755729743544	1.0	0.3256053602523076	38.199467261319256
GOTERM_BP_FAT	GO:0043277~apoptotic cell clearance	7	0.5216095380029807	0.024408790513589785	ENSG00000131759, ENSG00000140545, ENSG00000143870, ENSG00000224389, ENSG00000073060, ENSG00000137801, ENSG00000244731	1089	35	16650	3.057851239669421	1.0	0.3293660689096507	38.68646507204863
GOTERM_BP_FAT	GO:0000732~strand displacement	6	0.44709388971684055	0.024601570209267298	ENSG00000111247, ENSG00000182185, ENSG00000196584, ENSG00000051180, ENSG00000174371, ENSG00000197299	1089	26	16650	3.528289891926256	1.0	0.3309121412910394	38.92585266986759
GOTERM_BP_FAT	GO:1900101~regulation of endoplasmic reticulum unfolded protein response	6	0.44709388971684055	0.024601570209267298	ENSG00000109501, ENSG00000071051, ENSG00000139644, ENSG00000100219, ENSG00000106541, ENSG00000164463	1089	26	16650	3.528289891926256	1.0	0.3309121412910394	38.92585266986759
GOTERM_BP_FAT	GO:0033365~protein localization to organelle	75	5.588673621460507	0.024644854852706965	ENSG00000185345, ENSG00000091831, ENSG00000146648, ENSG00000108559, ENSG00000054392, ENSG00000117450, ENSG00000150540, ENSG00000156970, ENSG00000104447, ENSG00000172757, ENSG00000113558, ENSG00000140463, ENSG00000171320, ENSG00000100139, ENSG00000076382, ENSG00000141682, ENSG00000254806, ENSG00000119699, ENSG00000132842, ENSG00000146731, ENSG00000058453, ENSG00000100815, ENSG00000108773, ENSG0000…	1089	902	16650	1.271279617379194	1.0	0.3307991659896199	38.97948001068614
GOTERM_BP_FAT	GO:0002200~somatic diversification of immune receptors	10	0.7451564828614009	0.024806714888659348	ENSG00000116062, ENSG00000114861, ENSG00000253729, ENSG00000051341, ENSG00000152457, ENSG00000174371, ENSG00000144381, ENSG00000095002, ENSG00000164104, ENSG00000131507	1089	65	16650	2.3521932612841705	1.0	0.3319924576830472	39.179619950600284
GAD_DISEASE	Breast Neoplasms|Mammary Neoplasms	7	0.5216095380029807	0.024807397628659588	ENSG00000182185, ENSG00000164045, ENSG00000082175, ENSG00000091831, ENSG00000169083, ENSG00000140443, ENSG00000141736	906	33	12971	3.0368920998060074	1.0	0.8504210616508451	35.48426752772552
GOTERM_BP_FAT	GO:0006665~sphingolipid metabolic process	18	1.3412816691505216	0.024879035892760963	ENSG00000168350, ENSG00000064225, ENSG00000183018, ENSG00000132746, ENSG00000197977, ENSG00000074696, ENSG00000148488, ENSG00000100596, ENSG00000012660, ENSG00000105855, ENSG00000070731, ENSG00000090661, ENSG00000090054, ENSG00000141337, ENSG00000172292, ENSG00000174607, ENSG00000148154, ENSG00000111728	1089	155	16650	1.7755265262596642	1.0	0.3321966543509093	39.26884327305247
GOTERM_MF_FAT	GO:0000979~RNA polymerase II core promoter sequence-specific DNA binding	9	0.6706408345752608	0.02491954423411399	ENSG00000008196, ENSG00000124782, ENSG00000107485, ENSG00000164032, ENSG00000176887, ENSG00000185420, ENSG00000106462, ENSG00000172216, ENSG00000173757	971	57	15478	2.5168843839774513	1.0	0.3976824968529983	34.39442859212245
GOTERM_BP_FAT	GO:0048002~antigen processing and presentation of peptide antigen	20	1.4903129657228018	0.025087162375175796	ENSG00000138778, ENSG00000161800, ENSG00000090889, ENSG00000226650, ENSG00000077380, ENSG00000175166, ENSG00000163808, ENSG00000142945, ENSG00000115233, ENSG00000152700, ENSG00000138160, ENSG00000101182, ENSG00000068796, ENSG00000136943, ENSG00000082781, ENSG00000068878, ENSG00000132912, ENSG00000121621, ENSG00000138674, ENSG00000137807	1089	179	16650	1.7082967819382242	1.0	0.33388533366611406	39.524918575392775
GOTERM_MF_FAT	GO:0035258~steroid hormone receptor binding	11	0.819672131147541	0.025321130722254545	ENSG00000114861, ENSG00000105173, ENSG00000117115, ENSG00000132341, ENSG00000130783, ENSG00000132646, ENSG00000134533, ENSG00000070540, ENSG00000172216, ENSG00000173757, ENSG00000100219	971	79	15478	2.219530954646782	1.0	0.3987377670041713	34.844285763083484
GOTERM_BP_FAT	GO:0045944~positive regulation of transcription from RNA polymerase II promoter	85	6.333830104321908	0.025329541413871056	ENSG00000138449, ENSG00000131759, ENSG00000186260, ENSG00000185345, ENSG00000091831, ENSG00000143867, ENSG00000146648, ENSG00000269335, ENSG00000153879, ENSG00000141376, ENSG00000107485, ENSG00000104447, ENSG00000147862, ENSG00000129173, ENSG00000102243, ENSG00000164104, ENSG00000172819, ENSG00000173757, ENSG00000054598, ENSG00000119699, ENSG00000101057, ENSG00000129514, ENSG00000131747, ENSG0000…	1089	1041	16650	1.2484022832464017	1.0	0.335935369214848	39.82184546219645
GOTERM_BP_FAT	GO:0048638~regulation of developmental growth	30	2.235469448584203	0.025341431285514634	ENSG00000185345, ENSG00000134057, ENSG00000130005, ENSG00000160211, ENSG00000170312, ENSG00000114861, ENSG00000007402, ENSG00000171791, ENSG00000142192, ENSG00000178568, ENSG00000140463, ENSG00000001617, ENSG00000186868, ENSG00000060138, ENSG00000164128, ENSG00000054598, ENSG00000173757, ENSG00000253729, ENSG00000182175, ENSG00000104332, ENSG00000169083, ENSG00000113739, ENSG00000106541, ENSG0000…	1089	303	16650	1.5137877424106045	1.0	0.3354732060280389	39.83637549528597
GOTERM_BP_FAT	GO:0034599~cellular response to oxidative stress	24	1.7883755588673622	0.025382527263555523	ENSG00000185345, ENSG00000114346, ENSG00000240583, ENSG00000137449, ENSG00000138035, ENSG00000164938, ENSG00000143878, ENSG00000130766, ENSG00000160211, ENSG00000100219, ENSG00000135046, ENSG00000170430, ENSG00000170312, ENSG00000117450, ENSG00000171791, ENSG00000144554, ENSG00000170962, ENSG00000166484, ENSG00000165304, ENSG00000132646, ENSG00000106462, ENSG00000102900, ENSG00000112981, ENSG0000…	1089	228	16650	1.6093953892996955	1.0	0.33532924201127323	39.88657123882392
GOTERM_BP_FAT	GO:2001251~negative regulation of chromosome organization	14	1.0432190760059614	0.025382980521435117	ENSG00000135476, ENSG00000020426, ENSG00000117724, ENSG00000127663, ENSG00000169679, ENSG00000080986, ENSG00000112742, ENSG00000134057, ENSG00000259288, ENSG00000137309, ENSG00000156970, ENSG00000156802, ENSG00000166851, ENSG00000164109	1089	109	16650	1.963757676851922	1.0	0.33474623805053383	39.887124638541735
GOTERM_BP_FAT	GO:0030334~regulation of cell migration	59	4.396423248882265	0.025564754015913856	ENSG00000115109, ENSG00000183779, ENSG00000146648, ENSG00000196569, ENSG00000140526, ENSG00000006210, ENSG00000141376, ENSG00000124782, ENSG00000107485, ENSG00000170962, ENSG00000118193, ENSG00000104332, ENSG00000141741, ENSG00000107937, ENSG00000117115, ENSG00000137135, ENSG00000164938, ENSG00000143878, ENSG00000053747, ENSG00000148180, ENSG00000106804, ENSG00000186832, ENSG00000084207, ENSG0000…	1089	685	16650	1.3168848404415756	1.0	0.3361220502807517	40.10866925886931
GOTERM_BP_FAT	GO:0045840~positive regulation of mitotic nuclear division	8	0.5961251862891207	0.025640008769039338	ENSG00000089685, ENSG00000135476, ENSG00000146670, ENSG00000099901, ENSG00000137804, ENSG00000126787, ENSG00000175063, ENSG00000087586	1089	45	16650	2.7180899908172633	1.0	0.3363451999282576	40.20016226765619
GOTERM_BP_FAT	GO:0048599~oocyte development	8	0.5961251862891207	0.025640008769039338	ENSG00000112029, ENSG00000171791, ENSG00000071539, ENSG00000101224, ENSG00000214274, ENSG00000134057, ENSG00000172572, ENSG00000087586	1089	45	16650	2.7180899908172633	1.0	0.3363451999282576	40.20016226765619
GOTERM_BP_FAT	GO:0072088~nephron epithelium morphogenesis	11	0.819672131147541	0.025659831561538442	ENSG00000178585, ENSG00000171791, ENSG00000107485, ENSG00000126562, ENSG00000115596, ENSG00000138685, ENSG00000143867, ENSG00000248905, ENSG00000185630, ENSG00000168743, ENSG00000170549	1089	76	16650	2.2129186602870816	1.0	0.33597260796005857	40.2242402742679
GOTERM_BP_FAT	GO:0072163~mesonephric epithelium development	13	0.9687034277198211	0.025804691382664353	ENSG00000131759, ENSG00000178585, ENSG00000165731, ENSG00000104332, ENSG00000143867, ENSG00000115596, ENSG00000185630, ENSG00000168743, ENSG00000171791, ENSG00000107485, ENSG00000138685, ENSG00000248905, ENSG00000054598	1089	98	16650	2.028166638556249	1.0	0.33694021844021727	40.39991687804609
GOTERM_BP_FAT	GO:0072164~mesonephric tubule development	13	0.9687034277198211	0.025804691382664353	ENSG00000131759, ENSG00000178585, ENSG00000165731, ENSG00000104332, ENSG00000143867, ENSG00000115596, ENSG00000185630, ENSG00000168743, ENSG00000171791, ENSG00000107485, ENSG00000138685, ENSG00000248905, ENSG00000054598	1089	98	16650	2.028166638556249	1.0	0.33694021844021727	40.39991687804609
GOTERM_BP_FAT	GO:0006643~membrane lipid metabolic process	22	1.639344262295082	0.02604495669523845	ENSG00000168350, ENSG00000064225, ENSG00000183018, ENSG00000132746, ENSG00000197977, ENSG00000074696, ENSG00000148488, ENSG00000161395, ENSG00000100596, ENSG00000012660, ENSG00000070731, ENSG00000105855, ENSG00000090661, ENSG00000090054, ENSG00000141337, ENSG00000172292, ENSG00000108474, ENSG00000174607, ENSG00000148154, ENSG00000111728, ENSG00000007541, ENSG00000176597	1089	204	16650	1.6488413547237077	1.0	0.33891883965747094	40.690214717657646
GAD_DISEASE	Meningitis, Bacterial	3	0.22354694485842028	0.026539820972036204	ENSG00000117335, ENSG00000224389, ENSG00000244731	906	4	12971	10.737582781456954	1.0	0.8603737977759975	37.454896551420404
GOTERM_BP_FAT	GO:0035556~intracellular signal transduction	198	14.754098360655737	0.02654814668161776	ENSG00000163781, ENSG00000109501, ENSG00000161642, ENSG00000168078, ENSG00000197329, ENSG00000134215, ENSG00000160191, ENSG00000171119, ENSG00000119699, ENSG00000124839, ENSG00000110169, ENSG00000196154, ENSG00000164938, ENSG00000171435, ENSG00000075275, ENSG00000144681, ENSG00000116641, ENSG00000163697, ENSG00000124126, ENSG00000148400, ENSG00000087586, ENSG00000165731, ENSG00000273217, ENSG0000…	1089	2657	16650	1.1393574434598146	1.0	0.3436635136034153	41.29384406276566
GOTERM_BP_FAT	GO:0006577~amino-acid betaine metabolic process	5	0.37257824143070045	0.0265545163117927	ENSG00000016391, ENSG00000197375, ENSG00000095321, ENSG00000005469, ENSG00000129151	1089	18	16650	4.247015610651974	1.0	0.34314109415486505	41.301447585373154
GOTERM_BP_FAT	GO:0010971~positive regulation of G2/M transition of mitotic cell cycle	5	0.37257824143070045	0.0265545163117927	ENSG00000182185, ENSG00000142192, ENSG00000097046, ENSG00000185630, ENSG00000135446	1089	18	16650	4.247015610651974	1.0	0.34314109415486505	41.301447585373154
GOTERM_BP_FAT	GO:0051302~regulation of cell division	16	1.1922503725782414	0.027074440299045294	ENSG00000118193, ENSG00000186185, ENSG00000161800, ENSG00000170962, ENSG00000114346, ENSG00000129173, ENSG00000066279, ENSG00000101224, ENSG00000138685, ENSG00000140463, ENSG00000197299, ENSG00000065978, ENSG00000137807, ENSG00000178999, ENSG00000119699, ENSG00000087586	1089	133	16650	1.839309016342509	1.0	0.3480041053743589	41.91894529875281
GOTERM_BP_FAT	GO:0048636~positive regulation of muscle organ development	10	0.7451564828614009	0.027119505500992767	ENSG00000170312, ENSG00000186260, ENSG00000114861, ENSG00000171791, ENSG00000178568, ENSG00000065361, ENSG00000138685, ENSG00000134057, ENSG00000064309, ENSG00000148400	1089	66	16650	2.3165539694465314	1.0	0.3478816310185894	41.972176385419715
GOTERM_BP_FAT	GO:0045844~positive regulation of striated muscle tissue development	10	0.7451564828614009	0.027119505500992767	ENSG00000170312, ENSG00000186260, ENSG00000114861, ENSG00000171791, ENSG00000178568, ENSG00000065361, ENSG00000138685, ENSG00000134057, ENSG00000064309, ENSG00000148400	1089	66	16650	2.3165539694465314	1.0	0.3478816310185894	41.972176385419715
GOTERM_BP_FAT	GO:0051650~establishment of vesicle localization	25	1.8628912071535022	0.02723023383277618	ENSG00000104133, ENSG00000105402, ENSG00000118242, ENSG00000101098, ENSG00000263620, ENSG00000269335, ENSG00000070540, ENSG00000174871, ENSG00000140463, ENSG00000138674, ENSG00000137807, ENSG00000102362, ENSG00000132842, ENSG00000124839, ENSG00000220205, ENSG00000062038, ENSG00000148396, ENSG00000072864, ENSG00000147041, ENSG00000115648, ENSG00000137501, ENSG00000103528, ENSG00000152700, ENSG0000…	1089	242	16650	1.579468615531726	1.0	0.34844245861965695	42.1027721991827
GOTERM_MF_FAT	GO:0043295~glutathione binding	4	0.29806259314456035	0.027707533406331274	ENSG00000213366, ENSG00000134202, ENSG00000168765, ENSG00000084207	971	11	15478	5.7964610055238275	1.0	0.4232704733352869	37.458282060896074
GOTERM_BP_FAT	GO:0032941~secretion by tissue	11	0.819672131147541	0.027828136478939797	ENSG00000137501, ENSG00000220205, ENSG00000178568, ENSG00000240583, ENSG00000123191, ENSG00000126562, ENSG00000263620, ENSG00000113494, ENSG00000173757, ENSG00000104783, ENSG00000100219, ENSG00000106541	1089	77	16650	2.1841794569067297	1.0	0.3540311330427154	42.80314570926117
GOTERM_CC_FAT	GO:0097431~mitotic spindle pole	4	0.29806259314456035	0.027863865653221524	ENSG00000121957, ENSG00000137497, ENSG00000066279, ENSG00000101447	1012	10	14527	5.741897233201581	0.9999999999696532	0.3723277341006481	35.44836288609089
GAD_DISEASE	epithelial ovarian cancer	20	1.4903129657228018	0.028013302348368394	ENSG00000116062, ENSG00000187741, ENSG00000196584, ENSG00000091831, ENSG00000051180, ENSG00000105173, ENSG00000149554, ENSG00000169083, ENSG00000146648, ENSG00000147889, ENSG00000082175, ENSG00000144554, ENSG00000174371, ENSG00000095002, ENSG00000140443, ENSG00000050628, ENSG00000101412, ENSG00000119969, ENSG00000141736, ENSG00000183765	906	170	12971	1.6843267108167772	1.0	0.8666356786632238	39.086185374656644
GAD_DISEASE	antisocial behavioural traits	4	0.29806259314456035	0.02804381459173307	ENSG00000008196, ENSG00000091831, ENSG00000169083, ENSG00000136944	906	10	12971	5.726710816777042	1.0	0.8585456824445444	39.11953767724429
GOTERM_BP_FAT	GO:0005996~monosaccharide metabolic process	25	1.8628912071535022	0.028417699177122023	ENSG00000164687, ENSG00000111669, ENSG00000013288, ENSG00000049239, ENSG00000185345, ENSG00000169047, ENSG00000074800, ENSG00000108773, ENSG00000187486, ENSG00000130766, ENSG00000067057, ENSG00000160211, ENSG00000033170, ENSG00000213639, ENSG00000010322, ENSG00000008196, ENSG00000165140, ENSG00000186951, ENSG00000102144, ENSG00000149925, ENSG00000197594, ENSG00000164128, ENSG00000140263, ENSG0000…	1089	243	16650	1.5729687446859162	1.0	0.3594673847890759	43.48586793911428
GOTERM_BP_FAT	GO:0046847~filopodium assembly	8	0.5961251862891207	0.02859610285065118	ENSG00000167614, ENSG00000124839, ENSG00000141376, ENSG00000186635, ENSG00000141741, ENSG00000127084, ENSG00000075618, ENSG00000119699	1089	46	16650	2.65900107797341	1.0	0.36067922261274854	43.69093229312407
GOTERM_BP_FAT	GO:0006688~glycosphingolipid biosynthetic process	6	0.44709388971684055	0.028617201065732817	ENSG00000064225, ENSG00000148154, ENSG00000174607, ENSG00000111728, ENSG00000148488, ENSG00000070731	1089	27	16650	3.3976124885215797	1.0	0.36029191998683485	43.715136660248874
GOTERM_BP_FAT	GO:0046661~male sex differentiation	18	1.3412816691505216	0.02928693348047346	ENSG00000131759, ENSG00000187741, ENSG00000091831, ENSG00000104332, ENSG00000169083, ENSG00000066279, ENSG00000133835, ENSG00000100290, ENSG00000132780, ENSG00000171791, ENSG00000107485, ENSG00000125977, ENSG00000136943, ENSG00000095002, ENSG00000121621, ENSG00000164104, ENSG00000060138, ENSG00000173757	1089	158	16650	1.7418139972800504	1.0	0.36643750437171596	44.47835565553896
GOTERM_BP_FAT	GO:1901863~positive regulation of muscle tissue development	10	0.7451564828614009	0.029580069917776695	ENSG00000170312, ENSG00000186260, ENSG00000114861, ENSG00000171791, ENSG00000178568, ENSG00000065361, ENSG00000138685, ENSG00000134057, ENSG00000064309, ENSG00000148400	1089	67	16650	2.281978537066732	1.0	0.368760243245257	44.80930947259319
GOTERM_BP_FAT	GO:0009247~glycolipid biosynthetic process	10	0.7451564828614009	0.029580069917776695	ENSG00000064225, ENSG00000108474, ENSG00000148154, ENSG00000174607, ENSG00000111728, ENSG00000007541, ENSG00000148488, ENSG00000161395, ENSG00000176597, ENSG00000070731	1089	67	16650	2.281978537066732	1.0	0.368760243245257	44.80930947259319
GOTERM_BP_FAT	GO:0051129~negative regulation of cellular component organization	54	4.023845007451564	0.029784381340925165	ENSG00000171055, ENSG00000178585, ENSG00000112029, ENSG00000185345, ENSG00000117724, ENSG00000143452, ENSG00000050405, ENSG00000158164, ENSG00000141376, ENSG00000156970, ENSG00000140463, ENSG00000164109, ENSG00000129514, ENSG00000118193, ENSG00000145979, ENSG00000104332, ENSG00000112742, ENSG00000148180, ENSG00000158427, ENSG00000186635, ENSG00000153823, ENSG00000006652, ENSG00000101871, ENSG0000…	1089	624	16650	1.323108709472346	1.0	0.3701846318194003	45.03887035144586
GOTERM_BP_FAT	GO:0072028~nephron morphogenesis	11	0.819672131147541	0.03012371745804848	ENSG00000178585, ENSG00000171791, ENSG00000107485, ENSG00000126562, ENSG00000115596, ENSG00000138685, ENSG00000143867, ENSG00000248905, ENSG00000185630, ENSG00000168743, ENSG00000170549	1089	78	16650	2.1561771561771566	1.0	0.37293367996576365	45.418140621636496
GOTERM_BP_FAT	GO:0051186~cofactor metabolic process	36	2.682563338301043	0.030178880436381603	ENSG00000097021, ENSG00000198805, ENSG00000111669, ENSG00000181929, ENSG00000176890, ENSG00000197977, ENSG00000012660, ENSG00000005469, ENSG00000133835, ENSG00000067057, ENSG00000130005, ENSG00000160211, ENSG00000165140, ENSG00000102144, ENSG00000149925, ENSG00000076351, ENSG00000172992, ENSG00000167107, ENSG00000112874, ENSG00000103485, ENSG00000177465, ENSG00000120254, ENSG00000049239, ENSG0000…	1089	385	16650	1.4296447354298596	1.0	0.3728683246824084	45.479560045953605
GOTERM_CC_FAT	GO:0031988~membrane-bounded vesicle	278	20.715350223546945	0.030199058868564357	ENSG00000169139, ENSG00000146281, ENSG00000128833, ENSG00000187720, ENSG00000024422, ENSG00000183684, ENSG00000134215, ENSG00000143412, ENSG00000150540, ENSG00000143409, ENSG00000150938, ENSG00000121005, ENSG00000073008, ENSG00000119699, ENSG00000124839, ENSG00000162078, ENSG00000117118, ENSG00000166347, ENSG00000117115, ENSG00000110169, ENSG00000196154, ENSG00000143401, ENSG00000224389, ENSG0000…	1012	3611	14527	1.1051283791401547	0.9999999999961364	0.3909398646176645	37.80872793660133
GOTERM_BP_FAT	GO:0045732~positive regulation of protein catabolic process	26	1.9374068554396422	0.030208907826781227	ENSG00000169139, ENSG00000112029, ENSG00000185345, ENSG00000028528, ENSG00000134057, ENSG00000248871, ENSG00000131507, ENSG00000118564, ENSG00000170312, ENSG00000156970, ENSG00000113558, ENSG00000068878, ENSG00000164109, ENSG00000166851, ENSG00000175166, ENSG00000147065, ENSG00000184675, ENSG00000117399, ENSG00000100219, ENSG00000164463, ENSG00000115233, ENSG00000113712, ENSG00000101182, ENSG0000…	1089	257	16650	1.5467730006109914	1.0	0.37255620199643535	45.51296547904303
GAD_DISEASE	prostate cancer	48	3.5767511177347244	0.030591479549589455	ENSG00000091831, ENSG00000176890, ENSG00000165125, ENSG00000122584, ENSG00000146648, ENSG00000090661, ENSG00000133835, ENSG00000100290, ENSG00000170430, ENSG00000137673, ENSG00000167754, ENSG00000171791, ENSG00000144554, ENSG00000111602, ENSG00000102144, ENSG00000137801, ENSG00000095002, ENSG00000001617, ENSG00000140443, ENSG00000106462, ENSG00000133392, ENSG00000141736, ENSG00000167755, ENSG0000…	906	510	12971	1.3474613686534216	1.0	0.8742437720218786	41.844411401327996
GOTERM_BP_FAT	GO:0010038~response to metal ion	30	2.235469448584203	0.03066071606231638	ENSG00000138449, ENSG00000185345, ENSG00000183044, ENSG00000164742, ENSG00000114346, ENSG00000240583, ENSG00000165125, ENSG00000146648, ENSG00000134057, ENSG00000160211, ENSG00000170312, ENSG00000165140, ENSG00000008196, ENSG00000145936, ENSG00000171791, ENSG00000142192, ENSG00000137801, ENSG00000123191, ENSG00000071967, ENSG00000132646, ENSG00000138674, ENSG00000140263, ENSG00000186847, ENSG0000…	1089	308	16650	1.4892132660727704	1.0	0.37637262270180527	46.01326140942154
GOTERM_BP_FAT	GO:1901701~cellular response to oxygen-containing compound	75	5.588673621460507	0.030771575229591286	ENSG00000131759, ENSG00000185345, ENSG00000091831, ENSG00000183779, ENSG00000184588, ENSG00000143867, ENSG00000115596, ENSG00000140521, ENSG00000263620, ENSG00000146648, ENSG00000138031, ENSG00000117450, ENSG00000170962, ENSG00000111602, ENSG00000164104, ENSG00000197299, ENSG00000172819, ENSG00000173757, ENSG00000145386, ENSG00000104332, ENSG00000164032, ENSG00000164938, ENSG00000130783, ENSG0000…	1089	912	16650	1.2573401478903872	1.0	0.3768433352505939	46.13534979646791
GOTERM_BP_FAT	GO:0030183~B cell differentiation	14	1.0432190760059614	0.03088506147423763	ENSG00000253729, ENSG00000104332, ENSG00000188763, ENSG00000076554, ENSG00000029993, ENSG00000153879, ENSG00000100219, ENSG00000114861, ENSG00000171791, ENSG00000152457, ENSG00000217128, ENSG00000153551, ENSG00000095002, ENSG00000173757	1089	112	16650	1.9111570247933882	1.0	0.3773373663685541	46.26005979663811
GOTERM_BP_FAT	GO:0061140~lung secretory cell differentiation	4	0.29806259314456035	0.03090578585072637	ENSG00000114861, ENSG00000147862, ENSG00000124664, ENSG00000106541	1089	11	16650	5.559729526671675	1.0	0.3769309321661408	46.2828041843403
GOTERM_BP_FAT	GO:0060525~prostate glandular acinus development	4	0.29806259314456035	0.03090578585072637	ENSG00000129514, ENSG00000091831, ENSG00000104332, ENSG00000148400	1089	11	16650	5.559729526671675	1.0	0.3769309321661408	46.2828041843403
GOTERM_BP_FAT	GO:0032429~regulation of phospholipase A2 activity	4	0.29806259314456035	0.03090578585072637	ENSG00000214274, ENSG00000146648, ENSG00000265190, ENSG00000135046	1089	11	16650	5.559729526671675	1.0	0.3769309321661408	46.2828041843403
GOTERM_BP_FAT	GO:0022008~neurogenesis	113	8.42026825633383	0.031112560125433605	ENSG00000131759, ENSG00000171055, ENSG00000074527, ENSG00000169139, ENSG00000185345, ENSG00000145868, ENSG00000184154, ENSG00000115596, ENSG00000172037, ENSG00000160307, ENSG00000107485, ENSG00000174607, ENSG00000197753, ENSG00000172757, ENSG00000140463, ENSG00000171119, ENSG00000100139, ENSG00000124839, ENSG00000130940, ENSG00000072864, ENSG00000187535, ENSG00000103528, ENSG00000100146, ENSG0000…	1089	1447	16650	1.1939778510112116	1.0	0.3783236412755604	46.509232849494516
GOTERM_BP_FAT	GO:0035264~multicellular organism growth	15	1.1177347242921014	0.03171434036838109	ENSG00000131759, ENSG00000196584, ENSG00000111077, ENSG00000163064, ENSG00000108773, ENSG00000169083, ENSG00000113739, ENSG00000171791, ENSG00000204120, ENSG00000165533, ENSG00000140463, ENSG00000164190, ENSG00000172819, ENSG00000173757, ENSG00000123473	1089	124	16650	1.8495067981871502	1.0	0.3834933376709333	47.16306852155901
GOTERM_BP_FAT	GO:0002065~columnar/cuboidal epithelial cell differentiation	13	0.9687034277198211	0.031742530187031354	ENSG00000131759, ENSG00000129514, ENSG00000176890, ENSG00000184154, ENSG00000176887, ENSG00000124664, ENSG00000106541, ENSG00000114861, ENSG00000105810, ENSG00000197753, ENSG00000138685, ENSG00000172819, ENSG00000148400	1089	101	16650	1.9679240651337861	1.0	0.38315226280275694	47.193509998266705
GOTERM_BP_FAT	GO:0071539~protein localization to centrosome	5	0.37257824143070045	0.03194278939097918	ENSG00000140463, ENSG00000078674, ENSG00000076382, ENSG00000123473, ENSG00000087586	1089	19	16650	4.023488473249238	1.0	0.3844498075838947	47.40928602588566
GOTERM_BP_FAT	GO:0033539~fatty acid beta-oxidation using acyl-CoA dehydrogenase	5	0.37257824143070045	0.03194278939097918	ENSG00000128928, ENSG00000140374, ENSG00000168306, ENSG00000196177, ENSG00000240303	1089	19	16650	4.023488473249238	1.0	0.3844498075838947	47.40928602588566
GOTERM_BP_FAT	GO:1902751~positive regulation of cell cycle G2/M phase transition	5	0.37257824143070045	0.03194278939097918	ENSG00000182185, ENSG00000142192, ENSG00000097046, ENSG00000185630, ENSG00000135446	1089	19	16650	4.023488473249238	1.0	0.3844498075838947	47.40928602588566
GOTERM_BP_FAT	GO:0042113~B cell activation	25	1.8628912071535022	0.0322175577380472	ENSG00000197329, ENSG00000188763, ENSG00000076554, ENSG00000134215, ENSG00000153879, ENSG00000131507, ENSG00000147889, ENSG00000114861, ENSG00000152457, ENSG00000171791, ENSG00000217128, ENSG00000174371, ENSG00000095002, ENSG00000171793, ENSG00000173757, ENSG00000116062, ENSG00000253729, ENSG00000089289, ENSG00000104332, ENSG00000171608, ENSG00000144381, ENSG00000029993, ENSG00000100219, ENSG0000…	1089	246	16650	1.553786199019015	1.0	0.3864447397684828	47.70398246853734
UP_KEYWORDS	Dwarfism	15	1.1177347242921014	0.03225082980443025	ENSG00000142731, ENSG00000072364, ENSG00000168056, ENSG00000100815, ENSG00000085840, ENSG00000167513, ENSG00000156471, ENSG00000136068, ENSG00000160957, ENSG00000196739, ENSG00000091651, ENSG00000171302, ENSG00000197299, ENSG00000132646, ENSG00000173757	1246	134	20581	1.8489913993435712	0.9999997965210102	0.31325870939784417	37.37283441981924
GOTERM_CC_FAT	GO:0005657~replication fork	10	0.7451564828614009	0.03226431586403512	ENSG00000182185, ENSG00000196584, ENSG00000149554, ENSG00000163918, ENSG00000132646, ENSG00000093009, ENSG00000112118, ENSG00000049541, ENSG00000065328, ENSG00000198056	1012	64	14527	2.2429286067193677	0.9999999999993784	0.40577019133053993	39.82872730200214
UP_KEYWORDS	Peroxisome	12	0.8941877794336811	0.03230386937574607	ENSG00000177465, ENSG00000183569, ENSG00000117305, ENSG00000168306, ENSG00000095321, ENSG00000166821, ENSG00000005469, ENSG00000116171, ENSG00000133835, ENSG00000115425, ENSG00000240303, ENSG00000112874	1246	97	20581	2.0434214227796987	0.9999998016957058	0.3075113342873984	37.42181466028198
GOTERM_CC_FAT	GO:0035371~microtubule plus-end	5	0.37257824143070045	0.032544192021350726	ENSG00000186185, ENSG00000175216, ENSG00000128944, ENSG00000076382, ENSG00000142945	1012	18	14527	3.987428634167765	0.9999999999995148	0.40281763205705534	40.09769895583685
GOTERM_BP_FAT	GO:0045580~regulation of T cell differentiation	14	1.0432190760059614	0.032897696576280555	ENSG00000131759, ENSG00000147889, ENSG00000198805, ENSG00000117335, ENSG00000187741, ENSG00000144554, ENSG00000107485, ENSG00000104312, ENSG00000118513, ENSG00000173757, ENSG00000132842, ENSG00000100219, ENSG00000141736, ENSG00000135046	1089	113	16650	1.894244130768668	1.0	0.3922292274263044	48.426720382416036
GOTERM_BP_FAT	GO:0030098~lymphocyte differentiation	30	2.235469448584203	0.03299830571858844	ENSG00000131759, ENSG00000198805, ENSG00000187741, ENSG00000188763, ENSG00000076554, ENSG00000153879, ENSG00000135046, ENSG00000147889, ENSG00000114861, ENSG00000117335, ENSG00000171791, ENSG00000152457, ENSG00000144554, ENSG00000217128, ENSG00000107485, ENSG00000095002, ENSG00000118046, ENSG00000173757, ENSG00000132842, ENSG00000141736, ENSG00000253729, ENSG00000104332, ENSG00000171608, ENSG0000…	1089	310	16650	1.4796054385497202	1.0	0.39255461097375854	48.53282234321479
GOTERM_BP_FAT	GO:0031297~replication fork processing	6	0.44709388971684055	0.03302408203512386	ENSG00000251503, ENSG00000051180, ENSG00000132646, ENSG00000197299, ENSG00000183684, ENSG00000175279	1089	28	16650	3.2762691853600945	1.0	0.3921815908462566	48.559972562935485
GOTERM_BP_FAT	GO:0043276~anoikis	6	0.44709388971684055	0.03302408203512386	ENSG00000148053, ENSG00000171791, ENSG00000101412, ENSG00000118046, ENSG00000183765, ENSG00000148400	1089	28	16650	3.2762691853600945	1.0	0.3921815908462566	48.559972562935485
GOTERM_BP_FAT	GO:0010605~negative regulation of macromolecule metabolic process	174	12.965722801788376	0.033250180456340137	ENSG00000131759, ENSG00000178585, ENSG00000109501, ENSG00000185345, ENSG00000051341, ENSG00000196136, ENSG00000168078, ENSG00000183779, ENSG00000167264, ENSG00000185480, ENSG00000143867, ENSG00000144228, ENSG00000124782, ENSG00000107485, ENSG00000156970, ENSG00000104447, ENSG00000111602, ENSG00000181722, ENSG00000150938, ENSG00000140463, ENSG00000172465, ENSG00000197299, ENSG00000173894, ENSG0000…	1089	2326	16650	1.1437362762306091	1.0	0.39367145836418915	48.797540161522605
GOTERM_BP_FAT	GO:0007417~central nervous system development	74	5.514157973174367	0.03337269462387233	ENSG00000131759, ENSG00000105402, ENSG00000185345, ENSG00000117724, ENSG00000146648, ENSG00000160211, ENSG00000172037, ENSG00000134352, ENSG00000160307, ENSG00000204120, ENSG00000150540, ENSG00000174607, ENSG00000147862, ENSG00000140463, ENSG00000054598, ENSG00000118193, ENSG00000130940, ENSG00000108773, ENSG00000072864, ENSG00000117115, ENSG00000123124, ENSG00000140511, ENSG00000136518, ENSG0000…	1089	904	16650	1.2515541578292986	1.0	0.3941942897281977	48.92583348803241
GOTERM_BP_FAT	GO:0060341~regulation of cellular localization	69	5.141579731743666	0.0336797822977864	ENSG00000105402, ENSG00000185345, ENSG00000101098, ENSG00000263620, ENSG00000116171, ENSG00000146648, ENSG00000054392, ENSG00000117450, ENSG00000141376, ENSG00000150540, ENSG00000152104, ENSG00000141682, ENSG00000119699, ENSG00000146731, ENSG00000213366, ENSG00000108773, ENSG00000136518, ENSG00000106541, ENSG00000152642, ENSG00000148180, ENSG00000153823, ENSG00000146670, ENSG00000115255, ENSG0000…	1089	834	16650	1.2649384624531779	1.0	0.3964158829362322	49.246066937287935
GOTERM_MF_FAT	GO:1990837~sequence-specific double-stranded DNA binding	59	4.396423248882265	0.03381171549651999	ENSG00000131759, ENSG00000185345, ENSG00000091831, ENSG00000153879, ENSG00000124782, ENSG00000107485, ENSG00000104447, ENSG00000147862, ENSG00000129173, ENSG00000164104, ENSG00000172819, ENSG00000060138, ENSG00000173757, ENSG00000054598, ENSG00000101057, ENSG00000065328, ENSG00000174282, ENSG00000197472, ENSG00000164032, ENSG00000162419, ENSG00000144381, ENSG00000136518, ENSG00000142945, ENSG0000…	971	725	15478	1.297207997443091	1.0	0.48594481697058756	43.70315581078476
GOTERM_BP_FAT	GO:0016331~morphogenesis of embryonic epithelium	17	1.2667660208643814	0.03427550168757525	ENSG00000131759, ENSG00000165731, ENSG00000115109, ENSG00000182175, ENSG00000120254, ENSG00000104332, ENSG00000108773, ENSG00000169083, ENSG00000115596, ENSG00000143867, ENSG00000176887, ENSG00000107485, ENSG00000075275, ENSG00000140463, ENSG00000172819, ENSG00000123473, ENSG00000170549	1089	149	16650	1.7444117810194686	1.0	0.40125852416123975	49.86185943406116
GOTERM_CC_FAT	GO:0000781~chromosome, telomeric region	19	1.4157973174366618	0.0346760795386261	ENSG00000073111, ENSG00000253729, ENSG00000051180, ENSG00000149554, ENSG00000085840, ENSG00000183684, ENSG00000168496, ENSG00000213639, ENSG00000170312, ENSG00000152457, ENSG00000100297, ENSG00000076003, ENSG00000095002, ENSG00000132646, ENSG00000197299, ENSG00000104738, ENSG00000112118, ENSG00000166508, ENSG00000183765	1012	163	14527	1.6732522612090497	0.9999999999999267	0.41730243709758374	42.10991639143942
GAD_DISEASE	brain cancer	8	0.5961251862891207	0.03492778562022984	ENSG00000137673, ENSG00000253729, ENSG00000051180, ENSG00000134202, ENSG00000085999, ENSG00000084207, ENSG00000146648, ENSG00000170430	906	45	12971	2.545204807456463	1.0	0.9002220298228107	46.21975698255065
GAD_DISEASE	endometrial cancer	8	0.5961251862891207	0.03492778562022984	ENSG00000116062, ENSG00000082175, ENSG00000091831, ENSG00000169083, ENSG00000095002, ENSG00000141736, ENSG00000183765, ENSG00000170430	906	45	12971	2.545204807456463	1.0	0.9002220298228107	46.21975698255065
GOTERM_BP_FAT	GO:0070664~negative regulation of leukocyte proliferation	10	0.7451564828614009	0.03496051580646431	ENSG00000147889, ENSG00000136536, ENSG00000197329, ENSG00000084207, ENSG00000176887, ENSG00000172216, ENSG00000131507, ENSG00000141736, ENSG00000157873, ENSG00000137507	1089	69	16650	2.215834231644508	1.0	0.4068525104861257	50.5611862991002
GOTERM_BP_FAT	GO:0045582~positive regulation of T cell differentiation	10	0.7451564828614009	0.03496051580646431	ENSG00000131759, ENSG00000117335, ENSG00000198805, ENSG00000107485, ENSG00000104312, ENSG00000118513, ENSG00000173757, ENSG00000100219, ENSG00000132842, ENSG00000135046	1089	69	16650	2.215834231644508	1.0	0.4068525104861257	50.5611862991002
GOTERM_BP_FAT	GO:0048477~oogenesis	11	0.819672131147541	0.03510993393711592	ENSG00000112029, ENSG00000171791, ENSG00000071539, ENSG00000101224, ENSG00000066279, ENSG00000143452, ENSG00000214274, ENSG00000134057, ENSG00000172572, ENSG00000141384, ENSG00000087586	1089	80	16650	2.1022727272727275	1.0	0.4075777928817147	50.71249107125841
GOTERM_BP_FAT	GO:0046364~monosaccharide biosynthetic process	11	0.819672131147541	0.03510993393711592	ENSG00000165140, ENSG00000186951, ENSG00000111669, ENSG00000074800, ENSG00000102144, ENSG00000149925, ENSG00000108773, ENSG00000130766, ENSG00000140263, ENSG00000141349, ENSG00000160211	1089	80	16650	2.1022727272727275	1.0	0.4075777928817147	50.71249107125841
GOTERM_BP_FAT	GO:0051444~negative regulation of ubiquitin-protein transferase activity	11	0.819672131147541	0.03510993393711592	ENSG00000170312, ENSG00000115233, ENSG00000147889, ENSG00000112029, ENSG00000156970, ENSG00000101182, ENSG00000134057, ENSG00000175166, ENSG00000164109, ENSG00000117399, ENSG00000175063	1089	80	16650	2.1022727272727275	1.0	0.4075777928817147	50.71249107125841
GOTERM_BP_FAT	GO:0009994~oocyte differentiation	8	0.5961251862891207	0.035180361217485454	ENSG00000112029, ENSG00000171791, ENSG00000071539, ENSG00000101224, ENSG00000214274, ENSG00000134057, ENSG00000172572, ENSG00000087586	1089	48	16650	2.5482093663911844	1.0	0.4075908735781043	50.78365505394895
GOTERM_BP_FAT	GO:0009894~regulation of catabolic process	45	3.3532041728763042	0.03520793476355712	ENSG00000169139, ENSG00000112029, ENSG00000028528, ENSG00000115758, ENSG00000185345, ENSG00000073060, ENSG00000181929, ENSG00000168078, ENSG00000138035, ENSG00000100596, ENSG00000134882, ENSG00000134057, ENSG00000146648, ENSG00000248871, ENSG00000090054, ENSG00000131507, ENSG00000159388, ENSG00000118564, ENSG00000170312, ENSG00000165140, ENSG00000147889, ENSG00000156970, ENSG00000113558, ENSG0000…	1089	509	16650	1.3517024143921803	1.0	0.40721992062472323	50.81149044780013
GOTERM_MF_FAT	GO:0097617~annealing activity	4	0.29806259314456035	0.03525841828942368	ENSG00000160957, ENSG00000085999, ENSG00000197299, ENSG00000135046	971	12	15478	5.313422588396842	1.0	0.49638580024566825	45.0947173309336
GOTERM_MF_FAT	GO:0043138~3'-5' DNA helicase activity	4	0.29806259314456035	0.03525841828942368	ENSG00000101003, ENSG00000160957, ENSG00000197299, ENSG00000093009	971	12	15478	5.313422588396842	1.0	0.49638580024566825	45.0947173309336
GOTERM_MF_FAT	GO:1900750~oligopeptide binding	4	0.29806259314456035	0.03525841828942368	ENSG00000213366, ENSG00000134202, ENSG00000168765, ENSG00000084207	971	12	15478	5.313422588396842	1.0	0.49638580024566825	45.0947173309336
GOTERM_BP_FAT	GO:0010498~proteasomal protein catabolic process	37	2.7570789865871834	0.03567328797967317	ENSG00000109501, ENSG00000169139, ENSG00000185345, ENSG00000181788, ENSG00000168078, ENSG00000108106, ENSG00000162063, ENSG00000144228, ENSG00000134057, ENSG00000118564, ENSG00000170312, ENSG00000145916, ENSG00000156970, ENSG00000113558, ENSG00000068878, ENSG00000145604, ENSG00000239305, ENSG00000119147, ENSG00000164109, ENSG00000141682, ENSG00000178999, ENSG00000166851, ENSG00000118193, ENSG0000…	1089	403	16650	1.4037282365728112	1.0	0.4107572177516178	51.279013935295794
GOTERM_BP_FAT	GO:0001838~embryonic epithelial tube formation	15	1.1177347242921014	0.03568088792600377	ENSG00000131759, ENSG00000165731, ENSG00000182175, ENSG00000120254, ENSG00000104332, ENSG00000108773, ENSG00000115596, ENSG00000143867, ENSG00000176887, ENSG00000107485, ENSG00000075275, ENSG00000140463, ENSG00000172819, ENSG00000123473, ENSG00000170549	1089	126	16650	1.8201495474222749	1.0	0.41020607000385556	51.28661419433489
GOTERM_BP_FAT	GO:0002064~epithelial cell development	22	1.639344262295082	0.035832872761386594	ENSG00000131759, ENSG00000129514, ENSG00000273217, ENSG00000115109, ENSG00000091831, ENSG00000176890, ENSG00000169083, ENSG00000134202, ENSG00000115112, ENSG00000184154, ENSG00000124664, ENSG00000147065, ENSG00000133835, ENSG00000100219, ENSG00000172037, ENSG00000105810, ENSG00000107485, ENSG00000136068, ENSG00000197753, ENSG00000172819, ENSG00000102900, ENSG00000148400	1089	211	16650	1.5941404566996986	1.0	0.4109372331905464	51.438369134279704
GOTERM_BP_FAT	GO:0001823~mesonephros development	13	0.9687034277198211	0.036208884034774264	ENSG00000131759, ENSG00000178585, ENSG00000165731, ENSG00000104332, ENSG00000143867, ENSG00000115596, ENSG00000185630, ENSG00000168743, ENSG00000171791, ENSG00000107485, ENSG00000138685, ENSG00000248905, ENSG00000054598	1089	103	16650	1.929711947364198	1.0	0.41364068634331097	51.811885026440955
GOTERM_BP_FAT	GO:1902580~single-organism cellular localization	88	6.557377049180328	0.03634606419170647	ENSG00000099282, ENSG00000105402, ENSG00000090889, ENSG00000101098, ENSG00000024422, ENSG00000263620, ENSG00000116171, ENSG00000146648, ENSG00000108559, ENSG00000058804, ENSG00000121957, ENSG00000117450, ENSG00000104447, ENSG00000172757, ENSG00000054523, ENSG00000140463, ENSG00000100139, ENSG00000076382, ENSG00000141682, ENSG00000254806, ENSG00000119699, ENSG00000132842, ENSG00000124839, ENSG0000…	1089	1102	16650	1.2209206401583899	1.0	0.4142287227457834	51.94747440473297
GAD_DISEASE	Diabetes mellitus type II|Diabetes Mellitus, Type 2|Glucose Metabolism Disorders	6	0.44709388971684055	0.036557186683063694	ENSG00000147889, ENSG00000073792, ENSG00000186951, ENSG00000109501, ENSG00000169047, ENSG00000187486	906	27	12971	3.1815060093205787	1.0	0.9043720081008338	47.782113458340625
GAD_DISEASE	Astrocytoma|Brain Neoplasms	4	0.29806259314456035	0.03660137106938534	ENSG00000137673, ENSG00000084207, ENSG00000182054, ENSG00000146648	906	11	12971	5.206100742524583	1.0	0.8983949349842654	47.82387790315317
GOTERM_BP_FAT	GO:0060249~anatomical structure homeostasis	33	2.459016393442623	0.03687250454980841	ENSG00000185345, ENSG00000196604, ENSG00000196136, ENSG00000174483, ENSG00000150753, ENSG00000130045, ENSG00000146648, ENSG00000049541, ENSG00000117450, ENSG00000171791, ENSG00000204120, ENSG00000152457, ENSG00000149925, ENSG00000144452, ENSG00000196834, ENSG00000197375, ENSG00000140463, ENSG00000132646, ENSG00000118046, ENSG00000178999, ENSG00000054598, ENSG00000273259, ENSG00000162078, ENSG0000…	1089	352	16650	1.4333677685950412	1.0	0.41821327455918855	52.46445513589555
GOTERM_BP_FAT	GO:0019953~sexual reproduction	64	4.769001490312966	0.03702544802298649	ENSG00000131759, ENSG00000183395, ENSG00000096063, ENSG00000112029, ENSG00000139734, ENSG00000181929, ENSG00000071539, ENSG00000143452, ENSG00000105011, ENSG00000138031, ENSG00000130005, ENSG00000058804, ENSG00000140526, ENSG00000010803, ENSG00000068878, ENSG00000140463, ENSG00000101224, ENSG00000164104, ENSG00000060138, ENSG00000054598, ENSG00000072364, ENSG00000170469, ENSG00000140694, ENSG0000…	1089	770	16650	1.2707953203820974	1.0	0.4189231961266665	52.61365754134608
UP_KEYWORDS	Fatty acid metabolism	14	1.0432190760059614	0.03720844719571714	ENSG00000130304, ENSG00000181929, ENSG00000197977, ENSG00000168306, ENSG00000074696, ENSG00000095321, ENSG00000012660, ENSG00000005469, ENSG00000134324, ENSG00000133835, ENSG00000115425, ENSG00000196177, ENSG00000167107, ENSG00000134824	1246	124	20581	1.8648967017035156	0.9999999817959718	0.339300626035122	41.800179746967856
GOTERM_BP_FAT	GO:0038161~prolactin signaling pathway	3	0.22354694485842028	0.03736468434559724	ENSG00000113494, ENSG00000173757, ENSG00000164463	1089	5	16650	9.173553719008265	1.0	0.42124022616682344	52.94301063670669
GOTERM_BP_FAT	GO:0044314~protein K27-linked ubiquitination	3	0.22354694485842028	0.03736468434559724	ENSG00000185345, ENSG00000077152, ENSG00000108106	1089	5	16650	9.173553719008265	1.0	0.42124022616682344	52.94301063670669
GOTERM_BP_FAT	GO:0035519~protein K29-linked ubiquitination	3	0.22354694485842028	0.03736468434559724	ENSG00000185345, ENSG00000077152, ENSG00000108106	1089	5	16650	9.173553719008265	1.0	0.42124022616682344	52.94301063670669
GOTERM_BP_FAT	GO:0010032~meiotic chromosome condensation	3	0.22354694485842028	0.03736468434559724	ENSG00000010292, ENSG00000136824, ENSG00000113810	1089	5	16650	9.173553719008265	1.0	0.42124022616682344	52.94301063670669
GOTERM_BP_FAT	GO:0006552~leucine catabolic process	3	0.22354694485842028	0.03736468434559724	ENSG00000128928, ENSG00000131844, ENSG00000117305	1089	5	16650	9.173553719008265	1.0	0.42124022616682344	52.94301063670669
GOTERM_BP_FAT	GO:0060480~lung goblet cell differentiation	3	0.22354694485842028	0.03736468434559724	ENSG00000114861, ENSG00000124664, ENSG00000106541	1089	5	16650	9.173553719008265	1.0	0.42124022616682344	52.94301063670669
GOTERM_BP_FAT	GO:0043085~positive regulation of catalytic activity	120	8.941877794336811	0.037666674314910165	ENSG00000109501, ENSG00000181929, ENSG00000134215, ENSG00000138031, ENSG00000170962, ENSG00000156970, ENSG00000171119, ENSG00000119699, ENSG00000174373, ENSG00000198863, ENSG00000136982, ENSG00000214456, ENSG00000163806, ENSG00000143543, ENSG00000134398, ENSG00000106804, ENSG00000116641, ENSG00000118873, ENSG00000124126, ENSG00000165731, ENSG00000273217, ENSG00000073060, ENSG00000114346, ENSG0000…	1089	1559	16650	1.1768510223230615	1.0	0.4232201511871089	53.23437281040275
GOTERM_BP_FAT	GO:0072175~epithelial tube formation	15	1.1177347242921014	0.037792640590153616	ENSG00000131759, ENSG00000165731, ENSG00000182175, ENSG00000120254, ENSG00000104332, ENSG00000108773, ENSG00000115596, ENSG00000143867, ENSG00000176887, ENSG00000107485, ENSG00000075275, ENSG00000140463, ENSG00000172819, ENSG00000123473, ENSG00000170549	1089	127	16650	1.8058176612220993	1.0	0.42368010248652443	53.35539905098101
GOTERM_MF_FAT	GO:0097159~organic cyclic compound binding	407	30.327868852459016	0.037809496805266386	ENSG00000163781, ENSG00000131759, ENSG00000176890, ENSG00000090889, ENSG00000183779, ENSG00000071539, ENSG00000128833, ENSG00000024422, ENSG00000183684, ENSG00000054392, ENSG00000121957, ENSG00000156970, ENSG00000117266, ENSG00000197857, ENSG00000054598, ENSG00000121211, ENSG00000131748, ENSG00000131747, ENSG00000166347, ENSG00000144218, ENSG00000136982, ENSG00000196154, ENSG00000170469, ENSG0000…	971	6052	15478	1.0719909088619537	1.0	0.5169667852937097	47.47009421258641
GOTERM_BP_FAT	GO:0061377~mammary gland lobule development	5	0.37257824143070045	0.037924307900041955	ENSG00000091831, ENSG00000178568, ENSG00000169083, ENSG00000113494, ENSG00000103241	1089	20	16650	3.822314049586777	1.0	0.42418675314468657	53.481584839130946
GOTERM_BP_FAT	GO:0060749~mammary gland alveolus development	5	0.37257824143070045	0.037924307900041955	ENSG00000091831, ENSG00000178568, ENSG00000169083, ENSG00000113494, ENSG00000103241	1089	20	16650	3.822314049586777	1.0	0.42418675314468657	53.481584839130946
GOTERM_BP_FAT	GO:1902236~negative regulation of endoplasmic reticulum stress-induced intrinsic apoptotic signaling pathway	5	0.37257824143070045	0.037924307900041955	ENSG00000109501, ENSG00000185345, ENSG00000139644, ENSG00000157613, ENSG00000100219	1089	20	16650	3.822314049586777	1.0	0.42418675314468657	53.481584839130946
GOTERM_BP_FAT	GO:0006733~oxidoreduction coenzyme metabolic process	16	1.1922503725782414	0.038061211674157436	ENSG00000103485, ENSG00000198805, ENSG00000111669, ENSG00000049239, ENSG00000074800, ENSG00000152642, ENSG00000160211, ENSG00000067057, ENSG00000165140, ENSG00000186951, ENSG00000102144, ENSG00000149925, ENSG00000094963, ENSG00000117009, ENSG00000112874, ENSG00000111716	1089	139	16650	1.759914382543552	1.0	0.42473576615216335	53.61244534076797
GOTERM_BP_FAT	GO:0044703~multi-organism reproductive process	76	5.663189269746647	0.03806295133474028	ENSG00000131759, ENSG00000096063, ENSG00000183395, ENSG00000173320, ENSG00000112029, ENSG00000139734, ENSG00000091831, ENSG00000181929, ENSG00000071539, ENSG00000143452, ENSG00000105011, ENSG00000138031, ENSG00000130005, ENSG00000058804, ENSG00000140526, ENSG00000137673, ENSG00000067445, ENSG00000010803, ENSG00000068878, ENSG00000140463, ENSG00000101224, ENSG00000164104, ENSG00000060138, ENSG0000…	1089	936	16650	1.2414353323444234	1.0	0.4241326175152075	53.61410595725668
GOTERM_CC_FAT	GO:0005782~peroxisomal matrix	8	0.5961251862891207	0.03839304990920674	ENSG00000177465, ENSG00000168306, ENSG00000144381, ENSG00000095321, ENSG00000005469, ENSG00000116171, ENSG00000133835, ENSG00000112874	1012	46	14527	2.4964770579137308	0.9999999999999973	0.4449049841523839	45.46779184246906
GOTERM_CC_FAT	GO:0031907~microbody lumen	8	0.5961251862891207	0.03839304990920674	ENSG00000177465, ENSG00000168306, ENSG00000144381, ENSG00000095321, ENSG00000005469, ENSG00000116171, ENSG00000133835, ENSG00000112874	1012	46	14527	2.4964770579137308	0.9999999999999973	0.4449049841523839	45.46779184246906
GOTERM_BP_FAT	GO:0048699~generation of neurons	106	7.898658718330849	0.03839610017085443	ENSG00000131759, ENSG00000171055, ENSG00000074527, ENSG00000169139, ENSG00000185345, ENSG00000145868, ENSG00000184154, ENSG00000115596, ENSG00000172037, ENSG00000160307, ENSG00000107485, ENSG00000174607, ENSG00000197753, ENSG00000172757, ENSG00000140463, ENSG00000171119, ENSG00000100139, ENSG00000124839, ENSG00000130940, ENSG00000072864, ENSG00000187535, ENSG00000103528, ENSG00000100146, ENSG0000…	1089	1357	16650	1.1942970943439892	1.0	0.4263437672898749	53.93107938838926
GOTERM_BP_FAT	GO:0035272~exocrine system development	8	0.5961251862891207	0.038819556608995956	ENSG00000074527, ENSG00000100146, ENSG00000147862, ENSG00000115112, ENSG00000146648, ENSG00000054598, ENSG00000119699, ENSG00000100219	1089	49	16650	2.496205093607691	1.0	0.429298965575879	54.33100796239745
GOTERM_BP_FAT	GO:0051248~negative regulation of protein metabolic process	84	6.259314456035768	0.038858458312438046	ENSG00000131759, ENSG00000136457, ENSG00000185345, ENSG00000112029, ENSG00000091831, ENSG00000196136, ENSG00000206075, ENSG00000168078, ENSG00000167264, ENSG00000144228, ENSG00000146648, ENSG00000160211, ENSG00000204120, ENSG00000120539, ENSG00000156970, ENSG00000177359, ENSG00000150938, ENSG00000164109, ENSG00000273259, ENSG00000170540, ENSG00000104332, ENSG00000107937, ENSG00000119383, ENSG0000…	1089	1049	16650	1.2243065020602069	1.0	0.42900752439849854	54.367582437911665
GOTERM_CC_FAT	GO:0032153~cell division site	9	0.6706408345752608	0.03888978528377269	ENSG00000142731, ENSG00000161800, ENSG00000120539, ENSG00000114346, ENSG00000072864, ENSG00000138180, ENSG00000011426, ENSG00000143878, ENSG00000050405	1012	56	14527	2.307012281197064	0.9999999999999982	0.4435078076719031	45.90247611695494
GOTERM_CC_FAT	GO:0032155~cell division site part	9	0.6706408345752608	0.03888978528377269	ENSG00000142731, ENSG00000161800, ENSG00000120539, ENSG00000114346, ENSG00000072864, ENSG00000138180, ENSG00000011426, ENSG00000143878, ENSG00000050405	1012	56	14527	2.307012281197064	0.9999999999999982	0.4435078076719031	45.90247611695494
GOTERM_CC_FAT	GO:0005913~cell-cell adherens junction	33	2.459016393442623	0.03890742310266139	ENSG00000186260, ENSG00000139734, ENSG00000028528, ENSG00000132341, ENSG00000146648, ENSG00000050405, ENSG00000196586, ENSG00000157827, ENSG00000067057, ENSG00000135046, ENSG00000259288, ENSG00000117450, ENSG00000204120, ENSG00000136068, ENSG00000149925, ENSG00000124942, ENSG00000137699, ENSG00000073008, ENSG00000100139, ENSG00000157456, ENSG00000175866, ENSG00000062038, ENSG00000074800, ENSG0000…	1012	332	14527	1.426826872708224	0.9999999999999983	0.43810190413169803	45.91785090651309
GOTERM_BP_FAT	GO:0033262~regulation of nuclear cell cycle DNA replication	4	0.29806259314456035	0.03925000832766989	ENSG00000097046, ENSG00000276644, ENSG00000167513, ENSG00000183765	1089	12	16650	5.096418732782369	1.0	0.43166800804879435	54.734163248755706
[truncated: 401 more rows]
