# Supplementary material for: iMOKA: k-mer based software to analyze large collections of sequencing data
Source: Genome Biol. 2020 Oct 13;21:261. doi: 10.1186/s13059-020-02165-2 (PMC7552494; doi:10.1186/s13059-020-02165-2)
Supplement: Supplementary file 5 — Additional file 5. GO - folder containing the DAVID gene ontology result for each dataset. [file 13059_2020_2165_MOESM5_ESM.zip › supplementary_data_5/GO/OV_DAVID.tsv]

Category	Term	Count	%	PValue	Genes	List Total	Pop Hits	Pop Total	Fold Enrichment	Bonferroni	Benjamini	FDR
UP_KEYWORDS	Phosphoprotein	70	58.333333333333336	7.725432710742404E-7	ENSG00000163430, ENSG00000154358, ENSG00000122882, ENSG00000132424, ENSG00000100722, ENSG00000122741, ENSG00000126368, ENSG00000121957, ENSG00000111605, ENSG00000102144, ENSG00000124789, ENSG00000165417, ENSG00000204301, ENSG00000100852, ENSG00000198142, ENSG00000019582, ENSG00000147044, ENSG00000163808, ENSG00000146918, ENSG00000133657, ENSG00000121940, ENSG00000033867, ENSG00000166845, ENSG0000…	110	8246	20581	1.5882852292020373	1.552692019456403E-4	1.552692019456403E-4	9.690894748448642E-4
UP_KEYWORDS	Alternative splicing	82	68.33333333333333	8.057338811770844E-7	ENSG00000084636, ENSG00000163430, ENSG00000154358, ENSG00000122882, ENSG00000132424, ENSG00000100722, ENSG00000145217, ENSG00000248871, ENSG00000122741, ENSG00000101331, ENSG00000153832, ENSG00000111605, ENSG00000172239, ENSG00000150540, ENSG00000102144, ENSG00000127415, ENSG00000010803, ENSG00000164283, ENSG00000159593, ENSG00000167123, ENSG00000196236, ENSG00000124789, ENSG00000131848, ENSG0000…	110	10587	20581	1.4491546235949748	1.6193946175024898E-4	8.097300918918915E-5	0.001010724063577051
GOTERM_MF_FAT	GO:0000166~nucleotide binding	30	25.0	8.132421222721595E-5	ENSG00000163312, ENSG00000080824, ENSG00000154358, ENSG00000121989, ENSG00000122566, ENSG00000087008, ENSG00000152795, ENSG00000135316, ENSG00000121957, ENSG00000111605, ENSG00000102144, ENSG00000198836, ENSG00000198833, ENSG00000105865, ENSG00000100852, ENSG00000169679, ENSG00000184304, ENSG00000147044, ENSG00000151376, ENSG00000107140, ENSG00000163808, ENSG00000133657, ENSG00000152620, ENSG0000…	93	2389	15478	2.0899553059047515	0.03922318501563238	0.03922318501563238	0.11678114217497093
GOTERM_MF_FAT	GO:1901265~nucleoside phosphate binding	30	25.0	8.195008597602322E-5	ENSG00000163312, ENSG00000080824, ENSG00000154358, ENSG00000121989, ENSG00000122566, ENSG00000087008, ENSG00000152795, ENSG00000135316, ENSG00000121957, ENSG00000111605, ENSG00000102144, ENSG00000198836, ENSG00000198833, ENSG00000105865, ENSG00000100852, ENSG00000169679, ENSG00000184304, ENSG00000147044, ENSG00000151376, ENSG00000107140, ENSG00000163808, ENSG00000133657, ENSG00000152620, ENSG0000…	93	2390	15478	2.0890808476177622	0.03951901551012238	0.019958682253713556	0.11767940137308308
GOTERM_MF_FAT	GO:0036094~small molecule binding	31	25.833333333333336	1.2156380505378758E-4	ENSG00000163312, ENSG00000080824, ENSG00000154358, ENSG00000121989, ENSG00000122566, ENSG00000087008, ENSG00000152795, ENSG00000135316, ENSG00000121957, ENSG00000111605, ENSG00000102144, ENSG00000198836, ENSG00000198833, ENSG00000158270, ENSG00000105865, ENSG00000100852, ENSG00000169679, ENSG00000184304, ENSG00000147044, ENSG00000151376, ENSG00000107140, ENSG00000163808, ENSG00000133657, ENSG0000…	93	2571	15478	2.0067418643848045	0.05805936608160156	0.019740234792566036	0.17451804975922025
GOTERM_BP_FAT	GO:1903047~mitotic cell cycle process	16	13.333333333333334	2.645977408036465E-4	ENSG00000080824, ENSG00000154473, ENSG00000169679, ENSG00000184661, ENSG00000122882, ENSG00000155561, ENSG00000163808, ENSG00000146918, ENSG00000121957, ENSG00000147889, ENSG00000177084, ENSG00000159593, ENSG00000075711, ENSG00000124789, ENSG00000164114, ENSG00000198087	101	890	16650	2.963622204917121	0.49370483038896606	0.49370483038896606	0.4672519364122385
GOTERM_CC_FAT	GO:0005654~nucleoplasm	34	28.333333333333332	4.0033317351094954E-4	ENSG00000163312, ENSG00000080824, ENSG00000154473, ENSG00000116863, ENSG00000107758, ENSG00000184661, ENSG00000157212, ENSG00000122882, ENSG00000122566, ENSG00000152795, ENSG00000132424, ENSG00000100722, ENSG00000155561, ENSG00000122257, ENSG00000135316, ENSG00000126368, ENSG00000147889, ENSG00000111605, ENSG00000150540, ENSG00000010803, ENSG00000198836, ENSG00000124789, ENSG00000100316, ENSG0000…	92	2996	14527	1.7919472339931504	0.12553102708842556	0.12553102708842556	0.542592270168285
GOTERM_BP_FAT	GO:0000278~mitotic cell cycle	16	13.333333333333334	6.407973961693079E-4	ENSG00000080824, ENSG00000154473, ENSG00000169679, ENSG00000184661, ENSG00000122882, ENSG00000155561, ENSG00000163808, ENSG00000146918, ENSG00000121957, ENSG00000147889, ENSG00000177084, ENSG00000159593, ENSG00000075711, ENSG00000124789, ENSG00000164114, ENSG00000198087	101	968	16650	2.7248179363390883	0.8076924157788097	0.5614711135840761	1.128035982267861
UP_KEYWORDS	Acetylation	33	27.500000000000004	6.49322582195698E-4	ENSG00000080824, ENSG00000154473, ENSG00000107758, ENSG00000119673, ENSG00000122566, ENSG00000087008, ENSG00000152795, ENSG00000100722, ENSG00000155561, ENSG00000122257, ENSG00000135316, ENSG00000126368, ENSG00000147889, ENSG00000172239, ENSG00000102144, ENSG00000159593, ENSG00000198836, ENSG00000124789, ENSG00000100316, ENSG00000165417, ENSG00000163808, ENSG00000013375, ENSG00000152620, ENSG0000…	110	3424	20581	1.8032418224299065	0.12239285643247122	0.042585391270754	0.8114774487187004
GOTERM_BP_FAT	GO:0050673~epithelial cell proliferation	9	7.5	0.0011563861503061834	ENSG00000126368, ENSG00000150630, ENSG00000121989, ENSG00000184304, ENSG00000147044, ENSG00000075711, ENSG00000096872, ENSG00000239697, ENSG00000248871	101	347	16650	4.275686934687705	0.9490008433097926	0.6291590671076146	2.0269319648626882
GOTERM_BP_FAT	GO:0050678~regulation of epithelial cell proliferation	8	6.666666666666667	0.0022056862482738165	ENSG00000126368, ENSG00000150630, ENSG00000184304, ENSG00000147044, ENSG00000075711, ENSG00000096872, ENSG00000239697, ENSG00000248871	101	300	16650	4.396039603960396	0.9965840194685888	0.7582431175039186	3.832559617795661
GOTERM_MF_FAT	GO:0008143~poly(A) binding	3	2.5	0.0026121965460714695	ENSG00000152795, ENSG00000100722, ENSG00000135316	93	13	15478	38.406947890818856	0.7238696461050504	0.27509926954326014	3.6883120525580626
UP_KEYWORDS	Angiogenesis	5	4.166666666666666	0.004542258647836503	ENSG00000150630, ENSG00000164283, ENSG00000184304, ENSG00000239697, ENSG00000248871	110	126	20581	7.424603174603175	0.5995129373939843	0.20448729005264588	5.550870133142293
GOTERM_BP_FAT	GO:0001935~endothelial cell proliferation	5	4.166666666666666	0.004935819589166622	ENSG00000150630, ENSG00000184304, ENSG00000075711, ENSG00000239697, ENSG00000248871	101	114	16650	7.230328295987493	0.9999970282554773	0.9215483116937824	8.384564172977104
GOTERM_MF_FAT	GO:1901363~heterocyclic compound binding	49	40.833333333333336	0.005414126936982351	ENSG00000154358, ENSG00000132424, ENSG00000100722, ENSG00000197951, ENSG00000126368, ENSG00000121957, ENSG00000172239, ENSG00000111605, ENSG00000102144, ENSG00000010803, ENSG00000124789, ENSG00000131848, ENSG00000105865, ENSG00000165417, ENSG00000100852, ENSG00000147044, ENSG00000163808, ENSG00000133657, ENSG00000113407, ENSG00000163312, ENSG00000080824, ENSG00000107949, ENSG00000251247, ENSG0000…	93	5971	15478	1.365780483807939	0.930816129444422	0.41386052489255787	7.503574933930546
UP_KEYWORDS	Nucleotide-binding	19	15.833333333333332	0.0058953654051791355	ENSG00000163312, ENSG00000080824, ENSG00000169679, ENSG00000154358, ENSG00000121989, ENSG00000184304, ENSG00000147044, ENSG00000107140, ENSG00000163808, ENSG00000152620, ENSG00000133657, ENSG00000121957, ENSG00000165240, ENSG00000102144, ENSG00000163918, ENSG00000147853, ENSG00000198836, ENSG00000113407, ENSG00000198833	110	1788	20581	1.988199105145414	0.6953144891827578	0.21155689350780604	7.1487557155717525
UP_KEYWORDS	Nucleus	41	34.166666666666664	0.006154209299901006	ENSG00000107949, ENSG00000116863, ENSG00000154473, ENSG00000251247, ENSG00000184661, ENSG00000157212, ENSG00000122566, ENSG00000122882, ENSG00000152795, ENSG00000132424, ENSG00000155561, ENSG00000100722, ENSG00000122257, ENSG00000135316, ENSG00000197951, ENSG00000126368, ENSG00000147889, ENSG00000111605, ENSG00000198453, ENSG00000010803, ENSG00000124789, ENSG00000131848, ENSG00000100316, ENSG0000…	110	5244	20581	1.4628337147215866	0.7108524376632632	0.18682018628621	7.451575290776368
GOTERM_MF_FAT	GO:0070717~poly-purine tract binding	3	2.5	0.006193395602734487	ENSG00000152795, ENSG00000100722, ENSG00000135316	93	20	15478	24.96451612903226	0.9529538330623007	0.3991666359412199	8.539398576621638
UP_KEYWORDS	ATP-binding	16	13.333333333333334	0.006547422530718238	ENSG00000163312, ENSG00000080824, ENSG00000154358, ENSG00000169679, ENSG00000121989, ENSG00000184304, ENSG00000147044, ENSG00000107140, ENSG00000163808, ENSG00000152620, ENSG00000133657, ENSG00000165240, ENSG00000102144, ENSG00000163918, ENSG00000113407, ENSG00000198833	110	1391	20581	2.152120776419842	0.7329606186061994	0.1719011384005934	7.9098539032938175
GOTERM_BP_FAT	GO:0098656~anion transmembrane transport	6	5.0	0.006561514940565798	ENSG00000103042, ENSG00000121940, ENSG00000033867, ENSG00000115902, ENSG00000146828, ENSG00000145217	101	196	16650	5.046474035158617	0.999999955679858	0.9405114307667127	10.997731484118066
GOTERM_BP_FAT	GO:0022402~cell cycle process	17	14.166666666666666	0.006795770529533957	ENSG00000080824, ENSG00000154473, ENSG00000169679, ENSG00000184661, ENSG00000157212, ENSG00000122882, ENSG00000155561, ENSG00000163808, ENSG00000146918, ENSG00000121957, ENSG00000147889, ENSG00000177084, ENSG00000159593, ENSG00000124789, ENSG00000075711, ENSG00000164114, ENSG00000198087	101	1357	16650	2.0651991507183145	0.9999999758355416	0.9183638644566482	11.368428754631953
UP_KEYWORDS	Isopeptide bond	14	11.666666666666666	0.006839895732421226	ENSG00000154473, ENSG00000159733, ENSG00000122566, ENSG00000132424, ENSG00000100722, ENSG00000135316, ENSG00000122257, ENSG00000079691, ENSG00000113407, ENSG00000124789, ENSG00000125970, ENSG00000100316, ENSG00000089335, ENSG00000198087	110	1132	20581	2.3139575971731445	0.7483062987993483	0.1583935729068231	8.249367549763242
GOTERM_MF_FAT	GO:0097159~organic cyclic compound binding	49	40.833333333333336	0.007280275638745658	ENSG00000154358, ENSG00000132424, ENSG00000100722, ENSG00000197951, ENSG00000126368, ENSG00000121957, ENSG00000172239, ENSG00000111605, ENSG00000102144, ENSG00000010803, ENSG00000124789, ENSG00000131848, ENSG00000105865, ENSG00000165417, ENSG00000100852, ENSG00000147044, ENSG00000163808, ENSG00000133657, ENSG00000113407, ENSG00000163312, ENSG00000080824, ENSG00000107949, ENSG00000251247, ENSG0000…	93	6052	15478	1.347500870591078	0.9725392574691353	0.401645038359996	9.966092391240089
GOTERM_MF_FAT	GO:0008509~anion transmembrane transporter activity	6	5.0	0.007377425085142387	ENSG00000103042, ENSG00000121940, ENSG00000033867, ENSG00000115902, ENSG00000146828, ENSG00000145217	93	204	15478	4.895003162555345	0.9738301751019561	0.3658016583025251	10.09260232659842
GOTERM_BP_FAT	GO:1900182~positive regulation of protein localization to nucleus	5	4.166666666666666	0.0074050592378140274	ENSG00000080824, ENSG00000147889, ENSG00000107758, ENSG00000171206, ENSG00000198087	101	128	16650	6.439511138613862	0.9999999950142406	0.908332283219109	12.32578645029212
GOTERM_MF_FAT	GO:0015103~inorganic anion transmembrane transporter activity	5	4.166666666666666	0.00792169873912389	ENSG00000121940, ENSG00000033867, ENSG00000115902, ENSG00000146828, ENSG00000145217	93	132	15478	6.304170739654611	0.9800194326066244	0.3525911284507174	10.798312752566241
UP_KEYWORDS	Ubl conjugation	18	15.0	0.008189688191678708	ENSG00000080824, ENSG00000154473, ENSG00000169679, ENSG00000159733, ENSG00000122566, ENSG00000132424, ENSG00000100722, ENSG00000122257, ENSG00000126368, ENSG00000147889, ENSG00000159593, ENSG00000113407, ENSG00000124789, ENSG00000100316, ENSG00000125970, ENSG00000162607, ENSG00000089335, ENSG00000198087	110	1705	20581	1.9752492668621702	0.8085071851245204	0.16777805269161694	9.801382008210124
GOTERM_BP_FAT	GO:0080135~regulation of cellular response to stress	10	8.333333333333332	0.00821107891729514	ENSG00000080824, ENSG00000147889, ENSG00000019582, ENSG00000157212, ENSG00000198836, ENSG00000075711, ENSG00000124789, ENSG00000155561, ENSG00000198833, ENSG00000162607	101	581	16650	2.8373749595269335	0.9999999993829537	0.9052232144293947	13.577277508238161
GOTERM_BP_FAT	GO:0001938~positive regulation of endothelial cell proliferation	4	3.3333333333333335	0.008269346085334275	ENSG00000150630, ENSG00000184304, ENSG00000239697, ENSG00000248871	101	69	16650	9.556607834696512	0.9999999994694916	0.8818403416263858	13.667091441031465
GOTERM_BP_FAT	GO:0070647~protein modification by small protein conjugation or removal	14	11.666666666666666	0.008717267523295012	ENSG00000080824, ENSG00000154473, ENSG00000187566, ENSG00000157212, ENSG00000155561, ENSG00000122741, ENSG00000122257, ENSG00000147889, ENSG00000010803, ENSG00000159593, ENSG00000171206, ENSG00000124789, ENSG00000162607, ENSG00000198833	101	1032	16650	2.2363573566658994	0.9999999998340123	0.8709030520039652	14.354589879736867
UP_KEYWORDS	Magnesium	9	7.5	0.009090010100524563	ENSG00000133657, ENSG00000165240, ENSG00000116863, ENSG00000101751, ENSG00000154358, ENSG00000121989, ENSG00000184304, ENSG00000107140, ENSG00000013375	110	552	20581	3.0505434782608694	0.8404578042299342	0.1676853163640516	10.823115964167396
GOTERM_MF_FAT	GO:0019201~nucleotide kinase activity	3	2.5	0.009592597322702302	ENSG00000147853, ENSG00000147044, ENSG00000075711	93	25	15478	19.971612903225807	0.9912817792365098	0.37763840348341216	12.932750974780527
GOTERM_BP_FAT	GO:0034654~nucleobase-containing compound biosynthetic process	38	31.666666666666664	0.010965819601141243	ENSG00000107758, ENSG00000251247, ENSG00000163430, ENSG00000121989, ENSG00000157212, ENSG00000122566, ENSG00000122882, ENSG00000096872, ENSG00000152795, ENSG00000145217, ENSG00000155561, ENSG00000197951, ENSG00000126368, ENSG00000147889, ENSG00000198453, ENSG00000010803, ENSG00000124789, ENSG00000131848, ENSG00000100316, ENSG00000089335, ENSG00000165417, ENSG00000204301, ENSG00000101751, ENSG0000…	101	4357	16650	1.4377682891080021	0.9999999999995175	0.9058929546447998	17.728462176060745
GOTERM_MF_FAT	GO:1901682~sulfur compound transmembrane transporter activity	3	2.5	0.01113738607616702	ENSG00000103042, ENSG00000115902, ENSG00000145217	93	27	15478	18.492234169653525	0.9959552543118946	0.39403902399125756	14.863726956103784
GOTERM_BP_FAT	GO:0015698~inorganic anion transport	5	4.166666666666666	0.012447449036111634	ENSG00000121940, ENSG00000033867, ENSG00000115902, ENSG00000146828, ENSG00000145217	101	149	16650	5.531929031829358	0.9999999999999898	0.9161004765980347	19.882626443162156
UP_KEYWORDS	Mitosis	6	5.0	0.01287113776113101	ENSG00000154473, ENSG00000169679, ENSG00000184661, ENSG00000164114, ENSG00000146918, ENSG00000198087	110	262	20581	4.284732824427481	0.9260149623553593	0.21078578329796926	14.99891928717908
GOTERM_BP_FAT	GO:0018130~heterocycle biosynthetic process	38	31.666666666666664	0.01338589999427749	ENSG00000107758, ENSG00000251247, ENSG00000163430, ENSG00000121989, ENSG00000157212, ENSG00000122566, ENSG00000122882, ENSG00000096872, ENSG00000152795, ENSG00000145217, ENSG00000155561, ENSG00000197951, ENSG00000126368, ENSG00000147889, ENSG00000198453, ENSG00000010803, ENSG00000124789, ENSG00000131848, ENSG00000100316, ENSG00000089335, ENSG00000165417, ENSG00000204301, ENSG00000101751, ENSG0000…	101	4411	16650	1.4201669543512956	0.9999999999999991	0.9159033547732858	21.219406686930988
UP_KEYWORDS	DNA replication	4	3.3333333333333335	0.01366903966825528	ENSG00000177084, ENSG00000101751, ENSG00000163918, ENSG00000122257	110	94	20581	7.961702127659573	0.9371137379252079	0.20589185878846283	15.856782167813478
GOTERM_BP_FAT	GO:0043542~endothelial cell migration	5	4.166666666666666	0.013905654603607412	ENSG00000150630, ENSG00000184304, ENSG00000157212, ENSG00000239697, ENSG00000248871	101	154	16650	5.3523209463803525	0.9999999999999998	0.9093808360973321	21.950689396608535
GOTERM_BP_FAT	GO:0019438~aromatic compound biosynthetic process	38	31.666666666666664	0.014030814274094635	ENSG00000107758, ENSG00000251247, ENSG00000163430, ENSG00000121989, ENSG00000157212, ENSG00000122566, ENSG00000122882, ENSG00000096872, ENSG00000152795, ENSG00000145217, ENSG00000155561, ENSG00000197951, ENSG00000126368, ENSG00000147889, ENSG00000198453, ENSG00000010803, ENSG00000124789, ENSG00000131848, ENSG00000100316, ENSG00000089335, ENSG00000165417, ENSG00000204301, ENSG00000101751, ENSG0000…	101	4424	16650	1.4159937693588527	0.9999999999999999	0.8968350276994711	22.1258268286155
GOTERM_MF_FAT	GO:0005524~ATP binding	17	14.166666666666666	0.014459032457505488	ENSG00000163312, ENSG00000080824, ENSG00000154358, ENSG00000169679, ENSG00000121989, ENSG00000184304, ENSG00000147044, ENSG00000107140, ENSG00000163808, ENSG00000152620, ENSG00000133657, ENSG00000165240, ENSG00000102144, ENSG00000163918, ENSG00000147853, ENSG00000113407, ENSG00000198833	93	1495	15478	1.8925162728809293	0.9992274198551163	0.4496208642959514	18.881598743165963
UP_KEYWORDS	Kinase	10	8.333333333333332	0.016125134353913342	ENSG00000147889, ENSG00000152620, ENSG00000102144, ENSG00000169679, ENSG00000154358, ENSG00000147853, ENSG00000121989, ENSG00000184304, ENSG00000147044, ENSG00000107140	110	735	20581	2.545578231292517	0.9619010430611467	0.22225098789144826	18.44769090830125
GOTERM_BP_FAT	GO:0009135~purine nucleoside diphosphate metabolic process	4	3.3333333333333335	0.016448666233762878	ENSG00000102144, ENSG00000147853, ENSG00000147044, ENSG00000075711	101	89	16650	7.409055512292802	1.0	0.9186732794264147	25.437255206473385
GOTERM_BP_FAT	GO:0009179~purine ribonucleoside diphosphate metabolic process	4	3.3333333333333335	0.016448666233762878	ENSG00000102144, ENSG00000147853, ENSG00000147044, ENSG00000075711	101	89	16650	7.409055512292802	1.0	0.9186732794264147	25.437255206473385
GOTERM_MF_FAT	GO:0015108~chloride transmembrane transporter activity	4	3.3333333333333335	0.01694760388131758	ENSG00000121940, ENSG00000115902, ENSG00000146828, ENSG00000145217	93	91	15478	7.315609122060735	0.9997773002564452	0.4763328118053395	21.775398481913044
GOTERM_BP_FAT	GO:0032446~protein modification by small protein conjugation	12	10.0	0.017313616392773734	ENSG00000147889, ENSG00000154473, ENSG00000010803, ENSG00000187566, ENSG00000159593, ENSG00000171206, ENSG00000157212, ENSG00000124789, ENSG00000155561, ENSG00000198833, ENSG00000122257, ENSG00000122741	101	887	16650	2.2302342973868976	1.0	0.9175522186985152	26.58926013142523
GOTERM_BP_FAT	GO:0009185~ribonucleoside diphosphate metabolic process	4	3.3333333333333335	0.017445930576765772	ENSG00000102144, ENSG00000147853, ENSG00000147044, ENSG00000075711	101	91	16650	7.246219127407246	1.0	0.9076778557767934	26.763998003182955
GOTERM_MF_FAT	GO:0032559~adenyl ribonucleotide binding	17	14.166666666666666	0.017783287209832587	ENSG00000163312, ENSG00000080824, ENSG00000154358, ENSG00000169679, ENSG00000121989, ENSG00000184304, ENSG00000147044, ENSG00000107140, ENSG00000163808, ENSG00000152620, ENSG00000133657, ENSG00000165240, ENSG00000102144, ENSG00000163918, ENSG00000147853, ENSG00000113407, ENSG00000198833	93	1531	15478	1.8480155636557736	0.999853444805694	0.4677165734450849	22.72541543955555
GOTERM_BP_FAT	GO:0033554~cellular response to stress	19	15.833333333333332	0.017862628645285122	ENSG00000163312, ENSG00000107949, ENSG00000080824, ENSG00000116863, ENSG00000101751, ENSG00000019582, ENSG00000184304, ENSG00000157212, ENSG00000155561, ENSG00000122257, ENSG00000147889, ENSG00000177084, ENSG00000165240, ENSG00000163918, ENSG00000198836, ENSG00000124789, ENSG00000075711, ENSG00000198833, ENSG00000162607	101	1773	16650	1.7665979795949138	1.0	0.9015196367725646	27.311740862822976
GOTERM_BP_FAT	GO:0016070~RNA metabolic process	39	32.5	0.01808315970050556	ENSG00000107758, ENSG00000251247, ENSG00000163430, ENSG00000121989, ENSG00000157212, ENSG00000122566, ENSG00000122882, ENSG00000096872, ENSG00000152795, ENSG00000100722, ENSG00000155561, ENSG00000122257, ENSG00000135316, ENSG00000197951, ENSG00000126368, ENSG00000147889, ENSG00000172239, ENSG00000111605, ENSG00000198453, ENSG00000010803, ENSG00000124789, ENSG00000131848, ENSG00000100316, ENSG0000…	101	4648	16650	1.3832202927693802	1.0	0.8930106669765258	27.600058976998376
GOTERM_BP_FAT	GO:0001952~regulation of cell-matrix adhesion	4	3.3333333333333335	0.018476341273881296	ENSG00000147889, ENSG00000084636, ENSG00000150630, ENSG00000147044	101	93	16650	7.090386458000639	1.0	0.8869874547258685	28.11142220516407
GOTERM_BP_FAT	GO:1902476~chloride transmembrane transport	4	3.3333333333333335	0.018476341273881296	ENSG00000121940, ENSG00000115902, ENSG00000146828, ENSG00000145217	101	93	16650	7.090386458000639	1.0	0.8869874547258685	28.11142220516407
GOTERM_MF_FAT	GO:0030554~adenyl nucleotide binding	17	14.166666666666666	0.018909601924918196	ENSG00000163312, ENSG00000080824, ENSG00000154358, ENSG00000169679, ENSG00000121989, ENSG00000184304, ENSG00000147044, ENSG00000107140, ENSG00000163808, ENSG00000152620, ENSG00000133657, ENSG00000165240, ENSG00000102144, ENSG00000163918, ENSG00000147853, ENSG00000113407, ENSG00000198833	93	1542	15478	1.8348325732535598	0.9999166625042416	0.4653666702776842	23.988848909503968
GOTERM_BP_FAT	GO:0016071~mRNA metabolic process	10	8.333333333333332	0.01965467769619598	ENSG00000172239, ENSG00000111605, ENSG00000089280, ENSG00000122882, ENSG00000122566, ENSG00000125970, ENSG00000100316, ENSG00000100722, ENSG00000122257, ENSG00000135316	101	672	16650	2.4531471004243284	1.0	0.8913683547890627	29.623607790950125
GOTERM_BP_FAT	GO:0046128~purine ribonucleoside metabolic process	7	5.833333333333333	0.020374086375720336	ENSG00000165240, ENSG00000102144, ENSG00000147853, ENSG00000147044, ENSG00000122882, ENSG00000075711, ENSG00000145217	101	356	16650	3.241461786628101	1.0	0.8898566252803747	30.532032548047905
GOTERM_BP_FAT	GO:0006396~RNA processing	12	10.0	0.02051665818904341	ENSG00000147889, ENSG00000111605, ENSG00000105865, ENSG00000089280, ENSG00000122882, ENSG00000122566, ENSG00000152795, ENSG00000125970, ENSG00000100316, ENSG00000100722, ENSG00000122257, ENSG00000135316	101	910	16650	2.1738657382221738	1.0	0.8814840107352284	30.71074486959249
GOTERM_MF_FAT	GO:0016301~kinase activity	12	10.0	0.020888441109933948	ENSG00000080824, ENSG00000147889, ENSG00000152620, ENSG00000102144, ENSG00000169679, ENSG00000154358, ENSG00000147853, ENSG00000121989, ENSG00000184304, ENSG00000147044, ENSG00000075711, ENSG00000107140	93	924	15478	2.1614299678815807	0.999969137478404	0.47749618838950436	26.162161027205432
GOTERM_BP_FAT	GO:0007049~cell cycle	18	15.0	0.02103004270308821	ENSG00000080824, ENSG00000107949, ENSG00000154473, ENSG00000169679, ENSG00000184661, ENSG00000157212, ENSG00000122882, ENSG00000155561, ENSG00000163808, ENSG00000146918, ENSG00000121957, ENSG00000147889, ENSG00000177084, ENSG00000159593, ENSG00000124789, ENSG00000075711, ENSG00000164114, ENSG00000198087	101	1672	16650	1.7747169453787484	1.0	0.877854599129461	31.35068050244243
GOTERM_BP_FAT	GO:0042278~purine nucleoside metabolic process	7	5.833333333333333	0.021131787844692836	ENSG00000165240, ENSG00000102144, ENSG00000147853, ENSG00000147044, ENSG00000122882, ENSG00000075711, ENSG00000145217	101	359	16650	3.2143743622273093	1.0	0.8692635810967283	31.47684230043325
GOTERM_BP_FAT	GO:0080134~regulation of response to stress	15	12.5	0.021205961909144706	ENSG00000158270, ENSG00000080824, ENSG00000019582, ENSG00000147044, ENSG00000157212, ENSG00000155561, ENSG00000126368, ENSG00000147889, ENSG00000198836, ENSG00000124789, ENSG00000177663, ENSG00000075711, ENSG00000213654, ENSG00000198833, ENSG00000162607	101	1285	16650	1.9243364025118466	1.0	0.860385403388825	31.5686786488534
GOTERM_BP_FAT	GO:1903829~positive regulation of cellular protein localization	7	5.833333333333333	0.022171584165127586	ENSG00000080824, ENSG00000147889, ENSG00000150540, ENSG00000107758, ENSG00000171206, ENSG00000075711, ENSG00000198087	101	363	16650	3.1789542590622704	1.0	0.8631016793237996	32.753687535905016
GOTERM_BP_FAT	GO:0034504~protein localization to nucleus	7	5.833333333333333	0.022171584165127586	ENSG00000080824, ENSG00000147889, ENSG00000107758, ENSG00000171206, ENSG00000124789, ENSG00000155561, ENSG00000198087	101	363	16650	3.1789542590622704	1.0	0.8631016793237996	32.753687535905016
UP_KEYWORDS	Cell cycle	9	7.5	0.022218183593883837	ENSG00000147889, ENSG00000107949, ENSG00000154473, ENSG00000169679, ENSG00000184661, ENSG00000159593, ENSG00000164114, ENSG00000146918, ENSG00000198087	110	650	20581	2.5906153846153845	0.98906967032109	0.2757268661458918	24.561482933250367
GOTERM_MF_FAT	GO:0035639~purine ribonucleoside triphosphate binding	19	15.833333333333332	0.022274924529065623	ENSG00000163312, ENSG00000080824, ENSG00000100852, ENSG00000169679, ENSG00000154358, ENSG00000121989, ENSG00000184304, ENSG00000147044, ENSG00000107140, ENSG00000163808, ENSG00000152620, ENSG00000133657, ENSG00000165240, ENSG00000102144, ENSG00000163918, ENSG00000147853, ENSG00000198836, ENSG00000113407, ENSG00000198833	93	1841	15478	1.7176382634496214	0.9999846311010072	0.4789716691993038	27.650303219177196
GOTERM_BP_FAT	GO:0001936~regulation of endothelial cell proliferation	4	3.3333333333333335	0.02234468397896799	ENSG00000150630, ENSG00000184304, ENSG00000239697, ENSG00000248871	101	100	16650	6.594059405940595	1.0	0.8559235451264783	32.964058009203065
GOTERM_BP_FAT	GO:0010810~regulation of cell-substrate adhesion	5	4.166666666666666	0.022805423643446718	ENSG00000147889, ENSG00000084636, ENSG00000150630, ENSG00000147044, ENSG00000079691	101	179	16650	4.604790087947342	1.0	0.8525142143689607	33.52097919098648
GOTERM_BP_FAT	GO:0006821~chloride transport	4	3.3333333333333335	0.0229306200242049	ENSG00000121940, ENSG00000115902, ENSG00000146828, ENSG00000145217	101	101	16650	6.528771689050093	1.0	0.8450276244834671	33.67155492096906
GOTERM_MF_FAT	GO:0032550~purine ribonucleoside binding	19	15.833333333333332	0.023282681819250858	ENSG00000163312, ENSG00000080824, ENSG00000100852, ENSG00000169679, ENSG00000154358, ENSG00000121989, ENSG00000184304, ENSG00000147044, ENSG00000107140, ENSG00000163808, ENSG00000152620, ENSG00000133657, ENSG00000165240, ENSG00000102144, ENSG00000163918, ENSG00000147853, ENSG00000198836, ENSG00000113407, ENSG00000198833	93	1850	15478	1.7092821854112177	0.9999907467770469	0.4747698929751568	28.714385695138844
GOTERM_BP_FAT	GO:0006397~mRNA processing	8	6.666666666666667	0.023331899921894626	ENSG00000111605, ENSG00000089280, ENSG00000122882, ENSG00000122566, ENSG00000125970, ENSG00000100722, ENSG00000122257, ENSG00000135316	101	471	16650	2.800025225452482	1.0	0.8411864221054384	34.152015131898416
GOTERM_MF_FAT	GO:0032549~ribonucleoside binding	19	15.833333333333332	0.023626328171603924	ENSG00000163312, ENSG00000080824, ENSG00000100852, ENSG00000169679, ENSG00000154358, ENSG00000121989, ENSG00000184304, ENSG00000147044, ENSG00000107140, ENSG00000163808, ENSG00000152620, ENSG00000133657, ENSG00000165240, ENSG00000102144, ENSG00000163918, ENSG00000147853, ENSG00000198836, ENSG00000113407, ENSG00000198833	93	1853	15478	1.7065148640101204	0.99999221781521	0.4615931119916049	29.073897061760977
GOTERM_MF_FAT	GO:0001883~purine nucleoside binding	19	15.833333333333332	0.023626328171603924	ENSG00000163312, ENSG00000080824, ENSG00000100852, ENSG00000169679, ENSG00000154358, ENSG00000121989, ENSG00000184304, ENSG00000147044, ENSG00000107140, ENSG00000163808, ENSG00000152620, ENSG00000133657, ENSG00000165240, ENSG00000102144, ENSG00000163918, ENSG00000147853, ENSG00000198836, ENSG00000113407, ENSG00000198833	93	1853	15478	1.7065148640101204	0.99999221781521	0.4615931119916049	29.073897061760977
GOTERM_BP_FAT	GO:0030163~protein catabolic process	11	9.166666666666666	0.023730191578758872	ENSG00000153832, ENSG00000126368, ENSG00000147889, ENSG00000154473, ENSG00000187566, ENSG00000239697, ENSG00000198833, ENSG00000248871, ENSG00000162607, ENSG00000122257, ENSG00000198087	101	811	16650	2.2359634237159844	1.0	0.837448682930305	34.62564903128046
GOTERM_MF_FAT	GO:0044822~poly(A) RNA binding	14	11.666666666666666	0.02424518229952205	ENSG00000107949, ENSG00000080824, ENSG00000122566, ENSG00000152795, ENSG00000132424, ENSG00000100722, ENSG00000135316, ENSG00000122257, ENSG00000147889, ENSG00000111605, ENSG00000185129, ENSG00000089280, ENSG00000125970, ENSG00000100316	93	1196	15478	1.9481785162009566	0.9999943032588016	0.4532594006751447	29.717070771960476
GOTERM_MF_FAT	GO:0001882~nucleoside binding	19	15.833333333333332	0.024443420201044702	ENSG00000163312, ENSG00000080824, ENSG00000100852, ENSG00000169679, ENSG00000154358, ENSG00000121989, ENSG00000184304, ENSG00000147044, ENSG00000107140, ENSG00000163808, ENSG00000152620, ENSG00000133657, ENSG00000165240, ENSG00000102144, ENSG00000163918, ENSG00000147853, ENSG00000198836, ENSG00000113407, ENSG00000198833	93	1860	15478	1.7000924962423403	0.9999948452035784	0.4399838539645461	29.921948665938547
GOTERM_MF_FAT	GO:0016776~phosphotransferase activity, phosphate group as acceptor	3	2.5	0.02695029220850208	ENSG00000147853, ENSG00000147044, ENSG00000075711	93	43	15478	11.611402850712679	0.9999985464396403	0.45717974006083306	32.46530039962335
GOTERM_BP_FAT	GO:0009057~macromolecule catabolic process	14	11.666666666666666	0.027375361550143917	ENSG00000154473, ENSG00000187566, ENSG00000248871, ENSG00000122257, ENSG00000153832, ENSG00000126368, ENSG00000147889, ENSG00000172239, ENSG00000127415, ENSG00000239697, ENSG00000198833, ENSG00000162607, ENSG00000100316, ENSG00000198087	101	1201	16650	1.9216659384506314	1.0	0.8699383298729831	38.813534318263855
GOTERM_MF_FAT	GO:0032555~purine ribonucleotide binding	19	15.833333333333332	0.02741124221749415	ENSG00000163312, ENSG00000080824, ENSG00000100852, ENSG00000169679, ENSG00000154358, ENSG00000121989, ENSG00000184304, ENSG00000147044, ENSG00000107140, ENSG00000163808, ENSG00000152620, ENSG00000133657, ENSG00000165240, ENSG00000102144, ENSG00000163918, ENSG00000147853, ENSG00000198836, ENSG00000113407, ENSG00000198833	93	1884	15478	1.6784352669908456	0.9999988486996159	0.44818841903785145	32.9235056856632
GOTERM_BP_FAT	GO:0008283~cell proliferation	19	15.833333333333332	0.027684346261533814	ENSG00000107758, ENSG00000169679, ENSG00000121989, ENSG00000019582, ENSG00000184304, ENSG00000150630, ENSG00000147044, ENSG00000122882, ENSG00000096872, ENSG00000248871, ENSG00000163808, ENSG00000146918, ENSG00000126368, ENSG00000147889, ENSG00000185129, ENSG00000166845, ENSG00000164283, ENSG00000075711, ENSG00000239697	101	1861	16650	1.6830619117795713	1.0	0.8654456540682952	39.15663352305536
GOTERM_MF_FAT	GO:0022853~active ion transmembrane transporter activity	4	3.3333333333333335	0.027790015823190687	ENSG00000133657, ENSG00000165240, ENSG00000033867, ENSG00000146828	93	110	15478	6.052003910068427	0.9999990494876262	0.438846631883714	33.29785719330296
GOTERM_BP_FAT	GO:0060341~regulation of cellular localization	11	9.166666666666666	0.02808177112639486	ENSG00000126368, ENSG00000080824, ENSG00000147889, ENSG00000150540, ENSG00000107758, ENSG00000184304, ENSG00000171206, ENSG00000075711, ENSG00000124789, ENSG00000198833, ENSG00000198087	101	834	16650	2.1743001638293324	1.0	0.8619301334476097	39.59526893770619
UP_KEYWORDS	Ubl conjugation pathway	9	7.5	0.028084874739308572	ENSG00000153832, ENSG00000147889, ENSG00000187566, ENSG00000159593, ENSG00000171206, ENSG00000198833, ENSG00000162607, ENSG00000122257, ENSG00000122741	110	680	20581	2.476323529411765	0.9967394076674626	0.3173159333330965	30.04682638817521
GOTERM_BP_FAT	GO:0009119~ribonucleoside metabolic process	7	5.833333333333333	0.02851259795727381	ENSG00000165240, ENSG00000102144, ENSG00000147853, ENSG00000147044, ENSG00000122882, ENSG00000075711, ENSG00000145217	101	385	16650	2.9972997299729975	1.0	0.8588454167446224	40.06739890176972
GOTERM_BP_FAT	GO:0009167~purine ribonucleoside monophosphate metabolic process	6	5.0	0.028660280426702447	ENSG00000165240, ENSG00000102144, ENSG00000147853, ENSG00000147044, ENSG00000122882, ENSG00000075711	101	285	16650	3.470557582073997	1.0	0.853058859656967	40.22843673072709
GOTERM_BP_FAT	GO:0009126~purine nucleoside monophosphate metabolic process	6	5.0	0.029035782222040455	ENSG00000165240, ENSG00000102144, ENSG00000147853, ENSG00000147044, ENSG00000122882, ENSG00000075711	101	286	16650	3.458422765353458	1.0	0.8496278539609741	40.636059527211444
GOTERM_MF_FAT	GO:0017076~purine nucleotide binding	19	15.833333333333332	0.0291299242535595	ENSG00000163312, ENSG00000080824, ENSG00000100852, ENSG00000169679, ENSG00000154358, ENSG00000121989, ENSG00000184304, ENSG00000147044, ENSG00000107140, ENSG00000163808, ENSG00000152620, ENSG00000133657, ENSG00000165240, ENSG00000102144, ENSG00000163918, ENSG00000147853, ENSG00000198836, ENSG00000113407, ENSG00000198833	93	1897	15478	1.6669330748607025	0.9999995177538271	0.4411043214764512	34.60657924233638
GOTERM_MF_FAT	GO:0015186~L-glutamine transmembrane transporter activity	2	1.6666666666666667	0.029372144349941343	ENSG00000103042, ENSG00000115902	93	5	15478	66.5720430107527	0.9999995734662587	0.4311494171699116	34.84059653618227
GOTERM_MF_FAT	GO:0032553~ribonucleotide binding	19	15.833333333333332	0.029537951902698367	ENSG00000163312, ENSG00000080824, ENSG00000100852, ENSG00000169679, ENSG00000154358, ENSG00000121989, ENSG00000184304, ENSG00000147044, ENSG00000107140, ENSG00000163808, ENSG00000152620, ENSG00000133657, ENSG00000165240, ENSG00000102144, ENSG00000163918, ENSG00000147853, ENSG00000198836, ENSG00000113407, ENSG00000198833	93	1900	15478	1.6643010752688172	0.9999996078523717	0.42094428094873637	35.000339509020236
GOTERM_BP_FAT	GO:0009132~nucleoside diphosphate metabolic process	4	3.3333333333333335	0.029925216222793122	ENSG00000102144, ENSG00000147853, ENSG00000147044, ENSG00000075711	101	112	16650	5.887553041018387	1.0	0.8513144891782527	41.59113810747992
GOTERM_BP_FAT	GO:0001944~vasculature development	9	7.5	0.030375152981707114	ENSG00000165240, ENSG00000107758, ENSG00000204301, ENSG00000150630, ENSG00000164283, ENSG00000184304, ENSG00000157212, ENSG00000239697, ENSG00000248871	101	610	16650	2.4322350267813664	1.0	0.8487698770782592	42.06874236203667
GOTERM_BP_FAT	GO:0098661~inorganic anion transmembrane transport	4	3.3333333333333335	0.03130479720562966	ENSG00000121940, ENSG00000115902, ENSG00000146828, ENSG00000145217	101	114	16650	5.784262636789995	1.0	0.8507897102964723	43.04390540006219
GOTERM_BP_FAT	GO:1901068~guanosine-containing compound metabolic process	3	2.5	0.03240275622786965	ENSG00000147853, ENSG00000147044, ENSG00000075711	101	47	16650	10.522435222245628	1.0	0.8541905519304853	44.175676161963594
GOTERM_BP_FAT	GO:0009161~ribonucleoside monophosphate metabolic process	6	5.0	0.033373363103348666	ENSG00000165240, ENSG00000102144, ENSG00000147853, ENSG00000147044, ENSG00000122882, ENSG00000075711	101	297	16650	3.33033303330333	1.0	0.8563002013227572	45.158471292578916
GOTERM_MF_FAT	GO:0003997~acyl-CoA oxidase activity	2	1.6666666666666667	0.03514334338774554	ENSG00000060971, ENSG00000087008	93	6	15478	55.47670250896058	0.9999999773172173	0.466678422946344	40.19117299654022
GOTERM_BP_FAT	GO:0006868~glutamine transport	2	1.6666666666666667	0.03550451934327372	ENSG00000103042, ENSG00000115902	101	6	16650	54.95049504950495	1.0	0.8675120950141133	47.25941636336049
GOTERM_BP_FAT	GO:0051171~regulation of nitrogen compound metabolic process	36	30.0	0.03626497630352805	ENSG00000080824, ENSG00000107758, ENSG00000251247, ENSG00000163430, ENSG00000121989, ENSG00000157212, ENSG00000122566, ENSG00000122882, ENSG00000096872, ENSG00000152795, ENSG00000100722, ENSG00000122257, ENSG00000135316, ENSG00000197951, ENSG00000126368, ENSG00000147889, ENSG00000198453, ENSG00000172239, ENSG00000010803, ENSG00000131848, ENSG00000089335, ENSG00000165417, ENSG00000204301, ENSG0000…	101	4404	16650	1.347559824102301	1.0	0.8675330396295491	47.990533595369875
GOTERM_BP_FAT	GO:0050921~positive regulation of chemotaxis	4	3.3333333333333335	0.0363924351090307	ENSG00000150630, ENSG00000019582, ENSG00000184304, ENSG00000213654	101	121	16650	5.449635872678177	1.0	0.8628110622612645	48.11213518188495
GOTERM_MF_FAT	GO:0019205~nucleobase-containing compound kinase activity	3	2.5	0.03691132844265217	ENSG00000147853, ENSG00000147044, ENSG00000075711	93	51	15478	9.79000632511069	0.9999999907995932	0.471688702785801	41.74663219600312
GOTERM_BP_FAT	GO:0009116~nucleoside metabolic process	7	5.833333333333333	0.03818177452881821	ENSG00000165240, ENSG00000102144, ENSG00000147853, ENSG00000147044, ENSG00000122882, ENSG00000075711, ENSG00000145217	101	413	16650	2.794092968618896	1.0	0.8704148789935328	49.7911814632371
UP_KEYWORDS	Metal-binding	28	23.333333333333332	0.038648788761518046	ENSG00000116863, ENSG00000107758, ENSG00000251247, ENSG00000154358, ENSG00000121989, ENSG00000100722, ENSG00000122257, ENSG00000197951, ENSG00000126368, ENSG00000198453, ENSG00000124789, ENSG00000196236, ENSG00000131848, ENSG00000089335, ENSG00000158270, ENSG00000101751, ENSG00000187566, ENSG00000184304, ENSG00000159733, ENSG00000151376, ENSG00000107140, ENSG00000013375, ENSG00000133657, ENSG0000…	110	3640	20581	1.439230769230769	0.9996375086544694	0.3905247100530387	39.00849556163498
GOTERM_CC_FAT	GO:0016323~basolateral plasma membrane	5	4.166666666666666	0.03922299036935602	ENSG00000080824, ENSG00000165240, ENSG00000033867, ENSG00000147044, ENSG00000075711	92	204	14527	3.8701513213981245	0.9999984914080858	0.998771752502882	41.93945338323275
UP_KEYWORDS	DNA damage	6	5.0	0.039364603107620785	ENSG00000107949, ENSG00000177084, ENSG00000101751, ENSG00000157212, ENSG00000162607, ENSG00000122257	110	352	20581	3.1892045454545457	0.9996879130369515	0.3780135563474768	39.575733152052074
GOTERM_BP_FAT	GO:0009123~nucleoside monophosphate metabolic process	6	5.0	0.03945178465076578	ENSG00000165240, ENSG00000102144, ENSG00000147853, ENSG00000147044, ENSG00000122882, ENSG00000075711	101	311	16650	3.180414504472955	1.0	0.8738793860837369	50.95166033286881
GOTERM_BP_FAT	GO:0030155~regulation of cell adhesion	9	7.5	0.039572376342549835	ENSG00000147889, ENSG00000084636, ENSG00000150630, ENSG00000019582, ENSG00000147044, ENSG00000079691, ENSG00000075711, ENSG00000096872, ENSG00000101331	101	643	16650	2.3074080347381547	1.0	0.8694827659116791	51.06052613955465
GOTERM_MF_FAT	GO:0000099~sulfur amino acid transmembrane transporter activity	2	1.6666666666666667	0.0408805985853206	ENSG00000103042, ENSG00000115902	93	7	15478	47.551459293394785	0.999999998793974	0.4956733839954849	45.10269081117772
GOTERM_MF_FAT	GO:0022858~alanine transmembrane transporter activity	2	1.6666666666666667	0.0408805985853206	ENSG00000103042, ENSG00000115902	93	7	15478	47.551459293394785	0.999999998793974	0.4956733839954849	45.10269081117772
GOTERM_MF_FAT	GO:0015180~L-alanine transmembrane transporter activity	2	1.6666666666666667	0.0408805985853206	ENSG00000103042, ENSG00000115902	93	7	15478	47.551459293394785	0.999999998793974	0.4956733839954849	45.10269081117772
GOTERM_BP_FAT	GO:0045766~positive regulation of angiogenesis	4	3.3333333333333335	0.04107103364210059	ENSG00000150630, ENSG00000184304, ENSG00000239697, ENSG00000248871	101	127	16650	5.192172760583145	1.0	0.8743596375449769	52.394577505336805
GOTERM_BP_FAT	GO:0015808~L-alanine transport	2	1.6666666666666667	0.04129937323012973	ENSG00000103042, ENSG00000115902	101	7	16650	47.1004243281471	1.0	0.8708460649611766	52.59479966197009
GOTERM_CC_FAT	GO:0034399~nuclear periphery	4	3.3333333333333335	0.04202607761155764	ENSG00000147044, ENSG00000157212, ENSG00000124789, ENSG00000155561	92	123	14527	5.135030045952633	0.9999994331278029	0.9917238493847413	44.19932157666766
GOTERM_BP_FAT	GO:1900180~regulation of protein localization to nucleus	5	4.166666666666666	0.04239443069391096	ENSG00000080824, ENSG00000147889, ENSG00000107758, ENSG00000171206, ENSG00000198087	101	218	16650	3.7809973657916256	1.0	0.8729637292162918	53.544020744365305
GOTERM_BP_FAT	GO:0007162~negative regulation of cell adhesion	5	4.166666666666666	0.04299116726887621	ENSG00000147889, ENSG00000019582, ENSG00000147044, ENSG00000075711, ENSG00000101331	101	219	16650	3.763732537637326	1.0	0.8718967216193354	54.053707927447945
GOTERM_BP_FAT	GO:0051603~proteolysis involved in cellular protein catabolic process	9	7.5	0.043986319952152006	ENSG00000153832, ENSG00000126368, ENSG00000147889, ENSG00000154473, ENSG00000187566, ENSG00000198833, ENSG00000162607, ENSG00000122257, ENSG00000198087	101	657	16650	2.2582395225823952	1.0	0.8733094166825335	54.89197435273674
GOTERM_BP_FAT	GO:0007067~mitotic nuclear division	7	5.833333333333333	0.045389721737988775	ENSG00000154473, ENSG00000169679, ENSG00000184661, ENSG00000164114, ENSG00000146918, ENSG00000163808, ENSG00000198087	101	431	16650	2.677402310996761	1.0	0.8770588479712719	56.04963529965132
GOTERM_BP_FAT	GO:0006082~organic acid metabolic process	11	9.166666666666666	0.04565463118868322	ENSG00000126368, ENSG00000150540, ENSG00000060971, ENSG00000165240, ENSG00000102144, ENSG00000119673, ENSG00000019582, ENSG00000079691, ENSG00000113407, ENSG00000151376, ENSG00000087008	101	907	16650	1.9993013634329253	1.0	0.8740938293846983	56.26498884812988
GOTERM_BP_FAT	GO:0006357~regulation of transcription from RNA polymerase II promoter	18	15.0	0.04574253943817376	ENSG00000204301, ENSG00000107758, ENSG00000251247, ENSG00000163430, ENSG00000121989, ENSG00000184304, ENSG00000147044, ENSG00000157212, ENSG00000122882, ENSG00000122566, ENSG00000096872, ENSG00000126368, ENSG00000147889, ENSG00000185129, ENSG00000204256, ENSG00000176396, ENSG00000075711, ENSG00000131848	101	1835	16650	1.6170717889227613	1.0	0.8701157615654143	56.33623205489238
GOTERM_BP_FAT	GO:0022408~negative regulation of cell-cell adhesion	4	3.3333333333333335	0.04603857085088862	ENSG00000147889, ENSG00000019582, ENSG00000075711, ENSG00000101331	101	133	16650	4.957939402962852	1.0	0.8673967120678239	56.57533949699688
GOTERM_BP_FAT	GO:0016925~protein sumoylation	4	3.3333333333333335	0.04603857085088862	ENSG00000147889, ENSG00000010803, ENSG00000124789, ENSG00000155561	101	133	16650	4.957939402962852	1.0	0.8673967120678239	56.57533949699688
GOTERM_BP_FAT	GO:0044770~cell cycle phase transition	8	6.666666666666667	0.046526877854547344	ENSG00000080824, ENSG00000147889, ENSG00000177084, ENSG00000154473, ENSG00000169679, ENSG00000159593, ENSG00000157212, ENSG00000122882	101	547	16650	2.4109906420258116	1.0	0.8658585318363345	56.967052225477076
GOTERM_BP_FAT	GO:1901657~glycosyl compound metabolic process	7	5.833333333333333	0.04709971940134855	ENSG00000165240, ENSG00000102144, ENSG00000147853, ENSG00000147044, ENSG00000122882, ENSG00000075711, ENSG00000145217	101	435	16650	2.6527825196312738	1.0	0.8648527167476674	57.422327663663594
UP_KEYWORDS	Zinc-finger	16	13.333333333333334	0.048541441355354	ENSG00000251247, ENSG00000184304, ENSG00000187566, ENSG00000159733, ENSG00000100722, ENSG00000122257, ENSG00000197951, ENSG00000126368, ENSG00000198453, ENSG00000177084, ENSG00000267508, ENSG00000171206, ENSG00000089280, ENSG00000124789, ENSG00000131848, ENSG00000089335	110	1781	20581	1.680853453116227	0.9999546721320391	0.42629721165544876	46.430415547968366
GOTERM_BP_FAT	GO:0010631~epithelial cell migration	5	4.166666666666666	0.04857555539561681	ENSG00000150630, ENSG00000184304, ENSG00000157212, ENSG00000239697, ENSG00000248871	101	228	16650	3.6151641479937466	1.0	0.8690448940510843	58.57442753759965
GOTERM_MF_FAT	GO:0016627~oxidoreductase activity, acting on the CH-CH group of donors	3	2.5	0.04952253312726567	ENSG00000105865, ENSG00000060971, ENSG00000087008	93	60	15478	8.321505376344087	0.9999999999859597	0.5534033891199593	51.797056499758696
GOTERM_MF_FAT	GO:0005102~receptor binding	15	12.5	0.04965747358789051	ENSG00000080824, ENSG00000084636, ENSG00000019582, ENSG00000150630, ENSG00000119673, ENSG00000147044, ENSG00000087008, ENSG00000248871, ENSG00000127415, ENSG00000164283, ENSG00000089280, ENSG00000177663, ENSG00000075711, ENSG00000239697, ENSG00000198087	93	1462	15478	1.7075592427518644	0.9999999999869069	0.543009136565943	51.89528799658598
GOTERM_BP_FAT	GO:0090132~epithelium migration	5	4.166666666666666	0.05052238277388666	ENSG00000150630, ENSG00000184304, ENSG00000157212, ENSG00000239697, ENSG00000248871	101	231	16650	3.568213964253568	1.0	0.8755004916507275	60.049259122152776
GOTERM_BP_FAT	GO:0018193~peptidyl-amino acid modification	13	10.833333333333334	0.051463201818920876	ENSG00000080824, ENSG00000147889, ENSG00000165240, ENSG00000010803, ENSG00000019582, ENSG00000150630, ENSG00000184304, ENSG00000157212, ENSG00000124789, ENSG00000159733, ENSG00000107140, ENSG00000155561, ENSG00000198833	101	1185	16650	1.8084973054267455	1.0	0.8763905408359912	60.744093409016656
GOTERM_BP_FAT	GO:1901987~regulation of cell cycle phase transition	6	5.0	0.051894698420231984	ENSG00000147889, ENSG00000154473, ENSG00000169679, ENSG00000159593, ENSG00000157212, ENSG00000122882	101	336	16650	2.9437765205091937	1.0	0.8746547897811502	61.05894338301901
GOTERM_MF_FAT	GO:0016634~oxidoreductase activity, acting on the CH-CH group of donors, oxygen as acceptor	2	1.6666666666666667	0.052254066170496334	ENSG00000060971, ENSG00000087008	93	9	15478	36.98446833930706	0.9999999999965925	0.5507398861639752	53.749613575462284
GOTERM_MF_FAT	GO:0022889~serine transmembrane transporter activity	2	1.6666666666666667	0.052254066170496334	ENSG00000103042, ENSG00000115902	93	9	15478	36.98446833930706	0.9999999999965925	0.5507398861639752	53.749613575462284
GOTERM_MF_FAT	GO:0015194~L-serine transmembrane transporter activity	2	1.6666666666666667	0.052254066170496334	ENSG00000103042, ENSG00000115902	93	9	15478	36.98446833930706	0.9999999999965925	0.5507398861639752	53.749613575462284
GOTERM_BP_FAT	GO:1903827~regulation of cellular protein localization	8	6.666666666666667	0.052406542491988235	ENSG00000080824, ENSG00000147889, ENSG00000150540, ENSG00000107758, ENSG00000171206, ENSG00000075711, ENSG00000198833, ENSG00000198087	101	562	16650	2.3466403579859767	1.0	0.8733614305265669	61.42933110558102
GOTERM_BP_FAT	GO:1900017~positive regulation of cytokine production involved in inflammatory response	2	1.6666666666666667	0.05278587284650379	ENSG00000177663, ENSG00000213654	101	9	16650	36.633663366336634	1.0	0.8714161160623008	61.70168021473326
GOTERM_BP_FAT	GO:0015825~L-serine transport	2	1.6666666666666667	0.05278587284650379	ENSG00000103042, ENSG00000115902	101	9	16650	36.633663366336634	1.0	0.8714161160623008	61.70168021473326
GOTERM_BP_FAT	GO:0006974~cellular response to DNA damage stimulus	10	8.333333333333332	0.053391478605520584	ENSG00000147889, ENSG00000163312, ENSG00000107949, ENSG00000177084, ENSG00000101751, ENSG00000163918, ENSG00000019582, ENSG00000157212, ENSG00000162607, ENSG00000122257	101	807	16650	2.0427693326953515	1.0	0.8706568638685462	62.13273154506662
GOTERM_BP_FAT	GO:0032844~regulation of homeostatic process	7	5.833333333333333	0.05433881674181986	ENSG00000126368, ENSG00000104154, ENSG00000107758, ENSG00000121989, ENSG00000019582, ENSG00000184304, ENSG00000125970	101	451	16650	2.5586705011964614	1.0	0.8716324502910984	62.797848224149156
GOTERM_BP_FAT	GO:0090130~tissue migration	5	4.166666666666666	0.05454360446823764	ENSG00000150630, ENSG00000184304, ENSG00000157212, ENSG00000239697, ENSG00000248871	101	237	16650	3.4778794335129715	1.0	0.8688993320285169	62.940171362020614
GOTERM_BP_FAT	GO:1904018~positive regulation of vasculature development	4	3.3333333333333335	0.05494593158023899	ENSG00000150630, ENSG00000184304, ENSG00000239697, ENSG00000248871	101	143	16650	4.611230353804611	1.0	0.8671819150459176	63.218285490480255
GOTERM_BP_FAT	GO:0034645~cellular macromolecule biosynthetic process	39	32.5	0.05501418751115296	ENSG00000107758, ENSG00000251247, ENSG00000163430, ENSG00000121989, ENSG00000157212, ENSG00000122566, ENSG00000122882, ENSG00000096872, ENSG00000152795, ENSG00000122257, ENSG00000135316, ENSG00000197951, ENSG00000126368, ENSG00000147889, ENSG00000198453, ENSG00000172239, ENSG00000010803, ENSG00000131848, ENSG00000100316, ENSG00000198833, ENSG00000089335, ENSG00000165417, ENSG00000204301, ENSG0000…	101	5012	16650	1.2827629530710454	1.0	0.8638046712908158	63.26527251759985
GOTERM_BP_FAT	GO:0044257~cellular protein catabolic process	9	7.5	0.055272864554927754	ENSG00000153832, ENSG00000126368, ENSG00000147889, ENSG00000154473, ENSG00000187566, ENSG00000198833, ENSG00000162607, ENSG00000122257, ENSG00000198087	101	689	16650	2.153357570880455	1.0	0.8614105418621525	63.442830942567994
UP_KEYWORDS	Cell division	6	5.0	0.05549229519027865	ENSG00000154473, ENSG00000169679, ENSG00000184661, ENSG00000164114, ENSG00000146918, ENSG00000198087	110	388	20581	2.893298969072165	0.999989617390745	0.4533613406131909	51.13781598991323
GOTERM_BP_FAT	GO:1902749~regulation of cell cycle G2/M phase transition	3	2.5	0.05661418217783016	ENSG00000147889, ENSG00000159593, ENSG00000157212	101	64	16650	7.727413366336633	1.0	0.8644769379372529	64.3506130148408
GOTERM_BP_FAT	GO:0072359~circulatory system development	11	9.166666666666666	0.05727488481431428	ENSG00000165240, ENSG00000107758, ENSG00000204301, ENSG00000150630, ENSG00000164283, ENSG00000184304, ENSG00000157212, ENSG00000096872, ENSG00000239697, ENSG00000248871, ENSG00000101331	101	945	16650	1.9189061763319188	1.0	0.8641257720052145	64.78990708623083
GOTERM_BP_FAT	GO:0072358~cardiovascular system development	11	9.166666666666666	0.05727488481431428	ENSG00000165240, ENSG00000107758, ENSG00000204301, ENSG00000150630, ENSG00000164283, ENSG00000184304, ENSG00000157212, ENSG00000096872, ENSG00000239697, ENSG00000248871, ENSG00000101331	101	945	16650	1.9189061763319188	1.0	0.8641257720052145	64.78990708623083
GOTERM_BP_FAT	GO:0051301~cell division	8	6.666666666666667	0.05786749452338927	ENSG00000147889, ENSG00000154473, ENSG00000169679, ENSG00000184661, ENSG00000150630, ENSG00000164114, ENSG00000146918, ENSG00000198087	101	575	16650	2.2935858803271634	1.0	0.8634558303934907	65.17957728189282
UP_KEYWORDS	Serine/threonine-protein kinase	6	5.0	0.05799490382710356	ENSG00000169679, ENSG00000154358, ENSG00000121989, ENSG00000184304, ENSG00000147044, ENSG00000107140	110	393	20581	2.8564885496183208	0.9999939087880444	0.4514260435902214	52.73727202234675
GOTERM_BP_FAT	GO:0019219~regulation of nucleobase-containing compound metabolic process	33	27.500000000000004	0.05830020013336252	ENSG00000107758, ENSG00000251247, ENSG00000163430, ENSG00000121989, ENSG00000157212, ENSG00000122882, ENSG00000122566, ENSG00000096872, ENSG00000152795, ENSG00000100722, ENSG00000122257, ENSG00000197951, ENSG00000126368, ENSG00000147889, ENSG00000198453, ENSG00000010803, ENSG00000131848, ENSG00000089335, ENSG00000165417, ENSG00000204301, ENSG00000184304, ENSG00000147044, ENSG00000185129, ENSG0000…	101	4104	16650	1.3255601875977072	1.0	0.8620312629465894	65.46152863389212
GOTERM_BP_FAT	GO:0001568~blood vessel development	8	6.666666666666667	0.05830173939339785	ENSG00000165240, ENSG00000204301, ENSG00000150630, ENSG00000164283, ENSG00000184304, ENSG00000157212, ENSG00000239697, ENSG00000248871	101	576	16650	2.2896039603960396	1.0	0.8585358386107198	65.46252776118307
GOTERM_BP_FAT	GO:0032328~alanine transport	2	1.6666666666666667	0.058477923369211704	ENSG00000103042, ENSG00000115902	101	10	16650	32.97029702970297	1.0	0.8559043655937125	65.57670803005198
GOTERM_BP_FAT	GO:0006511~ubiquitin-dependent protein catabolic process	8	6.666666666666667	0.0587380163889863	ENSG00000153832, ENSG00000147889, ENSG00000154473, ENSG00000187566, ENSG00000198833, ENSG00000162607, ENSG00000122257, ENSG00000198087	101	577	16650	2.285635842613724	1.0	0.8537055603181612	65.74461678885088
GOTERM_BP_FAT	GO:0010556~regulation of macromolecule biosynthetic process	33	27.500000000000004	0.05880558904488123	ENSG00000107758, ENSG00000251247, ENSG00000163430, ENSG00000121989, ENSG00000157212, ENSG00000122882, ENSG00000122566, ENSG00000096872, ENSG00000152795, ENSG00000122257, ENSG00000135316, ENSG00000197951, ENSG00000126368, ENSG00000147889, ENSG00000198453, ENSG00000172239, ENSG00000010803, ENSG00000131848, ENSG00000198833, ENSG00000089335, ENSG00000165417, ENSG00000204301, ENSG00000184304, ENSG0000…	101	4107	16650	1.3245919186513246	1.0	0.8505726768445647	65.78811317126248
GOTERM_CC_FAT	GO:0005657~replication fork	3	2.5	0.06092914202403932	ENSG00000177084, ENSG00000185129, ENSG00000163918	92	64	14527	7.401664402173912	0.999999999285583	0.994830031080097	57.436872586593644
GOTERM_BP_FAT	GO:0019941~modification-dependent protein catabolic process	8	6.666666666666667	0.0623015426336601	ENSG00000153832, ENSG00000147889, ENSG00000154473, ENSG00000187566, ENSG00000198833, ENSG00000162607, ENSG00000122257, ENSG00000198087	101	585	16650	2.2543792840822543	1.0	0.8637627603556312	67.96869590018315
GOTERM_BP_FAT	GO:0032880~regulation of protein localization	11	9.166666666666666	0.06305698558394351	ENSG00000126368, ENSG00000080824, ENSG00000147889, ENSG00000150540, ENSG00000107758, ENSG00000150630, ENSG00000171206, ENSG00000075711, ENSG00000177663, ENSG00000198833, ENSG00000198087	101	962	16650	1.8849961919268852	1.0	0.8638917540881512	68.42234341165741
GOTERM_BP_FAT	GO:0034220~ion transmembrane transport	11	9.166666666666666	0.06340857014834228	ENSG00000133657, ENSG00000165240, ENSG00000104154, ENSG00000103042, ENSG00000121940, ENSG00000033867, ENSG00000184304, ENSG00000115902, ENSG00000146828, ENSG00000075711, ENSG00000145217	101	963	16650	1.8830387711668364	1.0	0.8622340464738858	68.6313984149106
GOTERM_MF_FAT	GO:0005172~vascular endothelial growth factor receptor binding	2	1.6666666666666667	0.0634941132132317	ENSG00000150630, ENSG00000198087	93	11	15478	30.260019550342136	0.9999999999999903	0.612973818507434	61.03541810148832
GOTERM_MF_FAT	GO:0003723~RNA binding	16	13.333333333333334	0.0636400133630041	ENSG00000107949, ENSG00000080824, ENSG00000122566, ENSG00000152795, ENSG00000132424, ENSG00000100722, ENSG00000122257, ENSG00000135316, ENSG00000147889, ENSG00000111605, ENSG00000172239, ENSG00000185129, ENSG00000089280, ENSG00000113407, ENSG00000100316, ENSG00000125970	93	1656	15478	1.6080203625785674	0.9999999999999911	0.6032033312994729	61.12254494432685
UP_KEYWORDS	Differentiation	8	6.666666666666667	0.06410941393705848	ENSG00000126368, ENSG00000204301, ENSG00000176396, ENSG00000154358, ENSG00000150630, ENSG00000184304, ENSG00000239697, ENSG00000248871	110	667	20581	2.24407796101949	0.999998354716122	0.46962518016991406	56.44463986389254
GOTERM_BP_FAT	GO:0051292~nuclear pore complex assembly	2	1.6666666666666667	0.06413610892076221	ENSG00000124789, ENSG00000155561	101	11	16650	29.972997299729972	1.0	0.86226046295984	69.0598590853069
GOTERM_BP_FAT	GO:0060326~cell chemotaxis	5	4.166666666666666	0.06458268812794382	ENSG00000150630, ENSG00000019582, ENSG00000184304, ENSG00000177663, ENSG00000213654	101	251	16650	3.2838941264644395	1.0	0.8610602854944276	69.32011634752872
GOTERM_CC_FAT	GO:0005829~cytosol	29	24.166666666666668	0.06464921521691949	ENSG00000080824, ENSG00000154473, ENSG00000107758, ENSG00000154358, ENSG00000122257, ENSG00000147889, ENSG00000172239, ENSG00000150540, ENSG00000102144, ENSG00000159593, ENSG00000100316, ENSG00000105865, ENSG00000083097, ENSG00000204301, ENSG00000100852, ENSG00000169679, ENSG00000187566, ENSG00000184304, ENSG00000147044, ENSG00000159733, ENSG00000107140, ENSG00000163808, ENSG00000013375, ENSG0000…	92	3399	14527	1.3472088977576526	0.9999999998109997	0.9886422448337107	59.671655455794046
UP_KEYWORDS	Apoptosis	7	5.833333333333333	0.0654630907762341	ENSG00000147889, ENSG00000169679, ENSG00000184304, ENSG00000159593, ENSG00000198836, ENSG00000239697, ENSG00000248871	110	536	20581	2.443470149253731	0.9999987700480871	0.4612856410076632	57.22834374117334
GOTERM_BP_FAT	GO:0043632~modification-dependent macromolecule catabolic process	8	6.666666666666667	0.06599579515195558	ENSG00000153832, ENSG00000147889, ENSG00000154473, ENSG00000187566, ENSG00000198833, ENSG00000162607, ENSG00000122257, ENSG00000198087	101	593	16650	2.22396607282988	1.0	0.8640506270045402	70.13010451961736
GOTERM_BP_FAT	GO:0031396~regulation of protein ubiquitination	5	4.166666666666666	0.0660911035831909	ENSG00000080824, ENSG00000147889, ENSG00000154473, ENSG00000187566, ENSG00000157212	101	253	16650	3.257934489101084	1.0	0.8613774839154689	70.18400223464491
GOTERM_MF_FAT	GO:0097367~carbohydrate derivative binding	20	16.666666666666664	0.06669394567624737	ENSG00000163312, ENSG00000080824, ENSG00000100852, ENSG00000169679, ENSG00000163430, ENSG00000154358, ENSG00000121989, ENSG00000184304, ENSG00000147044, ENSG00000107140, ENSG00000163808, ENSG00000152620, ENSG00000133657, ENSG00000165240, ENSG00000102144, ENSG00000163918, ENSG00000147853, ENSG00000198836, ENSG00000113407, ENSG00000198833	93	2241	15478	1.4853200136267892	0.9999999999999982	0.6106599004633053	62.90517047529646
UP_KEYWORDS	Transferase	15	12.5	0.0669342877440644	ENSG00000101751, ENSG00000154358, ENSG00000169679, ENSG00000121989, ENSG00000184304, ENSG00000147044, ENSG00000107140, ENSG00000152620, ENSG00000147889, ENSG00000177084, ENSG00000150540, ENSG00000060971, ENSG00000102144, ENSG00000147853, ENSG00000198833	110	1708	20581	1.6431498829039812	0.9999991038961655	0.45416791830204317	58.065354462812216
GOTERM_MF_FAT	GO:0022804~active transmembrane transporter activity	6	5.0	0.06759691746428172	ENSG00000133657, ENSG00000165240, ENSG00000033867, ENSG00000115902, ENSG00000146828, ENSG00000145217	93	367	15478	2.720928188450382	0.9999999999999989	0.6057139874431201	63.41749610260388
GOTERM_BP_FAT	GO:0044265~cellular macromolecule catabolic process	11	9.166666666666666	0.06809608566207646	ENSG00000153832, ENSG00000126368, ENSG00000147889, ENSG00000172239, ENSG00000154473, ENSG00000187566, ENSG00000100316, ENSG00000198833, ENSG00000162607, ENSG00000122257, ENSG00000198087	101	976	16650	1.857957312124655	1.0	0.8667414359584562	71.29679113918448
GOTERM_MF_FAT	GO:0004385~guanylate kinase activity	2	1.6666666666666667	0.06906458851989823	ENSG00000147044, ENSG00000075711	93	12	15478	27.73835125448029	0.9999999999999994	0.6040959262364098	64.23619425543112
GOTERM_BP_FAT	GO:2001020~regulation of response to DNA damage stimulus	4	3.3333333333333335	0.06972353216920538	ENSG00000147889, ENSG00000019582, ENSG00000157212, ENSG00000162607	101	158	16650	4.173455320215566	1.0	0.8703242280708353	72.17110968088309
GOTERM_BP_FAT	GO:0098660~inorganic ion transmembrane transport	9	7.5	0.0700266065567833	ENSG00000165240, ENSG00000104154, ENSG00000121940, ENSG00000033867, ENSG00000184304, ENSG00000115902, ENSG00000146828, ENSG00000075711, ENSG00000145217	101	725	16650	2.0464322294298394	1.0	0.8686150843949145	72.33113044134666
UP_KEYWORDS	DNA repair	5	4.166666666666666	0.07042527124858816	ENSG00000107949, ENSG00000177084, ENSG00000101751, ENSG00000157212, ENSG00000162607	110	293	20581	3.1928327645051193	0.9999995781616886	0.45752330663594554	59.9915251382378
GOTERM_BP_FAT	GO:0007093~mitotic cell cycle checkpoint	4	3.3333333333333335	0.07076690182773027	ENSG00000154473, ENSG00000169679, ENSG00000159593, ENSG00000075711	101	159	16650	4.147207173547543	1.0	0.8686413646463162	72.71835780919993
UP_KEYWORDS	Ribonucleoprotein	5	4.166666666666666	0.0725156090330363	ENSG00000122566, ENSG00000152795, ENSG00000125970, ENSG00000100316, ENSG00000135316	110	296	20581	3.160472972972973	0.9999997316951684	0.4540597180068293	61.10555830183988
GOTERM_BP_FAT	GO:0050679~positive regulation of epithelial cell proliferation	4	3.3333333333333335	0.07287483273330882	ENSG00000150630, ENSG00000184304, ENSG00000239697, ENSG00000248871	101	161	16650	4.095689072012791	1.0	0.8738608562222834	73.79314096486358
GOTERM_BP_FAT	GO:0000731~DNA synthesis involved in DNA repair	3	2.5	0.0730145366621752	ENSG00000177084, ENSG00000101751, ENSG00000163918	101	74	16650	6.683168316831683	1.0	0.8716065894025196	73.86294219193313
GOTERM_MF_FAT	GO:0003727~single-stranded RNA binding	3	2.5	0.07337269473238199	ENSG00000152795, ENSG00000100722, ENSG00000135316	93	75	15478	6.657204301075268	1.0	0.6176201252690448	66.54195944172193
GOTERM_BP_FAT	GO:0048514~blood vessel morphogenesis	7	5.833333333333333	0.0752624734807168	ENSG00000204301, ENSG00000150630, ENSG00000164283, ENSG00000184304, ENSG00000157212, ENSG00000239697, ENSG00000248871	101	491	16650	2.3502248391845297	1.0	0.8770924685431215	74.96225621410149
GOTERM_BP_FAT	GO:0007346~regulation of mitotic cell cycle	7	5.833333333333333	0.0752624734807168	ENSG00000147889, ENSG00000154473, ENSG00000169679, ENSG00000159593, ENSG00000122882, ENSG00000075711, ENSG00000164114	101	491	16650	2.3502248391845297	1.0	0.8770924685431215	74.96225621410149
GOTERM_BP_FAT	GO:2000188~regulation of cholesterol homeostasis	2	1.6666666666666667	0.07535168181057832	ENSG00000126368, ENSG00000125970	101	13	16650	25.361766945925364	1.0	0.8747281927802631	75.00496886100427
GOTERM_BP_FAT	GO:0033540~fatty acid beta-oxidation using acyl-CoA oxidase	2	1.6666666666666667	0.07535168181057832	ENSG00000060971, ENSG00000087008	101	13	16650	25.361766945925364	1.0	0.8747281927802631	75.00496886100427
GOTERM_BP_FAT	GO:0046710~GDP metabolic process	2	1.6666666666666667	0.07535168181057832	ENSG00000147044, ENSG00000075711	101	13	16650	25.361766945925364	1.0	0.8747281927802631	75.00496886100427
GOTERM_BP_FAT	GO:0051641~cellular localization	22	18.333333333333332	0.07612222346422473	ENSG00000080824, ENSG00000083097, ENSG00000107758, ENSG00000154358, ENSG00000019582, ENSG00000184304, ENSG00000147044, ENSG00000122566, ENSG00000096872, ENSG00000155561, ENSG00000167202, ENSG00000126368, ENSG00000121957, ENSG00000147889, ENSG00000150540, ENSG00000171206, ENSG00000198836, ENSG00000124789, ENSG00000075711, ENSG00000100316, ENSG00000198833, ENSG00000198087	101	2541	16650	1.4272855857014273	1.0	0.8748137590934509	75.37105087971551
GOTERM_BP_FAT	GO:1900034~regulation of cellular response to heat	3	2.5	0.07645914983722725	ENSG00000080824, ENSG00000124789, ENSG00000155561	101	76	16650	6.507295466388744	1.0	0.8733641366892233	75.5295287663758
GOTERM_BP_FAT	GO:0032103~positive regulation of response to external stimulus	5	4.166666666666666	0.0771606484345854	ENSG00000150630, ENSG00000019582, ENSG00000184304, ENSG00000177663, ENSG00000213654	101	267	16650	3.0871064634553345	1.0	0.8732221361528649	75.85640639952126
GOTERM_BP_FAT	GO:0006091~generation of precursor metabolites and energy	6	5.0	0.07811760333862802	ENSG00000126368, ENSG00000165240, ENSG00000102144, ENSG00000187566, ENSG00000122882, ENSG00000151376	101	379	16650	2.6097860445675174	1.0	0.8739769657793948	76.29568046484646
GOTERM_BP_FAT	GO:0032774~RNA biosynthetic process	31	25.833333333333336	0.07882669635307668	ENSG00000107758, ENSG00000251247, ENSG00000163430, ENSG00000121989, ENSG00000157212, ENSG00000122882, ENSG00000122566, ENSG00000096872, ENSG00000152795, ENSG00000155561, ENSG00000197951, ENSG00000126368, ENSG00000147889, ENSG00000198453, ENSG00000010803, ENSG00000124789, ENSG00000131848, ENSG00000100316, ENSG00000089335, ENSG00000165417, ENSG00000204301, ENSG00000184304, ENSG00000147044, ENSG0000…	101	3905	16650	1.3086801637910268	1.0	0.8738629996594518	76.6163019223552
GOTERM_BP_FAT	GO:0048285~organelle fission	8	6.666666666666667	0.08048825671201312	ENSG00000154473, ENSG00000169679, ENSG00000184661, ENSG00000198836, ENSG00000164114, ENSG00000146918, ENSG00000163808, ENSG00000198087	101	622	16650	2.1202763363153037	1.0	0.8769749810914309	77.35163544792691
GOTERM_MF_FAT	GO:0005254~chloride channel activity	3	2.5	0.0837612866557312	ENSG00000121940, ENSG00000115902, ENSG00000145217	93	81	15478	6.164078056551174	1.0	0.6590377914859478	71.545600249088
GOTERM_BP_FAT	GO:0033043~regulation of organelle organization	12	10.0	0.0846627107985129	ENSG00000147889, ENSG00000150540, ENSG00000154473, ENSG00000169679, ENSG00000184304, ENSG00000079691, ENSG00000157212, ENSG00000198836, ENSG00000075711, ENSG00000164114, ENSG00000167202, ENSG00000198087	101	1152	16650	1.7172029702970295	1.0	0.8878311124537194	79.1039887860894
GOTERM_BP_FAT	GO:1903320~regulation of protein modification by small protein conjugation or removal	5	4.166666666666666	0.0847399317748752	ENSG00000080824, ENSG00000147889, ENSG00000154473, ENSG00000187566, ENSG00000157212	101	276	16650	2.9864399483426602	1.0	0.8857059193441871	79.13516589059273
GOTERM_BP_FAT	GO:0065003~macromolecular complex assembly	16	13.333333333333334	0.08601024466944235	ENSG00000158270, ENSG00000080824, ENSG00000084636, ENSG00000019582, ENSG00000157212, ENSG00000155561, ENSG00000147889, ENSG00000111605, ENSG00000204256, ENSG00000176396, ENSG00000079691, ENSG00000198836, ENSG00000075711, ENSG00000124789, ENSG00000100316, ENSG00000198087	101	1710	16650	1.5424700364773318	1.0	0.8872089904794195	79.64178333332927
GOTERM_BP_FAT	GO:0006999~nuclear pore organization	2	1.6666666666666667	0.086434173249658	ENSG00000124789, ENSG00000155561	101	15	16650	21.98019801980198	1.0	0.8861616402065232	79.80825267575824
GOTERM_BP_FAT	GO:0001946~lymphangiogenesis	2	1.6666666666666667	0.086434173249658	ENSG00000107758, ENSG00000150630	101	15	16650	21.98019801980198	1.0	0.8861616402065232	79.80825267575824
GOTERM_BP_FAT	GO:0002690~positive regulation of leukocyte chemotaxis	3	2.5	0.0870909145333607	ENSG00000150630, ENSG00000019582, ENSG00000213654	101	82	16650	6.031151895677373	1.0	0.8858202892971158	80.0636097461131
GOTERM_BP_FAT	GO:0006367~transcription initiation from RNA polymerase II promoter	4	3.3333333333333335	0.0872455453235376	ENSG00000126368, ENSG00000165417, ENSG00000204301, ENSG00000157212	101	174	16650	3.789689313758962	1.0	0.8839890524144943	80.12328922676363
GOTERM_BP_FAT	GO:0051649~establishment of localization in cell	18	15.0	0.08867061961933774	ENSG00000080824, ENSG00000083097, ENSG00000107758, ENSG00000019582, ENSG00000184304, ENSG00000147044, ENSG00000122566, ENSG00000096872, ENSG00000155561, ENSG00000167202, ENSG00000121957, ENSG00000147889, ENSG00000150540, ENSG00000198836, ENSG00000124789, ENSG00000075711, ENSG00000100316, ENSG00000198833	101	2004	16650	1.4807019624118098	1.0	0.8859390791003883	80.66541547576034
GOTERM_MF_FAT	GO:0008514~organic anion transmembrane transporter activity	3	2.5	0.08911482339734958	ENSG00000103042, ENSG00000033867, ENSG00000145217	93	84	15478	5.943932411674347	1.0	0.6737401628457169	73.84327019628675
GOTERM_BP_FAT	GO:0044772~mitotic cell cycle phase transition	7	5.833333333333333	0.08912293329887494	ENSG00000080824, ENSG00000147889, ENSG00000177084, ENSG00000154473, ENSG00000169679, ENSG00000159593, ENSG00000122882	101	514	16650	2.245059136263821	1.0	0.8850165479560027	80.83454702693977
GOTERM_MF_FAT	GO:0046872~metal ion binding	32	26.666666666666668	0.09009149185372889	ENSG00000116863, ENSG00000107758, ENSG00000251247, ENSG00000163430, ENSG00000154358, ENSG00000121989, ENSG00000100722, ENSG00000122257, ENSG00000197951, ENSG00000126368, ENSG00000198453, ENSG00000198836, ENSG00000124789, ENSG00000196236, ENSG00000131848, ENSG00000172638, ENSG00000089335, ENSG00000158270, ENSG00000204301, ENSG00000101751, ENSG00000187566, ENSG00000184304, ENSG00000159733, ENSG0000…	93	4166	15478	1.2783877678493076	1.0	0.669106948998019	74.24334949402251
GOTERM_MF_FAT	GO:0023026~MHC class II protein complex binding	2	1.6666666666666667	0.09102063193073737	ENSG00000080824, ENSG00000019582	93	16	15478	20.803763440860216	1.0	0.6644316860084363	74.61866801725273
GOTERM_BP_FAT	GO:0006461~protein complex assembly	14	11.666666666666666	0.09166923805592676	ENSG00000158270, ENSG00000080824, ENSG00000084636, ENSG00000019582, ENSG00000157212, ENSG00000155561, ENSG00000111605, ENSG00000204256, ENSG00000176396, ENSG00000079691, ENSG00000198836, ENSG00000075711, ENSG00000124789, ENSG00000198087	101	1445	16650	1.5971770187399363	1.0	0.8900731454277958	81.76092418599168
GOTERM_BP_FAT	GO:0070271~protein complex biogenesis	14	11.666666666666666	0.09204558709772914	ENSG00000158270, ENSG00000080824, ENSG00000084636, ENSG00000019582, ENSG00000157212, ENSG00000155561, ENSG00000111605, ENSG00000204256, ENSG00000176396, ENSG00000079691, ENSG00000198836, ENSG00000075711, ENSG00000124789, ENSG00000198087	101	1446	16650	1.5960724703175713	1.0	0.8889565101473994	81.89420636058136
GOTERM_BP_FAT	GO:0033365~protein localization to organelle	10	8.333333333333332	0.09223503920368395	ENSG00000080824, ENSG00000147889, ENSG00000150540, ENSG00000107758, ENSG00000154358, ENSG00000171206, ENSG00000124789, ENSG00000155561, ENSG00000100316, ENSG00000198087	101	902	16650	1.8276217865689008	1.0	0.8873266355727213	81.96095165741804
GOTERM_BP_FAT	GO:0009150~purine ribonucleotide metabolic process	7	5.833333333333333	0.09295579001773863	ENSG00000165240, ENSG00000102144, ENSG00000147853, ENSG00000147044, ENSG00000122882, ENSG00000075711, ENSG00000145217	101	520	16650	2.2191546077684694	1.0	0.8871890662901062	82.21276165277342
GOTERM_BP_FAT	GO:0010498~proteasomal protein catabolic process	6	5.0	0.09536462188723552	ENSG00000153832, ENSG00000126368, ENSG00000154473, ENSG00000187566, ENSG00000198833, ENSG00000198087	101	403	16650	2.454364543154067	1.0	0.8916287861803969	83.03048891390483
GOTERM_BP_FAT	GO:0019083~viral transcription	4	3.3333333333333335	0.09544394538503846	ENSG00000171206, ENSG00000124789, ENSG00000155561, ENSG00000100316	101	181	16650	3.6431267436135877	1.0	0.8897635140502188	83.05680394134349
GOTERM_BP_FAT	GO:0098602~single organism cell adhesion	9	7.5	0.09633813138336883	ENSG00000147889, ENSG00000165240, ENSG00000107758, ENSG00000019582, ENSG00000079691, ENSG00000167123, ENSG00000075711, ENSG00000198087, ENSG00000101331	101	779	16650	1.9045742828454861	1.0	0.8900794243967026	83.35079304587437
GOTERM_BP_FAT	GO:0006260~DNA replication	5	4.166666666666666	0.09722680822799021	ENSG00000177084, ENSG00000185129, ENSG00000101751, ENSG00000163918, ENSG00000122257	101	290	16650	2.8422669853192217	1.0	0.8903770044280899	83.63819750219781
GOTERM_BP_FAT	GO:0046931~pore complex assembly	2	1.6666666666666667	0.09738514659294557	ENSG00000124789, ENSG00000155561	101	17	16650	19.39429237041351	1.0	0.8887577574705484	83.68891139309656
GOTERM_BP_FAT	GO:0036303~lymph vessel morphogenesis	2	1.6666666666666667	0.09738514659294557	ENSG00000107758, ENSG00000150630	101	17	16650	19.39429237041351	1.0	0.8887577574705484	83.68891139309656
GOTERM_BP_FAT	GO:0018205~peptidyl-lysine modification	6	5.0	0.0984154147798832	ENSG00000147889, ENSG00000165240, ENSG00000010803, ENSG00000157212, ENSG00000124789, ENSG00000155561	101	407	16650	2.43024302430243	1.0	0.889437266514582	84.01528960770263
GOTERM_BP_FAT	GO:2000112~regulation of cellular macromolecule biosynthetic process	31	25.833333333333336	0.09893364115399275	ENSG00000107758, ENSG00000251247, ENSG00000163430, ENSG00000121989, ENSG00000157212, ENSG00000122882, ENSG00000122566, ENSG00000096872, ENSG00000152795, ENSG00000135316, ENSG00000122257, ENSG00000197951, ENSG00000126368, ENSG00000147889, ENSG00000198453, ENSG00000172239, ENSG00000010803, ENSG00000131848, ENSG00000089335, ENSG00000165417, ENSG00000204301, ENSG00000184304, ENSG00000147044, ENSG0000…	101	3991	16650	1.2804800901037234	1.0	0.888779759881316	84.1771196069754
GOTERM_BP_FAT	GO:0006281~DNA repair	7	5.833333333333333	0.0995408903159708	ENSG00000163312, ENSG00000107949, ENSG00000177084, ENSG00000101751, ENSG00000163918, ENSG00000157212, ENSG00000162607	101	530	16650	2.1772837661124607	1.0	0.8883609215303373	84.36478230914167
