# Supplementary material for: iMOKA: k-mer based software to analyze large collections of sequencing data
Source: Genome Biol. 2020 Oct 13;21:261. doi: 10.1186/s13059-020-02165-2 (PMC7552494; doi:10.1186/s13059-020-02165-2)
Supplement: Supplementary file 5 — Additional file 5. GO - folder containing the DAVID gene ontology result for each dataset. [file 13059_2020_2165_MOESM5_ESM.zip › supplementary_data_5/GO/BEAUTY_DAVID.tsv]

Category	Term	Count	%	PValue	Genes	List Total	Pop Hits	Pop Total	Fold Enrichment	Bonferroni	Benjamini	FDR
UP_KEYWORDS	Alternative splicing	438	60.58091286307054	6.499109470354806E-15	ENSG00000139631, ENSG00000121410, ENSG00000156873, ENSG00000167703, ENSG00000128833, ENSG00000103227, ENSG00000196166, ENSG00000159692, ENSG00000088543, ENSG00000278139, ENSG00000183780, ENSG00000121310, ENSG00000102078, ENSG00000165185, ENSG00000198911, ENSG00000241962, ENSG00000257591, ENSG00000147144, ENSG00000111321, ENSG00000169955, ENSG00000166347, ENSG00000132749, ENSG00000139625, ENSG0000…	662	10587	20581	1.2862034810405625	2.4236168627567167E-12	2.4236168627567167E-12	9.037215420448774E-12
UP_KEYWORDS	Phosphoprotein	341	47.16459197786998	1.2445440709781322E-9	ENSG00000164081, ENSG00000084072, ENSG00000251201, ENSG00000115109, ENSG00000109501, ENSG00000120949, ENSG00000139637, ENSG00000101337, ENSG00000156873, ENSG00000167703, ENSG00000113648, ENSG00000134215, ENSG00000143418, ENSG00000159692, ENSG00000278139, ENSG00000160194, ENSG00000115694, ENSG00000187164, ENSG00000143409, ENSG00000152104, ENSG00000165185, ENSG00000198911, ENSG00000171813, ENSG0000…	662	8246	20581	1.285640460668287	4.6048118296226903E-7	2.302406180154648E-7	1.7161933985043731E-6
GOTERM_BP_FAT	GO:0060271~cilium morphogenesis	30	4.149377593360995	6.195355403553283E-9	ENSG00000138175, ENSG00000119048, ENSG00000174483, ENSG00000115091, ENSG00000164953, ENSG00000181751, ENSG00000140463, ENSG00000135407, ENSG00000103494, ENSG00000164066, ENSG00000124839, ENSG00000132881, ENSG00000100211, ENSG00000163093, ENSG00000088986, ENSG00000157796, ENSG00000131437, ENSG00000121289, ENSG00000187535, ENSG00000172361, ENSG00000163913, ENSG00000204852, ENSG00000152582, ENSG0000…	567	247	16650	3.566608829766724	3.127366538169252E-5	3.127366538169252E-5	1.1801978683223524E-5
UP_KEYWORDS	Ciliopathy	20	2.7662517289073305	2.1049745609448277E-8	ENSG00000119661, ENSG00000116198, ENSG00000165138, ENSG00000163093, ENSG00000174483, ENSG00000130363, ENSG00000047578, ENSG00000157796, ENSG00000054282, ENSG00000187535, ENSG00000163913, ENSG00000164953, ENSG00000204852, ENSG00000214413, ENSG00000165533, ENSG00000140463, ENSG00000144061, ENSG00000103494, ENSG00000256349, ENSG00000004838, ENSG00000204104	662	126	20581	4.934781566201506	7.788375629314004E-6	2.5961319496392576E-6	2.9027040537865645E-5
GOTERM_BP_FAT	GO:0030031~cell projection assembly	39	5.394190871369295	3.9608100772241386E-8	ENSG00000135951, ENSG00000273217, ENSG00000102606, ENSG00000119048, ENSG00000132254, ENSG00000174483, ENSG00000134215, ENSG00000187164, ENSG00000081923, ENSG00000164953, ENSG00000178188, ENSG00000140463, ENSG00000198793, ENSG00000169221, ENSG00000103494, ENSG00000196405, ENSG00000164066, ENSG00000124839, ENSG00000132881, ENSG00000100211, ENSG00000163093, ENSG00000273749, ENSG00000158987, ENSG0000…	567	419	16650	2.733265143766337	1.9992170978488932E-4	9.996585147820092E-5	7.545230035210793E-5
GOTERM_BP_FAT	GO:0044782~cilium organization	27	3.7344398340248963	6.318293238618562E-8	ENSG00000138175, ENSG00000119048, ENSG00000174483, ENSG00000130202, ENSG00000164953, ENSG00000140463, ENSG00000103494, ENSG00000164066, ENSG00000124839, ENSG00000132881, ENSG00000163093, ENSG00000100211, ENSG00000088986, ENSG00000121289, ENSG00000131437, ENSG00000157796, ENSG00000187535, ENSG00000172361, ENSG00000163913, ENSG00000214413, ENSG00000152582, ENSG00000165533, ENSG00000256349, ENSG0000…	567	227	16650	3.492762743864065	3.1889659470929477E-4	1.0631016635409551E-4	1.2036165544238031E-4
UP_KEYWORDS	Cell projection	52	7.192254495159059	1.223668431716734E-7	ENSG00000206530, ENSG00000028528, ENSG00000109738, ENSG00000187164, ENSG00000140463, ENSG00000135407, ENSG00000107864, ENSG00000110931, ENSG00000124839, ENSG00000147144, ENSG00000163093, ENSG00000131437, ENSG00000157796, ENSG00000187535, ENSG00000241399, ENSG00000214413, ENSG00000244731, ENSG00000144061, ENSG00000198718, ENSG00000204104, ENSG00000138175, ENSG00000080823, ENSG00000104133, ENSG0000…	662	721	20581	2.2422114300799074	4.527470982862436E-5	1.1318869630905226E-5	1.687405198125269E-4
UP_KEYWORDS	Cilium biogenesis/degradation	20	2.7662517289073305	2.8940370561828527E-7	ENSG00000132881, ENSG00000163093, ENSG00000174483, ENSG00000121289, ENSG00000157796, ENSG00000131437, ENSG00000115091, ENSG00000187535, ENSG00000163913, ENSG00000164953, ENSG00000204852, ENSG00000214413, ENSG00000181751, ENSG00000165533, ENSG00000140463, ENSG00000144061, ENSG00000256349, ENSG00000198718, ENSG00000164066, ENSG00000103540, ENSG00000204104	662	148	20581	4.20123295500939	1.0707365379836187E-4	2.14156479999561E-5	3.9907934440419623E-4
UP_KEYWORDS	Cytoplasm	211	29.18395573997234	3.6162271865329014E-7	ENSG00000115109, ENSG00000251201, ENSG00000120949, ENSG00000164331, ENSG00000170619, ENSG00000159692, ENSG00000187164, ENSG00000115694, ENSG00000152104, ENSG00000140463, ENSG00000147144, ENSG00000166347, ENSG00000139625, ENSG00000132749, ENSG00000163093, ENSG00000087302, ENSG00000214456, ENSG00000170469, ENSG00000158987, ENSG00000171428, ENSG00000187535, ENSG00000006837, ENSG00000111615, ENSG0000…	662	4816	20581	1.3620857840431193	1.3379147921799284E-4	2.229982303803002E-5	4.986670454010245E-4
GOTERM_BP_FAT	GO:0042384~cilium assembly	24	3.319502074688797	5.749356004841759E-7	ENSG00000119048, ENSG00000174483, ENSG00000164953, ENSG00000140463, ENSG00000103494, ENSG00000164066, ENSG00000124839, ENSG00000132881, ENSG00000163093, ENSG00000100211, ENSG00000121289, ENSG00000131437, ENSG00000157796, ENSG00000187535, ENSG00000172361, ENSG00000163913, ENSG00000214413, ENSG00000152582, ENSG00000165533, ENSG00000256349, ENSG00000198718, ENSG00000197386, ENSG00000004838, ENSG0000…	567	206	16650	3.4211742949607027	0.0028980682146445558	7.253057748703995E-4	0.0010952306006117851
GOTERM_CC_FAT	GO:0005815~microtubule organizing center	48	6.639004149377594	3.113894344251843E-6	ENSG00000170248, ENSG00000167671, ENSG00000140463, ENSG00000170037, ENSG00000163093, ENSG00000041880, ENSG00000087302, ENSG00000121289, ENSG00000131437, ENSG00000090565, ENSG00000187535, ENSG00000100804, ENSG00000113712, ENSG00000136883, ENSG00000198718, ENSG00000197386, ENSG00000204104, ENSG00000004838, ENSG00000138175, ENSG00000157869, ENSG00000116198, ENSG00000174483, ENSG00000214367, ENSG0000…	521	647	14527	2.068593567832637	0.002040632941975873	0.002040632941975873	0.004655025416866465
UP_KEYWORDS	Cytoskeleton	66	9.12863070539419	4.797679850083963E-6	ENSG00000164331, ENSG00000170248, ENSG00000187164, ENSG00000198954, ENSG00000167671, ENSG00000054523, ENSG00000140463, ENSG00000152104, ENSG00000135407, ENSG00000170037, ENSG00000001631, ENSG00000100815, ENSG00000163093, ENSG00000041880, ENSG00000087302, ENSG00000121289, ENSG00000131437, ENSG00000157796, ENSG00000176623, ENSG00000090565, ENSG00000187535, ENSG00000113712, ENSG00000168807, ENSG0000…	662	1138	20581	1.8030599079319738	0.0017735711633838358	2.5356010574684174E-4	0.006615671097265352
GOTERM_BP_FAT	GO:0008104~protein localization	123	17.012448132780083	5.38313472023082E-6	ENSG00000251201, ENSG00000115109, ENSG00000028528, ENSG00000101337, ENSG00000103227, ENSG00000113648, ENSG00000120805, ENSG00000007402, ENSG00000131238, ENSG00000107485, ENSG00000185774, ENSG00000064652, ENSG00000152104, ENSG00000198793, ENSG00000140463, ENSG00000198911, ENSG00000124839, ENSG00000138660, ENSG00000168890, ENSG00000163093, ENSG00000140326, ENSG00000187486, ENSG00000158987, ENSG0000…	567	2448	16650	1.4754512916277622	0.026808242128166904	0.0054200854858287295	0.010254223321948253
GOTERM_BP_FAT	GO:0032990~cell part morphogenesis	53	7.330567081604427	1.0122304063056093E-5	ENSG00000028528, ENSG00000103260, ENSG00000115694, ENSG00000187164, ENSG00000107485, ENSG00000140463, ENSG00000135407, ENSG00000114745, ENSG00000124839, ENSG00000163093, ENSG00000121289, ENSG00000131437, ENSG00000157796, ENSG00000187535, ENSG00000214413, ENSG00000152582, ENSG00000163697, ENSG00000119866, ENSG00000198718, ENSG00000197386, ENSG00000004838, ENSG00000204104, ENSG00000138175, ENSG0000…	567	817	16650	1.904956188921917	0.04981411919662704	0.008480114175779874	0.01928094550097681
GOTERM_BP_FAT	GO:0033036~macromolecule localization	135	18.672199170124482	1.807113394856949E-5	ENSG00000251201, ENSG00000115109, ENSG00000028528, ENSG00000101337, ENSG00000103227, ENSG00000113648, ENSG00000120805, ENSG00000007402, ENSG00000131238, ENSG00000107485, ENSG00000185774, ENSG00000064652, ENSG00000152104, ENSG00000198793, ENSG00000140463, ENSG00000198911, ENSG00000124839, ENSG00000138660, ENSG00000122068, ENSG00000168890, ENSG00000163093, ENSG00000140326, ENSG00000087302, ENSG0000…	567	2817	16650	1.4072721740453369	0.0871866985818438	0.012947438255251353	0.03441939237426306
GOTERM_BP_FAT	GO:0048858~cell projection morphogenesis	51	7.053941908713693	2.212042083810154E-5	ENSG00000028528, ENSG00000103260, ENSG00000115694, ENSG00000187164, ENSG00000107485, ENSG00000140463, ENSG00000135407, ENSG00000114745, ENSG00000124839, ENSG00000163093, ENSG00000121289, ENSG00000131437, ENSG00000157796, ENSG00000187535, ENSG00000214413, ENSG00000152582, ENSG00000163697, ENSG00000119866, ENSG00000198718, ENSG00000197386, ENSG00000004838, ENSG00000204104, ENSG00000138175, ENSG0000…	567	797	16650	1.8790703232359443	0.10565629431692058	0.013861176760362803	0.042130373475635086
GOTERM_BP_FAT	GO:0010927~cellular component assembly involved in morphogenesis	26	3.5961272475795294	2.554867482110431E-5	ENSG00000119048, ENSG00000174483, ENSG00000130202, ENSG00000164953, ENSG00000140463, ENSG00000103494, ENSG00000164066, ENSG00000124839, ENSG00000132881, ENSG00000163093, ENSG00000100211, ENSG00000121289, ENSG00000131437, ENSG00000157796, ENSG00000170421, ENSG00000187535, ENSG00000172361, ENSG00000163913, ENSG00000214413, ENSG00000152582, ENSG00000165533, ENSG00000256349, ENSG00000198718, ENSG0000…	567	294	16650	2.5969117805852497	0.12100085854567433	0.014227962984703635	0.048658292703485095
GOTERM_BP_FAT	GO:0030030~cell projection organization	73	10.096818810511756	2.556317659293022E-5	ENSG00000135951, ENSG00000028528, ENSG00000145868, ENSG00000134215, ENSG00000143418, ENSG00000103260, ENSG00000115694, ENSG00000187164, ENSG00000107485, ENSG00000140463, ENSG00000198793, ENSG00000135407, ENSG00000107864, ENSG00000169221, ENSG00000114745, ENSG00000124839, ENSG00000100815, ENSG00000163093, ENSG00000185924, ENSG00000158987, ENSG00000157796, ENSG00000121289, ENSG00000131437, ENSG0000…	567	1301	16650	1.6476946915071433	0.12106520491822648	0.012821550985670838	0.04868590543424256
UP_KEYWORDS	Bardet-Biedl syndrome	7	0.9681881051175657	6.785822395647735E-5	ENSG00000164953, ENSG00000174483, ENSG00000163093, ENSG00000214413, ENSG00000165533, ENSG00000140463, ENSG00000256349, ENSG00000054282	662	23	20581	9.461907263890714	0.02479580074465315	0.0031336292500503404	0.09353410706348653
GOTERM_CC_FAT	GO:0015630~microtubule cytoskeleton	65	8.990318118948824	7.382898787722578E-5	ENSG00000170248, ENSG00000187164, ENSG00000167671, ENSG00000054523, ENSG00000140463, ENSG00000174796, ENSG00000170037, ENSG00000001631, ENSG00000163093, ENSG00000041880, ENSG00000087302, ENSG00000121289, ENSG00000131437, ENSG00000176623, ENSG00000090565, ENSG00000187535, ENSG00000113712, ENSG00000100804, ENSG00000152582, ENSG00000168807, ENSG00000134709, ENSG00000136883, ENSG00000198718, ENSG0000…	521	1100	14527	1.6476269411969988	0.047279405930346186	0.023925927980025796	0.11031407025480222
GOTERM_BP_FAT	GO:0051641~cellular localization	121	16.735822959889347	7.802891626344547E-5	ENSG00000251201, ENSG00000028528, ENSG00000101337, ENSG00000103227, ENSG00000113648, ENSG00000120805, ENSG00000115694, ENSG00000131238, ENSG00000185774, ENSG00000152104, ENSG00000198793, ENSG00000140463, ENSG00000198911, ENSG00000124839, ENSG00000138660, ENSG00000122068, ENSG00000168890, ENSG00000163093, ENSG00000214456, ENSG00000158987, ENSG00000143878, ENSG00000157796, ENSG00000131437, ENSG0000…	567	2541	16650	1.3983371126228268	0.3255821046977374	0.03517599849460551	0.14853828124647972
GOTERM_BP_FAT	GO:0048193~Golgi vesicle transport	26	3.5961272475795294	9.655657516344198E-5	ENSG00000138175, ENSG00000251201, ENSG00000028528, ENSG00000136240, ENSG00000103227, ENSG00000122218, ENSG00000120805, ENSG00000070540, ENSG00000101558, ENSG00000068796, ENSG00000175203, ENSG00000168434, ENSG00000138674, ENSG00000114745, ENSG00000254806, ENSG00000138660, ENSG00000100815, ENSG00000088986, ENSG00000131437, ENSG00000021762, ENSG00000092531, ENSG00000113719, ENSG00000152700, ENSG0000…	567	319	16650	2.393392048564462	0.38580396381958093	0.039806155662653775	0.18377738558814638
GOTERM_BP_FAT	GO:0045184~establishment of protein localization	100	13.831258644536653	1.0068779999092532E-4	ENSG00000251201, ENSG00000028528, ENSG00000101337, ENSG00000103227, ENSG00000113648, ENSG00000007402, ENSG00000131238, ENSG00000107485, ENSG00000064652, ENSG00000140463, ENSG00000198793, ENSG00000152104, ENSG00000198911, ENSG00000124839, ENSG00000138660, ENSG00000168890, ENSG00000163093, ENSG00000187486, ENSG00000143878, ENSG00000157796, ENSG00000131437, ENSG00000090565, ENSG00000187535, ENSG0000…	567	2021	16650	1.4529974945610769	0.3984812695398061	0.03834528391019465	0.19163325625942695
GOTERM_BP_FAT	GO:0034613~cellular protein localization	83	11.479944674965422	1.0161576593131597E-4	ENSG00000099282, ENSG00000028528, ENSG00000115145, ENSG00000091831, ENSG00000101337, ENSG00000109738, ENSG00000113648, ENSG00000108559, ENSG00000120805, ENSG00000185774, ENSG00000140463, ENSG00000152104, ENSG00000198793, ENSG00000198911, ENSG00000204569, ENSG00000169221, ENSG00000254806, ENSG00000138660, ENSG00000168890, ENSG00000100815, ENSG00000182093, ENSG00000041880, ENSG00000039319, ENSG0000…	567	1600	16650	1.523313492063492	0.40129270142169104	0.0359784246957664	0.1933977807871523
GOTERM_CC_FAT	GO:0005929~cilium	37	5.117565698478561	1.0913931421425028E-4	ENSG00000135951, ENSG00000138175, ENSG00000080823, ENSG00000157869, ENSG00000116198, ENSG00000152705, ENSG00000174483, ENSG00000164953, ENSG00000068796, ENSG00000181751, ENSG00000069974, ENSG00000140463, ENSG00000186868, ENSG00000103494, ENSG00000164066, ENSG00000132881, ENSG00000165138, ENSG00000100211, ENSG00000163093, ENSG00000088986, ENSG00000157796, ENSG00000131437, ENSG00000121289, ENSG0000…	521	517	14527	1.995489257750866	0.06909616327384382	0.023583881441035293	0.1630340332197333
GOTERM_BP_FAT	GO:0051656~establishment of organelle localization	31	4.287690179806362	1.097747187705368E-4	ENSG00000104133, ENSG00000101098, ENSG00000119048, ENSG00000170248, ENSG00000130202, ENSG00000108559, ENSG00000070540, ENSG00000115091, ENSG00000115694, ENSG00000175203, ENSG00000054523, ENSG00000069974, ENSG00000140463, ENSG00000170743, ENSG00000138674, ENSG00000186868, ENSG00000114745, ENSG00000124839, ENSG00000138660, ENSG00000163093, ENSG00000033327, ENSG00000131437, ENSG00000181031, ENSG0000…	567	420	16650	2.1674225245653815	0.42545289844517087	0.03627074523078022	0.20891073344372346
GOTERM_BP_FAT	GO:0070727~cellular macromolecule localization	83	11.479944674965422	1.311634076504909E-4	ENSG00000099282, ENSG00000028528, ENSG00000115145, ENSG00000091831, ENSG00000101337, ENSG00000109738, ENSG00000113648, ENSG00000108559, ENSG00000120805, ENSG00000185774, ENSG00000140463, ENSG00000152104, ENSG00000198793, ENSG00000198911, ENSG00000204569, ENSG00000169221, ENSG00000254806, ENSG00000138660, ENSG00000168890, ENSG00000100815, ENSG00000182093, ENSG00000041880, ENSG00000039319, ENSG0000…	567	1613	16650	1.5110363219476672	0.4842619555020301	0.0405401117521581	0.24956708342112055
GOTERM_CC_FAT	GO:0034464~BBSome	5	0.6915629322268326	1.7716176223686036E-4	ENSG00000174483, ENSG00000163093, ENSG00000214413, ENSG00000165533, ENSG00000140463, ENSG00000256349	521	9	14527	15.490509703561527	0.10972814865442737	0.02863900473103287	0.2645215418636604
UP_KEYWORDS	Joubert syndrome	7	0.9681881051175657	1.7834821010342649E-4	ENSG00000116198, ENSG00000164953, ENSG00000204852, ENSG00000165138, ENSG00000047578, ENSG00000144061, ENSG00000103494	662	27	20581	8.060143224795793	0.06386419567058932	0.0073059279957332635	0.24565718295762595
UP_KEYWORDS	Coiled coil	132	18.25726141078838	1.9975209468698762E-4	ENSG00000135951, ENSG00000165105, ENSG00000188997, ENSG00000120262, ENSG00000128833, ENSG00000169641, ENSG00000278139, ENSG00000162664, ENSG00000187164, ENSG00000115694, ENSG00000007402, ENSG00000165669, ENSG00000196427, ENSG00000196914, ENSG00000138660, ENSG00000147144, ENSG00000139625, ENSG00000054967, ENSG00000170469, ENSG00000131437, ENSG00000121289, ENSG00000090565, ENSG00000196498, ENSG0000…	662	3036	20581	1.3517010376986736	0.07124997653379372	0.007364315328594162	0.2751012899520622
GOTERM_CC_FAT	GO:0036064~ciliary basal body	13	1.7980636237897647	2.3319896707247567E-4	ENSG00000157869, ENSG00000132881, ENSG00000163093, ENSG00000174483, ENSG00000100211, ENSG00000187535, ENSG00000163913, ENSG00000165533, ENSG00000140463, ENSG00000256349, ENSG00000103494, ENSG00000164066, ENSG00000198718, ENSG00000204104	521	100	14527	3.624779270633397	0.14186715664153804	0.03013585352907866	0.3480550918896985
GOTERM_BP_FAT	GO:0022607~cellular component assembly	121	16.735822959889347	2.7104644815913333E-4	ENSG00000135951, ENSG00000115109, ENSG00000188997, ENSG00000101337, ENSG00000187720, ENSG00000113648, ENSG00000134215, ENSG00000165102, ENSG00000160194, ENSG00000115694, ENSG00000187164, ENSG00000149925, ENSG00000198793, ENSG00000140463, ENSG00000171953, ENSG00000124839, ENSG00000138660, ENSG00000134594, ENSG00000163093, ENSG00000140326, ENSG00000158987, ENSG00000157796, ENSG00000131437, ENSG0000…	567	2618	16650	1.3572095504868613	0.7454932529781098	0.07734118502694942	0.5150748291131602
GOTERM_CC_FAT	GO:0032391~photoreceptor connecting cilium	8	1.1065006915629323	2.925327219013908E-4	ENSG00000138175, ENSG00000187535, ENSG00000163913, ENSG00000165533, ENSG00000140463, ENSG00000144061, ENSG00000157796, ENSG00000131437	521	37	14527	6.028738911656378	0.17463497814912965	0.03148204432152202	0.4364315833131349
GOTERM_BP_FAT	GO:0015031~protein transport	91	12.586445366528354	3.250819274479133E-4	ENSG00000251201, ENSG00000028528, ENSG00000115145, ENSG00000101337, ENSG00000170248, ENSG00000103227, ENSG00000108559, ENSG00000007402, ENSG00000131238, ENSG00000107485, ENSG00000064652, ENSG00000140463, ENSG00000152104, ENSG00000198793, ENSG00000198911, ENSG00000204569, ENSG00000169221, ENSG00000114745, ENSG00000254806, ENSG00000124839, ENSG00000138660, ENSG00000100815, ENSG00000163093, ENSG0000…	567	1860	16650	1.4366786140979688	0.8062681629701419	0.0871486642914373	0.6174585252350151
GOTERM_BP_FAT	GO:0051640~organelle localization	33	4.564315352697095	3.2547460757229886E-4	ENSG00000104133, ENSG00000213463, ENSG00000101098, ENSG00000119048, ENSG00000170248, ENSG00000130202, ENSG00000108559, ENSG00000070540, ENSG00000115091, ENSG00000115694, ENSG00000175203, ENSG00000054523, ENSG00000069974, ENSG00000140463, ENSG00000170743, ENSG00000138674, ENSG00000186868, ENSG00000114745, ENSG00000124839, ENSG00000138660, ENSG00000163093, ENSG00000033327, ENSG00000214456, ENSG0000…	567	489	16650	1.9816924724900185	0.8066519321051978	0.08285302333418831	0.6182021901705359
UP_KEYWORDS	Nephronophthisis	6	0.8298755186721992	3.49357894999522E-4	ENSG00000164953, ENSG00000165138, ENSG00000144061, ENSG00000157796, ENSG00000054282, ENSG00000204104	662	20	20581	9.326737160120846	0.12127651146692286	0.01168438349978751	0.4806805178105056
GOTERM_BP_FAT	GO:0021532~neural tube patterning	8	1.1065006915629323	3.551143508013539E-4	ENSG00000187535, ENSG00000129514, ENSG00000163913, ENSG00000204852, ENSG00000103494, ENSG00000157796, ENSG00000131437, ENSG00000204104	567	40	16650	5.873015873015873	0.8335292416103626	0.08574593940538133	0.674319271743351
GOTERM_CC_FAT	GO:0044441~ciliary part	27	3.7344398340248963	3.6648457072367474E-4	ENSG00000080823, ENSG00000157869, ENSG00000174483, ENSG00000164953, ENSG00000068796, ENSG00000181751, ENSG00000140463, ENSG00000186868, ENSG00000103494, ENSG00000164066, ENSG00000132881, ENSG00000100211, ENSG00000163093, ENSG00000088986, ENSG00000157796, ENSG00000131437, ENSG00000121289, ENSG00000187535, ENSG00000163913, ENSG00000204852, ENSG00000152582, ENSG00000214413, ENSG00000165533, ENSG0000…	521	350	14527	2.1509679188374005	0.21373228730365623	0.03376783261223071	0.5464790653817997
UP_KEYWORDS	Cilium	18	2.4896265560165975	3.927028109634405E-4	ENSG00000132881, ENSG00000165138, ENSG00000152705, ENSG00000163093, ENSG00000174483, ENSG00000157796, ENSG00000131437, ENSG00000187535, ENSG00000163913, ENSG00000164953, ENSG00000214413, ENSG00000181751, ENSG00000165533, ENSG00000140463, ENSG00000144061, ENSG00000103494, ENSG00000256349, ENSG00000103540, ENSG00000204104	662	207	20581	2.7034020753973467	0.1352618869707658	0.012037675227709488	0.5401689963353218
UP_KEYWORDS	Tight junction	11	1.5214384508990317	4.2921892293910343E-4	ENSG00000132849, ENSG00000101558, ENSG00000105289, ENSG00000124171, ENSG00000157224, ENSG00000126562, ENSG00000144061, ENSG00000143375, ENSG00000103494, ENSG00000104067, ENSG00000081026	662	86	20581	3.976515843462376	0.14687149618951845	0.012144506284249235	0.5902597243430785
GOTERM_BP_FAT	GO:0051130~positive regulation of cellular component organization	62	8.575380359612724	7.001722538716583E-4	ENSG00000115109, ENSG00000145868, ENSG00000170248, ENSG00000113648, ENSG00000159692, ENSG00000103260, ENSG00000115694, ENSG00000187164, ENSG00000131238, ENSG00000107485, ENSG00000146242, ENSG00000140463, ENSG00000198793, ENSG00000135407, ENSG00000198911, ENSG00000107864, ENSG00000135549, ENSG00000138660, ENSG00000131437, ENSG00000141699, ENSG00000122386, ENSG00000186635, ENSG00000116299, ENSG0000…	567	1183	16650	1.5389982422949453	0.9708618650741162	0.1549563727331721	1.325413780218787
GOTERM_BP_FAT	GO:0061512~protein localization to cilium	7	0.9681881051175657	7.606591717506232E-4	ENSG00000187535, ENSG00000163913, ENSG00000204852, ENSG00000174483, ENSG00000214413, ENSG00000140463, ENSG00000256349, ENSG00000090565	567	33	16650	6.228956228956228	0.9785336488448558	0.16020974911613417	1.4391299841953753
GOTERM_CC_FAT	GO:0043296~apical junction complex	14	1.9363762102351314	8.388776375962376E-4	ENSG00000132849, ENSG00000157224, ENSG00000126562, ENSG00000143375, ENSG00000130202, ENSG00000198561, ENSG00000081026, ENSG00000101558, ENSG00000105289, ENSG00000124171, ENSG00000110092, ENSG00000144061, ENSG00000104067, ENSG00000103494	521	131	14527	2.9798537750362635	0.42335858963751405	0.06650235127046	1.2467717588611205
GOTERM_CC_FAT	GO:0070160~occluding junction	13	1.7980636237897647	9.114132533897699E-4	ENSG00000132849, ENSG00000101558, ENSG00000105289, ENSG00000124171, ENSG00000145103, ENSG00000157224, ENSG00000110092, ENSG00000126562, ENSG00000144061, ENSG00000143375, ENSG00000103494, ENSG00000104067, ENSG00000081026	521	116	14527	3.1248097160632735	0.4501774674953375	0.06430170720337747	1.3538928046597842
GOTERM_BP_FAT	GO:0070925~organelle assembly	39	5.394190871369295	9.289889268950708E-4	ENSG00000115145, ENSG00000119048, ENSG00000174483, ENSG00000170248, ENSG00000214367, ENSG00000103148, ENSG00000130202, ENSG00000070540, ENSG00000164953, ENSG00000068796, ENSG00000204842, ENSG00000140463, ENSG00000169221, ENSG00000103494, ENSG00000164066, ENSG00000170037, ENSG00000124839, ENSG00000134594, ENSG00000132881, ENSG00000100211, ENSG00000163093, ENSG00000131437, ENSG00000157796, ENSG0000…	567	653	16650	1.7538102530445563	0.9908290620793233	0.18452754951205907	1.7549388994108184
GOTERM_BP_FAT	GO:0044085~cellular component biogenesis	129	17.842323651452283	9.378010403350611E-4	ENSG00000135951, ENSG00000115109, ENSG00000188997, ENSG00000101337, ENSG00000164331, ENSG00000187720, ENSG00000134215, ENSG00000113648, ENSG00000165102, ENSG00000160194, ENSG00000187164, ENSG00000115694, ENSG00000149925, ENSG00000198793, ENSG00000140463, ENSG00000171953, ENSG00000124839, ENSG00000138660, ENSG00000134594, ENSG00000163093, ENSG00000140326, ENSG00000158987, ENSG00000157796, ENSG0000…	567	2914	16650	1.2999640487629505	0.991228441889329	0.17909128861790535	1.771445152498352
GOTERM_CC_FAT	GO:0005813~centrosome	33	4.564315352697095	9.679580448595935E-4	ENSG00000138175, ENSG00000116198, ENSG00000174483, ENSG00000214367, ENSG00000171552, ENSG00000100154, ENSG00000164953, ENSG00000175203, ENSG00000068796, ENSG00000198089, ENSG00000140463, ENSG00000103494, ENSG00000170037, ENSG00000152082, ENSG00000041880, ENSG00000088986, ENSG00000131437, ENSG00000121289, ENSG00000111057, ENSG00000054282, ENSG00000260914, ENSG00000090565, ENSG00000187535, ENSG0000…	521	496	14527	1.855113460466844	0.4702171074807556	0.06155290771876032	1.437323285906733
GOTERM_CC_FAT	GO:0031513~nonmotile primary cilium	15	2.0746887966804977	9.875359395262228E-4	ENSG00000138175, ENSG00000121289, ENSG00000131437, ENSG00000157796, ENSG00000187535, ENSG00000163913, ENSG00000204852, ENSG00000164953, ENSG00000181751, ENSG00000165533, ENSG00000140463, ENSG00000069974, ENSG00000144061, ENSG00000103494, ENSG00000204104	521	150	14527	2.788291746641075	0.47698422958209974	0.05721983925913798	1.4661946507971368
UP_KEYWORDS	Senior-Loken syndrome	4	0.5532503457814661	0.001047844860066952	ENSG00000144061, ENSG00000157796, ENSG00000054282, ENSG00000204104	662	7	20581	17.76521363832542	0.3215237922797385	0.027327228189462205	1.435307838336397
GOTERM_BP_FAT	GO:0021904~dorsal/ventral neural tube patterning	6	0.8298755186721992	0.0011082966252740796	ENSG00000129514, ENSG00000163913, ENSG00000204852, ENSG00000157796, ENSG00000131437, ENSG00000204104	567	24	16650	7.341269841269841	0.9962939325097802	0.20061400928529205	2.0902891491662134
GOTERM_BP_FAT	GO:0000902~cell morphogenesis	63	8.71369294605809	0.001416568658185825	ENSG00000115109, ENSG00000028528, ENSG00000103260, ENSG00000115694, ENSG00000187164, ENSG00000107485, ENSG00000149925, ENSG00000127418, ENSG00000140463, ENSG00000135407, ENSG00000169221, ENSG00000114745, ENSG00000124839, ENSG00000138660, ENSG00000129514, ENSG00000163093, ENSG00000121289, ENSG00000131437, ENSG00000157796, ENSG00000187535, ENSG00000113712, ENSG00000186635, ENSG00000214413, ENSG0000…	567	1240	16650	1.4919354838709677	0.9992197593823122	0.24060046121390644	2.6643011214383394
UP_KEYWORDS	Polymorphism	425	58.78284923928078	0.0015104907330550621	ENSG00000164081, ENSG00000109501, ENSG00000139637, ENSG00000100079, ENSG00000121410, ENSG00000156873, ENSG00000128833, ENSG00000103227, ENSG00000144228, ENSG00000196166, ENSG00000170619, ENSG00000088543, ENSG00000278139, ENSG00000183780, ENSG00000121310, ENSG00000102078, ENSG00000152104, ENSG00000198911, ENSG00000241962, ENSG00000257591, ENSG00000111321, ENSG00000132749, ENSG00000139625, ENSG0000…	662	12043	20581	1.097141712488959	0.428393287403382	0.03660034153706393	2.0629260585689924
GOTERM_BP_FAT	GO:0032989~cellular component morphogenesis	66	9.12863070539419	0.0016025179520825438	ENSG00000115109, ENSG00000028528, ENSG00000103260, ENSG00000115694, ENSG00000187164, ENSG00000107485, ENSG00000149925, ENSG00000127418, ENSG00000140463, ENSG00000135407, ENSG00000169221, ENSG00000114745, ENSG00000124839, ENSG00000138660, ENSG00000129514, ENSG00000163093, ENSG00000121289, ENSG00000131437, ENSG00000157796, ENSG00000187535, ENSG00000113712, ENSG00000186635, ENSG00000214413, ENSG0000…	567	1321	16650	1.467142496665585	0.9996952440751862	0.2590720024551465	3.009001100897979
GOTERM_BP_FAT	GO:0051650~establishment of vesicle localization	19	2.627939142461964	0.0016036388767456655	ENSG00000124839, ENSG00000138660, ENSG00000104133, ENSG00000163093, ENSG00000101098, ENSG00000131437, ENSG00000070540, ENSG00000115648, ENSG00000181031, ENSG00000092531, ENSG00000152700, ENSG00000175203, ENSG00000069974, ENSG00000140463, ENSG00000170743, ENSG00000138674, ENSG00000114745, ENSG00000197386, ENSG00000168993	567	242	16650	2.3055227600682144	0.9996969663981486	0.2512463427199543	3.011075482256298
UP_KEYWORDS	Obesity	8	1.1065006915629323	0.0018169398382988711	ENSG00000072364, ENSG00000164953, ENSG00000174483, ENSG00000163093, ENSG00000214413, ENSG00000165533, ENSG00000140463, ENSG00000256349, ENSG00000054282	662	55	20581	4.5220543806646525	0.4897626227587665	0.0411829088318828	2.476607233802175
UP_KEYWORDS	Endosome	29	4.011065006915629	0.0019047639438166267	ENSG00000205593, ENSG00000099282, ENSG00000251201, ENSG00000115145, ENSG00000028528, ENSG00000101337, ENSG00000182606, ENSG00000109180, ENSG00000204084, ENSG00000070540, ENSG00000239732, ENSG00000148219, ENSG00000105221, ENSG00000109332, ENSG00000069974, ENSG00000109270, ENSG00000124839, ENSG00000138660, ENSG00000147144, ENSG00000029725, ENSG00000039319, ENSG00000143878, ENSG00000134851, ENSG0000…	662	481	20581	1.874396241465728	0.5061061759683516	0.040646980524572385	2.594863447412299
GOTERM_CC_FAT	GO:0072372~primary cilium	18	2.4896265560165975	0.002002473836153631	ENSG00000138175, ENSG00000088986, ENSG00000121289, ENSG00000131437, ENSG00000157796, ENSG00000187535, ENSG00000163913, ENSG00000113712, ENSG00000204852, ENSG00000164953, ENSG00000181751, ENSG00000165533, ENSG00000140463, ENSG00000069974, ENSG00000144061, ENSG00000103494, ENSG00000198718, ENSG00000204104	521	216	14527	2.323576455534229	0.7315095255767867	0.10378802990765434	2.952153009383285
UP_KEYWORDS	Cell junction	37	5.117565698478561	0.002114928052467425	ENSG00000115109, ENSG00000102606, ENSG00000101098, ENSG00000185046, ENSG00000109738, ENSG00000171552, ENSG00000081026, ENSG00000101558, ENSG00000105088, ENSG00000144283, ENSG00000124171, ENSG00000170743, ENSG00000107864, ENSG00000103494, ENSG00000104067, ENSG00000050820, ENSG00000001631, ENSG00000132849, ENSG00000102359, ENSG00000146555, ENSG00000273749, ENSG00000157224, ENSG00000126562, ENSG0000…	662	675	20581	1.7041445675282532	0.5431280107203533	0.04258617088925731	2.8773122187854216
GOTERM_BP_FAT	GO:0010970~establishment of localization by movement along microtubule	11	1.5214384508990317	0.0021207238088873674	ENSG00000138175, ENSG00000187535, ENSG00000104133, ENSG00000163913, ENSG00000054523, ENSG00000088986, ENSG00000186868, ENSG00000157796, ENSG00000131437, ENSG00000197386, ENSG00000204104	567	100	16650	3.2301587301587302	0.9999778302425504	0.3089507531450707	3.9635227659515104
GOTERM_BP_FAT	GO:0051649~establishment of localization in cell	92	12.72475795297372	0.0022755815919690927	ENSG00000251201, ENSG00000028528, ENSG00000115145, ENSG00000101337, ENSG00000101098, ENSG00000170248, ENSG00000103227, ENSG00000108559, ENSG00000120805, ENSG00000135124, ENSG00000115694, ENSG00000131238, ENSG00000054523, ENSG00000140463, ENSG00000152104, ENSG00000198793, ENSG00000198911, ENSG00000204569, ENSG00000169221, ENSG00000114745, ENSG00000254806, ENSG00000124839, ENSG00000122068, ENSG0000…	567	2004	16650	1.3480974558818868	0.9999898721924596	0.3184194614801079	4.247034958519713
GOTERM_BP_FAT	GO:0042073~intraciliary transport	6	0.8298755186721992	0.002291131414138445	ENSG00000138175, ENSG00000187535, ENSG00000163913, ENSG00000088986, ENSG00000157796, ENSG00000204104	567	28	16650	6.29251700680272	0.9999906384608435	0.3116879138848876	4.275459573669382
GOTERM_CC_FAT	GO:0005923~bicellular tight junction	12	1.6597510373443984	0.002400586284361677	ENSG00000132849, ENSG00000101558, ENSG00000105289, ENSG00000124171, ENSG00000157224, ENSG00000126562, ENSG00000110092, ENSG00000144061, ENSG00000143375, ENSG00000103494, ENSG00000104067, ENSG00000081026	521	113	14527	2.9610177840436194	0.7933394808745854	0.11421667324362672	3.5292939335345497
UP_KEYWORDS	Protein transport	34	4.702627939142462	0.0025912325617457556	ENSG00000138175, ENSG00000251201, ENSG00000115145, ENSG00000028528, ENSG00000136240, ENSG00000174483, ENSG00000170248, ENSG00000122218, ENSG00000108559, ENSG00000196586, ENSG00000148219, ENSG00000181751, ENSG00000064652, ENSG00000140463, ENSG00000197879, ENSG00000168434, ENSG00000138674, ENSG00000114745, ENSG00000124839, ENSG00000138660, ENSG00000132881, ENSG00000163093, ENSG00000029725, ENSG0000…	662	610	20581	1.7328364122628894	0.6171072586899422	0.049271109744254304	3.514629458686447
GOTERM_BP_FAT	GO:0010638~positive regulation of organelle organization	35	4.840940525587829	0.002604999709614035	ENSG00000173011, ENSG00000119048, ENSG00000132254, ENSG00000170248, ENSG00000113648, ENSG00000115091, ENSG00000159692, ENSG00000137288, ENSG00000177479, ENSG00000183978, ENSG00000088808, ENSG00000159348, ENSG00000107485, ENSG00000178188, ENSG00000109332, ENSG00000105221, ENSG00000135423, ENSG00000140463, ENSG00000198793, ENSG00000197879, ENSG00000198911, ENSG00000186868, ENSG00000196405, ENSG0000…	567	600	16650	1.7129629629629628	0.9999980876854841	0.33732783498420893	4.8474950543022866
GOTERM_BP_FAT	GO:0051648~vesicle localization	19	2.627939142461964	0.0026723566669205	ENSG00000124839, ENSG00000138660, ENSG00000104133, ENSG00000163093, ENSG00000101098, ENSG00000131437, ENSG00000070540, ENSG00000115648, ENSG00000181031, ENSG00000092531, ENSG00000152700, ENSG00000175203, ENSG00000069974, ENSG00000140463, ENSG00000170743, ENSG00000138674, ENSG00000114745, ENSG00000197386, ENSG00000168993	567	254	16650	2.1966004249468813	0.9999986401195321	0.3359094580233548	4.9698325118315285
GOTERM_BP_FAT	GO:0010256~endomembrane system organization	33	4.564315352697095	0.0028557424554305306	ENSG00000273217, ENSG00000099282, ENSG00000115145, ENSG00000102606, ENSG00000174483, ENSG00000170248, ENSG00000130202, ENSG00000108559, ENSG00000120805, ENSG00000171552, ENSG00000187164, ENSG00000101558, ENSG00000115694, ENSG00000081923, ENSG00000185774, ENSG00000105221, ENSG00000069974, ENSG00000168434, ENSG00000114745, ENSG00000254806, ENSG00000138119, ENSG00000168890, ENSG00000100815, ENSG0000…	567	559	16650	1.7335377800494078	0.9999994625397731	0.3459688677101036	5.302153212448168
GOTERM_BP_FAT	GO:0034394~protein localization to cell surface	7	0.9681881051175657	0.003142986699415122	ENSG00000213853, ENSG00000213463, ENSG00000148219, ENSG00000101337, ENSG00000178568, ENSG00000142892, ENSG00000152642	567	43	16650	4.780361757105943	0.9999998744776767	0.36493146013333744	5.820467745184588
UP_KEYWORDS	Transport	86	11.89488243430152	0.0033230356538722734	ENSG00000251201, ENSG00000028528, ENSG00000115145, ENSG00000101098, ENSG00000170248, ENSG00000167703, ENSG00000109738, ENSG00000108559, ENSG00000145217, ENSG00000117620, ENSG00000160194, ENSG00000135124, ENSG00000183780, ENSG00000100003, ENSG00000007402, ENSG00000185774, ENSG00000110628, ENSG00000122912, ENSG00000064652, ENSG00000040487, ENSG00000102078, ENSG00000140463, ENSG00000164241, ENSG0000…	662	1978	20581	1.3517010376986733	0.7081661377815296	0.05972089744909892	4.4862616730568465
GOTERM_CC_FAT	GO:0035869~ciliary transition zone	6	0.8298755186721992	0.003358537169142476	ENSG00000164953, ENSG00000204852, ENSG00000181751, ENSG00000140463, ENSG00000103494, ENSG00000204104	521	29	14527	5.76887947580912	0.8899596819849006	0.14583963181823223	4.904930575777278
GOTERM_BP_FAT	GO:0021915~neural tube development	14	1.9363762102351314	0.003428306148381771	ENSG00000187535, ENSG00000129514, ENSG00000163913, ENSG00000204852, ENSG00000075275, ENSG00000125850, ENSG00000103197, ENSG00000140463, ENSG00000103494, ENSG00000157796, ENSG00000131437, ENSG00000169641, ENSG00000164066, ENSG00000204104	567	161	16650	2.5534851621808143	0.9999999704098026	0.38217536908367367	6.332647271733571
GOTERM_BP_FAT	GO:0016192~vesicle-mediated transport	71	9.820193637621024	0.0035733869292268886	ENSG00000251201, ENSG00000028528, ENSG00000101337, ENSG00000121410, ENSG00000101098, ENSG00000170248, ENSG00000103227, ENSG00000134215, ENSG00000120805, ENSG00000131238, ENSG00000248672, ENSG00000149925, ENSG00000145103, ENSG00000169221, ENSG00000114745, ENSG00000254806, ENSG00000124839, ENSG00000138660, ENSG00000100815, ENSG00000029725, ENSG00000033327, ENSG00000039319, ENSG00000143393, ENSG0000…	567	1494	16650	1.3955292067741867	0.9999999858104973	0.3863920119804394	6.592069812924095
GOTERM_BP_FAT	GO:0035721~intraciliary retrograde transport	4	0.5532503457814661	0.003921566158292209	ENSG00000187535, ENSG00000163913, ENSG00000088986, ENSG00000157796	567	10	16650	11.746031746031745	0.9999999975690496	0.406651433589319	7.211883136536546
GOTERM_BP_FAT	GO:0044087~regulation of cellular component biogenesis	43	5.94744121715076	0.00414013814492749	ENSG00000115109, ENSG00000164331, ENSG00000132254, ENSG00000164808, ENSG00000170248, ENSG00000103148, ENSG00000115091, ENSG00000081923, ENSG00000217128, ENSG00000146242, ENSG00000137801, ENSG00000204842, ENSG00000140463, ENSG00000197879, ENSG00000198793, ENSG00000135407, ENSG00000100614, ENSG00000186868, ENSG00000169221, ENSG00000196405, ENSG00000124839, ENSG00000138660, ENSG00000135924, ENSG0000…	567	807	16650	1.5646820479534234	0.9999999991971076	0.41549788606797233	7.59898219200309
GOTERM_MF_FAT	GO:0003774~motor activity	12	1.6597510373443984	0.004182965163302676	ENSG00000175203, ENSG00000068796, ENSG00000054523, ENSG00000128833, ENSG00000140463, ENSG00000197879, ENSG00000088986, ENSG00000143375, ENSG00000163879, ENSG00000136883, ENSG00000131437, ENSG00000196586	487	138	15478	2.7636818141237387	0.9853786449091596	0.9853786449091596	6.414573267318535
GOTERM_CC_FAT	GO:0044450~microtubule organizing center part	14	1.9363762102351314	0.004239118991900827	ENSG00000116198, ENSG00000152082, ENSG00000041880, ENSG00000121289, ENSG00000131437, ENSG00000054282, ENSG00000111057, ENSG00000198089, ENSG00000140463, ENSG00000140299, ENSG00000197386, ENSG00000170037, ENSG00000103540, ENSG00000004838	521	157	14527	2.4863748059219777	0.9383802579457645	0.16954776472109712	6.153296722317226
GOTERM_BP_FAT	GO:0051128~regulation of cellular component organization	102	14.107883817427386	0.0049605110643004165	ENSG00000115109, ENSG00000145868, ENSG00000164331, ENSG00000113648, ENSG00000143418, ENSG00000159692, ENSG00000115694, ENSG00000187164, ENSG00000131238, ENSG00000107485, ENSG00000149925, ENSG00000198793, ENSG00000140463, ENSG00000198911, ENSG00000050820, ENSG00000135549, ENSG00000124839, ENSG00000134594, ENSG00000138660, ENSG00000131437, ENSG00000187535, ENSG00000113712, ENSG00000075275, ENSG0000…	567	2323	16650	1.2893835967447675	0.999999999987471	0.46611473950662274	9.038287095929077
GOTERM_BP_FAT	GO:0032402~melanosome transport	5	0.6915629322268326	0.005935171829610372	ENSG00000124839, ENSG00000175203, ENSG00000163093, ENSG00000140463, ENSG00000069974	567	22	16650	6.673881673881673	0.999999999999911	0.5194995521926945	10.720673117568625
GOTERM_MF_FAT	GO:0060589~nucleoside-triphosphatase regulator activity	21	2.904564315352697	0.006030093667643149	ENSG00000135924, ENSG00000137449, ENSG00000103148, ENSG00000029725, ENSG00000097096, ENSG00000134215, ENSG00000204084, ENSG00000109436, ENSG00000241484, ENSG00000186635, ENSG00000217128, ENSG00000179387, ENSG00000031003, ENSG00000103197, ENSG00000248405, ENSG00000140299, ENSG00000242173, ENSG00000169221, ENSG00000196914, ENSG00000076344, ENSG00000124126, ENSG00000001631	487	343	15478	1.9458576038218163	0.9977497970982087	0.9525636963730171	9.122632828035949
GOTERM_MF_FAT	GO:0008092~cytoskeletal protein binding	41	5.670816044260028	0.006404554806091373	ENSG00000172159, ENSG00000138175, ENSG00000206530, ENSG00000183230, ENSG00000115109, ENSG00000128833, ENSG00000196586, ENSG00000115091, ENSG00000187164, ENSG00000101558, ENSG00000198954, ENSG00000164953, ENSG00000175203, ENSG00000149925, ENSG00000068796, ENSG00000054523, ENSG00000157388, ENSG00000069974, ENSG00000140463, ENSG00000197879, ENSG00000135407, ENSG00000186868, ENSG00000196405, ENSG0000…	487	846	15478	1.5402789306848026	0.9984608934199223	0.8845423009279638	9.662600320544234
GOTERM_BP_FAT	GO:1902580~single-organism cellular localization	54	7.468879668049793	0.006669117189072187	ENSG00000099282, ENSG00000101098, ENSG00000109738, ENSG00000108559, ENSG00000185774, ENSG00000054523, ENSG00000140463, ENSG00000198793, ENSG00000204569, ENSG00000254806, ENSG00000124839, ENSG00000168890, ENSG00000163093, ENSG00000182093, ENSG00000033327, ENSG00000158987, ENSG00000131437, ENSG00000157796, ENSG00000153037, ENSG00000115648, ENSG00000092531, ENSG00000214413, ENSG00000196860, ENSG0000…	567	1102	16650	1.4389421830438163	0.9999999999999979	0.5525762637619172	11.96804864123795
GOTERM_BP_FAT	GO:2000010~positive regulation of protein localization to cell surface	4	0.5532503457814661	0.006834028392409703	ENSG00000213463, ENSG00000101337, ENSG00000178568, ENSG00000152642	567	12	16650	9.788359788359788	0.9999999999999991	0.5529286664844812	12.246042114181666
GOTERM_BP_FAT	GO:0051904~pigment granule transport	5	0.6915629322268326	0.006994708430707177	ENSG00000124839, ENSG00000175203, ENSG00000163093, ENSG00000140463, ENSG00000069974	567	23	16650	6.383712905452035	0.9999999999999996	0.5530477656807614	12.516102845789767
GOTERM_BP_FAT	GO:0032401~establishment of melanosome localization	5	0.6915629322268326	0.006994708430707177	ENSG00000124839, ENSG00000175203, ENSG00000163093, ENSG00000140463, ENSG00000069974	567	23	16650	6.383712905452035	0.9999999999999996	0.5530477656807614	12.516102845789767
GOTERM_CC_FAT	GO:0005814~centriole	11	1.5214384508990317	0.00729045968807331	ENSG00000116198, ENSG00000041880, ENSG00000198089, ENSG00000140463, ENSG00000140299, ENSG00000121289, ENSG00000131437, ENSG00000054282, ENSG00000197386, ENSG00000103540, ENSG00000170037	521	113	14527	2.7142663020399844	0.9917707485032635	0.2591845674091644	10.361762262843676
GOTERM_BP_FAT	GO:0051905~establishment of pigment granule localization	5	0.6915629322268326	0.008171990791789027	ENSG00000124839, ENSG00000175203, ENSG00000163093, ENSG00000140463, ENSG00000069974	567	24	16650	6.117724867724867	1.0	0.6016729971639048	14.470917009674233
GOTERM_MF_FAT	GO:0005543~phospholipid binding	21	2.904564315352697	0.00845224800550617	ENSG00000138119, ENSG00000251201, ENSG00000028528, ENSG00000163093, ENSG00000132254, ENSG00000163625, ENSG00000033327, ENSG00000039319, ENSG00000070540, ENSG00000143412, ENSG00000181031, ENSG00000021762, ENSG00000081923, ENSG00000100003, ENSG00000186635, ENSG00000137801, ENSG00000064652, ENSG00000170743, ENSG00000142892, ENSG00000124126, ENSG00000001631	487	354	15478	1.8853931020081438	0.9998076273501587	0.8822296863166694	12.562579618056258
GOTERM_CC_FAT	GO:0005911~cell-cell junction	36	4.979253112033195	0.009262673445115612	ENSG00000183230, ENSG00000028528, ENSG00000132254, ENSG00000130202, ENSG00000196586, ENSG00000115091, ENSG00000198561, ENSG00000081026, ENSG00000187164, ENSG00000101558, ENSG00000144283, ENSG00000124171, ENSG00000149925, ENSG00000145103, ENSG00000127418, ENSG00000110092, ENSG00000103494, ENSG00000104067, ENSG00000001631, ENSG00000132849, ENSG00000157224, ENSG00000126562, ENSG00000214530, ENSG0000…	521	644	14527	1.5586724049546383	0.9977674932643411	0.3016926165850422	12.98746005933199
GOTERM_MF_FAT	GO:0030695~GTPase regulator activity	19	2.627939142461964	0.009300180545729998	ENSG00000137449, ENSG00000103148, ENSG00000029725, ENSG00000097096, ENSG00000134215, ENSG00000204084, ENSG00000109436, ENSG00000241484, ENSG00000186635, ENSG00000179387, ENSG00000031003, ENSG00000103197, ENSG00000248405, ENSG00000140299, ENSG00000242173, ENSG00000169221, ENSG00000196914, ENSG00000076344, ENSG00000124126, ENSG00000001631	487	310	15478	1.9479499238259257	0.999918787941789	0.847971817530265	13.737709522165375
GOTERM_BP_FAT	GO:0032400~melanosome localization	5	0.6915629322268326	0.00947197627756134	ENSG00000124839, ENSG00000175203, ENSG00000163093, ENSG00000140463, ENSG00000069974	567	25	16650	5.873015873015873	1.0	0.6480972973541275	16.581367953686875
GOTERM_BP_FAT	GO:0033043~regulation of organelle organization	55	7.607192254495159	0.010017723650309875	ENSG00000170248, ENSG00000113648, ENSG00000159692, ENSG00000107485, ENSG00000198793, ENSG00000140463, ENSG00000135407, ENSG00000198911, ENSG00000169221, ENSG00000135549, ENSG00000134594, ENSG00000138660, ENSG00000187535, ENSG00000122386, ENSG00000186635, ENSG00000075275, ENSG00000116299, ENSG00000198718, ENSG00000124126, ENSG00000197386, ENSG00000204104, ENSG00000173011, ENSG00000132254, ENSG0000…	567	1152	16650	1.401978615520282	1.0	0.6608699710651136	17.4525691905134
GOTERM_BP_FAT	GO:0007034~vacuolar transport	19	2.627939142461964	0.01006597969620249	ENSG00000124839, ENSG00000138660, ENSG00000028528, ENSG00000115145, ENSG00000182606, ENSG00000039319, ENSG00000143878, ENSG00000165102, ENSG00000070540, ENSG00000120805, ENSG00000260914, ENSG00000090565, ENSG00000048707, ENSG00000213853, ENSG00000102858, ENSG00000169221, ENSG00000134709, ENSG00000090581, ENSG00000254806	567	289	16650	1.9305761520294393	1.0	0.6549167229838728	17.529186245728045
GOTERM_BP_FAT	GO:0007018~microtubule-based movement	16	2.2130013831258646	0.010525674544935469	ENSG00000138175, ENSG00000104133, ENSG00000088986, ENSG00000157796, ENSG00000131437, ENSG00000115091, ENSG00000187535, ENSG00000172361, ENSG00000163913, ENSG00000068796, ENSG00000054523, ENSG00000140463, ENSG00000186868, ENSG00000136883, ENSG00000197386, ENSG00000204104	567	226	16650	2.0789436718640255	1.0	0.6638192974675775	18.255682214109658
GOTERM_BP_FAT	GO:0046907~intracellular transport	72	9.95850622406639	0.010629827670920246	ENSG00000251201, ENSG00000028528, ENSG00000115145, ENSG00000101337, ENSG00000103227, ENSG00000108559, ENSG00000120805, ENSG00000054523, ENSG00000140463, ENSG00000152104, ENSG00000198793, ENSG00000198911, ENSG00000204569, ENSG00000169221, ENSG00000114745, ENSG00000254806, ENSG00000122068, ENSG00000138660, ENSG00000100815, ENSG00000163093, ENSG00000033327, ENSG00000039319, ENSG00000143878, ENSG0000…	567	1594	16650	1.3264025811077254	1.0	0.6600416083000128	18.419439812395456
GOTERM_BP_FAT	GO:0051875~pigment granule localization	5	0.6915629322268326	0.010899294585993083	ENSG00000124839, ENSG00000175203, ENSG00000163093, ENSG00000140463, ENSG00000069974	567	26	16650	5.647130647130647	1.0	0.6620099064631954	18.841675341050856
GOTERM_MF_FAT	GO:0019904~protein domain specific binding	31	4.287690179806362	0.011242205941434361	ENSG00000115109, ENSG00000132254, ENSG00000120805, ENSG00000159692, ENSG00000171552, ENSG00000129473, ENSG00000101558, ENSG00000107485, ENSG00000197375, ENSG00000069974, ENSG00000198793, ENSG00000186868, ENSG00000104067, ENSG00000196405, ENSG00000050820, ENSG00000198353, ENSG00000170037, ENSG00000129514, ENSG00000072201, ENSG00000169047, ENSG00000155849, ENSG00000103275, ENSG00000088986, ENSG0000…	487	614	15478	1.6046458741614216	0.9999887632871742	0.8503397222186704	16.373606376439586
GOTERM_MF_FAT	GO:1901981~phosphatidylinositol phosphate binding	10	1.3831258644536653	0.013337744587195124	ENSG00000021762, ENSG00000186635, ENSG00000132254, ENSG00000163093, ENSG00000064652, ENSG00000033327, ENSG00000039319, ENSG00000170743, ENSG00000070540, ENSG00000001631	487	120	15478	2.6485284052019167	0.9999986760768385	0.8553674272970327	19.133127558109877
GOTERM_MF_FAT	GO:0008474~palmitoyl-(protein) hydrolase activity	3	0.4149377593360996	0.013570970610891131	ENSG00000258388, ENSG00000131238, ENSG00000221988	487	6	15478	15.891170431211501	0.9999989567911022	0.8212292713311565	19.434920305526894
GOTERM_MF_FAT	GO:0098599~palmitoyl hydrolase activity	3	0.4149377593360996	0.013570970610891131	ENSG00000258388, ENSG00000131238, ENSG00000221988	487	6	15478	15.891170431211501	0.9999989567911022	0.8212292713311565	19.434920305526894
GOTERM_BP_FAT	GO:1902589~single-organism organelle organization	72	9.95850622406639	0.013796970840279697	ENSG00000115109, ENSG00000170248, ENSG00000134215, ENSG00000113648, ENSG00000187164, ENSG00000083642, ENSG00000149925, ENSG00000140463, ENSG00000198793, ENSG00000135407, ENSG00000050820, ENSG00000170037, ENSG00000124839, ENSG00000138660, ENSG00000163093, ENSG00000157796, ENSG00000121289, ENSG00000131437, ENSG00000187535, ENSG00000092531, ENSG00000122386, ENSG00000113712, ENSG00000186635, ENSG0000…	567	1612	16650	1.311591634172279	1.0	0.7404206801506753	23.253194009700696
GOTERM_BP_FAT	GO:0007030~Golgi organization	9	1.2448132780082988	0.014654180944814722	ENSG00000115694, ENSG00000081923, ENSG00000113712, ENSG00000102606, ENSG00000100815, ENSG00000168434, ENSG00000114745, ENSG00000120805, ENSG00000197386	567	94	16650	2.8115501519756836	1.0	0.7548951883297557	24.51405311400048
GOTERM_MF_FAT	GO:0005096~GTPase activator activity	17	2.351313969571231	0.01527206924452058	ENSG00000103148, ENSG00000029725, ENSG00000097096, ENSG00000134215, ENSG00000204084, ENSG00000109436, ENSG00000241484, ENSG00000186635, ENSG00000179387, ENSG00000031003, ENSG00000103197, ENSG00000248405, ENSG00000140299, ENSG00000242173, ENSG00000169221, ENSG00000196914, ENSG00000076344, ENSG00000124126	487	279	15478	1.9365584038035517	0.999999816858636	0.8215893744242779	21.604427223482624
GOTERM_BP_FAT	GO:0043982~histone H4-K8 acetylation	4	0.5532503457814661	0.015726591178069797	ENSG00000103510, ENSG00000120071, ENSG00000114982, ENSG00000163875	567	16	16650	7.341269841269841	1.0	0.772778025106252	26.063821066531833
GOTERM_BP_FAT	GO:0043981~histone H4-K5 acetylation	4	0.5532503457814661	0.015726591178069797	ENSG00000103510, ENSG00000120071, ENSG00000114982, ENSG00000163875	567	16	16650	7.341269841269841	1.0	0.772778025106252	26.063821066531833
GOTERM_BP_FAT	GO:0031998~regulation of fatty acid beta-oxidation	4	0.5532503457814661	0.015726591178069797	ENSG00000169047, ENSG00000105221, ENSG00000198793, ENSG00000214456	567	16	16650	7.341269841269841	1.0	0.772778025106252	26.063821066531833
GOTERM_BP_FAT	GO:0044381~glucose import in response to insulin stimulus	4	0.5532503457814661	0.015726591178069797	ENSG00000169047, ENSG00000170476, ENSG00000105221, ENSG00000278139	567	16	16650	7.341269841269841	1.0	0.772778025106252	26.063821066531833
GOTERM_BP_FAT	GO:0044089~positive regulation of cellular component biogenesis	25	3.4578146611341634	0.016055282995405477	ENSG00000138660, ENSG00000115109, ENSG00000102359, ENSG00000164808, ENSG00000103319, ENSG00000132254, ENSG00000170248, ENSG00000273749, ENSG00000111530, ENSG00000115091, ENSG00000260914, ENSG00000186635, ENSG00000217128, ENSG00000146242, ENSG00000116299, ENSG00000198793, ENSG00000197879, ENSG00000140463, ENSG00000144061, ENSG00000158258, ENSG00000186868, ENSG00000198718, ENSG00000196405, ENSG0000…	567	441	16650	1.6646870388366986	1.0	0.7736200783781806	26.5327536404672
GOTERM_BP_FAT	GO:0031503~protein complex localization	10	1.3831258644536653	0.01655154220878345	ENSG00000138175, ENSG00000187535, ENSG00000239732, ENSG00000163913, ENSG00000185046, ENSG00000082196, ENSG00000100614, ENSG00000088986, ENSG00000157796, ENSG00000204104	567	115	16650	2.553485162180814	1.0	0.7778691693000666	27.235412678028247
GOTERM_BP_FAT	GO:2000008~regulation of protein localization to cell surface	5	0.6915629322268326	0.01796256423402299	ENSG00000213463, ENSG00000148219, ENSG00000101337, ENSG00000178568, ENSG00000152642	567	30	16650	4.894179894179894	1.0	0.7991607941636458	29.198668253800854
GOTERM_CC_FAT	GO:0030054~cell junction	65	8.990318118948824	0.018142100306501575	ENSG00000115109, ENSG00000028528, ENSG00000101098, ENSG00000170248, ENSG00000109738, ENSG00000198561, ENSG00000081026, ENSG00000135124, ENSG00000187164, ENSG00000149925, ENSG00000145103, ENSG00000127418, ENSG00000107864, ENSG00000050820, ENSG00000001631, ENSG00000157224, ENSG00000134755, ENSG00000143878, ENSG00000187486, ENSG00000100711, ENSG00000092531, ENSG00000180530, ENSG00000168807, ENSG0000…	521	1379	14527	1.3142781981992013	0.9999939199526747	0.4868822321690395	23.944458291955396
UP_KEYWORDS	Zinc-finger	74	10.235131396957122	0.0183969439037044	ENSG00000100105, ENSG00000100532, ENSG00000091831, ENSG00000181666, ENSG00000177599, ENSG00000134215, ENSG00000196724, ENSG00000162664, ENSG00000261459, ENSG00000107485, ENSG00000204219, ENSG00000178951, ENSG00000164576, ENSG00000174796, ENSG00000131849, ENSG00000204569, ENSG00000265491, ENSG00000085644, ENSG00000099326, ENSG00000257591, ENSG00000169955, ENSG00000039319, ENSG00000170500, ENSG0000…	662	1781	20581	1.291743495880484	0.9989617936485797	0.2790282125634258	22.589796052744916
GOTERM_BP_FAT	GO:1900076~regulation of cellular response to insulin stimulus	7	0.9681881051175657	0.018486828920670884	ENSG00000169047, ENSG00000170476, ENSG00000103197, ENSG00000105221, ENSG00000185338, ENSG00000197879, ENSG00000278139	567	62	16650	3.315412186379928	1.0	0.8029011790014602	29.915243012238403
GOTERM_BP_FAT	GO:0043087~regulation of GTPase activity	35	4.840940525587829	0.019457892280825083	ENSG00000205593, ENSG00000273217, ENSG00000102606, ENSG00000116191, ENSG00000103148, ENSG00000137449, ENSG00000134215, ENSG00000204084, ENSG00000109436, ENSG00000144283, ENSG00000217128, ENSG00000178568, ENSG00000179387, ENSG00000031003, ENSG00000105221, ENSG00000109270, ENSG00000198793, ENSG00000140463, ENSG00000248405, ENSG00000169221, ENSG00000196914, ENSG00000169047, ENSG00000065361, ENSG0000…	567	691	16650	1.4873773918636435	1.0	0.8138521594153075	31.224396019974886
GOTERM_CC_FAT	GO:0005773~vacuole	58	8.022130013831259	0.01959843772823992	ENSG00000205593, ENSG00000099282, ENSG00000251201, ENSG00000115145, ENSG00000028528, ENSG00000198589, ENSG00000101337, ENSG00000109180, ENSG00000165102, ENSG00000135124, ENSG00000131238, ENSG00000127415, ENSG00000040487, ENSG00000198793, ENSG00000124839, ENSG00000147144, ENSG00000138660, ENSG00000168890, ENSG00000221988, ENSG00000029725, ENSG00000039319, ENSG00000134851, ENSG00000143878, ENSG0000…	521	1212	14527	1.3343310338711414	0.9999977037430855	0.49509275319730184	25.613566449801706
GOTERM_MF_FAT	GO:0008134~transcription factor binding	26	3.5961272475795294	0.019778983474874404	ENSG00000163517, ENSG00000109501, ENSG00000091831, ENSG00000174483, ENSG00000159692, ENSG00000124177, ENSG00000088808, ENSG00000107485, ENSG00000198793, ENSG00000140463, ENSG00000110092, ENSG00000129514, ENSG00000103510, ENSG00000163093, ENSG00000103275, ENSG00000111530, ENSG00000171604, ENSG00000134107, ENSG00000196498, ENSG00000185129, ENSG00000180530, ENSG00000165533, ENSG00000171497, ENSG0000…	487	512	15478	1.6139469969199178	0.9999999982027773	0.8665064787643962	27.090746713946
GOTERM_CC_FAT	GO:0097542~ciliary tip	6	0.8298755186721992	0.01983552154180257	ENSG00000187535, ENSG00000163913, ENSG00000088986, ENSG00000157796, ENSG00000131437, ENSG00000204104	521	44	14527	3.8022160181469205	0.9999980406257045	0.48167056741976244	25.882030972759253
GOTERM_MF_FAT	GO:0016790~thiolester hydrolase activity	5	0.6915629322268326	0.02114225746748761	ENSG00000063854, ENSG00000177465, ENSG00000258388, ENSG00000131238, ENSG00000221988	487	34	15478	4.673873656238676	0.9999999995580868	0.858884054695424	28.67806111727965
GOTERM_BP_FAT	GO:0000910~cytokinesis	10	1.3831258644536653	0.02124893531902774	ENSG00000138175, ENSG00000155366, ENSG00000144283, ENSG00000140463, ENSG00000143878, ENSG00000115091, ENSG00000171552, ENSG00000260914, ENSG00000090565, ENSG00000170037	567	120	16650	2.447089947089947	1.0	0.835855971147334	33.57846372232631
GOTERM_BP_FAT	GO:1903960~negative regulation of anion transmembrane transport	3	0.4149377593360996	0.021625335025768917	ENSG00000137801, ENSG00000105221, ENSG00000198793	567	7	16650	12.58503401360544	1.0	0.8362179771767753	34.063381312497675
GOTERM_BP_FAT	GO:0046903~secretion	51	7.053941908713693	0.02168671942969632	ENSG00000121410, ENSG00000101098, ENSG00000170248, ENSG00000103227, ENSG00000135124, ENSG00000007402, ENSG00000131238, ENSG00000107485, ENSG00000145103, ENSG00000149925, ENSG00000134852, ENSG00000033327, ENSG00000187486, ENSG00000196498, ENSG00000090565, ENSG00000092531, ENSG00000082196, ENSG00000113494, ENSG00000168993, ENSG00000183044, ENSG00000102606, ENSG00000122218, ENSG00000076554, ENSG0000…	567	1098	16650	1.363951773787839	1.0	0.8322275066344644	34.14214431181721
GOTERM_BP_FAT	GO:0009953~dorsal/ventral pattern formation	9	1.2448132780082988	0.021705727639407674	ENSG00000129514, ENSG00000163913, ENSG00000204852, ENSG00000125850, ENSG00000136944, ENSG00000157796, ENSG00000131437, ENSG00000164066, ENSG00000204104	567	101	16650	2.6166902404526167	1.0	0.8276740632424249	34.16651587142415
GOTERM_BP_FAT	GO:2001273~regulation of glucose import in response to insulin stimulus	4	0.5532503457814661	0.021794918569307632	ENSG00000169047, ENSG00000170476, ENSG00000105221, ENSG00000278139	567	18	16650	6.525573192239858	1.0	0.8241430623972446	34.28075880468187
GOTERM_BP_FAT	GO:1990778~protein localization to cell periphery	15	2.0746887966804977	0.022563197786193718	ENSG00000273217, ENSG00000099282, ENSG00000168890, ENSG00000174483, ENSG00000158987, ENSG00000111057, ENSG00000171552, ENSG00000260914, ENSG00000179364, ENSG00000213853, ENSG00000185774, ENSG00000214413, ENSG00000105221, ENSG00000165533, ENSG00000131626, ENSG00000256349, ENSG00000254806	567	226	16650	1.949009692372524	1.0	0.8300691693124683	35.257084780301376
GOTERM_BP_FAT	GO:0007264~small GTPase mediated signal transduction	28	3.872752420470263	0.02264525169690538	ENSG00000138175, ENSG00000273217, ENSG00000157869, ENSG00000165105, ENSG00000102606, ENSG00000213463, ENSG00000132254, ENSG00000079974, ENSG00000116191, ENSG00000134215, ENSG00000120805, ENSG00000187164, ENSG00000069974, ENSG00000196914, ENSG00000001631, ENSG00000124839, ENSG00000134594, ENSG00000155366, ENSG00000132881, ENSG00000155849, ENSG00000273749, ENSG00000134533, ENSG00000143878, ENSG0000…	567	527	16650	1.5601939700611427	1.0	0.8265612606396399	35.36054239763205
GOTERM_CC_FAT	GO:0030027~lamellipodium	13	1.7980636237897647	0.02271086384501371	ENSG00000187164, ENSG00000183230, ENSG00000028528, ENSG00000102606, ENSG00000141424, ENSG00000273749, ENSG00000169398, ENSG00000163697, ENSG00000115091, ENSG00000198561, ENSG00000154380, ENSG00000196405, ENSG00000050820	521	174	14527	2.0832064773755157	0.9999997148097941	0.5120899732008493	29.066796366484315
GOTERM_MF_FAT	GO:0008047~enzyme activator activity	25	3.4578146611341634	0.022759807732953805	ENSG00000103148, ENSG00000134215, ENSG00000204084, ENSG00000120805, ENSG00000109436, ENSG00000085871, ENSG00000031003, ENSG00000179387, ENSG00000109270, ENSG00000248405, ENSG00000169221, ENSG00000196914, ENSG00000213316, ENSG00000135924, ENSG00000065361, ENSG00000029725, ENSG00000097096, ENSG00000198598, ENSG00000241484, ENSG00000186635, ENSG00000103197, ENSG00000140299, ENSG00000113494, ENSG0000…	487	494	15478	1.6084180598392206	0.9999999999165683	0.8554191011792336	30.519438776982078
GOTERM_BP_FAT	GO:0008589~regulation of smoothened signaling pathway	7	0.9681881051175657	0.022829930227697005	ENSG00000187535, ENSG00000129514, ENSG00000163913, ENSG00000204852, ENSG00000103494, ENSG00000164066, ENSG00000204104	567	65	16650	3.1623931623931623	1.0	0.8244832208982532	35.5928214596324
GOTERM_BP_FAT	GO:0006892~post-Golgi vesicle-mediated transport	7	0.9681881051175657	0.022829930227697005	ENSG00000138175, ENSG00000021762, ENSG00000138660, ENSG00000092531, ENSG00000103544, ENSG00000070540, ENSG00000254806	567	65	16650	3.1623931623931623	1.0	0.8244832208982532	35.5928214596324
GOTERM_CC_FAT	GO:0070062~extracellular exosome	120	16.59751037344398	0.022924727788075576	ENSG00000164081, ENSG00000251201, ENSG00000120949, ENSG00000139637, ENSG00000121410, ENSG00000128833, ENSG00000187720, ENSG00000113648, ENSG00000134215, ENSG00000120805, ENSG00000169641, ENSG00000143412, ENSG00000099769, ENSG00000115694, ENSG00000100003, ENSG00000131238, ENSG00000143409, ENSG00000149925, ENSG00000167671, ENSG00000196914, ENSG00000124839, ENSG00000162078, ENSG00000166347, ENSG0000…	521	2811	14527	1.190305975086905	0.9999997529512632	0.49919121549016077	29.29849791690219
UP_KEYWORDS	Lyase	11	1.5214384508990317	0.023142691699159133	ENSG00000074410, ENSG00000166224, ENSG00000139631, ENSG00000121310, ENSG00000162104, ENSG00000170502, ENSG00000149925, ENSG00000132570, ENSG00000213316, ENSG00000188316, ENSG00000140398	662	150	20581	2.279869083585096	0.9998272102007991	0.325505992672378	27.594098914046093
GOTERM_CC_FAT	GO:0030990~intraciliary transport particle	5	0.6915629322268326	0.023749245966007887	ENSG00000187535, ENSG00000163913, ENSG00000157796, ENSG00000131437, ENSG00000204104	521	31	14527	4.497244752646894	0.9999998580070425	0.4961834034399474	30.185192612784085
GOTERM_BP_FAT	GO:0016197~endosomal transport	16	2.2130013831258646	0.024043602802470698	ENSG00000124839, ENSG00000138660, ENSG00000028528, ENSG00000115145, ENSG00000039319, ENSG00000182606, ENSG00000143878, ENSG00000070540, ENSG00000120805, ENSG00000260914, ENSG00000090565, ENSG00000213853, ENSG00000102858, ENSG00000169221, ENSG00000134709, ENSG00000254806	567	250	16650	1.8793650793650793	1.0	0.8358035519105477	37.0997522413656
GOTERM_BP_FAT	GO:0030032~lamellipodium assembly	6	0.8298755186721992	0.02486412796314529	ENSG00000102606, ENSG00000178188, ENSG00000132254, ENSG00000273749, ENSG00000198793, ENSG00000134215	567	49	16650	3.595724003887269	1.0	0.8415064952531316	38.09954613014979
GOTERM_MF_FAT	GO:0003700~transcription factor activity, sequence-specific DNA binding	52	7.192254495159059	0.024963822288660144	ENSG00000100105, ENSG00000091831, ENSG00000196724, ENSG00000159692, ENSG00000107485, ENSG00000178951, ENSG00000165185, ENSG00000198911, ENSG00000131849, ENSG00000085644, ENSG00000099326, ENSG00000129514, ENSG00000072364, ENSG00000221886, ENSG00000134852, ENSG00000143190, ENSG00000105419, ENSG00000124664, ENSG00000186448, ENSG00000167232, ENSG00000122386, ENSG00000155592, ENSG00000186496, ENSG0000…	487	1231	15478	1.342552172904952	0.9999999999914316	0.8591735281513303	32.95683042626681
GOTERM_MF_FAT	GO:0001071~nucleic acid binding transcription factor activity	52	7.192254495159059	0.02560486822749588	ENSG00000100105, ENSG00000091831, ENSG00000196724, ENSG00000159692, ENSG00000107485, ENSG00000178951, ENSG00000165185, ENSG00000198911, ENSG00000131849, ENSG00000085644, ENSG00000099326, ENSG00000129514, ENSG00000072364, ENSG00000221886, ENSG00000134852, ENSG00000143190, ENSG00000105419, ENSG00000124664, ENSG00000186448, ENSG00000167232, ENSG00000122386, ENSG00000155592, ENSG00000186496, ENSG0000…	487	1232	15478	1.3414624389983731	0.9999999999955844	0.8455003160149241	33.650574064653746
GOTERM_BP_FAT	GO:0001667~ameboidal-type cell migration	19	2.627939142461964	0.025649860086692785	ENSG00000122694, ENSG00000115109, ENSG00000213463, ENSG00000102606, ENSG00000102359, ENSG00000143878, ENSG00000166224, ENSG00000213853, ENSG00000107485, ENSG00000178568, ENSG00000137801, ENSG00000105429, ENSG00000125850, ENSG00000181751, ENSG00000169398, ENSG00000001617, ENSG00000050820, ENSG00000196405, ENSG00000001631	567	320	16650	1.7435515873015872	1.0	0.8464697259431194	39.0428174993926
UP_KEYWORDS	Acetylation	130	17.98063623789765	0.026023872287716923	ENSG00000109501, ENSG00000028528, ENSG00000139637, ENSG00000128833, ENSG00000113648, ENSG00000170619, ENSG00000167363, ENSG00000169641, ENSG00000162664, ENSG00000187164, ENSG00000121310, ENSG00000083642, ENSG00000149925, ENSG00000064652, ENSG00000198793, ENSG00000196914, ENSG00000050820, ENSG00000122068, ENSG00000072364, ENSG00000166347, ENSG00000132749, ENSG00000146476, ENSG00000140326, ENSG0000…	662	3424	20581	1.180369772990372	0.9999420737272191	0.345699579584441	30.484084611949534
GOTERM_MF_FAT	GO:0019003~GDP binding	6	0.8298755186721992	0.026787244953231235	ENSG00000138175, ENSG00000124839, ENSG00000157869, ENSG00000069974, ENSG00000143878, ENSG00000134533	487	54	15478	3.531371206935889	0.9999999999987015	0.8387262677199088	34.91254189626937
GOTERM_MF_FAT	GO:0030371~translation repressor activity	4	0.5532503457814661	0.026877171895092606	ENSG00000185129, ENSG00000137449, ENSG00000107864, ENSG00000243056	487	21	15478	6.053779211890095	0.999999999998817	0.8202939828272604	35.00759626161168
GOTERM_MF_FAT	GO:0000993~RNA polymerase II core binding	4	0.5532503457814661	0.026877171895092606	ENSG00000087302, ENSG00000163945, ENSG00000134759, ENSG00000162664	487	21	15478	6.053779211890095	0.999999999998817	0.8202939828272604	35.00759626161168
GOTERM_CC_FAT	GO:0043230~extracellular organelle	120	16.59751037344398	0.026916690693955584	ENSG00000164081, ENSG00000251201, ENSG00000120949, ENSG00000139637, ENSG00000121410, ENSG00000128833, ENSG00000187720, ENSG00000113648, ENSG00000134215, ENSG00000120805, ENSG00000169641, ENSG00000143412, ENSG00000099769, ENSG00000115694, ENSG00000100003, ENSG00000131238, ENSG00000143409, ENSG00000149925, ENSG00000167671, ENSG00000196914, ENSG00000124839, ENSG00000162078, ENSG00000166347, ENSG0000…	521	2826	14527	1.1839880028199894	0.999999983157158	0.5256481042168721	33.49590492041783
GOTERM_MF_FAT	GO:0016410~N-acyltransferase activity	9	1.2448132780082988	0.027181583023716902	ENSG00000173011, ENSG00000103510, ENSG00000173418, ENSG00000120071, ENSG00000134852, ENSG00000114982, ENSG00000143418, ENSG00000165102, ENSG00000171428	487	114	15478	2.509132173349184	0.9999999999991369	0.8048560077949934	35.32839992691679
GOTERM_CC_FAT	GO:1903561~extracellular vesicle	120	16.59751037344398	0.027261231016929687	ENSG00000164081, ENSG00000251201, ENSG00000120949, ENSG00000139637, ENSG00000121410, ENSG00000128833, ENSG00000187720, ENSG00000113648, ENSG00000134215, ENSG00000120805, ENSG00000169641, ENSG00000143412, ENSG00000099769, ENSG00000115694, ENSG00000100003, ENSG00000131238, ENSG00000143409, ENSG00000149925, ENSG00000167671, ENSG00000196914, ENSG00000124839, ENSG00000162078, ENSG00000166347, ENSG0000…	521	2825	14527	1.1844071136174479	0.9999999866486937	0.5158042754229233	33.847055861036544
GOTERM_BP_FAT	GO:0090218~positive regulation of lipid kinase activity	5	0.6915629322268326	0.02734400118134151	ENSG00000169047, ENSG00000178568, ENSG00000101210, ENSG00000169398, ENSG00000134215	567	34	16650	4.318394024276377	1.0	0.8607096500483244	41.03050009636884
GOTERM_BP_FAT	GO:0035058~nonmotile primary cilium assembly	5	0.6915629322268326	0.02734400118134151	ENSG00000174483, ENSG00000140463, ENSG00000121289, ENSG00000256349, ENSG00000131437, ENSG00000198718	567	34	16650	4.318394024276377	1.0	0.8607096500483244	41.03050009636884
GOTERM_BP_FAT	GO:0032880~regulation of protein localization	45	6.224066390041494	0.027984917770961015	ENSG00000115109, ENSG00000183044, ENSG00000213463, ENSG00000101337, ENSG00000164808, ENSG00000113648, ENSG00000177479, ENSG00000137288, ENSG00000171552, ENSG00000088808, ENSG00000159348, ENSG00000007402, ENSG00000239732, ENSG00000107485, ENSG00000148219, ENSG00000178568, ENSG00000157388, ENSG00000109332, ENSG00000105221, ENSG00000135423, ENSG00000197879, ENSG00000198793, ENSG00000152104, ENSG0000…	567	962	16650	1.3736263736263736	1.0	0.8633087887128054	41.766330358331295
GOTERM_MF_FAT	GO:0016747~transferase activity, transferring acyl groups other than amino-acyl groups	14	1.9363762102351314	0.028203241701989023	ENSG00000173011, ENSG00000103510, ENSG00000173418, ENSG00000120071, ENSG00000171307, ENSG00000197977, ENSG00000114982, ENSG00000174165, ENSG00000134852, ENSG00000143418, ENSG00000145217, ENSG00000165102, ENSG00000171428, ENSG00000136247	487	228	15478	1.9515472459382543	0.9999999999997007	0.798523231299473	36.3942646958225
UP_KEYWORDS	Glycogen storage disease	4	0.5532503457814661	0.028515324208050894	ENSG00000171298, ENSG00000044446, ENSG00000149925, ENSG00000156873	662	21	20581	5.921737879441807	0.9999775455130191	0.35981676404478613	32.89650773522948
GOTERM_BP_FAT	GO:0061377~mammary gland lobule development	4	0.5532503457814661	0.028964845596900386	ENSG00000091831, ENSG00000178568, ENSG00000110092, ENSG00000113494	567	20	16650	5.873015873015873	1.0	0.8689948845341453	42.87457893432158
GOTERM_BP_FAT	GO:0060749~mammary gland alveolus development	4	0.5532503457814661	0.028964845596900386	ENSG00000091831, ENSG00000178568, ENSG00000110092, ENSG00000113494	567	20	16650	5.873015873015873	1.0	0.8689948845341453	42.87457893432158
GOTERM_BP_FAT	GO:0043550~regulation of lipid kinase activity	6	0.8298755186721992	0.028999556121871908	ENSG00000169047, ENSG00000178568, ENSG00000101210, ENSG00000169398, ENSG00000134215, ENSG00000278139	567	51	16650	3.4547152194211015	1.0	0.8656747161289827	42.91346590983305
GOTERM_BP_FAT	GO:0010632~regulation of epithelial cell migration	12	1.6597510373443984	0.029745824424910316	ENSG00000122694, ENSG00000115109, ENSG00000213853, ENSG00000213463, ENSG00000107485, ENSG00000102359, ENSG00000137801, ENSG00000169398, ENSG00000143878, ENSG00000196405, ENSG00000050820, ENSG00000001631	567	169	16650	2.0850943927867007	1.0	0.8689888991796503	43.74348534811322
GOTERM_CC_FAT	GO:0030667~secretory granule membrane	8	1.1065006915629323	0.030695711755175378	ENSG00000159348, ENSG00000117335, ENSG00000167972, ENSG00000100815, ENSG00000115257, ENSG00000069974, ENSG00000170743, ENSG00000181031	521	84	14527	2.655515949181976	0.9999999986882594	0.5446149514258772	37.25410299820335
GOTERM_BP_FAT	GO:0007163~establishment or maintenance of cell polarity	12	1.6597510373443984	0.03087216299124097	ENSG00000187164, ENSG00000115694, ENSG00000107485, ENSG00000124171, ENSG00000137497, ENSG00000169398, ENSG00000103494, ENSG00000131437, ENSG00000115091, ENSG00000054282, ENSG00000197386, ENSG00000001631	567	170	16650	2.0728291316526612	1.0	0.8754292089006585	44.974607379767264
GOTERM_CC_FAT	GO:0030991~intraciliary transport particle A	3	0.4149377593360996	0.031030161952496558	ENSG00000187535, ENSG00000163913, ENSG00000157796	521	8	14527	10.456094049904031	0.9999999989540049	0.5350674129704049	37.57698170415613
GOTERM_CC_FAT	GO:0031988~membrane-bounded vesicle	149	20.60857538035961	0.03122524972002997	ENSG00000164081, ENSG00000251201, ENSG00000120949, ENSG00000139637, ENSG00000121410, ENSG00000128833, ENSG00000187720, ENSG00000113648, ENSG00000134215, ENSG00000143412, ENSG00000169641, ENSG00000120805, ENSG00000099769, ENSG00000115694, ENSG00000100003, ENSG00000131238, ENSG00000143409, ENSG00000149925, ENSG00000167671, ENSG00000064652, ENSG00000198911, ENSG00000196914, ENSG00000124839, ENSG0000…	521	3611	14527	1.1505274723055112	0.9999999990834334	0.5244237654830736	37.76460311496377
GOTERM_BP_FAT	GO:0007033~vacuole organization	14	1.9363762102351314	0.03129736973288074	ENSG00000134594, ENSG00000115145, ENSG00000170248, ENSG00000103148, ENSG00000134851, ENSG00000070540, ENSG00000260914, ENSG00000179364, ENSG00000171298, ENSG00000131238, ENSG00000116299, ENSG00000069974, ENSG00000134709, ENSG00000164073	567	214	16650	1.921079958463136	1.0	0.8756432619731161	45.43269870062016
GOTERM_MF_FAT	GO:0008080~N-acetyltransferase activity	8	1.1065006915629323	0.03136918308635419	ENSG00000173011, ENSG00000103510, ENSG00000173418, ENSG00000120071, ENSG00000134852, ENSG00000114982, ENSG00000165102, ENSG00000171428	487	96	15478	2.6485284052019167	0.9999999999999889	0.8156426600274753	39.59362756937127
GOTERM_BP_FAT	GO:1904019~epithelial cell apoptotic process	8	1.1065006915629323	0.0317821041090805	ENSG00000109501, ENSG00000107485, ENSG00000137801, ENSG00000198793, ENSG00000111057, ENSG00000171552, ENSG00000170421, ENSG00000001631	567	89	16650	2.6395576957374707	1.0	0.8763460008250112	45.950513328102346
GOTERM_BP_FAT	GO:0007017~microtubule-based process	31	4.287690179806362	0.03238765863161553	ENSG00000138175, ENSG00000104133, ENSG00000119048, ENSG00000170248, ENSG00000214367, ENSG00000115091, ENSG00000164953, ENSG00000175203, ENSG00000068796, ENSG00000054523, ENSG00000140463, ENSG00000186868, ENSG00000170037, ENSG00000088986, ENSG00000131437, ENSG00000157796, ENSG00000054282, ENSG00000260914, ENSG00000187535, ENSG00000172361, ENSG00000163913, ENSG00000137497, ENSG00000152582, ENSG0000…	567	618	16650	1.4730055992191913	1.0	0.8780062756365417	46.59085356146895
GOTERM_CC_FAT	GO:0044291~cell-cell contact zone	7	0.9681881051175657	0.03239999805749056	ENSG00000183230, ENSG00000144283, ENSG00000127418, ENSG00000134755, ENSG00000130202, ENSG00000187486, ENSG00000104067	521	67	14527	2.9131406308190333	0.9999999995864914	0.5252876821162604	38.88331352298431
UP_KEYWORDS	Golgi apparatus	37	5.117565698478561	0.032531059948348776	ENSG00000138175, ENSG00000251201, ENSG00000028528, ENSG00000091831, ENSG00000101337, ENSG00000198589, ENSG00000122218, ENSG00000117620, ENSG00000204084, ENSG00000120805, ENSG00000070540, ENSG00000196586, ENSG00000142687, ENSG00000115694, ENSG00000081923, ENSG00000125967, ENSG00000198793, ENSG00000198911, ENSG00000168434, ENSG00000090581, ENSG00000114745, ENSG00000117400, ENSG00000122694, ENSG0000…	662	812	20581	1.4166226392630186	0.9999951504489424	0.3870457488513126	36.62201239083633
GOTERM_MF_FAT	GO:0035091~phosphatidylinositol binding	13	1.7980636237897647	0.032631371804175885	ENSG00000028528, ENSG00000163093, ENSG00000132254, ENSG00000163625, ENSG00000033327, ENSG00000039319, ENSG00000070540, ENSG00000021762, ENSG00000186635, ENSG00000064652, ENSG00000170743, ENSG00000142892, ENSG00000001631	487	209	15478	1.9768920153660237	0.999999999999997	0.8121389461481031	40.8265945680096
GOTERM_BP_FAT	GO:0034067~protein localization to Golgi apparatus	5	0.6915629322268326	0.032948165403608065	ENSG00000048707, ENSG00000100815, ENSG00000168434, ENSG00000120805, ENSG00000254806	567	36	16650	4.078483245149911	1.0	0.8792521448927912	47.17714675847
GOTERM_BP_FAT	GO:0010611~regulation of cardiac muscle hypertrophy	5	0.6915629322268326	0.032948165403608065	ENSG00000134352, ENSG00000071282, ENSG00000138735, ENSG00000198793, ENSG00000135124	567	36	16650	4.078483245149911	1.0	0.8792521448927912	47.17714675847
GOTERM_BP_FAT	GO:1903792~negative regulation of anion transport	4	0.5532503457814661	0.03296096848697281	ENSG00000183044, ENSG00000137801, ENSG00000105221, ENSG00000198793	567	21	16650	5.593348450491308	1.0	0.8761614340477486	47.19046734683339
GOTERM_BP_FAT	GO:0031344~regulation of cell projection organization	29	4.011065006915629	0.03444558277189734	ENSG00000145868, ENSG00000102606, ENSG00000143418, ENSG00000103260, ENSG00000115694, ENSG00000187164, ENSG00000081923, ENSG00000107485, ENSG00000105429, ENSG00000198793, ENSG00000140463, ENSG00000135407, ENSG00000107864, ENSG00000001617, ENSG00000186868, ENSG00000169221, ENSG00000114745, ENSG00000196405, ENSG00000124839, ENSG00000103319, ENSG00000146555, ENSG00000187535, ENSG00000141699, ENSG0000…	567	572	16650	1.4887889887889887	1.0	0.8844307789481332	48.7136928829784
GOTERM_BP_FAT	GO:0032000~positive regulation of fatty acid beta-oxidation	3	0.4149377593360996	0.03544222926994504	ENSG00000169047, ENSG00000105221, ENSG00000214456	567	9	16650	9.788359788359788	1.0	0.8886077081578424	49.7128037368986
GOTERM_BP_FAT	GO:0097581~lamellipodium organization	7	0.9681881051175657	0.035497618758453545	ENSG00000028528, ENSG00000102606, ENSG00000178188, ENSG00000132254, ENSG00000273749, ENSG00000198793, ENSG00000134215	567	72	16650	2.854938271604938	1.0	0.8860528863407381	49.76778568155535
GOTERM_BP_FAT	GO:0051646~mitochondrion localization	5	0.6915629322268326	0.03598307613311395	ENSG00000213463, ENSG00000054523, ENSG00000214456, ENSG00000130202, ENSG00000186868	567	37	16650	3.968253968253968	1.0	0.8865470116231602	50.2472399108304
GOTERM_BP_FAT	GO:0051297~centrosome organization	9	1.2448132780082988	0.03715451883140629	ENSG00000164953, ENSG00000170248, ENSG00000214367, ENSG00000140463, ENSG00000140299, ENSG00000131437, ENSG00000054282, ENSG00000103540, ENSG00000170037	567	112	16650	2.3596938775510203	1.0	0.8916546053845238	51.386403747915786
GOTERM_MF_FAT	GO:0046972~histone acetyltransferase activity (H4-K16 specific)	3	0.4149377593360996	0.037468577087806945	ENSG00000103510, ENSG00000120071, ENSG00000114982	487	10	15478	9.5347022587269	1.0	0.8400751363505827	45.336887809917414
GOTERM_MF_FAT	GO:0043996~histone acetyltransferase activity (H4-K8 specific)	3	0.4149377593360996	0.037468577087806945	ENSG00000103510, ENSG00000120071, ENSG00000114982	487	10	15478	9.5347022587269	1.0	0.8400751363505827	45.336887809917414
GOTERM_MF_FAT	GO:0000900~translation repressor activity, nucleic acid binding	3	0.4149377593360996	0.037468577087806945	ENSG00000185129, ENSG00000137449, ENSG00000107864	487	10	15478	9.5347022587269	1.0	0.8400751363505827	45.336887809917414
GOTERM_MF_FAT	GO:0043995~histone acetyltransferase activity (H4-K5 specific)	3	0.4149377593360996	0.037468577087806945	ENSG00000103510, ENSG00000120071, ENSG00000114982	487	10	15478	9.5347022587269	1.0	0.8400751363505827	45.336887809917414
GOTERM_BP_FAT	GO:0014743~regulation of muscle hypertrophy	5	0.6915629322268326	0.03917404640482276	ENSG00000134352, ENSG00000071282, ENSG00000138735, ENSG00000198793, ENSG00000135124	567	38	16650	3.863826232247285	1.0	0.9015999965812934	53.29247409041302
GOTERM_BP_FAT	GO:0006888~ER to Golgi vesicle-mediated transport	12	1.6597510373443984	0.03961919110485965	ENSG00000101558, ENSG00000251201, ENSG00000113719, ENSG00000152700, ENSG00000175203, ENSG00000122218, ENSG00000103227, ENSG00000168434, ENSG00000088986, ENSG00000138674, ENSG00000114745, ENSG00000213380	567	177	16650	1.9908528383104651	1.0	0.9016229552596451	53.70297780962534
GOTERM_CC_FAT	GO:0044437~vacuolar part	36	4.979253112033195	0.039698139627826506	ENSG00000104133, ENSG00000099282, ENSG00000251201, ENSG00000013288, ENSG00000115145, ENSG00000028528, ENSG00000101210, ENSG00000163625, ENSG00000204084, ENSG00000070540, ENSG00000196586, ENSG00000165102, ENSG00000135124, ENSG00000157625, ENSG00000239732, ENSG00000131238, ENSG00000127415, ENSG00000040487, ENSG00000109332, ENSG00000069974, ENSG00000109270, ENSG00000198793, ENSG00000124839, ENSG0000…	521	718	14527	1.3980292880094527	0.9999999999971193	0.5876019763362257	45.423662679551114
GOTERM_BP_FAT	GO:0032273~positive regulation of protein polymerization	9	1.2448132780082988	0.040596071053977015	ENSG00000138660, ENSG00000132254, ENSG00000273749, ENSG00000197879, ENSG00000198793, ENSG00000186868, ENSG00000115091, ENSG00000198718, ENSG00000196405	567	114	16650	2.3182957393483705	1.0	0.9046894793917397	54.591886952934786
GOTERM_BP_FAT	GO:0032878~regulation of establishment or maintenance of cell polarity	4	0.5532503457814661	0.041763223205035296	ENSG00000187164, ENSG00000107485, ENSG00000131437, ENSG00000001631	567	23	16650	5.106970324361628	1.0	0.908624051923506	55.63273348560129
GOTERM_BP_FAT	GO:0043547~positive regulation of GTPase activity	31	4.287690179806362	0.04200065988333421	ENSG00000205593, ENSG00000273217, ENSG00000102606, ENSG00000116191, ENSG00000103148, ENSG00000134215, ENSG00000204084, ENSG00000109436, ENSG00000144283, ENSG00000217128, ENSG00000178568, ENSG00000179387, ENSG00000031003, ENSG00000105221, ENSG00000109270, ENSG00000248405, ENSG00000169221, ENSG00000196914, ENSG00000169047, ENSG00000065361, ENSG00000155849, ENSG00000029725, ENSG00000097096, ENSG0000…	567	634	16650	1.4358319563366881	1.0	0.9074703123940189	55.841689737074574
GOTERM_BP_FAT	GO:0010594~regulation of endothelial cell migration	9	1.2448132780082988	0.04239379283637651	ENSG00000213853, ENSG00000213463, ENSG00000107485, ENSG00000102359, ENSG00000137801, ENSG00000169398, ENSG00000143878, ENSG00000050820, ENSG00000001631	567	115	16650	2.2981366459627326	1.0	0.907159758282817	56.185617837850124
GOTERM_MF_FAT	GO:0043175~RNA polymerase core enzyme binding	4	0.5532503457814661	0.042406549275361805	ENSG00000087302, ENSG00000163945, ENSG00000134759, ENSG00000162664	487	25	15478	5.0851745379876805	1.0	0.8626732019005241	49.60749834548326
GOTERM_MF_FAT	GO:0046872~metal ion binding	149	20.60857538035961	0.04267004315903371	ENSG00000165105, ENSG00000100532, ENSG00000134215, ENSG00000177599, ENSG00000143412, ENSG00000196724, ENSG00000120805, ENSG00000188316, ENSG00000162664, ENSG00000115694, ENSG00000261459, ENSG00000007402, ENSG00000107485, ENSG00000185774, ENSG00000204219, ENSG00000178951, ENSG00000257591, ENSG00000169955, ENSG00000166347, ENSG00000132749, ENSG00000187486, ENSG00000087303, ENSG00000170500, ENSG0000…	487	4166	15478	1.1367183841817154	1.0	0.8520870541173224	49.82635523927187
GOTERM_BP_FAT	GO:0048646~anatomical structure formation involved in morphogenesis	51	7.053941908713693	0.04329816919012151	ENSG00000115109, ENSG00000197405, ENSG00000213463, ENSG00000119048, ENSG00000174483, ENSG00000134215, ENSG00000130202, ENSG00000169641, ENSG00000081923, ENSG00000107485, ENSG00000164953, ENSG00000137801, ENSG00000140463, ENSG00000152104, ENSG00000103494, ENSG00000104067, ENSG00000164066, ENSG00000249715, ENSG00000001631, ENSG00000124839, ENSG00000129514, ENSG00000132881, ENSG00000102359, ENSG0000…	567	1151	16650	1.301146001406644	1.0	0.9095179585135205	56.96719179105438
UP_KEYWORDS	TPR repeat	11	1.5214384508990317	0.043530437102752464	ENSG00000187535, ENSG00000100154, ENSG00000165533, ENSG00000140463, ENSG00000198793, ENSG00000171497, ENSG00000081791, ENSG00000157796, ENSG00000170500, ENSG00000139865, ENSG00000176623	662	167	20581	2.047786602022541	0.9999999294775979	0.46919420256502686	45.86722235413018
GOTERM_MF_FAT	GO:0008017~microtubule binding	13	1.7980636237897647	0.04406557016198663	ENSG00000138175, ENSG00000206530, ENSG00000147642, ENSG00000131437, ENSG00000101558, ENSG00000068796, ENSG00000137497, ENSG00000054523, ENSG00000186868, ENSG00000134709, ENSG00000136883, ENSG00000001631, ENSG00000204104	487	219	15478	1.8866229735684885	1.0	0.8493461059444692	50.97070448598346
GOTERM_MF_FAT	GO:0043167~ion binding	156	21.57676348547718	0.04418995118591555	ENSG00000139631, ENSG00000165105, ENSG00000100532, ENSG00000134215, ENSG00000177599, ENSG00000143412, ENSG00000196724, ENSG00000120805, ENSG00000188316, ENSG00000162664, ENSG00000115694, ENSG00000261459, ENSG00000007402, ENSG00000107485, ENSG00000185774, ENSG00000204219, ENSG00000178951, ENSG00000257591, ENSG00000169955, ENSG00000166347, ENSG00000132749, ENSG00000187486, ENSG00000158987, ENSG0000…	487	4386	15478	1.1304252563926098	1.0	0.8383474371602273	51.07150275998591
GOTERM_MF_FAT	GO:0005509~calcium ion binding	32	4.426002766251729	0.04495451366197491	ENSG00000140025, ENSG00000165105, ENSG00000076554, ENSG00000143412, ENSG00000168743, ENSG00000109436, ENSG00000185774, ENSG00000148219, ENSG00000105429, ENSG00000203666, ENSG00000137801, ENSG00000125967, ENSG00000170743, ENSG00000123739, ENSG00000175356, ENSG00000110931, ENSG00000074621, ENSG00000078795, ENSG00000103319, ENSG00000169231, ENSG00000134755, ENSG00000087303, ENSG00000198598, ENSG0000…	487	717	15478	1.418458727472156	1.0	0.8319076175975159	51.68685193640847
GOTERM_MF_FAT	GO:0015631~tubulin binding	16	2.2130013831258646	0.04510164346599056	ENSG00000138175, ENSG00000206530, ENSG00000147642, ENSG00000131437, ENSG00000101558, ENSG00000068796, ENSG00000137497, ENSG00000149925, ENSG00000054523, ENSG00000140463, ENSG00000134709, ENSG00000186868, ENSG00000136883, ENSG00000197386, ENSG00000001631, ENSG00000204104	487	294	15478	1.72965120339717	1.0	0.8214608568190558	51.80443272088442
UP_KEYWORDS	Cytoplasmic vesicle	24	3.319502074688797	0.04547031747858703	ENSG00000138119, ENSG00000251201, ENSG00000197405, ENSG00000185338, ENSG00000122218, ENSG00000029725, ENSG00000147642, ENSG00000196586, ENSG00000070540, ENSG00000204084, ENSG00000181031, ENSG00000171552, ENSG00000100711, ENSG00000117335, ENSG00000239732, ENSG00000148219, ENSG00000168807, ENSG00000115257, ENSG00000064652, ENSG00000054523, ENSG00000197879, ENSG00000170743, ENSG00000198911, ENSG0000…	662	490	20581	1.5227325975707506	0.9999999667269931	0.4715055312758629	47.36172167564534
GOTERM_CC_FAT	GO:0031514~motile cilium	10	1.3831258644536653	0.04570917163636619	ENSG00000135951, ENSG00000163913, ENSG00000152705, ENSG00000152582, ENSG00000068796, ENSG00000140463, ENSG00000144061, ENSG00000121289, ENSG00000157796, ENSG00000164066	521	131	14527	2.1284669821687596	0.9999999999999531	0.6284489877805941	50.313694355929826
GOTERM_BP_FAT	GO:0043984~histone H4-K16 acetylation	4	0.5532503457814661	0.04656197069302023	ENSG00000103510, ENSG00000120071, ENSG00000114982, ENSG00000163875	567	24	16650	4.894179894179894	1.0	0.9227387726068454	59.6793674156892
GOTERM_BP_FAT	GO:0032271~regulation of protein polymerization	12	1.6597510373443984	0.04683484890148905	ENSG00000138660, ENSG00000132254, ENSG00000273749, ENSG00000140463, ENSG00000197879, ENSG00000198793, ENSG00000135407, ENSG00000186868, ENSG00000115091, ENSG00000198718, ENSG00000196405, ENSG00000124126	567	182	16650	1.9361590790162218	1.0	0.9218261368182424	59.898633245101315
GOTERM_BP_FAT	GO:0035050~embryonic heart tube development	7	0.9681881051175657	0.046865403248125666	ENSG00000163913, ENSG00000105429, ENSG00000163093, ENSG00000125850, ENSG00000140463, ENSG00000131437, ENSG00000204104	567	77	16650	2.6695526695526697	1.0	0.9198580090899771	59.92311412403638
GOTERM_MF_FAT	GO:0019838~growth factor binding	9	1.2448132780082988	0.04869235529167392	ENSG00000134352, ENSG00000140479, ENSG00000102359, ENSG00000137801, ENSG00000065361, ENSG00000127418, ENSG00000140443, ENSG00000091409, ENSG00000099769	487	128	15478	2.234695841889117	1.0	0.8342110721295333	54.59224800583977
GOTERM_BP_FAT	GO:0007041~lysosomal transport	7	0.9681881051175657	0.04938009743209846	ENSG00000102858, ENSG00000182606, ENSG00000039319, ENSG00000143878, ENSG00000090581, ENSG00000134709, ENSG00000165102	567	78	16650	2.635327635327635	1.0	0.9283110854965743	61.89011581299745
GOTERM_BP_FAT	GO:0031929~TOR signaling	7	0.9681881051175657	0.04938009743209846	ENSG00000107485, ENSG00000217128, ENSG00000103197, ENSG00000103148, ENSG00000109270, ENSG00000198793, ENSG00000127580	567	78	16650	2.635327635327635	1.0	0.9283110854965743	61.89011581299745
GOTERM_BP_FAT	GO:0072659~protein localization to plasma membrane	13	1.7980636237897647	0.05045724316856437	ENSG00000273217, ENSG00000099282, ENSG00000168890, ENSG00000174483, ENSG00000158987, ENSG00000111057, ENSG00000171552, ENSG00000179364, ENSG00000213853, ENSG00000185774, ENSG00000105221, ENSG00000165533, ENSG00000131626, ENSG00000256349, ENSG00000254806	567	207	16650	1.8441837282416993	1.0	0.930534589041399	62.70436736570903
GOTERM_BP_FAT	GO:0022604~regulation of cell morphogenesis	28	3.872752420470263	0.05083424376214003	ENSG00000115109, ENSG00000102606, ENSG00000103260, ENSG00000115694, ENSG00000187164, ENSG00000149925, ENSG00000105429, ENSG00000140463, ENSG00000001617, ENSG00000186868, ENSG00000169221, ENSG00000114745, ENSG00000122694, ENSG00000138660, ENSG00000129514, ENSG00000103319, ENSG00000273749, ENSG00000131437, ENSG00000187535, ENSG00000186635, ENSG00000113712, ENSG00000125850, ENSG00000169398, ENSG0000…	567	568	16650	1.4475743348982784	1.0	0.9300683134007253	62.985440074536115
GOTERM_MF_FAT	GO:0001103~RNA polymerase II repressing transcription factor binding	4	0.5532503457814661	0.05152586008549285	ENSG00000174483, ENSG00000163093, ENSG00000165533, ENSG00000140463, ENSG00000256349	487	27	15478	4.7084949425811855	1.0	0.8409850805897188	56.68475156912629
GOTERM_BP_FAT	GO:1900078~positive regulation of cellular response to insulin stimulus	4	0.5532503457814661	0.051619697204377174	ENSG00000169047, ENSG00000105221, ENSG00000197879, ENSG00000278139	567	25	16650	4.698412698412699	1.0	0.9311224196055314	63.56460109289755
GOTERM_CC_FAT	GO:0031252~cell leading edge	20	2.7662517289073305	0.052605720770633815	ENSG00000161929, ENSG00000115109, ENSG00000183230, ENSG00000028528, ENSG00000102606, ENSG00000132254, ENSG00000141424, ENSG00000273749, ENSG00000187486, ENSG00000196586, ENSG00000154380, ENSG00000198561, ENSG00000115091, ENSG00000187164, ENSG00000105221, ENSG00000169398, ENSG00000197879, ENSG00000163697, ENSG00000050820, ENSG00000196405	521	355	14527	1.5708685896569434	0.9999999999999996	0.6697213217880404	55.41941126850314
GOTERM_BP_FAT	GO:0033365~protein localization to organelle	41	5.670816044260028	0.052989480974500985	ENSG00000091831, ENSG00000174483, ENSG00000136240, ENSG00000113648, ENSG00000108559, ENSG00000120805, ENSG00000177479, ENSG00000088808, ENSG00000159348, ENSG00000101558, ENSG00000239732, ENSG00000178568, ENSG00000175203, ENSG00000109332, ENSG00000135423, ENSG00000140463, ENSG00000198793, ENSG00000100614, ENSG00000168434, ENSG00000198911, ENSG00000090581, ENSG00000204569, ENSG00000130255, ENSG0000…	567	902	16650	1.3347763347763346	1.0	0.9342026546542763	64.55413393958041
GOTERM_BP_FAT	GO:0043551~regulation of phosphatidylinositol 3-kinase activity	5	0.6915629322268326	0.05349904468621246	ENSG00000169047, ENSG00000178568, ENSG00000169398, ENSG00000134215, ENSG00000278139	567	42	16650	3.495842781557067	1.0	0.9341999216289834	64.91570217659975
GOTERM_BP_FAT	GO:0010770~positive regulation of cell morphogenesis involved in differentiation	11	1.5214384508990317	0.05365867851951879	ENSG00000122694, ENSG00000187164, ENSG00000115694, ENSG00000115109, ENSG00000102606, ENSG00000105429, ENSG00000103319, ENSG00000186868, ENSG00000119866, ENSG00000124126, ENSG00000103260	567	164	16650	1.9696089818041038	1.0	0.9329945948400316	65.0282518879461
GOTERM_BP_FAT	GO:0045727~positive regulation of translation	8	1.1065006915629323	0.05405049215193045	ENSG00000139546, ENSG00000091831, ENSG00000137801, ENSG00000198793, ENSG00000107864, ENSG00000137288, ENSG00000183978, ENSG00000196498	567	100	16650	2.3492063492063493	1.0	0.932598790403211	65.30305125015263
GOTERM_BP_FAT	GO:0005977~glycogen metabolic process	7	0.9681881051175657	0.054654123970677676	ENSG00000134352, ENSG00000171298, ENSG00000044446, ENSG00000169047, ENSG00000156873, ENSG00000105221, ENSG00000198793	567	80	16650	2.569444444444444	1.0	0.932935069731143	65.7224091771701
GOTERM_BP_FAT	GO:0051301~cell division	28	3.872752420470263	0.05513094459767847	ENSG00000138175, ENSG00000168883, ENSG00000170248, ENSG00000167967, ENSG00000214367, ENSG00000115091, ENSG00000171552, ENSG00000100154, ENSG00000144283, ENSG00000083642, ENSG00000124171, ENSG00000068796, ENSG00000110092, ENSG00000140463, ENSG00000134508, ENSG00000050820, ENSG00000164066, ENSG00000170037, ENSG00000155366, ENSG00000103275, ENSG00000053900, ENSG00000143878, ENSG00000145919, ENSG0000…	567	575	16650	1.429951690821256	1.0	0.9328367389450066	66.05026844169825
GOTERM_BP_FAT	GO:0031346~positive regulation of cell projection organization	17	2.351313969571231	0.05595164124114721	ENSG00000102606, ENSG00000145868, ENSG00000103319, ENSG00000103260, ENSG00000187164, ENSG00000115694, ENSG00000141699, ENSG00000186635, ENSG00000105429, ENSG00000198793, ENSG00000140463, ENSG00000135407, ENSG00000107864, ENSG00000186868, ENSG00000119866, ENSG00000197386, ENSG00000103540	567	304	16650	1.642126148705096	1.0	0.9338866630547775	66.60762754653318
GOTERM_BP_FAT	GO:0043967~histone H4 acetylation	6	0.8298755186721992	0.05597224715605702	ENSG00000103510, ENSG00000120071, ENSG00000114982, ENSG00000112983, ENSG00000159692, ENSG00000163875	567	61	16650	2.8883684621389536	1.0	0.9322718446906259	66.62150941770197
GOTERM_BP_FAT	GO:0050996~positive regulation of lipid catabolic process	4	0.5532503457814661	0.05693105406730114	ENSG00000169047, ENSG00000105221, ENSG00000214456, ENSG00000197386	567	26	16650	4.517704517704518	1.0	0.9337695262219046	67.26142935355188
GOTERM_BP_FAT	GO:0009566~fertilization	11	1.5214384508990317	0.0573276485972208	ENSG00000139546, ENSG00000117335, ENSG00000162729, ENSG00000122986, ENSG00000152705, ENSG00000152582, ENSG00000115257, ENSG00000109738, ENSG00000130202, ENSG00000163879, ENSG00000171552	567	166	16650	1.945878753107669	1.0	0.9334125475721169	67.52270814248227
GOTERM_BP_FAT	GO:0003002~regionalization	18	2.4896265560165975	0.057375254436940276	ENSG00000129514, ENSG00000115109, ENSG00000131437, ENSG00000157796, ENSG00000187535, ENSG00000163913, ENSG00000273046, ENSG00000204852, ENSG00000140479, ENSG00000105429, ENSG00000075275, ENSG00000125850, ENSG00000136944, ENSG00000001617, ENSG00000103494, ENSG00000164066, ENSG00000198353, ENSG00000204104	567	329	16650	1.6066000868432477	1.0	0.9319238450600645	67.5539379973712
GOTERM_BP_FAT	GO:0006073~cellular glucan metabolic process	7	0.9681881051175657	0.05741400419953541	ENSG00000134352, ENSG00000171298, ENSG00000044446, ENSG00000169047, ENSG00000156873, ENSG00000105221, ENSG00000198793	567	81	16650	2.5377229080932784	1.0	0.9303998745340936	67.57933717822749
GOTERM_BP_FAT	GO:0060191~regulation of lipase activity	7	0.9681881051175657	0.05741400419953541	ENSG00000155366, ENSG00000131238, ENSG00000091831, ENSG00000197405, ENSG00000103227, ENSG00000214456, ENSG00000120805	567	81	16650	2.5377229080932784	1.0	0.9303998745340936	67.57933717822749
GOTERM_BP_FAT	GO:0044042~glucan metabolic process	7	0.9681881051175657	0.05741400419953541	ENSG00000134352, ENSG00000171298, ENSG00000044446, ENSG00000169047, ENSG00000156873, ENSG00000105221, ENSG00000198793	567	81	16650	2.5377229080932784	1.0	0.9303998745340936	67.57933717822749
GOTERM_BP_FAT	GO:0031023~microtubule organizing center organization	9	1.2448132780082988	0.05867745497822745	ENSG00000164953, ENSG00000170248, ENSG00000214367, ENSG00000140463, ENSG00000140299, ENSG00000131437, ENSG00000054282, ENSG00000103540, ENSG00000170037	567	123	16650	2.1486643437862947	1.0	0.9328834497585664	68.39724140121601
GOTERM_MF_FAT	GO:0043169~cation binding	149	20.60857538035961	0.05874989445106013	ENSG00000165105, ENSG00000100532, ENSG00000134215, ENSG00000177599, ENSG00000143412, ENSG00000196724, ENSG00000120805, ENSG00000188316, ENSG00000162664, ENSG00000115694, ENSG00000261459, ENSG00000007402, ENSG00000107485, ENSG00000185774, ENSG00000204219, ENSG00000178951, ENSG00000257591, ENSG00000169955, ENSG00000166347, ENSG00000132749, ENSG00000187486, ENSG00000087303, ENSG00000170500, ENSG0000…	487	4213	15478	1.1240372154049434	1.0	0.8692356757786243	61.61820529917874
GOTERM_CC_FAT	GO:0097014~ciliary plasm	8	1.1065006915629323	0.05905729176822801	ENSG00000187535, ENSG00000174483, ENSG00000186868, ENSG00000163879, ENSG00000103494, ENSG00000256349, ENSG00000131437, ENSG00000171962, ENSG00000204104	521	97	14527	2.2996220590854226	1.0	0.7018271582937261	59.748514567691835
GOTERM_CC_FAT	GO:0005930~axoneme	8	1.1065006915629323	0.05905729176822801	ENSG00000187535, ENSG00000174483, ENSG00000186868, ENSG00000163879, ENSG00000103494, ENSG00000256349, ENSG00000131437, ENSG00000171962, ENSG00000204104	521	97	14527	2.2996220590854226	1.0	0.7018271582937261	59.748514567691835
GOTERM_BP_FAT	GO:0035295~tube development	28	3.872752420470263	0.0597256150357801	ENSG00000115109, ENSG00000091831, ENSG00000169641, ENSG00000168743, ENSG00000107485, ENSG00000181704, ENSG00000105429, ENSG00000140463, ENSG00000103494, ENSG00000164066, ENSG00000129514, ENSG00000163093, ENSG00000126562, ENSG00000143878, ENSG00000157796, ENSG00000131437, ENSG00000124664, ENSG00000054282, ENSG00000187535, ENSG00000163913, ENSG00000204852, ENSG00000075275, ENSG00000137497, ENSG0000…	567	580	16650	1.417624521072797	1.0	0.9345823183882633	69.06089914191189
GOTERM_BP_FAT	GO:0006890~retrograde vesicle-mediated transport, Golgi to ER	7	0.9681881051175657	0.06025604015809101	ENSG00000251201, ENSG00000068796, ENSG00000136240, ENSG00000122218, ENSG00000168434, ENSG00000131437, ENSG00000197386	567	82	16650	2.5067750677506777	1.0	0.9346514001318762	69.39169207490792
GOTERM_MF_FAT	GO:0001078~transcriptional repressor activity, RNA polymerase II core promoter proximal region sequence-specific binding	8	1.1065006915629323	0.06042558932731544	ENSG00000099326, ENSG00000177426, ENSG00000107485, ENSG00000165804, ENSG00000178951, ENSG00000198911, ENSG00000119866, ENSG00000134107	487	111	15478	2.2906191612557114	1.0	0.8682268996259185	62.68476906906135
GOTERM_MF_FAT	GO:0016407~acetyltransferase activity	8	1.1065006915629323	0.06042558932731544	ENSG00000173011, ENSG00000103510, ENSG00000173418, ENSG00000120071, ENSG00000134852, ENSG00000114982, ENSG00000165102, ENSG00000171428	487	111	15478	2.2906191612557114	1.0	0.8682268996259185	62.68476906906135
GOTERM_MF_FAT	GO:0004683~calmodulin-dependent protein kinase activity	4	0.5532503457814661	0.0615084749654327	ENSG00000044446, ENSG00000103319, ENSG00000156873, ENSG00000110931	487	29	15478	4.383771153437655	1.0	0.8646194774190169	63.35917823692897
UP_KEYWORDS	Transcription regulation	89	12.309820193637622	0.061649635298035896	ENSG00000100105, ENSG00000091831, ENSG00000071282, ENSG00000181666, ENSG00000177599, ENSG00000170619, ENSG00000196724, ENSG00000159692, ENSG00000198561, ENSG00000162664, ENSG00000100003, ENSG00000124191, ENSG00000107485, ENSG00000204219, ENSG00000178951, ENSG00000164576, ENSG00000152104, ENSG00000131849, ENSG00000198911, ENSG00000099326, ENSG00000085644, ENSG00000257591, ENSG00000129514, ENSG0000…	662	2332	20581	1.186506013794676	0.9999999999404255	0.568656187339112	58.41650316351738
GOTERM_MF_FAT	GO:0004878~complement component C5a receptor activity	2	0.2766251728907331	0.061814853620955734	ENSG00000197405, ENSG00000134830	487	2	15478	31.782340862423002	1.0	0.8575897500074844	63.54790494159494
GOTERM_BP_FAT	GO:0061180~mammary gland epithelium development	6	0.8298755186721992	0.06265653349534905	ENSG00000107485, ENSG00000091831, ENSG00000178568, ENSG00000105221, ENSG00000110092, ENSG00000113494	567	63	16650	2.7966742252456536	1.0	0.9401434876819875	70.8472753326322
GOTERM_BP_FAT	GO:0060193~positive regulation of lipase activity	6	0.8298755186721992	0.06265653349534905	ENSG00000155366, ENSG00000091831, ENSG00000197405, ENSG00000103227, ENSG00000214456, ENSG00000120805	567	63	16650	2.7966742252456536	1.0	0.9401434876819875	70.8472753326322
UP_KEYWORDS	Nucleus	187	25.864453665283545	0.06266859643166561	ENSG00000135951, ENSG00000084072, ENSG00000173418, ENSG00000139637, ENSG00000145868, ENSG00000100532, ENSG00000144228, ENSG00000143418, ENSG00000113648, ENSG00000177599, ENSG00000170619, ENSG00000169641, ENSG00000196724, ENSG00000159692, ENSG00000162664, ENSG00000100003, ENSG00000124191, ENSG00000107485, ENSG00000204219, ENSG00000083642, ENSG00000167671, ENSG00000178951, ENSG00000152104, ENSG0000…	662	5244	20581	1.1086319914458416	0.999999999960146	0.562079187875222	59.0348841470959
GOTERM_BP_FAT	GO:0070613~regulation of protein processing	7	0.9681881051175657	0.06318032508370733	ENSG00000117335, ENSG00000197405, ENSG00000134830, ENSG00000137801, ENSG00000244731, ENSG00000204084, ENSG00000105707	567	83	16650	2.4765729585006695	1.0	0.9401464690055944	71.15604794024024
GOTERM_MF_FAT	GO:0016462~pyrophosphatase activity	35	4.840940525587829	0.06341859301342194	ENSG00000138175, ENSG00000157869, ENSG00000121988, ENSG00000079974, ENSG00000101210, ENSG00000103342, ENSG00000128833, ENSG00000120805, ENSG00000196586, ENSG00000124177, ENSG00000081923, ENSG00000170502, ENSG00000175203, ENSG00000068796, ENSG00000054523, ENSG00000069974, ENSG00000140463, ENSG00000197879, ENSG00000112874, ENSG00000124839, ENSG00000134594, ENSG00000167972, ENSG00000135390, ENSG0000…	487	824	15478	1.3499780706126272	1.0	0.8566463646021958	64.5210256182764
GOTERM_BP_FAT	GO:0034329~cell junction assembly	12	1.6597510373443984	0.06383963666152262	ENSG00000132849, ENSG00000155366, ENSG00000115109, ENSG00000144283, ENSG00000102606, ENSG00000124171, ENSG00000137801, ENSG00000169398, ENSG00000197879, ENSG00000144061, ENSG00000104067, ENSG00000091409	567	192	16650	1.8353174603174602	1.0	0.9405196688386914	71.54030508024898
GOTERM_BP_FAT	GO:0045892~negative regulation of transcription, DNA-templated	49	6.77731673582296	0.0639555615199713	ENSG00000100105, ENSG00000109501, ENSG00000091831, ENSG00000071282, ENSG00000119048, ENSG00000215271, ENSG00000167967, ENSG00000113648, ENSG00000196724, ENSG00000159692, ENSG00000081923, ENSG00000107485, ENSG00000217128, ENSG00000178951, ENSG00000109332, ENSG00000110092, ENSG00000178935, ENSG00000107864, ENSG00000100614, ENSG00000198911, ENSG00000182095, ENSG00000099326, ENSG00000129514, ENSG0000…	567	1130	16650	1.2733529990167156	1.0	0.9394113443120778	71.60736451855915
GOTERM_MF_FAT	GO:0016818~hydrolase activity, acting on acid anhydrides, in phosphorus-containing anhydrides	35	4.840940525587829	0.06435401321842131	ENSG00000138175, ENSG00000157869, ENSG00000121988, ENSG00000079974, ENSG00000101210, ENSG00000103342, ENSG00000128833, ENSG00000120805, ENSG00000196586, ENSG00000124177, ENSG00000081923, ENSG00000170502, ENSG00000175203, ENSG00000068796, ENSG00000054523, ENSG00000069974, ENSG00000140463, ENSG00000197879, ENSG00000112874, ENSG00000124839, ENSG00000134594, ENSG00000167972, ENSG00000135390, ENSG0000…	487	826	15478	1.3467093585772456	1.0	0.8527643753938079	65.07732929434005
UP_KEYWORDS	Apoptosis	25	3.4578146611341634	0.06444545577315867	ENSG00000111321, ENSG00000213523, ENSG00000171307, ENSG00000139644, ENSG00000170248, ENSG00000155849, ENSG00000029725, ENSG00000088986, ENSG00000143878, ENSG00000081791, ENSG00000171552, ENSG00000129473, ENSG00000088808, ENSG00000179364, ENSG00000166224, ENSG00000178568, ENSG00000170476, ENSG00000054523, ENSG00000149932, ENSG00000109332, ENSG00000105221, ENSG00000171497, ENSG00000140299, ENSG0000…	662	536	20581	1.450052419173017	0.9999999999802498	0.5602703785235998	60.09285240256628
GOTERM_CC_FAT	GO:0034451~centriolar satellite	4	0.5532503457814661	0.06446527351056547	ENSG00000140463, ENSG00000111057, ENSG00000054282, ENSG00000004838	521	26	14527	4.289679610217038	1.0	0.7235436597377916	63.07170787987035
GOTERM_MF_FAT	GO:0030234~enzyme regulator activity	41	5.670816044260028	0.06500845259734597	ENSG00000091831, ENSG00000103148, ENSG00000137449, ENSG00000113648, ENSG00000134215, ENSG00000120805, ENSG00000204084, ENSG00000278139, ENSG00000109436, ENSG00000117335, ENSG00000217128, ENSG00000085871, ENSG00000179387, ENSG00000031003, ENSG00000110092, ENSG00000109270, ENSG00000248405, ENSG00000204569, ENSG00000169221, ENSG00000196914, ENSG00000213316, ENSG00000135549, ENSG00000001631, ENSG0000…	487	996	15478	1.3083092122081756	1.0	0.8477297107386638	65.46166119230384
GOTERM_BP_FAT	GO:0045834~positive regulation of lipid metabolic process	9	1.2448132780082988	0.06567649162764677	ENSG00000169047, ENSG00000178568, ENSG00000101210, ENSG00000105221, ENSG00000169398, ENSG00000198793, ENSG00000134215, ENSG00000214456, ENSG00000197386	567	126	16650	2.0975056689342404	1.0	0.9425990933351708	72.58543619327511
GOTERM_MF_FAT	GO:0003924~GTPase activity	13	1.7980636237897647	0.06604170200624997	ENSG00000138175, ENSG00000124839, ENSG00000134594, ENSG00000157869, ENSG00000101210, ENSG00000103342, ENSG00000079974, ENSG00000143878, ENSG00000134533, ENSG00000120805, ENSG00000152700, ENSG00000167083, ENSG00000069974	487	234	15478	1.7656856034679442	1.0	0.8445379258220973	66.06039964614617
GOTERM_BP_FAT	GO:1903317~regulation of protein maturation	7	0.9681881051175657	0.06618688073890827	ENSG00000117335, ENSG00000197405, ENSG00000134830, ENSG00000137801, ENSG00000244731, ENSG00000204084, ENSG00000105707	567	84	16650	2.447089947089947	1.0	0.9425519239809556	72.86931593129512
GOTERM_MF_FAT	GO:0016817~hydrolase activity, acting on acid anhydrides	35	4.840940525587829	0.06656216378950468	ENSG00000138175, ENSG00000157869, ENSG00000121988, ENSG00000079974, ENSG00000101210, ENSG00000103342, ENSG00000128833, ENSG00000120805, ENSG00000196586, ENSG00000124177, ENSG00000081923, ENSG00000170502, ENSG00000175203, ENSG00000068796, ENSG00000054523, ENSG00000069974, ENSG00000140463, ENSG00000197879, ENSG00000112874, ENSG00000124839, ENSG00000134594, ENSG00000167972, ENSG00000135390, ENSG0000…	487	828	15478	1.3434564374212619	1.0	0.8391296922871296	66.35829664521695
GOTERM_MF_FAT	GO:0001098~basal transcription machinery binding	4	0.5532503457814661	0.06681184657469685	ENSG00000087302, ENSG00000163945, ENSG00000134759, ENSG00000162664	487	30	15478	4.237645448323066	1.0	0.8325752111150582	66.50033668917506
GOTERM_MF_FAT	GO:0001099~basal RNA polymerase II transcription machinery binding	4	0.5532503457814661	0.06681184657469685	ENSG00000087302, ENSG00000163945, ENSG00000134759, ENSG00000162664	487	30	15478	4.237645448323066	1.0	0.8325752111150582	66.50033668917506
GOTERM_BP_FAT	GO:0048203~vesicle targeting, trans-Golgi to endosome	2	0.2766251728907331	0.06683436875813699	ENSG00000138660, ENSG00000070540	567	2	16650	29.365079365079364	1.0	0.9428546219728587	73.22544356195675
GOTERM_BP_FAT	GO:0038178~complement component C5a signaling pathway	2	0.2766251728907331	0.06683436875813699	ENSG00000197405, ENSG00000134830	567	2	16650	29.365079365079364	1.0	0.9428546219728587	73.22544356195675
GOTERM_BP_FAT	GO:1900247~regulation of cytoplasmic translational elongation	2	0.2766251728907331	0.06683436875813699	ENSG00000137449, ENSG00000107864	567	2	16650	29.365079365079364	1.0	0.9428546219728587	73.22544356195675
GOTERM_BP_FAT	GO:0002182~cytoplasmic translational elongation	2	0.2766251728907331	0.06683436875813699	ENSG00000137449, ENSG00000107864	567	2	16650	29.365079365079364	1.0	0.9428546219728587	73.22544356195675
GOTERM_BP_FAT	GO:1900248~negative regulation of cytoplasmic translational elongation	2	0.2766251728907331	0.06683436875813699	ENSG00000137449, ENSG00000107864	567	2	16650	29.365079365079364	1.0	0.9428546219728587	73.22544356195675
GOTERM_CC_FAT	GO:1902493~acetyltransferase complex	8	1.1065006915629323	0.06732575086690282	ENSG00000173011, ENSG00000103510, ENSG00000173418, ENSG00000120071, ENSG00000114982, ENSG00000112983, ENSG00000134759, ENSG00000163875	521	100	14527	2.23063339731286	1.0	0.7291970099197653	64.72415384086774
GOTERM_CC_FAT	GO:0031248~protein acetyltransferase complex	8	1.1065006915629323	0.06732575086690282	ENSG00000173011, ENSG00000103510, ENSG00000173418, ENSG00000120071, ENSG00000114982, ENSG00000112983, ENSG00000134759, ENSG00000163875	521	100	14527	2.23063339731286	1.0	0.7291970099197653	64.72415384086774
GOTERM_BP_FAT	GO:0046320~regulation of fatty acid oxidation	4	0.5532503457814661	0.06829064402421248	ENSG00000169047, ENSG00000105221, ENSG00000198793, ENSG00000214456	567	28	16650	4.19501133786848	1.0	0.9451407383885605	74.01030004077593
GOTERM_BP_FAT	GO:0010822~positive regulation of mitochondrion organization	11	1.5214384508990317	0.06930451861866671	ENSG00000159348, ENSG00000122386, ENSG00000109332, ENSG00000135423, ENSG00000088986, ENSG00000198911, ENSG00000137288, ENSG00000177479, ENSG00000088808, ENSG00000183978, ENSG00000197386	567	172	16650	1.877999261720192	1.0	0.9462760820825824	74.5437995426403
GOTERM_BP_FAT	GO:0070201~regulation of establishment of protein localization	37	5.117565698478561	0.06932326073449475	ENSG00000115109, ENSG00000183044, ENSG00000101337, ENSG00000164808, ENSG00000137288, ENSG00000177479, ENSG00000171552, ENSG00000088808, ENSG00000159348, ENSG00000007402, ENSG00000239732, ENSG00000107485, ENSG00000178568, ENSG00000157388, ENSG00000109332, ENSG00000105221, ENSG00000135423, ENSG00000152104, ENSG00000198793, ENSG00000197879, ENSG00000198911, ENSG00000100614, ENSG00000170743, ENSG0000…	567	820	16650	1.3250096786682153	1.0	0.9450493106506069	74.55356323954017
GOTERM_BP_FAT	GO:0007389~pattern specification process	22	3.0428769017980635	0.06938645867833244	ENSG00000129514, ENSG00000115109, ENSG00000163093, ENSG00000157796, ENSG00000131437, ENSG00000187535, ENSG00000163913, ENSG00000273046, ENSG00000204852, ENSG00000140479, ENSG00000178568, ENSG00000105429, ENSG00000075275, ENSG00000125850, ENSG00000136944, ENSG00000165533, ENSG00000140463, ENSG00000001617, ENSG00000103494, ENSG00000164066, ENSG00000198353, ENSG00000204104	567	436	16650	1.4817241881462064	1.0	0.9439220913897681	74.58646003218237
UP_KEYWORDS	Motor protein	9	1.2448132780082988	0.06977862043326721	ENSG00000068796, ENSG00000054523, ENSG00000128833, ENSG00000197879, ENSG00000088986, ENSG00000163879, ENSG00000136883, ENSG00000131437, ENSG00000196586	662	135	20581	2.072608257804632	0.999999999997618	0.5782428139210859	63.118074363711216
GOTERM_BP_FAT	GO:2001275~positive regulation of glucose import in response to insulin stimulus	3	0.4149377593360996	0.07024509476262608	ENSG00000169047, ENSG00000105221, ENSG00000278139	567	13	16650	6.7765567765567765	1.0	0.9447020184336787	75.02943701766162
GOTERM_BP_FAT	GO:0097284~hepatocyte apoptotic process	3	0.4149377593360996	0.07024509476262608	ENSG00000111057, ENSG00000171552, ENSG00000170421	567	13	16650	6.7765567765567765	1.0	0.9447020184336787	75.02943701766162
GOTERM_BP_FAT	GO:0060831~smoothened signaling pathway involved in dorsal/ventral neural tube patterning	3	0.4149377593360996	0.07024509476262608	ENSG00000163913, ENSG00000157796, ENSG00000204104	567	13	16650	6.7765567765567765	1.0	0.9447020184336787	75.02943701766162
GOTERM_BP_FAT	GO:0001764~neuron migration	9	1.2448132780082988	0.0706176553626766	ENSG00000187164, ENSG00000107485, ENSG00000178568, ENSG00000075275, ENSG00000140463, ENSG00000169398, ENSG00000186868, ENSG00000163697, ENSG00000054282	567	128	16650	2.064732142857143	1.0	0.9443240855081214	75.21935915251538
GOTERM_BP_FAT	GO:0010769~regulation of cell morphogenesis involved in differentiation	18	2.4896265560165975	0.07132932803700516	ENSG00000122694, ENSG00000138660, ENSG00000129514, ENSG00000115109, ENSG00000102606, ENSG00000103319, ENSG00000103260, ENSG00000115694, ENSG00000187164, ENSG00000105429, ENSG00000125850, ENSG00000169398, ENSG00000001617, ENSG00000186868, ENSG00000119866, ENSG00000105707, ENSG00000114745, ENSG00000124126	567	339	16650	1.5592077538980194	1.0	0.9447449200089743	75.57835416261211
GOTERM_MF_FAT	GO:0034212~peptide N-acetyltransferase activity	6	0.8298755186721992	0.07211904631166074	ENSG00000173011, ENSG00000103510, ENSG00000173418, ENSG00000120071, ENSG00000134852, ENSG00000114982	487	71	15478	2.6858316221765914	1.0	0.8483630792146839	69.38984719747026
GOTERM_MF_FAT	GO:0005154~epidermal growth factor receptor binding	4	0.5532503457814661	0.07231637023790272	ENSG00000028528, ENSG00000178568, ENSG00000204842, ENSG00000134215	487	31	15478	4.10094720805458	1.0	0.8420518871784972	69.49263910339023
GOTERM_BP_FAT	GO:0007589~body fluid secretion	7	0.9681881051175657	0.07244653781810767	ENSG00000178568, ENSG00000126562, ENSG00000122218, ENSG00000110092, ENSG00000113494, ENSG00000197208, ENSG00000196498	567	86	16650	2.3901808785529717	1.0	0.9460804404528432	76.13199488249684
GOTERM_MF_FAT	GO:0017111~nucleoside-triphosphatase activity	33	4.564315352697095	0.07259158330451423	ENSG00000138175, ENSG00000157869, ENSG00000121988, ENSG00000079974, ENSG00000101210, ENSG00000103342, ENSG00000128833, ENSG00000120805, ENSG00000196586, ENSG00000124177, ENSG00000081923, ENSG00000175203, ENSG00000068796, ENSG00000054523, ENSG00000069974, ENSG00000140463, ENSG00000197879, ENSG00000124839, ENSG00000134594, ENSG00000167972, ENSG00000135390, ENSG00000088986, ENSG00000143375, ENSG0000…	487	779	15478	1.3463636052117576	1.0	0.8361279855618774	69.63546586487553
GOTERM_BP_FAT	GO:0045444~fat cell differentiation	12	1.6597510373443984	0.07368069051423659	ENSG00000107485, ENSG00000100211, ENSG00000105221, ENSG00000185338, ENSG00000082196, ENSG00000165533, ENSG00000140463, ENSG00000198793, ENSG00000110092, ENSG00000166821, ENSG00000091409, ENSG00000159692	567	197	16650	1.788735798888083	1.0	0.9476223747421811	76.72975621774145
GOTERM_CC_FAT	GO:0005774~vacuolar membrane	30	4.149377593360995	0.07375734583635313	ENSG00000104133, ENSG00000099282, ENSG00000251201, ENSG00000028528, ENSG00000115145, ENSG00000101210, ENSG00000163625, ENSG00000204084, ENSG00000070540, ENSG00000196586, ENSG00000165102, ENSG00000135124, ENSG00000157625, ENSG00000239732, ENSG00000040487, ENSG00000109332, ENSG00000109270, ENSG00000198793, ENSG00000069974, ENSG00000124839, ENSG00000039319, ENSG00000143878, ENSG00000134851, ENSG0000…	521	610	14527	1.3712910229382336	1.0	0.7524565231007525	68.19093067206978
GOTERM_BP_FAT	GO:0010761~fibroblast migration	4	0.5532503457814661	0.07432574353281596	ENSG00000166224, ENSG00000102606, ENSG00000137801, ENSG00000181751	567	29	16650	4.050355774493705	1.0	0.9478469494919424	77.03651508440346
GOTERM_CC_FAT	GO:0098590~plasma membrane region	43	5.94744121715076	0.07464364882301969	ENSG00000273217, ENSG00000115109, ENSG00000197405, ENSG00000101098, ENSG00000174483, ENSG00000141424, ENSG00000185046, ENSG00000109738, ENSG00000196586, ENSG00000105088, ENSG00000081923, ENSG00000117335, ENSG00000239732, ENSG00000164953, ENSG00000124171, ENSG00000178568, ENSG00000110628, ENSG00000197375, ENSG00000105221, ENSG00000069974, ENSG00000140463, ENSG00000197879, ENSG00000107864, ENSG0000…	521	936	14527	1.2809459947175879	1.0	0.7472635654041804	68.64293212397867
GOTERM_BP_FAT	GO:0030833~regulation of actin filament polymerization	10	1.3831258644536653	0.075104766075693	ENSG00000138660, ENSG00000132254, ENSG00000273749, ENSG00000140463, ENSG00000197879, ENSG00000198793, ENSG00000135407, ENSG00000115091, ENSG00000196405, ENSG00000124126	567	152	16650	1.9319131161236425	1.0	0.9483528648437854	77.40187677621535
UP_KEYWORDS	Endoplasmic reticulum	44	6.085753803596127	0.07610515653827726	ENSG00000168350, ENSG00000251201, ENSG00000173467, ENSG00000109501, ENSG00000198589, ENSG00000197977, ENSG00000136240, ENSG00000103227, ENSG00000143418, ENSG00000101558, ENSG00000081923, ENSG00000109133, ENSG00000239732, ENSG00000185774, ENSG00000164953, ENSG00000163683, ENSG00000085871, ENSG00000137801, ENSG00000166562, ENSG00000137103, ENSG00000198793, ENSG00000198911, ENSG00000138674, ENSG0000…	662	1067	20581	1.2820257264770922	0.9999999999998093	0.5995847074376234	66.43057282136829
GOTERM_CC_FAT	GO:0070971~endoplasmic reticulum exit site	3	0.4149377593360996	0.0768703227788099	ENSG00000101558, ENSG00000170248, ENSG00000138674	521	13	14527	6.434519415325557	1.0	0.7486234673979795	69.75219983719072
UP_KEYWORDS	Cell division	19	2.627939142461964	0.07715851043048191	ENSG00000138175, ENSG00000168883, ENSG00000170248, ENSG00000103275, ENSG00000214367, ENSG00000167967, ENSG00000053900, ENSG00000145919, ENSG00000260914, ENSG00000090565, ENSG00000100154, ENSG00000113712, ENSG00000083642, ENSG00000124171, ENSG00000068796, ENSG00000137497, ENSG00000110092, ENSG00000134508, ENSG00000170037	662	388	20581	1.522405550191547	0.999999999999875	0.5935557842765671	66.95452046563975
GOTERM_MF_FAT	GO:0016746~transferase activity, transferring acyl groups	14	1.9363762102351314	0.07728241085377224	ENSG00000173011, ENSG00000103510, ENSG00000173418, ENSG00000120071, ENSG00000171307, ENSG00000197977, ENSG00000114982, ENSG00000174165, ENSG00000134852, ENSG00000143418, ENSG00000145217, ENSG00000165102, ENSG00000171428, ENSG00000136247	487	266	15478	1.6727547822327895	1.0	0.848243371814877	71.97558015734039
GOTERM_MF_FAT	GO:0042802~identical protein binding	53	7.330567081604427	0.07743655907348404	ENSG00000028528, ENSG00000091831, ENSG00000142002, ENSG00000113318, ENSG00000170248, ENSG00000143412, ENSG00000159692, ENSG00000129473, ENSG00000135124, ENSG00000134352, ENSG00000115694, ENSG00000149925, ENSG00000138794, ENSG00000099326, ENSG00000111321, ENSG00000139625, ENSG00000087302, ENSG00000157224, ENSG00000029725, ENSG00000214456, ENSG00000170469, ENSG00000152642, ENSG00000090565, ENSG0000…	487	1358	15478	1.24040063748779	1.0	0.8422041083166505	72.04953369227859
GOTERM_BP_FAT	GO:0046488~phosphatidylinositol metabolic process	12	1.6597510373443984	0.07787267308098839	ENSG00000239732, ENSG00000168890, ENSG00000169047, ENSG00000178568, ENSG00000065361, ENSG00000163964, ENSG00000007541, ENSG00000143393, ENSG00000204084, ENSG00000142892, ENSG00000278139, ENSG00000123739	567	199	16650	1.7707585546781526	1.0	0.9528355135645713	78.6559750505102
UP_KEYWORDS	Transcription	90	12.448132780082988	0.07852134678558939	ENSG00000100105, ENSG00000091831, ENSG00000071282, ENSG00000181666, ENSG00000177599, ENSG00000170619, ENSG00000196724, ENSG00000159692, ENSG00000198561, ENSG00000162664, ENSG00000100003, ENSG00000124191, ENSG00000107485, ENSG00000204219, ENSG00000178951, ENSG00000164576, ENSG00000152104, ENSG00000131849, ENSG00000198911, ENSG00000099326, ENSG00000085644, ENSG00000257591, ENSG00000129514, ENSG0000…	662	2398	20581	1.1668144904237923	0.9999999999999276	0.5893079743267744	67.62115477924833
GOTERM_BP_FAT	GO:0046879~hormone secretion	16	2.2130013831258646	0.07891278227962487	ENSG00000102606, ENSG00000183044, ENSG00000169047, ENSG00000134852, ENSG00000147642, ENSG00000187486, ENSG00000137288, ENSG00000090565, ENSG00000092531, ENSG00000007402, ENSG00000107485, ENSG00000145103, ENSG00000157388, ENSG00000082196, ENSG00000170743, ENSG00000168993	567	295	16650	1.5926822706483723	1.0	0.9537498981332979	79.10995629398631
GOTERM_MF_FAT	GO:0016835~carbon-oxygen lyase activity	6	0.8298755186721992	0.07918413432446425	ENSG00000074410, ENSG00000121310, ENSG00000132570, ENSG00000123415, ENSG00000188316, ENSG00000140398	487	73	15478	2.6122471941717533	1.0	0.8424310734408309	72.8752576585828
GOTERM_BP_FAT	GO:0046321~positive regulation of fatty acid oxidation	3	0.4149377593360996	0.08016093234237538	ENSG00000169047, ENSG00000105221, ENSG00000214456	567	14	16650	6.29251700680272	1.0	0.9550148371632885	79.64266682087214
GOTERM_BP_FAT	GO:0097499~protein localization to nonmotile primary cilium	3	0.4149377593360996	0.08016093234237538	ENSG00000204852, ENSG00000214413, ENSG00000140463	567	14	16650	6.29251700680272	1.0	0.9550148371632885	79.64266682087214
GOTERM_BP_FAT	GO:1903507~negative regulation of nucleic acid-templated transcription	50	6.915629322268327	0.0811472955973573	ENSG00000100105, ENSG00000109501, ENSG00000091831, ENSG00000071282, ENSG00000113648, ENSG00000196724, ENSG00000159692, ENSG00000107485, ENSG00000178951, ENSG00000198911, ENSG00000107864, ENSG00000182095, ENSG00000099326, ENSG00000129514, ENSG00000143190, ENSG00000103275, ENSG00000123124, ENSG00000134852, ENSG00000124664, ENSG00000134759, ENSG00000167232, ENSG00000196498, ENSG00000122386, ENSG0000…	567	1177	16650	1.2474545184825558	1.0	0.9557684597493639	80.05451477753873
GOTERM_BP_FAT	GO:0030048~actin filament-based movement	9	1.2448132780082988	0.08116339311268433	ENSG00000187164, ENSG00000115109, ENSG00000183230, ENSG00000213853, ENSG00000157388, ENSG00000134755, ENSG00000196586, ENSG00000115648, ENSG00000152642	567	132	16650	2.002164502164502	1.0	0.9547865881484541	80.06117022888566
GOTERM_CC_FAT	GO:0000323~lytic vacuole	27	3.7344398340248963	0.08227058505070665	ENSG00000104133, ENSG00000013288, ENSG00000198589, ENSG00000101210, ENSG00000196586, ENSG00000165102, ENSG00000135124, ENSG00000239732, ENSG00000131238, ENSG00000127415, ENSG00000040487, ENSG00000109270, ENSG00000198793, ENSG00000069974, ENSG00000168890, ENSG00000221988, ENSG00000185339, ENSG00000134851, ENSG00000141337, ENSG00000260914, ENSG00000092531, ENSG00000171298, ENSG00000129925, ENSG0000…	521	544	14527	1.3838948007225924	1.0	0.7640384045753761	72.29223658717294
GOTERM_CC_FAT	GO:0005764~lysosome	27	3.7344398340248963	0.08227058505070665	ENSG00000104133, ENSG00000013288, ENSG00000198589, ENSG00000101210, ENSG00000196586, ENSG00000165102, ENSG00000135124, ENSG00000239732, ENSG00000131238, ENSG00000127415, ENSG00000040487, ENSG00000109270, ENSG00000198793, ENSG00000069974, ENSG00000168890, ENSG00000221988, ENSG00000185339, ENSG00000134851, ENSG00000141337, ENSG00000260914, ENSG00000092531, ENSG00000171298, ENSG00000129925, ENSG0000…	521	544	14527	1.3838948007225924	1.0	0.7640384045753761	72.29223658717294
GOTERM_BP_FAT	GO:0035556~intracellular signal transduction	104	14.384508990318118	0.08238491283137046	ENSG00000251201, ENSG00000109501, ENSG00000165105, ENSG00000134215, ENSG00000120805, ENSG00000115694, ENSG00000187164, ENSG00000107485, ENSG00000152256, ENSG00000198793, ENSG00000196914, ENSG00000124839, ENSG00000161929, ENSG00000134594, ENSG00000111321, ENSG00000139625, ENSG00000054967, ENSG00000158987, ENSG00000143878, ENSG00000152642, ENSG00000100804, ENSG00000102858, ENSG00000075275, ENSG0000…	567	2657	16650	1.1494046872293013	1.0	0.955948575733989	80.56010987092117
GOTERM_BP_FAT	GO:0043623~cellular protein complex assembly	27	3.7344398340248963	0.08302176440051798	ENSG00000101337, ENSG00000132254, ENSG00000137288, ENSG00000115091, ENSG00000183978, ENSG00000160194, ENSG00000109133, ENSG00000198793, ENSG00000197879, ENSG00000140463, ENSG00000135407, ENSG00000171953, ENSG00000100614, ENSG00000186868, ENSG00000196405, ENSG00000138660, ENSG00000273749, ENSG00000111530, ENSG00000153037, ENSG00000092531, ENSG00000196860, ENSG00000169398, ENSG00000113494, ENSG0000…	567	575	16650	1.3788819875776397	1.0	0.9560686964649876	80.81552234683507
UP_KEYWORDS	Lysosome	14	1.9363762102351314	0.08310845386494362	ENSG00000198589, ENSG00000221988, ENSG00000134851, ENSG00000165102, ENSG00000141337, ENSG00000239732, ENSG00000171298, ENSG00000131238, ENSG00000127415, ENSG00000116299, ENSG00000040487, ENSG00000198793, ENSG00000069974, ENSG00000164073	662	263	20581	1.6549343503382998	0.9999999999999886	0.600380110386894	69.77441490582275
GOTERM_BP_FAT	GO:0034330~cell junction organization	14	1.9363762102351314	0.08381832517198609	ENSG00000132849, ENSG00000155366, ENSG00000115109, ENSG00000102606, ENSG00000130202, ENSG00000198561, ENSG00000144283, ENSG00000124171, ENSG00000137801, ENSG00000197879, ENSG00000169398, ENSG00000144061, ENSG00000104067, ENSG00000091409	567	249	16650	1.6510486390004462	1.0	0.9564601041648986	81.13051266690051
UP_KEYWORDS	Disease mutation	95	13.139695712309821	0.08383024127219921	ENSG00000139531, ENSG00000109501, ENSG00000145868, ENSG00000091831, ENSG00000198589, ENSG00000156873, ENSG00000109738, ENSG00000165102, ENSG00000130005, ENSG00000099769, ENSG00000131238, ENSG00000107485, ENSG00000044446, ENSG00000127415, ENSG00000149925, ENSG00000145103, ENSG00000110628, ENSG00000054523, ENSG00000140463, ENSG00000198793, ENSG00000171953, ENSG00000075415, ENSG00000001631, ENSG0000…	662	2550	20581	1.1582222617143534	0.9999999999999915	0.5933719931234591	70.10088017766701
GOTERM_MF_FAT	GO:0045502~dynein binding	4	0.5532503457814661	0.08390657111030494	ENSG00000088986, ENSG00000163879, ENSG00000197386, ENSG00000090565	487	33	15478	3.8524049530209696	1.0	0.8534504528519072	74.99374637275785
GOTERM_MF_FAT	GO:0015298~solute:cation antiporter activity	4	0.5532503457814661	0.08390657111030494	ENSG00000074621, ENSG00000110628, ENSG00000197375, ENSG00000197208	487	33	15478	3.8524049530209696	1.0	0.8534504528519072	74.99374637275785
UP_KEYWORDS	Membrane	259	35.82295988934993	0.08400393753646057	ENSG00000168273, ENSG00000251201, ENSG00000109501, ENSG00000120949, ENSG00000100532, ENSG00000164331, ENSG00000101337, ENSG00000167703, ENSG00000103227, ENSG00000143418, ENSG00000120805, ENSG00000088543, ENSG00000160194, ENSG00000183780, ENSG00000163683, ENSG00000102078, ENSG00000140463, ENSG00000198911, ENSG00000213316, ENSG00000161929, ENSG00000124839, ENSG00000111321, ENSG00000166347, ENSG0000…	662	7494	20581	1.0744706540660525	0.999999999999992	0.5841506107629872	70.17895345847451
GOTERM_CC_FAT	GO:0019867~outer membrane	12	1.6597510373443984	0.08451970372387267	ENSG00000166347, ENSG00000213463, ENSG00000074621, ENSG00000196860, ENSG00000135390, ENSG00000198793, ENSG00000102401, ENSG00000143393, ENSG00000213316, ENSG00000171552, ENSG00000129473, ENSG00000177034	521	192	14527	1.7426823416506718	1.0	0.7650131148786488	73.29020865055716
GOTERM_BP_FAT	GO:0050772~positive regulation of axonogenesis	6	0.8298755186721992	0.08527365170627976	ENSG00000187164, ENSG00000115694, ENSG00000105429, ENSG00000186868, ENSG00000119866, ENSG00000103260	567	69	16650	2.553485162180814	1.0	0.9579342122560797	81.69338933546568
GOTERM_BP_FAT	GO:0051492~regulation of stress fiber assembly	6	0.8298755186721992	0.08527365170627976	ENSG00000186635, ENSG00000165533, ENSG00000140463, ENSG00000198793, ENSG00000131626, ENSG00000196405	567	69	16650	2.553485162180814	1.0	0.9579342122560797	81.69338933546568
GOTERM_BP_FAT	GO:0035239~tube morphogenesis	18	2.4896265560165975	0.08624492957879396	ENSG00000129514, ENSG00000115109, ENSG00000091831, ENSG00000163093, ENSG00000126562, ENSG00000143878, ENSG00000169641, ENSG00000131437, ENSG00000168743, ENSG00000054282, ENSG00000163913, ENSG00000204852, ENSG00000107485, ENSG00000105429, ENSG00000075275, ENSG00000125850, ENSG00000103197, ENSG00000140463	567	348	16650	1.5188834154351394	1.0	0.9585748066959379	82.06015805749895
GOTERM_BP_FAT	GO:1900077~negative regulation of cellular response to insulin stimulus	4	0.5532503457814661	0.08707092437545655	ENSG00000169047, ENSG00000170476, ENSG00000103197, ENSG00000185338	567	31	16650	3.789042498719918	1.0	0.9589702922536965	82.3665769155023
GOTERM_BP_FAT	GO:0043552~positive regulation of phosphatidylinositol 3-kinase activity	4	0.5532503457814661	0.08707092437545655	ENSG00000169047, ENSG00000178568, ENSG00000169398, ENSG00000134215	567	31	16650	3.789042498719918	1.0	0.9589702922536965	82.3665769155023
GOTERM_CC_FAT	GO:0005875~microtubule associated complex	10	1.3831258644536653	0.08716057853695768	ENSG00000187164, ENSG00000175203, ENSG00000068796, ENSG00000054523, ENSG00000214367, ENSG00000088986, ENSG00000186868, ENSG00000163879, ENSG00000136883, ENSG00000131437	521	149	14527	1.8713367427121306	1.0	0.7675603606578381	74.41917209851199
GOTERM_BP_FAT	GO:0030041~actin filament polymerization	10	1.3831258644536653	0.0877186565168605	ENSG00000138660, ENSG00000132254, ENSG00000273749, ENSG00000140463, ENSG00000197879, ENSG00000198793, ENSG00000135407, ENSG00000115091, ENSG00000196405, ENSG00000124126	567	157	16650	1.870387220705692	1.0	0.9590803354590036	82.60338966705957
UP_KEYWORDS	GTP-binding	17	2.351313969571231	0.088316441423619	ENSG00000138175, ENSG00000124839, ENSG00000155366, ENSG00000134594, ENSG00000157869, ENSG00000165105, ENSG00000132881, ENSG00000079974, ENSG00000101210, ENSG00000103342, ENSG00000143878, ENSG00000134533, ENSG00000120805, ENSG00000144840, ENSG00000152700, ENSG00000069974, ENSG00000185721	662	343	20581	1.5408603665894498	0.9999999999999986	0.593548656362298	72.05777177056719
GOTERM_MF_FAT	GO:0032561~guanyl ribonucleotide binding	19	2.627939142461964	0.08855935731926483	ENSG00000138175, ENSG00000124839, ENSG00000155366, ENSG00000134594, ENSG00000157869, ENSG00000165105, ENSG00000132881, ENSG00000132254, ENSG00000079974, ENSG00000103342, ENSG00000101210, ENSG00000138735, ENSG00000143878, ENSG00000134533, ENSG00000120805, ENSG00000144840, ENSG00000152700, ENSG00000069974, ENSG00000185721	487	405	15478	1.491023398484042	1.0	0.8631318160310034	76.9285959327145
GOTERM_CC_FAT	GO:0005829~cytosol	136	18.81051175656985	0.08912173727518279	ENSG00000028528, ENSG00000164331, ENSG00000156873, ENSG00000134215, ENSG00000167363, ENSG00000143412, ENSG00000120805, ENSG00000278139, ENSG00000188316, ENSG00000131238, ENSG00000185774, ENSG00000083642, ENSG00000149925, ENSG00000198793, ENSG00000140463, ENSG00000198911, ENSG00000196914, ENSG00000050820, ENSG00000138660, ENSG00000139625, ENSG00000163093, ENSG00000087302, ENSG00000214456, ENSG0000…	521	3399	14527	1.1156448294886323	1.0	0.7672931908305032	75.22857437685498
GOTERM_MF_FAT	GO:0019001~guanyl nucleotide binding	19	2.627939142461964	0.0891896378289257	ENSG00000138175, ENSG00000124839, ENSG00000155366, ENSG00000134594, ENSG00000157869, ENSG00000165105, ENSG00000132881, ENSG00000132254, ENSG00000079974, ENSG00000103342, ENSG00000101210, ENSG00000138735, ENSG00000143878, ENSG00000134533, ENSG00000120805, ENSG00000144840, ENSG00000152700, ENSG00000069974, ENSG00000185721	487	406	15478	1.4873509270592045	1.0	0.8593993849311907	77.17963777426345
GOTERM_BP_FAT	GO:0051345~positive regulation of hydrolase activity	40	5.532503457814661	0.08932146562451225	ENSG00000205593, ENSG00000273217, ENSG00000197405, ENSG00000102606, ENSG00000091831, ENSG00000113318, ENSG00000116191, ENSG00000103148, ENSG00000103227, ENSG00000134215, ENSG00000204084, ENSG00000120805, ENSG00000168743, ENSG00000109436, ENSG00000144283, ENSG00000217128, ENSG00000178568, ENSG00000179387, ENSG00000031003, ENSG00000105221, ENSG00000109270, ENSG00000248405, ENSG00000169221, ENSG0000…	567	917	16650	1.2809194924789253	1.0	0.9606418737884255	83.17649478589651
GOTERM_BP_FAT	GO:1903428~positive regulation of reactive oxygen species biosynthetic process	5	0.6915629322268326	0.08945211981227197	ENSG00000122386, ENSG00000091831, ENSG00000198793, ENSG00000069974, ENSG00000135124	567	50	16650	2.9365079365079363	1.0	0.9599638607945862	83.22241470541105
GOTERM_BP_FAT	GO:0033059~cellular pigmentation	5	0.6915629322268326	0.08945211981227197	ENSG00000124839, ENSG00000175203, ENSG00000163093, ENSG00000140463, ENSG00000069974	567	50	16650	2.9365079365079363	1.0	0.9599638607945862	83.22241470541105
GOTERM_BP_FAT	GO:0048515~spermatid differentiation	9	1.2448132780082988	0.08965299858296205	ENSG00000139546, ENSG00000072364, ENSG00000152705, ENSG00000119048, ENSG00000115257, ENSG00000140463, ENSG00000144061, ENSG00000130202, ENSG00000134709	567	135	16650	1.9576719576719575	1.0	0.9593905799500412	83.29278427153943
GOTERM_BP_FAT	GO:0051046~regulation of secretion	31	4.287690179806362	0.08973905415597404	ENSG00000183044, ENSG00000102606, ENSG00000101098, ENSG00000170248, ENSG00000196586, ENSG00000137288, ENSG00000135124, ENSG00000239732, ENSG00000007402, ENSG00000107485, ENSG00000145103, ENSG00000157388, ENSG00000069974, ENSG00000170743, ENSG00000132881, ENSG00000134830, ENSG00000169047, ENSG00000065361, ENSG00000139644, ENSG00000134852, ENSG00000185338, ENSG00000126562, ENSG00000033327, ENSG0000…	567	683	16650	1.3328220502451833	1.0	0.9586406297373273	83.32284463797153
GOTERM_MF_FAT	GO:0070888~E-box binding	4	0.5532503457814661	0.08998053694782003	ENSG00000107485, ENSG00000134852, ENSG00000198911, ENSG00000134107	487	34	15478	3.7390989249909414	1.0	0.8562479631315243	77.49103459925837
GOTERM_BP_FAT	GO:0006839~mitochondrial transport	15	2.0746887966804977	0.09006338519116137	ENSG00000135390, ENSG00000088986, ENSG00000177479, ENSG00000171552, ENSG00000088808, ENSG00000159348, ENSG00000122386, ENSG00000125375, ENSG00000198954, ENSG00000196860, ENSG00000109332, ENSG00000102078, ENSG00000135423, ENSG00000198911, ENSG00000177034	567	277	16650	1.5901667526216263	1.0	0.9582565575026184	83.4356779292343
GOTERM_BP_FAT	GO:0007009~plasma membrane organization	15	2.0746887966804977	0.09006338519116137	ENSG00000138119, ENSG00000273217, ENSG00000099282, ENSG00000168890, ENSG00000174483, ENSG00000158987, ENSG00000111057, ENSG00000171552, ENSG00000260914, ENSG00000179364, ENSG00000213853, ENSG00000185774, ENSG00000105221, ENSG00000165533, ENSG00000131626, ENSG00000256349, ENSG00000254806	567	277	16650	1.5901667526216263	1.0	0.9582565575026184	83.4356779292343
GOTERM_BP_FAT	GO:0034315~regulation of Arp2/3 complex-mediated actin nucleation	3	0.4149377593360996	0.09047749688876235	ENSG00000138660, ENSG00000132254, ENSG00000273749	567	15	16650	5.873015873015873	1.0	0.9580130336415975	83.57869433446876
GOTERM_BP_FAT	GO:0061024~membrane organization	44	6.085753803596127	0.09107549086749908	ENSG00000273217, ENSG00000099282, ENSG00000174483, ENSG00000170248, ENSG00000109738, ENSG00000226742, ENSG00000134215, ENSG00000130202, ENSG00000108559, ENSG00000171552, ENSG00000088808, ENSG00000101558, ENSG00000081923, ENSG00000131238, ENSG00000185774, ENSG00000137801, ENSG00000105221, ENSG00000197879, ENSG00000170743, ENSG00000138674, ENSG00000114745, ENSG00000130255, ENSG00000254806, ENSG0000…	567	1027	16650	1.2580949289810048	1.0	0.9580543541046137	83.78315260893932
GOTERM_MF_FAT	GO:0015199~amino-acid betaine transmembrane transporter activity	2	0.2766251728907331	0.09127711655185626	ENSG00000197375, ENSG00000197208	487	3	15478	21.188227241615333	1.0	0.8547960849680202	77.99293333131459
GOTERM_MF_FAT	GO:0015226~carnitine transmembrane transporter activity	2	0.2766251728907331	0.09127711655185626	ENSG00000197375, ENSG00000197208	487	3	15478	21.188227241615333	1.0	0.8547960849680202	77.99293333131459
GOTERM_MF_FAT	GO:0004464~leukotriene-C4 synthase activity	2	0.2766251728907331	0.09127711655185626	ENSG00000085871, ENSG00000213316	487	3	15478	21.188227241615333	1.0	0.8547960849680202	77.99293333131459
GOTERM_MF_FAT	GO:0008428~ribonuclease inhibitor activity	2	0.2766251728907331	0.09127711655185626	ENSG00000139644, ENSG00000023191	487	3	15478	21.188227241615333	1.0	0.8547960849680202	77.99293333131459
GOTERM_BP_FAT	GO:0023057~negative regulation of signaling	50	6.915629322268327	0.09129563776243609	ENSG00000251201, ENSG00000109501, ENSG00000115145, ENSG00000091831, ENSG00000198561, ENSG00000129473, ENSG00000134352, ENSG00000107485, ENSG00000265491, ENSG00000138660, ENSG00000134852, ENSG00000214456, ENSG00000105419, ENSG00000185924, ENSG00000187486, ENSG00000152642, ENSG00000090565, ENSG00000113712, ENSG00000100804, ENSG00000102858, ENSG00000125850, ENSG00000082196, ENSG00000091409, ENSG0000…	567	1186	16650	1.2379881688482024	1.0	0.9575167265442904	83.85781308543048
GOTERM_BP_FAT	GO:0051050~positive regulation of transport	40	5.532503457814661	0.09144544325569466	ENSG00000109501, ENSG00000102606, ENSG00000183044, ENSG00000213463, ENSG00000101337, ENSG00000170248, ENSG00000278139, ENSG00000177479, ENSG00000088808, ENSG00000135124, ENSG00000159348, ENSG00000239732, ENSG00000131238, ENSG00000107485, ENSG00000178568, ENSG00000145103, ENSG00000157388, ENSG00000109332, ENSG00000105221, ENSG00000069974, ENSG00000135423, ENSG00000197879, ENSG00000198911, ENSG0000…	567	920	16650	1.276742581090407	1.0	0.9568700861909998	83.90843168191415
GOTERM_BP_FAT	GO:0036257~multivesicular body organization	4	0.5532503457814661	0.09376584992733679	ENSG00000115145, ENSG00000170248, ENSG00000069974, ENSG00000260914	567	32	16650	3.6706349206349205	1.0	0.9595035307806119	84.67353488498614
GOTERM_BP_FAT	GO:2000113~negative regulation of cellular macromolecule biosynthetic process	55	7.607192254495159	0.09406926402811848	ENSG00000100105, ENSG00000109501, ENSG00000091831, ENSG00000071282, ENSG00000113648, ENSG00000196724, ENSG00000159692, ENSG00000107485, ENSG00000178951, ENSG00000145388, ENSG00000198911, ENSG00000107864, ENSG00000243056, ENSG00000182095, ENSG00000099326, ENSG00000129514, ENSG00000140326, ENSG00000134852, ENSG00000143190, ENSG00000103275, ENSG00000123124, ENSG00000124664, ENSG00000134759, ENSG0000…	567	1324	16650	1.21984846305088	1.0	0.9591080307895933	84.7709921484914
GOTERM_BP_FAT	GO:1902679~negative regulation of RNA biosynthetic process	50	6.915629322268327	0.09514697739230434	ENSG00000100105, ENSG00000109501, ENSG00000091831, ENSG00000071282, ENSG00000113648, ENSG00000196724, ENSG00000159692, ENSG00000107485, ENSG00000178951, ENSG00000198911, ENSG00000107864, ENSG00000182095, ENSG00000099326, ENSG00000129514, ENSG00000143190, ENSG00000103275, ENSG00000123124, ENSG00000134852, ENSG00000124664, ENSG00000134759, ENSG00000167232, ENSG00000196498, ENSG00000122386, ENSG0000…	567	1194	16650	1.229693440748717	1.0	0.9598339083139856	85.11243054342518
GOTERM_CC_FAT	GO:0005769~early endosome	17	2.351313969571231	0.0957273665705429	ENSG00000124839, ENSG00000138660, ENSG00000251201, ENSG00000028528, ENSG00000115145, ENSG00000101337, ENSG00000029725, ENSG00000039319, ENSG00000182606, ENSG00000143878, ENSG00000134851, ENSG00000204084, ENSG00000260914, ENSG00000148219, ENSG00000102858, ENSG00000105221, ENSG00000103544	521	312	14527	1.5192615286185343	1.0	0.784567317438434	77.78244471443965
GOTERM_MF_FAT	GO:0019894~kinesin binding	4	0.5532503457814661	0.09623229430181589	ENSG00000138660, ENSG00000198954, ENSG00000054523, ENSG00000147642	487	35	15478	3.632267527134057	1.0	0.8646444883281452	79.81608834223222
UP_KEYWORDS	Mitochondrion	45	6.224066390041494	0.09706148845893484	ENSG00000139531, ENSG00000139637, ENSG00000183044, ENSG00000213463, ENSG00000183833, ENSG00000182606, ENSG00000137288, ENSG00000160194, ENSG00000171552, ENSG00000129473, ENSG00000183978, ENSG00000100416, ENSG00000121310, ENSG00000170502, ENSG00000178568, ENSG00000122912, ENSG00000152256, ENSG00000054523, ENSG00000102078, ENSG00000135423, ENSG00000198793, ENSG00000137103, ENSG00000145439, ENSG0000…	662	1119	20581	1.2502328632869768	1.0	0.6204044057286648	75.53540997448498
GOTERM_MF_FAT	GO:0005525~GTP binding	18	2.4896265560165975	0.09756871865348188	ENSG00000138175, ENSG00000124839, ENSG00000155366, ENSG00000134594, ENSG00000157869, ENSG00000165105, ENSG00000132881, ENSG00000132254, ENSG00000079974, ENSG00000101210, ENSG00000103342, ENSG00000143878, ENSG00000134533, ENSG00000120805, ENSG00000144840, ENSG00000152700, ENSG00000069974, ENSG00000185721	487	384	15478	1.489797227926078	1.0	0.863315184074253	80.28299693648869
GOTERM_BP_FAT	GO:0009968~negative regulation of signal transduction	46	6.36237897648686	0.09776777134934117	ENSG00000185187, ENSG00000251201, ENSG00000109501, ENSG00000115145, ENSG00000091831, ENSG00000102606, ENSG00000213463, ENSG00000119048, ENSG00000103148, ENSG00000198561, ENSG00000171552, ENSG00000129473, ENSG00000134352, ENSG00000117335, ENSG00000239732, ENSG00000107485, ENSG00000217128, ENSG00000137801, ENSG00000110092, ENSG00000100614, ENSG00000140443, ENSG00000103494, ENSG00000265491, ENSG0000…	567	1089	16650	1.2403982100951798	1.0	0.9626363642129058	85.91273215655781
GOTERM_MF_FAT	GO:0010485~H4 histone acetyltransferase activity	3	0.4149377593360996	0.09813911174870384	ENSG00000103510, ENSG00000120071, ENSG00000114982	487	17	15478	5.6086483874864115	1.0	0.8597815758227818	80.47917872245236
GOTERM_CC_FAT	GO:0045177~apical part of cell	19	2.627939142461964	0.09853615178431596	ENSG00000124839, ENSG00000132849, ENSG00000273217, ENSG00000197405, ENSG00000134830, ENSG00000065361, ENSG00000158987, ENSG00000196586, ENSG00000081923, ENSG00000239732, ENSG00000213853, ENSG00000124171, ENSG00000110628, ENSG00000137497, ENSG00000197375, ENSG00000169398, ENSG00000069974, ENSG00000105707, ENSG00000104067, ENSG00000197208	521	361	14527	1.467521971916355	1.0	0.7870290694711053	78.79206617553824
GOTERM_BP_FAT	GO:2000611~positive regulation of thyroid hormone generation	2	0.2766251728907331	0.09856020653317896	ENSG00000107485, ENSG00000105707	567	3	16650	19.576719576719576	1.0	0.9629052969834513	86.1465738136336
GOTERM_BP_FAT	GO:0033128~negative regulation of histone phosphorylation	2	0.2766251728907331	0.09856020653317896	ENSG00000119048, ENSG00000113648	567	3	16650	19.576719576719576	1.0	0.9629052969834513	86.1465738136336
GOTERM_BP_FAT	GO:0097195~pilomotor reflex	2	0.2766251728907331	0.09856020653317896	ENSG00000105707, ENSG00000168743	567	3	16650	19.576719576719576	1.0	0.9629052969834513	86.1465738136336
GOTERM_BP_FAT	GO:0060830~ciliary receptor clustering involved in smoothened signaling pathway	2	0.2766251728907331	0.09856020653317896	ENSG00000163913, ENSG00000157796	567	3	16650	19.576719576719576	1.0	0.9629052969834513	86.1465738136336
GOTERM_BP_FAT	GO:1902603~carnitine transmembrane transport	2	0.2766251728907331	0.09856020653317896	ENSG00000197375, ENSG00000197208	567	3	16650	19.576719576719576	1.0	0.9629052969834513	86.1465738136336
GOTERM_BP_FAT	GO:0050893~sensory processing	2	0.2766251728907331	0.09856020653317896	ENSG00000165533, ENSG00000140463	567	3	16650	19.576719576719576	1.0	0.9629052969834513	86.1465738136336
GOTERM_BP_FAT	GO:1902115~regulation of organelle assembly	10	1.3831258644536653	0.09866259641230829	ENSG00000187535, ENSG00000134594, ENSG00000204842, ENSG00000116299, ENSG00000170248, ENSG00000103148, ENSG00000140463, ENSG00000169221, ENSG00000197386, ENSG00000103540	567	161	16650	1.823917972986296	1.0	0.9622690906295509	86.17651858424667
GOTERM_BP_FAT	GO:0009914~hormone transport	16	2.2130013831258646	0.0990428712665771	ENSG00000102606, ENSG00000183044, ENSG00000169047, ENSG00000134852, ENSG00000147642, ENSG00000187486, ENSG00000137288, ENSG00000090565, ENSG00000092531, ENSG00000007402, ENSG00000107485, ENSG00000145103, ENSG00000157388, ENSG00000082196, ENSG00000170743, ENSG00000168993	567	306	16650	1.5354289864093784	1.0	0.9619993104940566	86.28719713638704
GOTERM_CC_FAT	GO:0000123~histone acetyltransferase complex	7	0.9681881051175657	0.09939638444359564	ENSG00000173011, ENSG00000103510, ENSG00000120071, ENSG00000114982, ENSG00000112983, ENSG00000134759, ENSG00000163875	521	89	14527	2.1930384524143283	1.0	0.7826287112333972	79.09260827798677
GOTERM_BP_FAT	GO:0043254~regulation of protein complex assembly	19	2.627939142461964	0.09960063867764289	ENSG00000138660, ENSG00000164331, ENSG00000164808, ENSG00000132254, ENSG00000273749, ENSG00000111530, ENSG00000115091, ENSG00000217128, ENSG00000198793, ENSG00000197879, ENSG00000140463, ENSG00000135407, ENSG00000100614, ENSG00000186868, ENSG00000119866, ENSG00000198718, ENSG00000196405, ENSG00000124126, ENSG00000204104	567	381	16650	1.464400283297921	1.0	0.9619655050452969	86.44801680405575
GOTERM_BP_FAT	GO:0015711~organic anion transport	17	2.351313969571231	0.09991333684510824	ENSG00000183044, ENSG00000184716, ENSG00000167703, ENSG00000214530, ENSG00000145217, ENSG00000135124, ENSG00000159348, ENSG00000074410, ENSG00000081923, ENSG00000137801, ENSG00000040487, ENSG00000105221, ENSG00000135423, ENSG00000137571, ENSG00000131626, ENSG00000168993, ENSG00000123739	567	331	16650	1.5081762815901787	1.0	0.9616101470665647	86.53739282368022
