# Supplementary material for: iMOKA: k-mer based software to analyze large collections of sequencing data
Source: Genome Biol. 2020 Oct 13;21:261. doi: 10.1186/s13059-020-02165-2 (PMC7552494; doi:10.1186/s13059-020-02165-2)
Supplement: Supplementary file 5 — Additional file 5. GO - folder containing the DAVID gene ontology result for each dataset. [file 13059_2020_2165_MOESM5_ESM.zip › supplementary_data_5/GO/DLBCL.tsv]

Category	Term	Count	%	PValue	Genes	List Total	Pop Hits	Pop Total	Fold Enrichment	Bonferroni	Benjamini	FDR
GOTERM_BP_FAT	GO:0006614~SRP-dependent cotranslational protein targeting to membrane	14	3.160270880361174	8.033793114180834E-8	ENSG00000167526, ENSG00000198918, ENSG00000144713, ENSG00000105640, ENSG00000142937, ENSG00000140988, ENSG00000142541, ENSG00000197958, ENSG00000140319, ENSG00000100316, ENSG00000137154, ENSG00000231500, ENSG00000130255, ENSG00000147403	343	96	16650	7.07908163265306	3.277250588550329E-4	3.277250588550329E-4	1.496143483992185E-4
GOTERM_BP_FAT	GO:0006613~cotranslational protein targeting to membrane	14	3.160270880361174	1.872346811440187E-7	ENSG00000167526, ENSG00000198918, ENSG00000144713, ENSG00000105640, ENSG00000142937, ENSG00000140988, ENSG00000142541, ENSG00000197958, ENSG00000140319, ENSG00000100316, ENSG00000137154, ENSG00000231500, ENSG00000130255, ENSG00000147403	343	103	16650	6.597978997424212	7.636258596327439E-4	3.8188584821696736E-4	3.486891933524028E-4
GOTERM_BP_FAT	GO:0045047~protein targeting to ER	14	3.160270880361174	2.100712944468747E-7	ENSG00000167526, ENSG00000198918, ENSG00000144713, ENSG00000105640, ENSG00000142937, ENSG00000140988, ENSG00000142541, ENSG00000197958, ENSG00000140319, ENSG00000100316, ENSG00000137154, ENSG00000231500, ENSG00000130255, ENSG00000147403	343	104	16650	6.534536891679749	8.567237739141031E-4	2.85656182989813E-4	3.912179893594825E-4
GOTERM_BP_FAT	GO:0000184~nuclear-transcribed mRNA catabolic process, nonsense-mediated decay	15	3.3860045146726865	2.337689797963185E-7	ENSG00000167526, ENSG00000198918, ENSG00000144713, ENSG00000151461, ENSG00000105640, ENSG00000142937, ENSG00000204351, ENSG00000140988, ENSG00000142541, ENSG00000197958, ENSG00000100316, ENSG00000130255, ENSG00000137154, ENSG00000231500, ENSG00000147403	343	123	16650	5.919789518594894	9.533228479966516E-4	2.3841596170404156E-4	4.353503480825083E-4
GOTERM_BP_FAT	GO:0072599~establishment of protein localization to endoplasmic reticulum	14	3.160270880361174	3.2847797617571747E-7	ENSG00000167526, ENSG00000198918, ENSG00000144713, ENSG00000105640, ENSG00000142937, ENSG00000140988, ENSG00000142541, ENSG00000197958, ENSG00000140319, ENSG00000100316, ENSG00000137154, ENSG00000231500, ENSG00000130255, ENSG00000147403	343	108	16650	6.292517006802721	0.0013392927087635398	2.6800215356792556E-4	6.117273643968524E-4
GOTERM_BP_FAT	GO:0070972~protein localization to endoplasmic reticulum	15	3.3860045146726865	3.840886899256177E-7	ENSG00000167526, ENSG00000198918, ENSG00000144713, ENSG00000105640, ENSG00000142937, ENSG00000140988, ENSG00000142541, ENSG00000197958, ENSG00000140319, ENSG00000100316, ENSG00000197858, ENSG00000130255, ENSG00000137154, ENSG00000231500, ENSG00000147403	343	128	16650	5.688547740524781	0.0015658549239029318	2.6114625471307384E-4	7.152913252372883E-4
GOTERM_BP_FAT	GO:0006612~protein targeting to membrane	18	4.063205417607223	4.0867499971279177E-7	ENSG00000170379, ENSG00000167526, ENSG00000185043, ENSG00000182718, ENSG00000198918, ENSG00000144713, ENSG00000166128, ENSG00000105640, ENSG00000142937, ENSG00000140988, ENSG00000142541, ENSG00000197958, ENSG00000140319, ENSG00000100316, ENSG00000231500, ENSG00000137154, ENSG00000130255, ENSG00000147403	343	190	16650	4.598741752340034	0.0016660050099621682	2.3817082419785862E-4	7.610784343747845E-4
GOTERM_BP_FAT	GO:0006402~mRNA catabolic process	19	4.288939051918736	7.502718743991062E-7	ENSG00000167526, ENSG00000198918, ENSG00000144713, ENSG00000100226, ENSG00000123908, ENSG00000166938, ENSG00000151461, ENSG00000105640, ENSG00000142937, ENSG00000204351, ENSG00000140988, ENSG00000128016, ENSG00000142541, ENSG00000197958, ENSG00000100316, ENSG00000231500, ENSG00000137154, ENSG00000130255, ENSG00000147403	343	221	16650	4.17331767871984	0.0030564299744600953	3.8256560259930517E-4	0.001397232581257235
GOTERM_BP_FAT	GO:0090150~establishment of protein localization to membrane	24	5.417607223476298	2.382429245460661E-6	ENSG00000170379, ENSG00000150977, ENSG00000167526, ENSG00000185043, ENSG00000182718, ENSG00000198918, ENSG00000144713, ENSG00000166128, ENSG00000105640, ENSG00000142937, ENSG00000048140, ENSG00000197747, ENSG00000140992, ENSG00000142208, ENSG00000140988, ENSG00000142541, ENSG00000197958, ENSG00000128245, ENSG00000140319, ENSG00000100316, ENSG00000231500, ENSG00000137154, ENSG00000130255, ENSG0000…	343	368	16650	3.1658004816833567	0.009673233260757419	0.0010794528489886934	0.004436738206337054
GOTERM_BP_FAT	GO:0006401~RNA catabolic process	19	4.288939051918736	4.141831150316822E-6	ENSG00000167526, ENSG00000198918, ENSG00000144713, ENSG00000100226, ENSG00000123908, ENSG00000166938, ENSG00000151461, ENSG00000105640, ENSG00000142937, ENSG00000204351, ENSG00000140988, ENSG00000128016, ENSG00000142541, ENSG00000197958, ENSG00000100316, ENSG00000231500, ENSG00000137154, ENSG00000130255, ENSG00000147403	343	249	16650	3.704028943763392	0.016756723852208832	0.0016884435814994436	0.007713108651530298
GOTERM_MF_FAT	GO:0003723~RNA binding	62	13.99548532731377	5.0123580183448394E-6	ENSG00000185024, ENSG00000273542, ENSG00000204351, ENSG00000124942, ENSG00000106344, ENSG00000072518, ENSG00000156508, ENSG00000204569, ENSG00000197238, ENSG00000113580, ENSG00000014164, ENSG00000149577, ENSG00000167526, ENSG00000162076, ENSG00000168564, ENSG00000198918, ENSG00000100813, ENSG00000144713, ENSG00000166938, ENSG00000196154, ENSG00000068097, ENSG00000142937, ENSG00000164609, ENSG0000…	321	1656	15478	1.8052658509789756	0.004246460801696328	0.004246460801696328	0.007753785067243779
GOTERM_BP_FAT	GO:0000956~nuclear-transcribed mRNA catabolic process	17	3.837471783295711	5.72992683969417E-6	ENSG00000167526, ENSG00000198918, ENSG00000144713, ENSG00000123908, ENSG00000151461, ENSG00000105640, ENSG00000142937, ENSG00000204351, ENSG00000140988, ENSG00000128016, ENSG00000142541, ENSG00000197958, ENSG00000100316, ENSG00000231500, ENSG00000137154, ENSG00000130255, ENSG00000147403	343	206	16650	4.0059158198647005	0.02310701622717848	0.0021230312184057354	0.01067038424115152
GOTERM_BP_FAT	GO:0042254~ribosome biogenesis	22	4.966139954853273	6.2653489767876786E-6	ENSG00000167526, ENSG00000130305, ENSG00000084092, ENSG00000198918, ENSG00000144713, ENSG00000166938, ENSG00000105640, ENSG00000142937, ENSG00000143303, ENSG00000163938, ENSG00000241370, ENSG00000140988, ENSG00000142541, ENSG00000223705, ENSG00000197958, ENSG00000112159, ENSG00000140598, ENSG00000100316, ENSG00000231500, ENSG00000130255, ENSG00000137154, ENSG00000147403	343	335	16650	3.1878508332970714	0.02523874428757278	0.0021279580056862146	0.01166740299707314
GOTERM_BP_FAT	GO:0072657~protein localization to membrane	27	6.094808126410835	9.97514061020401E-6	ENSG00000167535, ENSG00000185043, ENSG00000140992, ENSG00000142541, ENSG00000100316, ENSG00000130255, ENSG00000231500, ENSG00000170379, ENSG00000150977, ENSG00000167526, ENSG00000182718, ENSG00000139626, ENSG00000198918, ENSG00000144713, ENSG00000166189, ENSG00000166128, ENSG00000105640, ENSG00000142937, ENSG00000048140, ENSG00000197747, ENSG00000142208, ENSG00000140988, ENSG00000197958, ENSG0000…	343	489	16650	2.6802482605662776	0.0398817035833785	0.003125779675711593	0.018575211297799932
GOTERM_BP_FAT	GO:0006364~rRNA processing	19	4.288939051918736	1.2037113173931315E-5	ENSG00000167526, ENSG00000130305, ENSG00000198918, ENSG00000144713, ENSG00000166938, ENSG00000105640, ENSG00000142937, ENSG00000143303, ENSG00000241370, ENSG00000140988, ENSG00000142541, ENSG00000223705, ENSG00000197958, ENSG00000112159, ENSG00000100316, ENSG00000231500, ENSG00000137154, ENSG00000130255, ENSG00000147403	343	269	16650	3.428636457238233	0.04792523949482075	0.0035018340367493073	0.022414506923407185
GOTERM_BP_FAT	GO:0016072~rRNA metabolic process	19	4.288939051918736	1.7038520957238037E-5	ENSG00000167526, ENSG00000130305, ENSG00000198918, ENSG00000144713, ENSG00000166938, ENSG00000105640, ENSG00000142937, ENSG00000143303, ENSG00000241370, ENSG00000140988, ENSG00000142541, ENSG00000223705, ENSG00000197958, ENSG00000112159, ENSG00000100316, ENSG00000231500, ENSG00000137154, ENSG00000130255, ENSG00000147403	343	276	16650	3.341678286221321	0.06715643196272192	0.004623794379782886	0.03172631265466741
GOTERM_BP_FAT	GO:0044270~cellular nitrogen compound catabolic process	24	5.417607223476298	1.911969336408343E-5	ENSG00000167526, ENSG00000198918, ENSG00000144713, ENSG00000100226, ENSG00000123908, ENSG00000166938, ENSG00000151461, ENSG00000128311, ENSG00000105640, ENSG00000142937, ENSG00000204351, ENSG00000152270, ENSG00000140988, ENSG00000128016, ENSG00000142541, ENSG00000197958, ENSG00000128309, ENSG00000001561, ENSG00000100316, ENSG00000205268, ENSG00000231500, ENSG00000137154, ENSG00000130255, ENSG0000…	343	418	16650	2.7871162135394147	0.07504398567635173	0.004863702126786884	0.0356008744883729
GOTERM_CC_FAT	GO:0022626~cytosolic ribosome	13	2.9345372460496613	1.9606810905362757E-5	ENSG00000167526, ENSG00000198918, ENSG00000144713, ENSG00000105640, ENSG00000142937, ENSG00000140988, ENSG00000142541, ENSG00000197958, ENSG00000100316, ENSG00000137154, ENSG00000231500, ENSG00000130255, ENSG00000147403	320	125	14527	4.721275	0.009949742105403558	0.009949742105403558	0.02830949816277073
GOTERM_CC_FAT	GO:0044445~cytosolic part	18	4.063205417607223	2.1732520495945167E-5	ENSG00000167526, ENSG00000198918, ENSG00000144713, ENSG00000104518, ENSG00000166189, ENSG00000105640, ENSG00000123201, ENSG00000142937, ENSG00000124243, ENSG00000140988, ENSG00000142541, ENSG00000197958, ENSG00000100316, ENSG00000231500, ENSG00000137154, ENSG00000137275, ENSG00000130255, ENSG00000147403	320	239	14527	3.419011506276151	0.011022507932410885	0.005526525206635213	0.03137827786090508
GOTERM_BP_FAT	GO:0019083~viral transcription	15	3.3860045146726865	2.3024752049990935E-5	ENSG00000167526, ENSG00000198918, ENSG00000144713, ENSG00000105640, ENSG00000142937, ENSG00000140988, ENSG00000128016, ENSG00000142541, ENSG00000197958, ENSG00000271503, ENSG00000100316, ENSG00000231500, ENSG00000137154, ENSG00000130255, ENSG00000147403	343	181	16650	4.022840391089348	0.08966450342796317	0.005510763834492227	0.04287061975354334
GOTERM_BP_FAT	GO:0002682~regulation of immune system process	52	11.738148984198645	2.7443538042948765E-5	ENSG00000167535, ENSG00000130775, ENSG00000106100, ENSG00000273542, ENSG00000234745, ENSG00000198851, ENSG00000068323, ENSG00000121807, ENSG00000140931, ENSG00000197238, ENSG00000179588, ENSG00000076944, ENSG00000197471, ENSG00000139626, ENSG00000170542, ENSG00000100813, ENSG00000166033, ENSG00000142208, ENSG00000081913, ENSG00000198668, ENSG00000271503, ENSG00000108861, ENSG00000198821, ENSG0000…	343	1378	16650	1.831783926508609	0.10592996832064305	0.006201312644092294	0.051096128007577235
GOTERM_MF_FAT	GO:0044822~poly(A) RNA binding	47	10.609480812641085	3.1080812300357275E-5	ENSG00000130305, ENSG00000084092, ENSG00000196943, ENSG00000112081, ENSG00000090097, ENSG00000280987, ENSG00000273542, ENSG00000131018, ENSG00000123908, ENSG00000100226, ENSG00000142541, ENSG00000106344, ENSG00000124942, ENSG00000072518, ENSG00000156508, ENSG00000204569, ENSG00000100316, ENSG00000197238, ENSG00000231500, ENSG00000130255, ENSG00000100097, ENSG00000167526, ENSG00000162076, ENSG0000…	321	1196	15478	1.8948572083476591	0.0260428982873544	0.013107350461740608	0.04807088614320332
GOTERM_BP_FAT	GO:0006413~translational initiation	15	3.3860045146726865	3.722414974411121E-5	ENSG00000167526, ENSG00000198918, ENSG00000144713, ENSG00000123908, ENSG00000105640, ENSG00000142937, ENSG00000140988, ENSG00000142541, ENSG00000197958, ENSG00000271503, ENSG00000100316, ENSG00000231500, ENSG00000137154, ENSG00000130255, ENSG00000147403	343	189	16650	3.8525614327363598	0.14090636452285887	0.007961681718617997	0.0693003218595778
GOTERM_BP_FAT	GO:0044033~multi-organism metabolic process	16	3.611738148984198	3.760808960789173E-5	ENSG00000167526, ENSG00000198918, ENSG00000144713, ENSG00000105640, ENSG00000142937, ENSG00000140988, ENSG00000128016, ENSG00000142541, ENSG00000144566, ENSG00000197958, ENSG00000271503, ENSG00000100316, ENSG00000231500, ENSG00000137154, ENSG00000130255, ENSG00000147403	343	214	16650	3.6293289011198606	0.14225110970503319	0.007642838387962314	0.07001486711655236
GOTERM_BP_FAT	GO:0034655~nucleobase-containing compound catabolic process	22	4.966139954853273	4.1427885564154066E-5	ENSG00000167526, ENSG00000198918, ENSG00000144713, ENSG00000100226, ENSG00000123908, ENSG00000166938, ENSG00000151461, ENSG00000105640, ENSG00000142937, ENSG00000204351, ENSG00000152270, ENSG00000140988, ENSG00000128016, ENSG00000142541, ENSG00000197958, ENSG00000001561, ENSG00000100316, ENSG00000205268, ENSG00000231500, ENSG00000137154, ENSG00000130255, ENSG00000147403	343	380	16650	2.8103421819855763	0.15551581873397258	0.008016706497231296	0.07712357407325676
GOTERM_BP_FAT	GO:0051641~cellular localization	81	18.284424379232505	4.294097751720361E-5	ENSG00000167535, ENSG00000154358, ENSG00000100242, ENSG00000184743, ENSG00000072518, ENSG00000119760, ENSG00000103365, ENSG00000204569, ENSG00000197858, ENSG00000014164, ENSG00000076944, ENSG00000149577, ENSG00000170379, ENSG00000166405, ENSG00000213366, ENSG00000167996, ENSG00000150977, ENSG00000167526, ENSG00000021645, ENSG00000139722, ENSG00000139626, ENSG00000198918, ENSG00000144713, ENSG0000…	343	2541	16650	1.5473924432312984	0.16071332973800367	0.00793214364607664	0.07993933228732653
GOTERM_BP_FAT	GO:0019080~viral gene expression	15	3.3860045146726865	4.4262283764188746E-5	ENSG00000167526, ENSG00000198918, ENSG00000144713, ENSG00000105640, ENSG00000142937, ENSG00000140988, ENSG00000128016, ENSG00000142541, ENSG00000197958, ENSG00000271503, ENSG00000100316, ENSG00000231500, ENSG00000137154, ENSG00000130255, ENSG00000147403	343	192	16650	3.792365160349854	0.16522588738295962	0.007821172238967389	0.0823981293135212
GOTERM_CC_FAT	GO:0022625~cytosolic large ribosomal subunit	9	2.0316027088036117	1.1644365466992906E-4	ENSG00000167526, ENSG00000198918, ENSG00000142541, ENSG00000144713, ENSG00000197958, ENSG00000105640, ENSG00000100316, ENSG00000130255, ENSG00000147403	320	68	14527	6.008409926470589	0.05766055257163971	0.019601908425939896	0.16801901845129308
GOTERM_BP_FAT	GO:0034470~ncRNA processing	22	4.966139954853273	1.2658215149914995E-4	ENSG00000167526, ENSG00000130305, ENSG00000198918, ENSG00000144713, ENSG00000123908, ENSG00000166938, ENSG00000160193, ENSG00000170892, ENSG00000105640, ENSG00000142937, ENSG00000143303, ENSG00000241370, ENSG00000140988, ENSG00000142541, ENSG00000223705, ENSG00000197958, ENSG00000112159, ENSG00000100316, ENSG00000231500, ENSG00000137154, ENSG00000130255, ENSG00000147403	343	411	16650	2.5983699006192675	0.40338774629342966	0.021290417773406012	0.23547296105550508
GOTERM_BP_FAT	GO:0046700~heterocycle catabolic process	22	4.966139954853273	1.2658215149914995E-4	ENSG00000167526, ENSG00000198918, ENSG00000144713, ENSG00000100226, ENSG00000123908, ENSG00000166938, ENSG00000151461, ENSG00000105640, ENSG00000142937, ENSG00000204351, ENSG00000152270, ENSG00000140988, ENSG00000128016, ENSG00000142541, ENSG00000197958, ENSG00000001561, ENSG00000100316, ENSG00000205268, ENSG00000231500, ENSG00000137154, ENSG00000130255, ENSG00000147403	343	411	16650	2.5983699006192675	0.40338774629342966	0.021290417773406012	0.23547296105550508
GOTERM_BP_FAT	GO:1901361~organic cyclic compound catabolic process	23	5.191873589164786	1.4018594279099997E-4	ENSG00000167526, ENSG00000198918, ENSG00000144713, ENSG00000100226, ENSG00000123908, ENSG00000166938, ENSG00000151461, ENSG00000105640, ENSG00000142937, ENSG00000204351, ENSG00000152270, ENSG00000140988, ENSG00000128016, ENSG00000142541, ENSG00000197958, ENSG00000128245, ENSG00000001561, ENSG00000100316, ENSG00000205268, ENSG00000231500, ENSG00000137154, ENSG00000130255, ENSG00000147403	343	445	16650	2.5089265240606675	0.4356037710891367	0.022620188456214385	0.26074800561080025
GOTERM_BP_FAT	GO:0006955~immune response	54	12.18961625282167	1.5209222419594075E-4	ENSG00000167535, ENSG00000145416, ENSG00000130775, ENSG00000106100, ENSG00000234745, ENSG00000248871, ENSG00000198851, ENSG00000068323, ENSG00000168310, ENSG00000121807, ENSG00000140931, ENSG00000179588, ENSG00000076944, ENSG00000167996, ENSG00000197471, ENSG00000173530, ENSG00000198918, ENSG00000170542, ENSG00000198668, ENSG00000271503, ENSG00000108861, ENSG00000198821, ENSG00000132005, ENSG0000…	343	1551	16650	1.6900598316143258	0.46236934469170066	0.02358599294692476	0.2828642039518825
GOTERM_BP_FAT	GO:0022613~ribonucleoprotein complex biogenesis	24	5.417607223476298	1.5671596847679708E-4	ENSG00000167526, ENSG00000130305, ENSG00000084092, ENSG00000198918, ENSG00000144713, ENSG00000123908, ENSG00000166938, ENSG00000105640, ENSG00000142937, ENSG00000143303, ENSG00000163938, ENSG00000164609, ENSG00000241370, ENSG00000140988, ENSG00000142541, ENSG00000223705, ENSG00000197958, ENSG00000112159, ENSG00000140598, ENSG00000100316, ENSG00000231500, ENSG00000130255, ENSG00000137154, ENSG0000…	343	480	16650	2.427113702623907	0.4724181494796007	0.02340512967685071	0.29145166683242074
GOTERM_BP_FAT	GO:0002684~positive regulation of immune system process	38	8.577878103837472	1.7217581014044865E-4	ENSG00000167535, ENSG00000026950, ENSG00000106100, ENSG00000130775, ENSG00000035664, ENSG00000234745, ENSG00000186141, ENSG00000086730, ENSG00000143437, ENSG00000198851, ENSG00000140992, ENSG00000174500, ENSG00000121807, ENSG00000143772, ENSG00000140853, ENSG00000140931, ENSG00000076662, ENSG00000160999, ENSG00000076944, ENSG00000100097, ENSG00000158270, ENSG00000080815, ENSG00000184009, ENSG0000…	343	960	16650	1.9214650145772596	0.5046733262509078	0.02477848142752892	0.3201594224184978
GOTERM_BP_FAT	GO:0019439~aromatic compound catabolic process	22	4.966139954853273	1.8647586563536582E-4	ENSG00000167526, ENSG00000198918, ENSG00000144713, ENSG00000100226, ENSG00000123908, ENSG00000166938, ENSG00000151461, ENSG00000105640, ENSG00000142937, ENSG00000204351, ENSG00000152270, ENSG00000140988, ENSG00000128016, ENSG00000142541, ENSG00000197958, ENSG00000001561, ENSG00000100316, ENSG00000205268, ENSG00000231500, ENSG00000137154, ENSG00000130255, ENSG00000147403	343	423	16650	2.524657279325104	0.5327507688090842	0.025896454709154026	0.34670657927097226
GOTERM_MF_FAT	GO:0003735~structural constituent of ribosome	15	3.3860045146726865	2.2047410426673098E-4	ENSG00000125434, ENSG00000167526, ENSG00000198918, ENSG00000144713, ENSG00000105640, ENSG00000085491, ENSG00000142937, ENSG00000140988, ENSG00000142541, ENSG00000197958, ENSG00000100316, ENSG00000231500, ENSG00000137154, ENSG00000130255, ENSG00000147403	321	222	15478	3.2579776037719963	0.1707247496575255	0.060493978292601724	0.3405276588337225
GOTERM_BP_FAT	GO:0046907~intracellular transport	54	12.18961625282167	2.9810036263211437E-4	ENSG00000100242, ENSG00000184743, ENSG00000103365, ENSG00000204569, ENSG00000014164, ENSG00000076944, ENSG00000170379, ENSG00000150977, ENSG00000167526, ENSG00000139722, ENSG00000198918, ENSG00000144713, ENSG00000142937, ENSG00000116809, ENSG00000164609, ENSG00000142208, ENSG00000204531, ENSG00000140988, ENSG00000140319, ENSG00000100284, ENSG00000077238, ENSG00000185043, ENSG00000112081, ENSG0000…	343	1594	16650	1.6444685061692719	0.7037142141705856	0.039736634670426096	0.553700638419552
GOTERM_MF_FAT	GO:0019899~enzyme binding	59	13.31828442437923	3.220944316812282E-4	ENSG00000147251, ENSG00000167535, ENSG00000169744, ENSG00000168765, ENSG00000198851, ENSG00000131236, ENSG00000069956, ENSG00000263001, ENSG00000103365, ENSG00000156508, ENSG00000138617, ENSG00000213366, ENSG00000150977, ENSG00000100234, ENSG00000170542, ENSG00000100813, ENSG00000166938, ENSG00000166189, ENSG00000142208, ENSG00000204531, ENSG00000140988, ENSG00000198668, ENSG00000108861, ENSG0000…	321	1789	15478	1.5901990182301327	0.23928935366631798	0.06609032711981178	0.4971172950249181
GOTERM_BP_FAT	GO:0019058~viral life cycle	22	4.966139954853273	4.920781118190992E-4	ENSG00000167526, ENSG00000139626, ENSG00000139722, ENSG00000198918, ENSG00000144713, ENSG00000249884, ENSG00000115561, ENSG00000105640, ENSG00000142937, ENSG00000140988, ENSG00000128016, ENSG00000144566, ENSG00000142541, ENSG00000197958, ENSG00000271503, ENSG00000131165, ENSG00000100316, ENSG00000231500, ENSG00000137154, ENSG00000130255, ENSG00000147403, ENSG00000100097	343	455	16650	2.347098965174767	0.8657662808669974	0.06272614218958916	0.912441262264041
GOTERM_BP_FAT	GO:1902582~single-organism intracellular transport	29	6.5462753950338595	5.484925489785822E-4	ENSG00000185043, ENSG00000100242, ENSG00000106617, ENSG00000086730, ENSG00000171700, ENSG00000142541, ENSG00000204569, ENSG00000100316, ENSG00000231500, ENSG00000130255, ENSG00000170379, ENSG00000150977, ENSG00000167526, ENSG00000182718, ENSG00000198918, ENSG00000144713, ENSG00000166128, ENSG00000105640, ENSG00000142937, ENSG00000142208, ENSG00000140988, ENSG00000204531, ENSG00000107331, ENSG0000…	343	695	16650	2.0255049604631163	0.8933778013308836	0.06756141089502676	1.0165435027631786
GOTERM_BP_FAT	GO:1902580~single-organism cellular localization	40	9.029345372460497	6.307487923098773E-4	ENSG00000167535, ENSG00000185043, ENSG00000100242, ENSG00000106617, ENSG00000086730, ENSG00000171700, ENSG00000140992, ENSG00000142541, ENSG00000183826, ENSG00000069974, ENSG00000204569, ENSG00000100316, ENSG00000231500, ENSG00000130255, ENSG00000080815, ENSG00000170379, ENSG00000150977, ENSG00000167526, ENSG00000182718, ENSG00000198918, ENSG00000139626, ENSG00000144713, ENSG00000166189, ENSG0000…	343	1102	16650	1.7619700200536528	0.9237903371979481	0.07504305767502273	1.1681464852847379
GOTERM_BP_FAT	GO:0044248~cellular catabolic process	53	11.963882618510159	7.395029808131417E-4	ENSG00000168765, ENSG00000133835, ENSG00000204351, ENSG00000121310, ENSG00000127452, ENSG00000118369, ENSG00000128309, ENSG00000205268, ENSG00000213366, ENSG00000115159, ENSG00000100234, ENSG00000167526, ENSG00000198918, ENSG00000144713, ENSG00000166938, ENSG00000166340, ENSG00000142937, ENSG00000142208, ENSG00000140988, ENSG00000198668, ENSG00000095321, ENSG00000137275, ENSG00000100226, ENSG0000…	343	1616	16650	1.5920424039488497	0.9511151778382687	0.08494690289049533	1.3682494232465148
GOTERM_BP_FAT	GO:0033036~macromolecule localization	82	18.510158013544018	7.612200829509568E-4	ENSG00000167535, ENSG00000154358, ENSG00000100242, ENSG00000119760, ENSG00000103365, ENSG00000204569, ENSG00000197858, ENSG00000014164, ENSG00000076944, ENSG00000149577, ENSG00000170379, ENSG00000166405, ENSG00000150977, ENSG00000167526, ENSG00000139370, ENSG00000139722, ENSG00000139626, ENSG00000198918, ENSG00000144713, ENSG00000166189, ENSG00000142937, ENSG00000084453, ENSG00000116809, ENSG0000…	343	2817	16650	1.4130161421026648	0.9552632795911158	0.0849442656319308	1.4081619881976537
GOTERM_BP_FAT	GO:0008104~protein localization	73	16.478555304740404	8.688563701971604E-4	ENSG00000167535, ENSG00000100242, ENSG00000154358, ENSG00000119760, ENSG00000103365, ENSG00000204569, ENSG00000197858, ENSG00000076944, ENSG00000149577, ENSG00000170379, ENSG00000166405, ENSG00000150977, ENSG00000167526, ENSG00000139370, ENSG00000139722, ENSG00000139626, ENSG00000198918, ENSG00000144713, ENSG00000166189, ENSG00000142937, ENSG00000197747, ENSG00000116809, ENSG00000163938, ENSG0000…	343	2448	16650	1.4475433030354998	0.9711739245029273	0.09381626159535561	1.6057547961857876
GOTERM_CC_FAT	GO:0044391~ribosomal subunit	13	2.9345372460496613	9.675536775892514E-4	ENSG00000167526, ENSG00000198918, ENSG00000144713, ENSG00000105640, ENSG00000142937, ENSG00000140988, ENSG00000142541, ENSG00000197958, ENSG00000100316, ENSG00000137154, ENSG00000231500, ENSG00000130255, ENSG00000147403	320	189	14527	3.122536375661376	0.3896307948091844	0.11611013624969824	1.3881480303753913
GOTERM_BP_FAT	GO:0051649~establishment of localization in cell	62	13.99548532731377	0.0010162657574772163	ENSG00000167535, ENSG00000100242, ENSG00000184743, ENSG00000103365, ENSG00000204569, ENSG00000014164, ENSG00000076944, ENSG00000170379, ENSG00000213366, ENSG00000150977, ENSG00000167526, ENSG00000021645, ENSG00000139722, ENSG00000198918, ENSG00000144713, ENSG00000142937, ENSG00000116809, ENSG00000164609, ENSG00000142208, ENSG00000140988, ENSG00000204531, ENSG00000198668, ENSG00000131165, ENSG0000…	343	2004	16650	1.5018068818630959	0.9842114869114615	0.10606380956165051	1.8757529207538148
GOTERM_BP_FAT	GO:0006914~autophagy	20	4.514672686230249	0.0010881108557674246	ENSG00000080815, ENSG00000151502, ENSG00000106100, ENSG00000078804, ENSG00000138942, ENSG00000139722, ENSG00000106617, ENSG00000249884, ENSG00000115561, ENSG00000070540, ENSG00000113273, ENSG00000171700, ENSG00000069509, ENSG00000116809, ENSG00000142208, ENSG00000116299, ENSG00000144566, ENSG00000072518, ENSG00000156508, ENSG00000141569	343	418	16650	2.3225968446161787	0.9882265628610089	0.11031903959037437	2.0070916401649708
GOTERM_CC_FAT	GO:0005773~vacuole	44	9.932279909706546	0.0011565854948158128	ENSG00000143862, ENSG00000013288, ENSG00000145416, ENSG00000100242, ENSG00000138670, ENSG00000035664, ENSG00000100599, ENSG00000142197, ENSG00000234745, ENSG00000164897, ENSG00000086730, ENSG00000249884, ENSG00000123091, ENSG00000070540, ENSG00000042753, ENSG00000124942, ENSG00000069974, ENSG00000089177, ENSG00000103365, ENSG00000156508, ENSG00000104660, ENSG00000154978, ENSG00000204642, ENSG0000…	320	1212	14527	1.6480713696369638	0.44578355664144254	0.11133949034910207	1.6572486575645917
GOTERM_BP_FAT	GO:0070727~cellular macromolecule localization	52	11.738148984198645	0.0012291023313903138	ENSG00000167535, ENSG00000100242, ENSG00000154358, ENSG00000103365, ENSG00000119760, ENSG00000204569, ENSG00000197858, ENSG00000170379, ENSG00000150977, ENSG00000166405, ENSG00000167526, ENSG00000198918, ENSG00000139626, ENSG00000144713, ENSG00000166189, ENSG00000142937, ENSG00000197747, ENSG00000116809, ENSG00000164609, ENSG00000142208, ENSG00000163938, ENSG00000204531, ENSG00000140988, ENSG0000…	343	1613	16650	1.5649090209106404	0.9933810719784737	0.12072897789423898	2.2643521823158097
GOTERM_MF_FAT	GO:0051766~inositol trisphosphate kinase activity	4	0.9029345372460496	0.0012769912580621596	ENSG00000100605, ENSG00000086544, ENSG00000198668, ENSG00000143772	321	11	15478	17.53384310393656	0.6620503648254155	0.19504723523220147	1.9573450562671568
GOTERM_BP_FAT	GO:0098602~single organism cell adhesion	30	6.772009029345373	0.0014965609838416137	ENSG00000213719, ENSG00000107738, ENSG00000185043, ENSG00000026950, ENSG00000198851, ENSG00000124782, ENSG00000140992, ENSG00000121807, ENSG00000069974, ENSG00000143772, ENSG00000076662, ENSG00000179588, ENSG00000100097, ENSG00000080815, ENSG00000184009, ENSG00000136826, ENSG00000197471, ENSG00000021645, ENSG00000139626, ENSG00000204516, ENSG00000197747, ENSG00000142208, ENSG00000188389, ENSG0000…	343	779	16650	1.8694072163983877	0.997780653187614	0.14166735704427957	2.7506162903462306
GOTERM_BP_FAT	GO:0006518~peptide metabolic process	31	6.997742663656885	0.0015772122009480808	ENSG00000213719, ENSG00000084092, ENSG00000100226, ENSG00000123908, ENSG00000168765, ENSG00000134184, ENSG00000142541, ENSG00000156508, ENSG00000100316, ENSG00000231500, ENSG00000130255, ENSG00000080815, ENSG00000125434, ENSG00000213366, ENSG00000167526, ENSG00000198918, ENSG00000144713, ENSG00000105640, ENSG00000085491, ENSG00000166340, ENSG00000115687, ENSG00000142937, ENSG00000142208, ENSG0000…	343	818	16650	1.839621632795626	0.9984037622465061	0.14536068407796798	2.896797669824891
GOTERM_CC_FAT	GO:0010008~endosome membrane	20	4.514672686230249	0.0016921124877611337	ENSG00000143862, ENSG00000145416, ENSG00000182718, ENSG00000139722, ENSG00000100242, ENSG00000166189, ENSG00000234745, ENSG00000249884, ENSG00000115561, ENSG00000070540, ENSG00000042753, ENSG00000116299, ENSG00000144566, ENSG00000107331, ENSG00000103365, ENSG00000131165, ENSG00000069974, ENSG00000089177, ENSG00000100266, ENSG00000204642	320	407	14527	2.2308046683046685	0.5784042324546693	0.1340701573483286	2.415904176380723
GOTERM_BP_FAT	GO:0044764~multi-organism cellular process	35	7.900677200902935	0.001748594737149234	ENSG00000100385, ENSG00000234745, ENSG00000186141, ENSG00000249884, ENSG00000042753, ENSG00000142541, ENSG00000121807, ENSG00000100316, ENSG00000140853, ENSG00000231500, ENSG00000130255, ENSG00000100097, ENSG00000167526, ENSG00000197471, ENSG00000139626, ENSG00000139722, ENSG00000198918, ENSG00000144713, ENSG00000104518, ENSG00000115561, ENSG00000105640, ENSG00000204516, ENSG00000142937, ENSG0000…	343	973	16650	1.7461249659164797	0.9992076531172571	0.15634545352953888	3.206740635935734
GOTERM_BP_FAT	GO:0034613~cellular protein localization	51	11.512415349887133	0.001770714150575983	ENSG00000167535, ENSG00000100242, ENSG00000154358, ENSG00000103365, ENSG00000119760, ENSG00000204569, ENSG00000197858, ENSG00000170379, ENSG00000150977, ENSG00000166405, ENSG00000167526, ENSG00000198918, ENSG00000139626, ENSG00000144713, ENSG00000166189, ENSG00000142937, ENSG00000197747, ENSG00000116809, ENSG00000164609, ENSG00000142208, ENSG00000163938, ENSG00000204531, ENSG00000140988, ENSG0000…	343	1600	16650	1.5472849854227404	0.9992761436301112	0.15478214958181424	3.246675012237832
GOTERM_BP_FAT	GO:0044802~single-organism membrane organization	32	7.223476297968396	0.0019328252599210938	ENSG00000167535, ENSG00000185043, ENSG00000066056, ENSG00000100242, ENSG00000249884, ENSG00000140992, ENSG00000142541, ENSG00000100316, ENSG00000231500, ENSG00000130255, ENSG00000170379, ENSG00000150977, ENSG00000167526, ENSG00000182718, ENSG00000139626, ENSG00000198918, ENSG00000144713, ENSG00000166189, ENSG00000166128, ENSG00000115561, ENSG00000105640, ENSG00000142937, ENSG00000048140, ENSG0000…	343	866	16650	1.79370989570358	0.9996268604032682	0.1642276774340189	3.538874818240778
GOTERM_BP_FAT	GO:0044085~cellular component biogenesis	82	18.510158013544018	0.002062326571897232	ENSG00000100209, ENSG00000169744, ENSG00000100385, ENSG00000106100, ENSG00000273542, ENSG00000154358, ENSG00000184743, ENSG00000198851, ENSG00000143303, ENSG00000155729, ENSG00000124942, ENSG00000197858, ENSG00000197238, ENSG00000166405, ENSG00000167526, ENSG00000021645, ENSG00000139722, ENSG00000100814, ENSG00000198918, ENSG00000144713, ENSG00000166938, ENSG00000142937, ENSG00000197747, ENSG0000…	343	2914	16650	1.3659802581685678	0.999780241396407	0.1707033546372082	3.7716963617579258
GOTERM_CC_FAT	GO:0044437~vacuolar part	29	6.5462753950338595	0.0023600579428226538	ENSG00000143862, ENSG00000013288, ENSG00000145416, ENSG00000100242, ENSG00000035664, ENSG00000234745, ENSG00000249884, ENSG00000070540, ENSG00000042753, ENSG00000124942, ENSG00000089177, ENSG00000103365, ENSG00000069974, ENSG00000156508, ENSG00000204642, ENSG00000080815, ENSG00000149577, ENSG00000139370, ENSG00000182718, ENSG00000139722, ENSG00000166189, ENSG00000115561, ENSG00000166340, ENSG0000…	320	718	14527	1.8335785167130918	0.7003236162002995	0.15814736766120407	3.354516500025917
GOTERM_BP_FAT	GO:0018916~nitrobenzene metabolic process	3	0.6772009029345373	0.002456021240311302	ENSG00000213366, ENSG00000168765, ENSG00000134184	343	4	16650	36.406705539358605	0.9999560690822098	0.19596007441617436	4.476231762617344
GOTERM_BP_FAT	GO:0044419~interspecies interaction between organisms	35	7.900677200902935	0.0026771480901031488	ENSG00000100385, ENSG00000234745, ENSG00000186141, ENSG00000249884, ENSG00000042753, ENSG00000142541, ENSG00000121807, ENSG00000100316, ENSG00000140853, ENSG00000231500, ENSG00000130255, ENSG00000100097, ENSG00000167526, ENSG00000197471, ENSG00000139626, ENSG00000139722, ENSG00000198918, ENSG00000170542, ENSG00000144713, ENSG00000115561, ENSG00000105640, ENSG00000204516, ENSG00000142937, ENSG0000…	343	998	16650	1.7023843605578504	0.9999822195547093	0.2076173646371613	4.869805128513216
GOTERM_BP_FAT	GO:0044403~symbiosis, encompassing mutualism through parasitism	35	7.900677200902935	0.0026771480901031488	ENSG00000100385, ENSG00000234745, ENSG00000186141, ENSG00000249884, ENSG00000042753, ENSG00000142541, ENSG00000121807, ENSG00000100316, ENSG00000140853, ENSG00000231500, ENSG00000130255, ENSG00000100097, ENSG00000167526, ENSG00000197471, ENSG00000139626, ENSG00000139722, ENSG00000198918, ENSG00000170542, ENSG00000144713, ENSG00000115561, ENSG00000105640, ENSG00000204516, ENSG00000142937, ENSG0000…	343	998	16650	1.7023843605578504	0.9999822195547093	0.2076173646371613	4.869805128513216
GOTERM_BP_FAT	GO:0050851~antigen receptor-mediated signaling pathway	13	2.9345372460496613	0.0027536538553027687	ENSG00000080815, ENSG00000167535, ENSG00000026950, ENSG00000130775, ENSG00000086730, ENSG00000198851, ENSG00000007312, ENSG00000140992, ENSG00000174500, ENSG00000108861, ENSG00000198821, ENSG00000140931, ENSG00000160999	343	228	16650	2.7677612398342797	0.9999869979654453	0.2089415589300817	5.005616506140176
GOTERM_BP_FAT	GO:0002683~negative regulation of immune system process	18	4.063205417607223	0.0028668361647670353	ENSG00000197471, ENSG00000185043, ENSG00000273542, ENSG00000170542, ENSG00000234745, ENSG00000204516, ENSG00000166033, ENSG00000140992, ENSG00000174500, ENSG00000188389, ENSG00000128016, ENSG00000121807, ENSG00000143772, ENSG00000108861, ENSG00000197238, ENSG00000140853, ENSG00000179588, ENSG00000077238	343	388	16650	2.2519611673830062	0.9999918173124874	0.21262512876921214	5.206198834043308
GOTERM_BP_FAT	GO:0016032~viral process	34	7.674943566591422	0.0029177503561600548	ENSG00000100385, ENSG00000234745, ENSG00000186141, ENSG00000249884, ENSG00000042753, ENSG00000142541, ENSG00000121807, ENSG00000100316, ENSG00000140853, ENSG00000231500, ENSG00000130255, ENSG00000100097, ENSG00000167526, ENSG00000197471, ENSG00000139626, ENSG00000139722, ENSG00000198918, ENSG00000144713, ENSG00000115561, ENSG00000105640, ENSG00000204516, ENSG00000142937, ENSG00000166033, ENSG0000…	343	966	16650	1.7085272440830814	0.9999933561727937	0.21214124292506686	5.296298493491358
GOTERM_BP_FAT	GO:0007159~leukocyte cell-cell adhesion	21	4.740406320541761	0.002976270934800973	ENSG00000080815, ENSG00000136826, ENSG00000197471, ENSG00000026950, ENSG00000139626, ENSG00000204516, ENSG00000198851, ENSG00000140992, ENSG00000142208, ENSG00000188389, ENSG00000121807, ENSG00000069974, ENSG00000143772, ENSG00000271503, ENSG00000108861, ENSG00000198821, ENSG00000137154, ENSG00000179588, ENSG00000077238, ENSG00000124126, ENSG00000100097	343	491	16650	2.0761461407373543	0.9999947710081148	0.21215720436687613	5.399758595378423
GOTERM_BP_FAT	GO:0002274~myeloid leukocyte activation	10	2.2573363431151243	0.003378502060789851	ENSG00000080815, ENSG00000003989, ENSG00000140992, ENSG00000121807, ENSG00000271503, ENSG00000086730, ENSG00000124126, ENSG00000077238, ENSG00000140577, ENSG00000076944	343	147	16650	3.3021955137740227	0.9999989920843885	0.23320153631777718	6.107985109674418
GOTERM_BP_FAT	GO:0006412~translation	25	5.643340857787811	0.0035055151688880275	ENSG00000084092, ENSG00000100226, ENSG00000123908, ENSG00000142541, ENSG00000156508, ENSG00000100316, ENSG00000130255, ENSG00000231500, ENSG00000125434, ENSG00000167526, ENSG00000198918, ENSG00000144713, ENSG00000105640, ENSG00000085491, ENSG00000115687, ENSG00000142937, ENSG00000142208, ENSG00000204531, ENSG00000140988, ENSG00000128016, ENSG00000197958, ENSG00000271503, ENSG00000140598, ENSG0000…	343	641	16650	1.8932244170233283	0.9999994007754583	0.23687438719687837	6.3305784812297645
GOTERM_BP_FAT	GO:0072595~maintenance of protein localization in organelle	5	1.1286681715575622	0.003551449345646007	ENSG00000142208, ENSG00000100242, ENSG00000131018, ENSG00000119760, ENSG00000197858	343	31	16650	7.829399040722279	0.9999995035110001	0.23571104101779272	6.410956147819691
GOTERM_BP_FAT	GO:0034660~ncRNA metabolic process	23	5.191873589164786	0.003572076012927672	ENSG00000185024, ENSG00000167526, ENSG00000130305, ENSG00000198918, ENSG00000144713, ENSG00000123908, ENSG00000166938, ENSG00000160193, ENSG00000170892, ENSG00000105640, ENSG00000142937, ENSG00000143303, ENSG00000241370, ENSG00000140988, ENSG00000142541, ENSG00000223705, ENSG00000197958, ENSG00000112159, ENSG00000100316, ENSG00000231500, ENSG00000137154, ENSG00000130255, ENSG00000147403	343	570	16650	1.9587233389596441	0.9999995437213455	0.23314496130226758	6.447028369304164
GOTERM_BP_FAT	GO:0036257~multivesicular body organization	5	1.1286681715575622	0.003994064704198672	ENSG00000139722, ENSG00000131165, ENSG00000069974, ENSG00000115561, ENSG00000249884	343	32	16650	7.584730320699708	0.9999999189673855	0.25291687640443405	7.1821268687179085
GOTERM_CC_FAT	GO:0044440~endosomal part	20	4.514672686230249	0.0041072790404035175	ENSG00000143862, ENSG00000145416, ENSG00000182718, ENSG00000139722, ENSG00000100242, ENSG00000166189, ENSG00000234745, ENSG00000249884, ENSG00000115561, ENSG00000070540, ENSG00000042753, ENSG00000116299, ENSG00000144566, ENSG00000107331, ENSG00000103365, ENSG00000131165, ENSG00000069974, ENSG00000089177, ENSG00000100266, ENSG00000204642	320	441	14527	2.058815192743764	0.8774242300592546	0.2307799801498741	5.770164452174297
GOTERM_BP_FAT	GO:0061024~membrane organization	35	7.900677200902935	0.0041347655157762215	ENSG00000167535, ENSG00000185043, ENSG00000066056, ENSG00000100242, ENSG00000249884, ENSG00000140992, ENSG00000142541, ENSG00000100316, ENSG00000231500, ENSG00000130255, ENSG00000170379, ENSG00000150977, ENSG00000167526, ENSG00000182718, ENSG00000139626, ENSG00000139722, ENSG00000198918, ENSG00000144713, ENSG00000166189, ENSG00000166128, ENSG00000115561, ENSG00000105640, ENSG00000142937, ENSG0000…	343	1027	16650	1.6543131371341138	0.9999999544664383	0.25664066365164606	7.426008274133167
GOTERM_CC_FAT	GO:0005774~vacuolar membrane	25	5.643340857787811	0.0042961225159266	ENSG00000143862, ENSG00000145416, ENSG00000100242, ENSG00000249884, ENSG00000234745, ENSG00000070540, ENSG00000042753, ENSG00000124942, ENSG00000069974, ENSG00000103365, ENSG00000089177, ENSG00000156508, ENSG00000204642, ENSG00000149577, ENSG00000080815, ENSG00000139370, ENSG00000182718, ENSG00000139722, ENSG00000166189, ENSG00000115561, ENSG00000144566, ENSG00000107331, ENSG00000116299, ENSG0000…	320	610	14527	1.8605276639344261	0.8887240867394992	0.21648994521038345	6.027860020505626
GOTERM_CC_FAT	GO:0015934~large ribosomal subunit	9	2.0316027088036117	0.0044872749389344695	ENSG00000167526, ENSG00000198918, ENSG00000142541, ENSG00000144713, ENSG00000197958, ENSG00000105640, ENSG00000100316, ENSG00000130255, ENSG00000147403	320	118	14527	3.4624735169491525	0.8991035179779869	0.20496252082417465	6.288038244805094
GOTERM_CC_FAT	GO:0005829~cytosol	96	21.670428893905193	0.004716617119238211	ENSG00000147251, ENSG00000167535, ENSG00000106100, ENSG00000154358, ENSG00000160193, ENSG00000168765, ENSG00000069956, ENSG00000163947, ENSG00000168310, ENSG00000165233, ENSG00000124942, ENSG00000121807, ENSG00000128309, ENSG00000155744, ENSG00000156508, ENSG00000205268, ENSG00000076944, ENSG00000150977, ENSG00000213366, ENSG00000167996, ENSG00000167526, ENSG00000198915, ENSG00000198918, ENSG0000…	320	3399	14527	1.282171226831421	0.9102893227019377	0.19683640991647322	6.599311880152959
GOTERM_BP_FAT	GO:0002643~regulation of tolerance induction	4	0.9029345372460496	0.004716711203362211	ENSG00000081913, ENSG00000188389, ENSG00000234745, ENSG00000198851	343	17	16650	11.42171154175956	0.9999999958064137	0.2829295590138312	8.428288175084742
GOTERM_BP_FAT	GO:0007033~vacuole organization	12	2.708803611738149	0.0048267935930953725	ENSG00000080815, ENSG00000078804, ENSG00000139722, ENSG00000144566, ENSG00000116299, ENSG00000131165, ENSG00000069974, ENSG00000115561, ENSG00000249884, ENSG00000070540, ENSG00000166340, ENSG00000113273	343	214	16650	2.7219966758398955	0.9999999973294974	0.2843708590860353	8.616723434700791
GOTERM_BP_FAT	GO:0070489~T cell aggregation	19	4.288939051918736	0.005155366603106258	ENSG00000080815, ENSG00000197471, ENSG00000026950, ENSG00000204516, ENSG00000198851, ENSG00000140992, ENSG00000142208, ENSG00000188389, ENSG00000121807, ENSG00000069974, ENSG00000143772, ENSG00000271503, ENSG00000108861, ENSG00000198821, ENSG00000137154, ENSG00000179588, ENSG00000077238, ENSG00000124126, ENSG00000100097	343	446	16650	2.0679444103073643	0.9999999993058282	0.2963482314735848	9.176983713329424
GOTERM_BP_FAT	GO:0042110~T cell activation	19	4.288939051918736	0.005155366603106258	ENSG00000080815, ENSG00000197471, ENSG00000026950, ENSG00000204516, ENSG00000198851, ENSG00000140992, ENSG00000142208, ENSG00000188389, ENSG00000121807, ENSG00000069974, ENSG00000143772, ENSG00000271503, ENSG00000108861, ENSG00000198821, ENSG00000137154, ENSG00000179588, ENSG00000077238, ENSG00000124126, ENSG00000100097	343	446	16650	2.0679444103073643	0.9999999993058282	0.2963482314735848	9.176983713329424
GOTERM_BP_FAT	GO:0071593~lymphocyte aggregation	19	4.288939051918736	0.005326129271726694	ENSG00000080815, ENSG00000197471, ENSG00000026950, ENSG00000204516, ENSG00000198851, ENSG00000140992, ENSG00000142208, ENSG00000188389, ENSG00000121807, ENSG00000069974, ENSG00000143772, ENSG00000271503, ENSG00000108861, ENSG00000198821, ENSG00000137154, ENSG00000179588, ENSG00000077238, ENSG00000124126, ENSG00000100097	343	447	16650	2.0633181364588022	0.9999999996554162	0.3003615216431561	9.466871398272703
GOTERM_BP_FAT	GO:0042089~cytokine biosynthetic process	8	1.805869074492099	0.00533901057077127	ENSG00000185187, ENSG00000136826, ENSG00000197471, ENSG00000106100, ENSG00000128016, ENSG00000121807, ENSG00000179588, ENSG00000198851	343	103	16650	3.7702737128138355	0.9999999996731505	0.29691859698289214	9.488703212811744
GOTERM_BP_FAT	GO:0098609~cell-cell adhesion	38	8.577878103837472	0.005475896506784923	ENSG00000107736, ENSG00000213719, ENSG00000107738, ENSG00000026950, ENSG00000198851, ENSG00000140992, ENSG00000124942, ENSG00000072518, ENSG00000017260, ENSG00000121807, ENSG00000069974, ENSG00000143772, ENSG00000076662, ENSG00000179588, ENSG00000100097, ENSG00000080815, ENSG00000184009, ENSG00000136826, ENSG00000197471, ENSG00000021645, ENSG00000182718, ENSG00000139626, ENSG00000204516, ENSG0000…	343	1164	16650	1.584713414084338	0.9999999998135862	0.29924994078945744	9.720396192137814
GOTERM_BP_FAT	GO:0002444~myeloid leukocyte mediated immunity	7	1.580135440180587	0.005681749314451741	ENSG00000140992, ENSG00000170542, ENSG00000160712, ENSG00000121807, ENSG00000086730, ENSG00000077238, ENSG00000076944	343	79	16650	4.301214156548696	0.9999999999198919	0.3045835683855864	10.06776604361017
GOTERM_BP_FAT	GO:0007155~cell adhesion	51	11.512415349887133	0.005706813384992929	ENSG00000107736, ENSG00000107738, ENSG00000130775, ENSG00000198851, ENSG00000160588, ENSG00000068323, ENSG00000124782, ENSG00000124942, ENSG00000072518, ENSG00000017260, ENSG00000121807, ENSG00000179588, ENSG00000138964, ENSG00000021645, ENSG00000197471, ENSG00000139626, ENSG00000197747, ENSG00000142208, ENSG00000089327, ENSG00000140988, ENSG00000271503, ENSG00000108861, ENSG00000198821, ENSG0000…	343	1699	16650	1.4571253541356002	0.9999999999277213	0.3017920633639801	10.109974359381035
GOTERM_BP_FAT	GO:0043043~peptide biosynthetic process	25	5.643340857787811	0.005732524229677856	ENSG00000084092, ENSG00000100226, ENSG00000123908, ENSG00000142541, ENSG00000156508, ENSG00000100316, ENSG00000130255, ENSG00000231500, ENSG00000125434, ENSG00000167526, ENSG00000198918, ENSG00000144713, ENSG00000105640, ENSG00000085491, ENSG00000115687, ENSG00000142937, ENSG00000142208, ENSG00000204531, ENSG00000140988, ENSG00000128016, ENSG00000197958, ENSG00000271503, ENSG00000140598, ENSG0000…	343	667	16650	1.819425564185837	0.9999999999349584	0.2991026617393251	10.153252375295974
GOTERM_BP_FAT	GO:0042107~cytokine metabolic process	8	1.805869074492099	0.00592481310217804	ENSG00000185187, ENSG00000136826, ENSG00000197471, ENSG00000106100, ENSG00000128016, ENSG00000121807, ENSG00000179588, ENSG00000198851	343	105	16650	3.6984589754269055	0.9999999999704557	0.3036254728922131	10.476299779142595
GOTERM_BP_FAT	GO:0002911~regulation of lymphocyte anergy	3	0.6772009029345373	0.005974689227428359	ENSG00000081913, ENSG00000234745, ENSG00000198851	343	6	16650	24.271137026239067	0.9999999999759249	0.30201421778836635	10.559912511000336
GOTERM_BP_FAT	GO:0002249~lymphocyte anergy	3	0.6772009029345373	0.005974689227428359	ENSG00000081913, ENSG00000234745, ENSG00000198851	343	6	16650	24.271137026239067	0.9999999999759249	0.30201421778836635	10.559912511000336
GOTERM_BP_FAT	GO:0002667~regulation of T cell anergy	3	0.6772009029345373	0.005974689227428359	ENSG00000081913, ENSG00000234745, ENSG00000198851	343	6	16650	24.271137026239067	0.9999999999759249	0.30201421778836635	10.559912511000336
GOTERM_BP_FAT	GO:0070486~leukocyte aggregation	19	4.288939051918736	0.006164743449545888	ENSG00000080815, ENSG00000197471, ENSG00000026950, ENSG00000204516, ENSG00000198851, ENSG00000140992, ENSG00000142208, ENSG00000188389, ENSG00000121807, ENSG00000069974, ENSG00000143772, ENSG00000271503, ENSG00000108861, ENSG00000198821, ENSG00000137154, ENSG00000179588, ENSG00000077238, ENSG00000124126, ENSG00000100097	343	454	16650	2.0315048612270585	0.9999999999889656	0.30625595524637117	10.877844105571766
GOTERM_BP_FAT	GO:0045785~positive regulation of cell adhesion	17	3.837471783295711	0.006251930565633536	ENSG00000185043, ENSG00000197471, ENSG00000186891, ENSG00000198851, ENSG00000068323, ENSG00000124782, ENSG00000197747, ENSG00000140992, ENSG00000142208, ENSG00000188389, ENSG00000121807, ENSG00000143772, ENSG00000271503, ENSG00000198821, ENSG00000077238, ENSG00000124126, ENSG00000100097	343	385	16650	2.1434250880315022	0.9999999999922857	0.3061795746113326	11.02333667735177
GOTERM_BP_FAT	GO:0022610~biological adhesion	51	11.512415349887133	0.006283646570048737	ENSG00000107736, ENSG00000107738, ENSG00000130775, ENSG00000198851, ENSG00000160588, ENSG00000068323, ENSG00000124782, ENSG00000124942, ENSG00000072518, ENSG00000017260, ENSG00000121807, ENSG00000179588, ENSG00000138964, ENSG00000021645, ENSG00000197471, ENSG00000139626, ENSG00000197747, ENSG00000142208, ENSG00000089327, ENSG00000140988, ENSG00000271503, ENSG00000108861, ENSG00000198821, ENSG0000…	343	1705	16650	1.4519976402794046	0.9999999999932276	0.30387613920743317	11.076206647556063
GOTERM_BP_FAT	GO:0016071~mRNA metabolic process	25	5.643340857787811	0.006291873817656961	ENSG00000167526, ENSG00000112081, ENSG00000198918, ENSG00000144713, ENSG00000100813, ENSG00000123908, ENSG00000100226, ENSG00000166938, ENSG00000151461, ENSG00000170892, ENSG00000105640, ENSG00000142937, ENSG00000204351, ENSG00000164609, ENSG00000140988, ENSG00000142541, ENSG00000106344, ENSG00000128016, ENSG00000197958, ENSG00000100316, ENSG00000231500, ENSG00000137154, ENSG00000130255, ENSG0000…	343	672	16650	1.805888171595169	0.9999999999934526	0.3006933216926584	11.089916454457283
GOTERM_BP_FAT	GO:0031295~T cell costimulation	7	1.580135440180587	0.006412289459219681	ENSG00000140992, ENSG00000142208, ENSG00000197471, ENSG00000188389, ENSG00000198821, ENSG00000100097, ENSG00000198851	343	81	16650	4.195011337868481	0.9999999999960066	0.3020022952396527	11.290347193335515
GOTERM_BP_FAT	GO:0033365~protein localization to organelle	31	6.997742663656885	0.006481275350901678	ENSG00000100242, ENSG00000154358, ENSG00000131018, ENSG00000171700, ENSG00000142541, ENSG00000119760, ENSG00000204569, ENSG00000100316, ENSG00000197858, ENSG00000231500, ENSG00000130255, ENSG00000167526, ENSG00000164362, ENSG00000198918, ENSG00000144713, ENSG00000166128, ENSG00000105640, ENSG00000142937, ENSG00000048140, ENSG00000116809, ENSG00000163938, ENSG00000142208, ENSG00000140988, ENSG0000…	343	902	16650	1.668304318876743	0.9999999999969917	0.30128269710974054	11.40498085906173
GOTERM_CC_FAT	GO:0070062~extracellular exosome	81	18.284424379232505	0.006568711411669198	ENSG00000096060, ENSG00000143862, ENSG00000144579, ENSG00000273542, ENSG00000144746, ENSG00000234745, ENSG00000170340, ENSG00000169641, ENSG00000131236, ENSG00000124782, ENSG00000141504, ENSG00000124942, ENSG00000128309, ENSG00000156508, ENSG00000197238, ENSG00000076944, ENSG00000213366, ENSG00000167996, ENSG00000150977, ENSG00000147180, ENSG00000100234, ENSG00000169814, ENSG00000197471, ENSG0000…	320	2811	14527	1.3081276680896476	0.965302719725032	0.24428515600931255	9.078021983262785
GOTERM_CC_FAT	GO:0005768~endosome	30	6.772009029345373	0.006740405143872589	ENSG00000143862, ENSG00000145416, ENSG00000138670, ENSG00000100242, ENSG00000142197, ENSG00000100599, ENSG00000234745, ENSG00000164897, ENSG00000249884, ENSG00000070540, ENSG00000123091, ENSG00000042753, ENSG00000089177, ENSG00000103365, ENSG00000069974, ENSG00000104660, ENSG00000154978, ENSG00000204642, ENSG00000151502, ENSG00000182718, ENSG00000139722, ENSG00000166189, ENSG00000115561, ENSG0000…	320	811	14527	1.6792925400739829	0.9682303668872694	0.233044494739586	9.304676078776442
GOTERM_BP_FAT	GO:0031294~lymphocyte costimulation	7	1.580135440180587	0.006802095481450185	ENSG00000140992, ENSG00000142208, ENSG00000197471, ENSG00000188389, ENSG00000198821, ENSG00000100097, ENSG00000198851	343	82	16650	4.143852663016426	0.9999999999991945	0.3101618221268999	11.936247435912438
GOTERM_CC_FAT	GO:1903561~extracellular vesicle	81	18.284424379232505	0.007457508104016335	ENSG00000096060, ENSG00000143862, ENSG00000144579, ENSG00000273542, ENSG00000144746, ENSG00000234745, ENSG00000170340, ENSG00000169641, ENSG00000131236, ENSG00000124782, ENSG00000141504, ENSG00000124942, ENSG00000128309, ENSG00000156508, ENSG00000197238, ENSG00000076944, ENSG00000213366, ENSG00000167996, ENSG00000150977, ENSG00000147180, ENSG00000100234, ENSG00000169814, ENSG00000197471, ENSG0000…	320	2825	14527	1.3016449115044249	0.9780191072715348	0.2386669798519906	10.2456555664579
GOTERM_CC_FAT	GO:0043230~extracellular organelle	81	18.284424379232505	0.007524774664498891	ENSG00000096060, ENSG00000143862, ENSG00000144579, ENSG00000273542, ENSG00000144746, ENSG00000234745, ENSG00000170340, ENSG00000169641, ENSG00000131236, ENSG00000124782, ENSG00000141504, ENSG00000124942, ENSG00000128309, ENSG00000156508, ENSG00000197238, ENSG00000076944, ENSG00000213366, ENSG00000167996, ENSG00000150977, ENSG00000147180, ENSG00000100234, ENSG00000169814, ENSG00000197471, ENSG0000…	320	2826	14527	1.301184315286624	0.9787658934726816	0.22648465654920813	10.333454701820589
GOTERM_BP_FAT	GO:0050776~regulation of immune response	31	6.997742663656885	0.007546727446484743	ENSG00000167535, ENSG00000026950, ENSG00000106100, ENSG00000130775, ENSG00000234745, ENSG00000186141, ENSG00000086730, ENSG00000198851, ENSG00000140992, ENSG00000174500, ENSG00000121807, ENSG00000140853, ENSG00000140931, ENSG00000076662, ENSG00000204642, ENSG00000160999, ENSG00000076944, ENSG00000158270, ENSG00000080815, ENSG00000184009, ENSG00000197471, ENSG00000139626, ENSG00000170542, ENSG0000…	343	912	16650	1.6500115083627436	0.9999999999999623	0.3341404929846623	13.1577358050745
GOTERM_BP_FAT	GO:0050778~positive regulation of immune response	25	5.643340857787811	0.0077388195605613335	ENSG00000167535, ENSG00000026950, ENSG00000106100, ENSG00000130775, ENSG00000086730, ENSG00000186141, ENSG00000234745, ENSG00000198851, ENSG00000140992, ENSG00000174500, ENSG00000121807, ENSG00000140931, ENSG00000140853, ENSG00000160999, ENSG00000076662, ENSG00000158270, ENSG00000080815, ENSG00000184009, ENSG00000204516, ENSG00000007312, ENSG00000271503, ENSG00000108861, ENSG00000198821, ENSG0000…	343	684	16650	1.7742059229706924	0.9999999999999829	0.33744509208535634	13.470230743226342
GOTERM_BP_FAT	GO:0045184~establishment of protein localization	58	13.092550790067719	0.007886843157958694	ENSG00000103365, ENSG00000204569, ENSG00000076944, ENSG00000149577, ENSG00000170379, ENSG00000150977, ENSG00000167526, ENSG00000139370, ENSG00000198918, ENSG00000139722, ENSG00000144713, ENSG00000142937, ENSG00000197747, ENSG00000116809, ENSG00000164609, ENSG00000142208, ENSG00000204531, ENSG00000140988, ENSG00000271503, ENSG00000131165, ENSG00000140319, ENSG00000100284, ENSG00000081870, ENSG0000…	343	2021	16650	1.3930984141730487	0.9999999999999907	0.33911669580795656	13.71030888880702
GOTERM_BP_FAT	GO:0016337~single organismal cell-cell adhesion	26	5.8690744920993225	0.00817955632665146	ENSG00000213719, ENSG00000107738, ENSG00000026950, ENSG00000198851, ENSG00000140992, ENSG00000121807, ENSG00000069974, ENSG00000143772, ENSG00000179588, ENSG00000076662, ENSG00000100097, ENSG00000080815, ENSG00000184009, ENSG00000136826, ENSG00000021645, ENSG00000197471, ENSG00000139626, ENSG00000204516, ENSG00000142208, ENSG00000188389, ENSG00000271503, ENSG00000108861, ENSG00000198821, ENSG0000…	343	725	16650	1.7408263798130093	0.9999999999999972	0.3456906336057246	14.183203308765846
GOTERM_BP_FAT	GO:0015031~protein transport	54	12.18961625282167	0.008392905204193623	ENSG00000103365, ENSG00000204569, ENSG00000076944, ENSG00000149577, ENSG00000170379, ENSG00000150977, ENSG00000167526, ENSG00000139370, ENSG00000198918, ENSG00000139722, ENSG00000144713, ENSG00000142937, ENSG00000116809, ENSG00000164609, ENSG00000142208, ENSG00000204531, ENSG00000140988, ENSG00000131165, ENSG00000271503, ENSG00000140319, ENSG00000100284, ENSG00000081870, ENSG00000077238, ENSG0000…	343	1860	16650	1.4092918273300106	0.9999999999999989	0.34938975719484133	14.526333976842654
GOTERM_BP_FAT	GO:0002768~immune response-regulating cell surface receptor signaling pathway	17	3.837471783295711	0.008619391305941616	ENSG00000080815, ENSG00000184009, ENSG00000167535, ENSG00000026950, ENSG00000130775, ENSG00000086730, ENSG00000204516, ENSG00000198851, ENSG00000007312, ENSG00000140992, ENSG00000174500, ENSG00000198668, ENSG00000108861, ENSG00000198821, ENSG00000140931, ENSG00000160999, ENSG00000076662	343	399	16650	2.0682171902058353	0.9999999999999996	0.3534106341549267	14.889172459489764
GOTERM_BP_FAT	GO:0009057~macromolecule catabolic process	38	8.577878103837472	0.00875157477971261	ENSG00000100226, ENSG00000123908, ENSG00000151461, ENSG00000164897, ENSG00000123091, ENSG00000248871, ENSG00000204351, ENSG00000127452, ENSG00000142541, ENSG00000118369, ENSG00000183826, ENSG00000089177, ENSG00000100316, ENSG00000231500, ENSG00000130255, ENSG00000080815, ENSG00000100234, ENSG00000167526, ENSG00000078804, ENSG00000182718, ENSG00000138942, ENSG00000198918, ENSG00000144713, ENSG0000…	343	1201	16650	1.53589210157716	0.9999999999999998	0.3542615996348317	15.100260826744261
GOTERM_BP_FAT	GO:0002429~immune response-activating cell surface receptor signaling pathway	16	3.611738148984198	0.0090759068567519	ENSG00000080815, ENSG00000184009, ENSG00000167535, ENSG00000026950, ENSG00000130775, ENSG00000086730, ENSG00000204516, ENSG00000198851, ENSG00000007312, ENSG00000140992, ENSG00000174500, ENSG00000108861, ENSG00000198821, ENSG00000140931, ENSG00000160999, ENSG00000076662	343	367	16650	2.116284427355995	0.9999999999999999	0.3612089442121239	15.616100815135637
GOTERM_CC_FAT	GO:0005769~early endosome	15	3.3860045146726865	0.009177345386212649	ENSG00000145416, ENSG00000151502, ENSG00000182718, ENSG00000138670, ENSG00000100599, ENSG00000166189, ENSG00000234745, ENSG00000123091, ENSG00000144566, ENSG00000131165, ENSG00000089177, ENSG00000100266, ENSG00000100284, ENSG00000103544, ENSG00000204642	320	312	14527	2.182542067307692	0.9909233989937642	0.2546329284348181	12.465517142105853
GOTERM_BP_FAT	GO:0051259~protein oligomerization	19	4.288939051918736	0.009236978249135882	ENSG00000100209, ENSG00000158270, ENSG00000106100, ENSG00000182718, ENSG00000273542, ENSG00000104518, ENSG00000249884, ENSG00000115561, ENSG00000184743, ENSG00000177272, ENSG00000155729, ENSG00000197747, ENSG00000169738, ENSG00000124942, ENSG00000271503, ENSG00000181885, ENSG00000197238, ENSG00000137275, ENSG00000140577	343	473	16650	1.9499010718754433	1.0	0.36284235797572506	15.871176230186245
GOTERM_BP_FAT	GO:0051000~positive regulation of nitric-oxide synthase activity	4	0.9029345372460496	0.009903234272581643	ENSG00000142208, ENSG00000164362, ENSG00000106100, ENSG00000198668	343	22	16650	8.825868009541479	1.0	0.37980707414340453	16.9185402285177
GOTERM_BP_FAT	GO:0039702~viral budding via host ESCRT complex	4	0.9029345372460496	0.009903234272581643	ENSG00000139722, ENSG00000131165, ENSG00000115561, ENSG00000249884	343	22	16650	8.825868009541479	1.0	0.37980707414340453	16.9185402285177
GOTERM_CC_FAT	GO:0005840~ribosome	13	2.9345372460496613	0.010182698076904265	ENSG00000167526, ENSG00000198918, ENSG00000144713, ENSG00000105640, ENSG00000142937, ENSG00000140988, ENSG00000142541, ENSG00000197958, ENSG00000100316, ENSG00000137154, ENSG00000231500, ENSG00000130255, ENSG00000147403	320	253	14527	2.3326457509881426	0.9945915739496521	0.2643838943187049	13.739387167080997
GOTERM_BP_FAT	GO:0006605~protein targeting	25	5.643340857787811	0.01027111176056499	ENSG00000170379, ENSG00000167526, ENSG00000185043, ENSG00000182718, ENSG00000198918, ENSG00000144713, ENSG00000166128, ENSG00000105640, ENSG00000171700, ENSG00000142937, ENSG00000116809, ENSG00000142208, ENSG00000204531, ENSG00000140988, ENSG00000142541, ENSG00000197958, ENSG00000069974, ENSG00000140319, ENSG00000204569, ENSG00000107104, ENSG00000100316, ENSG00000231500, ENSG00000137154, ENSG0000…	343	701	16650	1.731179531115483	1.0	0.3872512989317287	17.491549062384916
GOTERM_BP_FAT	GO:0072594~establishment of protein localization to organelle	24	5.417607223476298	0.010817861077494512	ENSG00000167526, ENSG00000164362, ENSG00000198918, ENSG00000144713, ENSG00000166128, ENSG00000105640, ENSG00000171700, ENSG00000142937, ENSG00000048140, ENSG00000116809, ENSG00000142208, ENSG00000140988, ENSG00000204531, ENSG00000142541, ENSG00000197958, ENSG00000128245, ENSG00000140319, ENSG00000204569, ENSG00000107104, ENSG00000100316, ENSG00000231500, ENSG00000130255, ENSG00000137154, ENSG0000…	343	666	16650	1.749271137026239	1.0	0.3995550973616432	18.33626492381677
GOTERM_BP_FAT	GO:0002507~tolerance induction	4	0.9029345372460496	0.011218151055018473	ENSG00000081913, ENSG00000188389, ENSG00000234745, ENSG00000198851	343	23	16650	8.442134617822283	1.0	0.40729213467007297	18.94950809680568
GOTERM_BP_FAT	GO:0043299~leukocyte degranulation	6	1.3544018058690745	0.011414617149995324	ENSG00000140992, ENSG00000121807, ENSG00000069974, ENSG00000086730, ENSG00000077238, ENSG00000076944	343	66	16650	4.412934004770739	1.0	0.4092050383455348	19.248896858197483
GOTERM_BP_FAT	GO:0050870~positive regulation of T cell activation	11	2.4830699774266365	0.011700474578687434	ENSG00000140992, ENSG00000142208, ENSG00000197471, ENSG00000188389, ENSG00000121807, ENSG00000271503, ENSG00000143772, ENSG00000198821, ENSG00000077238, ENSG00000100097, ENSG00000198851	343	210	16650	2.5426905456059976	1.0	0.41348030182051143	19.682637861534722
GOTERM_CC_FAT	GO:1902555~endoribonuclease complex	4	0.9029345372460496	0.01185566883635603	ENSG00000241370, ENSG00000128016, ENSG00000123908, ENSG00000170892	320	22	14527	8.253977272727273	0.9977175798785699	0.2867460272736757	15.821009524271556
GOTERM_CC_FAT	GO:0031902~late endosome membrane	8	1.805869074492099	0.012284680158175531	ENSG00000143862, ENSG00000145416, ENSG00000182718, ENSG00000139722, ENSG00000116299, ENSG00000069974, ENSG00000115561, ENSG00000249884	320	113	14527	3.2139380530973454	0.9981710036196179	0.28236115382829263	16.34723010297685
GOTERM_BP_FAT	GO:0048584~positive regulation of response to stimulus	57	12.866817155756207	0.012750948521380118	ENSG00000167535, ENSG00000130775, ENSG00000106100, ENSG00000144746, ENSG00000234745, ENSG00000248871, ENSG00000198851, ENSG00000124782, ENSG00000017260, ENSG00000121807, ENSG00000140931, ENSG00000116985, ENSG00000014164, ENSG00000213366, ENSG00000100234, ENSG00000198915, ENSG00000168564, ENSG00000196154, ENSG00000142208, ENSG00000204531, ENSG00000198668, ENSG00000271503, ENSG00000108861, ENSG0000…	343	2030	16650	1.363009665512933	1.0	0.43750158444870635	21.257695291987133
GOTERM_BP_FAT	GO:0043647~inositol phosphate metabolic process	6	1.3544018058690745	0.012882150873099418	ENSG00000100605, ENSG00000151689, ENSG00000086544, ENSG00000198668, ENSG00000143772, ENSG00000137841	343	68	16650	4.2831418281598355	1.0	0.4372991004182615	21.452351128539725
GOTERM_BP_FAT	GO:0030155~regulation of cell adhesion	23	5.191873589164786	0.013579707280455624	ENSG00000136826, ENSG00000185043, ENSG00000197471, ENSG00000186891, ENSG00000198851, ENSG00000068323, ENSG00000152270, ENSG00000197747, ENSG00000124782, ENSG00000140992, ENSG00000089327, ENSG00000142208, ENSG00000188389, ENSG00000121807, ENSG00000143772, ENSG00000271503, ENSG00000108861, ENSG00000198821, ENSG00000181885, ENSG00000107104, ENSG00000077238, ENSG00000124126, ENSG00000100097	343	643	16650	1.7363488385800887	1.0	0.4510988928756421	22.479644156855173
GOTERM_BP_FAT	GO:0043603~cellular amide metabolic process	32	7.223476297968396	0.013598217068508863	ENSG00000213719, ENSG00000084092, ENSG00000100226, ENSG00000123908, ENSG00000168765, ENSG00000134184, ENSG00000142541, ENSG00000177000, ENSG00000156508, ENSG00000100316, ENSG00000231500, ENSG00000130255, ENSG00000080815, ENSG00000125434, ENSG00000213366, ENSG00000167526, ENSG00000198918, ENSG00000144713, ENSG00000105640, ENSG00000085491, ENSG00000166340, ENSG00000115687, ENSG00000142937, ENSG0000…	343	994	16650	1.5627291445465796	1.0	0.44803476418916244	22.50672962256689
GOTERM_BP_FAT	GO:0006635~fatty acid beta-oxidation	6	1.3544018058690745	0.013661599095748458	ENSG00000121310, ENSG00000142208, ENSG00000138029, ENSG00000095321, ENSG00000133835, ENSG00000173208	343	69	16650	4.221067308911142	1.0	0.4461018440585335	22.599409040685792
GOTERM_BP_FAT	GO:0002764~immune response-regulating signaling pathway	20	4.514672686230249	0.013907176694134066	ENSG00000158270, ENSG00000080815, ENSG00000184009, ENSG00000167535, ENSG00000026950, ENSG00000130775, ENSG00000106100, ENSG00000086730, ENSG00000204516, ENSG00000198851, ENSG00000007312, ENSG00000140992, ENSG00000174500, ENSG00000198668, ENSG00000108861, ENSG00000198821, ENSG00000140931, ENSG00000137275, ENSG00000076662, ENSG00000160999	343	531	16650	1.828334239264713	1.0	0.44854964908671424	22.957511632306137
GOTERM_BP_FAT	GO:0000027~ribosomal large subunit assembly	4	0.9029345372460496	0.014136592556863956	ENSG00000197958, ENSG00000112159, ENSG00000100316, ENSG00000147403	343	25	16650	7.766763848396502	1.0	0.4505591966756689	23.29063015129299
GOTERM_BP_FAT	GO:0046755~viral budding	4	0.9029345372460496	0.014136592556863956	ENSG00000139722, ENSG00000131165, ENSG00000115561, ENSG00000249884	343	25	16650	7.766763848396502	1.0	0.4505591966756689	23.29063015129299
GOTERM_BP_FAT	GO:1902590~multi-organism organelle organization	4	0.9029345372460496	0.014136592556863956	ENSG00000139722, ENSG00000131165, ENSG00000115561, ENSG00000249884	343	25	16650	7.766763848396502	1.0	0.4505591966756689	23.29063015129299
GOTERM_BP_FAT	GO:1902592~multi-organism membrane budding	4	0.9029345372460496	0.014136592556863956	ENSG00000139722, ENSG00000131165, ENSG00000115561, ENSG00000249884	343	25	16650	7.766763848396502	1.0	0.4505591966756689	23.29063015129299
GOTERM_BP_FAT	GO:1900024~regulation of substrate adhesion-dependent cell spreading	5	1.1286681715575622	0.014489872601271362	ENSG00000124782, ENSG00000197747, ENSG00000185043, ENSG00000107104, ENSG00000124126	343	46	16650	5.276334136138927	1.0	0.45537894773688614	23.800938787078586
GOTERM_BP_FAT	GO:1903039~positive regulation of leukocyte cell-cell adhesion	11	2.4830699774266365	0.014892590755406334	ENSG00000140992, ENSG00000142208, ENSG00000197471, ENSG00000188389, ENSG00000121807, ENSG00000271503, ENSG00000143772, ENSG00000198821, ENSG00000077238, ENSG00000100097, ENSG00000198851	343	218	16650	2.449380800813117	1.0	0.4611787232025616	24.37874151005922
GOTERM_BP_FAT	GO:0002757~immune response-activating signal transduction	19	4.288939051918736	0.014999739206661568	ENSG00000158270, ENSG00000080815, ENSG00000184009, ENSG00000167535, ENSG00000026950, ENSG00000130775, ENSG00000106100, ENSG00000086730, ENSG00000204516, ENSG00000198851, ENSG00000007312, ENSG00000140992, ENSG00000174500, ENSG00000108861, ENSG00000198821, ENSG00000140931, ENSG00000137275, ENSG00000076662, ENSG00000160999	343	498	16650	1.852014471881696	1.0	0.4602372675035068	24.531773750780992
GOTERM_BP_FAT	GO:0009611~response to wounding	23	5.191873589164786	0.015201381402297705	ENSG00000155366, ENSG00000184009, ENSG00000213719, ENSG00000147251, ENSG00000136826, ENSG00000182718, ENSG00000166189, ENSG00000100605, ENSG00000124782, ENSG00000140992, ENSG00000142208, ENSG00000168310, ENSG00000204531, ENSG00000128016, ENSG00000144566, ENSG00000121807, ENSG00000069974, ENSG00000001561, ENSG00000107104, ENSG00000125952, ENSG00000179588, ENSG00000160999, ENSG00000100097	343	649	16650	1.7202963069445256	1.0	0.46140471371142455	24.818970095238278
GOTERM_BP_FAT	GO:0060761~negative regulation of response to cytokine stimulus	5	1.1286681715575622	0.015587983593701157	ENSG00000185187, ENSG00000136826, ENSG00000271503, ENSG00000104964, ENSG00000140853	343	47	16650	5.164071707710439	1.0	0.46657145222263796	25.366712593033892
GOTERM_BP_FAT	GO:0042035~regulation of cytokine biosynthetic process	7	1.580135440180587	0.015601385803796953	ENSG00000185187, ENSG00000136826, ENSG00000197471, ENSG00000128016, ENSG00000121807, ENSG00000179588, ENSG00000198851	343	98	16650	3.4673052894627236	1.0	0.4635962724910355	25.3856331055748
GOTERM_BP_FAT	GO:0050817~coagulation	15	3.3860045146726865	0.016252555727825503	ENSG00000080815, ENSG00000184009, ENSG00000213719, ENSG00000147251, ENSG00000182718, ENSG00000166189, ENSG00000100605, ENSG00000142208, ENSG00000140992, ENSG00000168310, ENSG00000144566, ENSG00000069974, ENSG00000001561, ENSG00000179588, ENSG00000160999	343	358	16650	2.0338941642099773	1.0	0.4742021276341154	26.299471095408823
GOTERM_BP_FAT	GO:0042178~xenobiotic catabolic process	3	0.6772009029345373	0.01697638327717818	ENSG00000213366, ENSG00000168765, ENSG00000134184	343	10	16650	14.562682215743441	1.0	0.4858895769768409	27.30284231905049
GOTERM_BP_FAT	GO:0001765~membrane raft assembly	3	0.6772009029345373	0.01697638327717818	ENSG00000197747, ENSG00000182718, ENSG00000100266	343	10	16650	14.562682215743441	1.0	0.4858895769768409	27.30284231905049
GOTERM_BP_FAT	GO:0002698~negative regulation of immune effector process	7	1.580135440180587	0.01708296255268371	ENSG00000166033, ENSG00000197471, ENSG00000170542, ENSG00000121807, ENSG00000234745, ENSG00000204516, ENSG00000077238	343	100	16650	3.397959183673469	1.0	0.4848071570796667	27.44948631973655
GOTERM_MF_FAT	GO:0008440~inositol-1,4,5-trisphosphate 3-kinase activity	3	0.6772009029345373	0.017183650718178706	ENSG00000086544, ENSG00000198668, ENSG00000143772	321	10	15478	14.465420560747663	0.9999995935153215	0.9139322010430582	23.519912493071605
GOTERM_BP_FAT	GO:0045637~regulation of myeloid cell differentiation	10	2.2573363431151243	0.017383244284189983	ENSG00000068323, ENSG00000185043, ENSG00000273542, ENSG00000128016, ENSG00000100813, ENSG00000143772, ENSG00000143437, ENSG00000197238, ENSG00000137275, ENSG00000179588	343	191	16650	2.5414803168836717	1.0	0.487608608047566	27.861144509767687
GOTERM_BP_FAT	GO:0070231~T cell apoptotic process	5	1.1286681715575622	0.017937842034291607	ENSG00000142208, ENSG00000188389, ENSG00000271503, ENSG00000137275, ENSG00000137154	343	49	16650	4.9532932706610335	1.0	0.4953061593125946	28.615641636064648
GOTERM_BP_FAT	GO:0043604~amide biosynthetic process	25	5.643340857787811	0.017970098251926567	ENSG00000084092, ENSG00000100226, ENSG00000123908, ENSG00000142541, ENSG00000156508, ENSG00000100316, ENSG00000130255, ENSG00000231500, ENSG00000125434, ENSG00000167526, ENSG00000198918, ENSG00000144713, ENSG00000105640, ENSG00000085491, ENSG00000115687, ENSG00000142937, ENSG00000142208, ENSG00000204531, ENSG00000140988, ENSG00000128016, ENSG00000197958, ENSG00000271503, ENSG00000140598, ENSG0000…	343	736	16650	1.648854417543415	1.0	0.4927540717280334	28.659293696190215
GOTERM_BP_FAT	GO:0097191~extrinsic apoptotic signaling pathway	11	2.4830699774266365	0.018054329775181018	ENSG00000100234, ENSG00000173530, ENSG00000140992, ENSG00000185043, ENSG00000142208, ENSG00000164362, ENSG00000160712, ENSG00000186891, ENSG00000239697, ENSG00000248871, ENSG00000137275	343	225	16650	2.3731778425655974	1.0	0.4912356408286921	28.77316441221518
GOTERM_BP_FAT	GO:0006886~intracellular protein transport	32	7.223476297968396	0.01890312972516476	ENSG00000185043, ENSG00000171700, ENSG00000042753, ENSG00000142541, ENSG00000069974, ENSG00000103365, ENSG00000204569, ENSG00000100316, ENSG00000231500, ENSG00000130255, ENSG00000170379, ENSG00000150977, ENSG00000167526, ENSG00000151502, ENSG00000182718, ENSG00000198918, ENSG00000144713, ENSG00000166128, ENSG00000105640, ENSG00000142937, ENSG00000116809, ENSG00000164609, ENSG00000142208, ENSG0000…	343	1020	16650	1.522894872234608	1.0	0.5041435487186849	29.911079276878116
GOTERM_BP_FAT	GO:0036230~granulocyte activation	4	0.9029345372460496	0.01924801541604373	ENSG00000121807, ENSG00000271503, ENSG00000124126, ENSG00000076944	343	28	16650	6.934610578925447	1.0	0.5073782820600682	30.36850529237485
GOTERM_BP_FAT	GO:0072329~monocarboxylic acid catabolic process	7	1.580135440180587	0.020330851782078788	ENSG00000121310, ENSG00000142208, ENSG00000169738, ENSG00000138029, ENSG00000095321, ENSG00000133835, ENSG00000173208	343	104	16650	3.2672684458398744	1.0	0.5236653056455183	31.786394918952453
GOTERM_MF_FAT	GO:0005088~Ras guanyl-nucleotide exchange factor activity	11	2.4830699774266365	0.02042773700205391	ENSG00000147251, ENSG00000100385, ENSG00000163947, ENSG00000198915, ENSG00000138670, ENSG00000154358, ENSG00000197694, ENSG00000198668, ENSG00000100599, ENSG00000147168, ENSG00000124126	321	228	15478	2.3263103240968466	0.9999999754545496	0.9181812197192	27.333329971536102
GOTERM_BP_FAT	GO:0002664~regulation of T cell tolerance induction	3	0.6772009029345373	0.02047024914298392	ENSG00000081913, ENSG00000234745, ENSG00000198851	343	11	16650	13.238802014312219	1.0	0.5229919069146123	31.966927088447726
GOTERM_BP_FAT	GO:0045321~leukocyte activation	25	5.643340857787811	0.020478209340978708	ENSG00000026950, ENSG00000086730, ENSG00000198851, ENSG00000003989, ENSG00000140992, ENSG00000121807, ENSG00000143772, ENSG00000069974, ENSG00000179588, ENSG00000076944, ENSG00000100097, ENSG00000080815, ENSG00000197471, ENSG00000204516, ENSG00000196535, ENSG00000007312, ENSG00000142208, ENSG00000188389, ENSG00000271503, ENSG00000108861, ENSG00000198821, ENSG00000137154, ENSG00000077238, ENSG0000…	343	747	16650	1.6245740981418386	1.0	0.5200500383899187	31.977222604901723
GOTERM_MF_FAT	GO:0043295~glutathione binding	3	0.6772009029345373	0.020718463931275667	ENSG00000213366, ENSG00000168765, ENSG00000134184	321	11	15478	13.150382327952421	0.9999999809224035	0.8915909702721249	27.66624941786696
GOTERM_BP_FAT	GO:0032770~positive regulation of monooxygenase activity	4	0.9029345372460496	0.021149501341857398	ENSG00000142208, ENSG00000164362, ENSG00000106100, ENSG00000198668	343	29	16650	6.69548607620388	1.0	0.5285103131085453	32.84016948735442
GOTERM_BP_FAT	GO:0042036~negative regulation of cytokine biosynthetic process	4	0.9029345372460496	0.021149501341857398	ENSG00000185187, ENSG00000136826, ENSG00000128016, ENSG00000179588	343	29	16650	6.69548607620388	1.0	0.5285103131085453	32.84016948735442
GOTERM_BP_FAT	GO:0006900~membrane budding	7	1.580135440180587	0.022102075405869538	ENSG00000196535, ENSG00000197747, ENSG00000182718, ENSG00000139722, ENSG00000131165, ENSG00000115561, ENSG00000249884	343	106	16650	3.2056218713900653	1.0	0.5413115815382677	34.04694063211677
GOTERM_CC_FAT	GO:0036452~ESCRT complex	4	0.9029345372460496	0.022903213959568895	ENSG00000139722, ENSG00000131165, ENSG00000115561, ENSG00000249884	320	28	14527	6.4852678571428575	0.9999926180987747	0.44612927436641836	28.436161815342675
GOTERM_BP_FAT	GO:0002456~T cell mediated immunity	6	1.3544018058690745	0.02324729665543066	ENSG00000111801, ENSG00000197471, ENSG00000186470, ENSG00000069974, ENSG00000234745, ENSG00000204516	343	79	16650	3.6867549913274535	1.0	0.5566054852207925	35.47060655771732
GOTERM_BP_FAT	GO:0019751~polyol metabolic process	7	1.580135440180587	0.023974564623117596	ENSG00000115159, ENSG00000100605, ENSG00000151689, ENSG00000086544, ENSG00000198668, ENSG00000143772, ENSG00000137841	343	108	16650	3.1462585034013606	1.0	0.5648214245622152	36.35954846263733
GOTERM_BP_FAT	GO:0051651~maintenance of location in cell	7	1.580135440180587	0.023974564623117596	ENSG00000167996, ENSG00000142208, ENSG00000100242, ENSG00000131018, ENSG00000119760, ENSG00000197858, ENSG00000247596	343	108	16650	3.1462585034013606	1.0	0.5648214245622152	36.35954846263733
GOTERM_BP_FAT	GO:0002517~T cell tolerance induction	3	0.6772009029345373	0.024234968881041298	ENSG00000081913, ENSG00000234745, ENSG00000198851	343	12	16650	12.135568513119534	1.0	0.5657513245889804	36.675014360946115
GOTERM_BP_FAT	GO:0071985~multivesicular body sorting pathway	3	0.6772009029345373	0.024234968881041298	ENSG00000069974, ENSG00000115561, ENSG00000249884	343	12	16650	12.135568513119534	1.0	0.5657513245889804	36.675014360946115
GOTERM_MF_FAT	GO:1900750~oligopeptide binding	3	0.6772009029345373	0.024526815512942297	ENSG00000213366, ENSG00000168765, ENSG00000134184	321	12	15478	12.054517133956386	0.9999999993020575	0.9039169844005569	31.897611082896194
GOTERM_BP_FAT	GO:0007264~small GTPase mediated signal transduction	19	4.288939051918736	0.0247384234435476	ENSG00000155366, ENSG00000143862, ENSG00000165105, ENSG00000147251, ENSG00000198915, ENSG00000144711, ENSG00000154358, ENSG00000138670, ENSG00000166128, ENSG00000163171, ENSG00000171700, ENSG00000124782, ENSG00000163947, ENSG00000144566, ENSG00000069974, ENSG00000143772, ENSG00000107104, ENSG00000124126, ENSG00000160999	343	527	16650	1.7501009620438037	1.0	0.5702906939686949	37.28073129800428
GOTERM_BP_FAT	GO:0007596~blood coagulation	14	3.160270880361174	0.024960890824879935	ENSG00000184009, ENSG00000213719, ENSG00000147251, ENSG00000182718, ENSG00000166189, ENSG00000100605, ENSG00000142208, ENSG00000140992, ENSG00000168310, ENSG00000144566, ENSG00000069974, ENSG00000001561, ENSG00000179588, ENSG00000160999	343	342	16650	1.9871106337271751	1.0	0.5705940270419715	37.54663624227911
GOTERM_BP_FAT	GO:0036258~multivesicular body assembly	4	0.9029345372460496	0.02525004711366228	ENSG00000139722, ENSG00000131165, ENSG00000115561, ENSG00000249884	343	31	16650	6.263519232577823	1.0	0.571865647854001	37.89065716523747
GOTERM_BP_FAT	GO:0030099~myeloid cell differentiation	14	3.160270880361174	0.025251026274517793	ENSG00000080815, ENSG00000185043, ENSG00000182718, ENSG00000273542, ENSG00000100813, ENSG00000143437, ENSG00000068323, ENSG00000198646, ENSG00000128016, ENSG00000143772, ENSG00000197238, ENSG00000137154, ENSG00000137275, ENSG00000179588	343	343	16650	1.9813173082644135	1.0	0.5689408683547132	37.89181906006739
GOTERM_BP_FAT	GO:0034446~substrate adhesion-dependent cell spreading	6	1.3544018058690745	0.025577559446399726	ENSG00000124782, ENSG00000197747, ENSG00000185043, ENSG00000139626, ENSG00000107104, ENSG00000124126	343	81	16650	3.5957240038872693	1.0	0.5707491910874947	38.27814580389754
GOTERM_MF_FAT	GO:0005085~guanyl-nucleotide exchange factor activity	13	2.9345372460496613	0.02691559040029283	ENSG00000147251, ENSG00000100385, ENSG00000144711, ENSG00000198915, ENSG00000154358, ENSG00000138670, ENSG00000100599, ENSG00000187994, ENSG00000163947, ENSG00000197694, ENSG00000198668, ENSG00000147168, ENSG00000124126	321	308	15478	2.035178217421208	0.9999999999129464	0.90137689271722	34.43234082544424
GOTERM_CC_FAT	GO:0000815~ESCRT III complex	3	0.6772009029345373	0.02743528398946033	ENSG00000131165, ENSG00000115561, ENSG00000249884	320	12	14527	11.34921875	0.9999993106498092	0.49114695675839115	33.08289305546186
GOTERM_BP_FAT	GO:1900026~positive regulation of substrate adhesion-dependent cell spreading	4	0.9029345372460496	0.02744894184462432	ENSG00000124782, ENSG00000197747, ENSG00000185043, ENSG00000124126	343	32	16650	6.067784256559767	1.0	0.5939380023682982	40.448715716590435
GOTERM_MF_FAT	GO:0019901~protein kinase binding	19	4.288939051918736	0.027819903699352777	ENSG00000161021, ENSG00000167535, ENSG00000185043, ENSG00000106617, ENSG00000171700, ENSG00000198851, ENSG00000069956, ENSG00000152270, ENSG00000140992, ENSG00000142208, ENSG00000263001, ENSG00000174500, ENSG00000128016, ENSG00000198668, ENSG00000156508, ENSG00000108861, ENSG00000231500, ENSG00000137154, ENSG00000247596	321	531	15478	1.7253169532592945	0.9999999999604661	0.8866895438145981	35.36866845897711
GOTERM_BP_FAT	GO:0032509~endosome transport via multivesicular body sorting pathway	3	0.6772009029345373	0.028258009387324718	ENSG00000115561, ENSG00000249884, ENSG00000104660	343	13	16650	11.20206324287957	1.0	0.6018353958477074	41.364590034547945
GOTERM_BP_FAT	GO:1903037~regulation of leukocyte cell-cell adhesion	13	2.9345372460496613	0.028806535985112895	ENSG00000136826, ENSG00000197471, ENSG00000198851, ENSG00000142208, ENSG00000140992, ENSG00000188389, ENSG00000121807, ENSG00000143772, ENSG00000271503, ENSG00000108861, ENSG00000198821, ENSG00000077238, ENSG00000100097	343	313	16650	2.016132788122095	1.0	0.6061137565313071	41.97792938585019
GOTERM_BP_FAT	GO:0044265~cellular macromolecule catabolic process	30	6.772009029345373	0.029377309375312577	ENSG00000100226, ENSG00000123908, ENSG00000151461, ENSG00000164897, ENSG00000123091, ENSG00000204351, ENSG00000127452, ENSG00000118369, ENSG00000142541, ENSG00000183826, ENSG00000100316, ENSG00000231500, ENSG00000130255, ENSG00000080815, ENSG00000167526, ENSG00000078804, ENSG00000182718, ENSG00000138942, ENSG00000198918, ENSG00000144713, ENSG00000166938, ENSG00000105640, ENSG00000142937, ENSG0000…	343	976	16650	1.4920780958753523	1.0	0.6105672121698871	42.60969585047434
GOTERM_BP_FAT	GO:0071364~cellular response to epidermal growth factor stimulus	4	0.9029345372460496	0.0297465826261081	ENSG00000140992, ENSG00000142208, ENSG00000128016, ENSG00000156508	343	33	16650	5.883912006360985	1.0	0.612388680083727	43.01495568494056
GOTERM_MF_FAT	GO:0003676~nucleic acid binding	101	22.799097065462753	0.03059711694650756	ENSG00000185024, ENSG00000171425, ENSG00000068323, ENSG00000124782, ENSG00000263001, ENSG00000168310, ENSG00000156508, ENSG00000113580, ENSG00000014164, ENSG00000162076, ENSG00000130940, ENSG00000198918, ENSG00000144713, ENSG00000196154, ENSG00000170892, ENSG00000204531, ENSG00000213676, ENSG00000104177, ENSG00000116299, ENSG00000119138, ENSG00000140319, ENSG00000125952, ENSG00000173011, ENSG0000…	321	4097	15478	1.1886807229969196	0.9999999999965153	0.8890366089274299	38.166615498438716
GOTERM_BP_FAT	GO:0015931~nucleobase-containing compound transport	10	2.2573363431151243	0.030602541080226125	ENSG00000149577, ENSG00000164609, ENSG00000112081, ENSG00000181830, ENSG00000128016, ENSG00000151461, ENSG00000128311, ENSG00000085491, ENSG00000137275, ENSG00000014164	343	211	16650	2.3005817086482527	1.0	0.6201602222875742	43.94394061261161
GOTERM_BP_FAT	GO:0002366~leukocyte activation involved in immune response	10	2.2573363431151243	0.031400801663818756	ENSG00000080815, ENSG00000140992, ENSG00000121807, ENSG00000069974, ENSG00000086730, ENSG00000137154, ENSG00000077238, ENSG00000179588, ENSG00000100097, ENSG00000076944	343	212	16650	2.289729908135761	1.0	0.6269844901181512	44.797374725735416
GOTERM_CC_FAT	GO:0000323~lytic vacuole	20	4.514672686230249	0.031709781910704504	ENSG00000149577, ENSG00000080815, ENSG00000013288, ENSG00000143862, ENSG00000167996, ENSG00000139370, ENSG00000145416, ENSG00000182718, ENSG00000166189, ENSG00000086730, ENSG00000166340, ENSG00000113273, ENSG00000042753, ENSG00000116299, ENSG00000124942, ENSG00000107331, ENSG00000117151, ENSG00000069974, ENSG00000156508, ENSG00000076944	320	544	14527	1.6690027573529411	0.9999999270831822	0.5262130682625044	37.206748555502
GOTERM_CC_FAT	GO:0005764~lysosome	20	4.514672686230249	0.031709781910704504	ENSG00000149577, ENSG00000080815, ENSG00000013288, ENSG00000143862, ENSG00000167996, ENSG00000139370, ENSG00000145416, ENSG00000182718, ENSG00000166189, ENSG00000086730, ENSG00000166340, ENSG00000113273, ENSG00000042753, ENSG00000116299, ENSG00000124942, ENSG00000107331, ENSG00000117151, ENSG00000069974, ENSG00000156508, ENSG00000076944	320	544	14527	1.6690027573529411	0.9999999270831822	0.5262130682625044	37.206748555502
GOTERM_BP_FAT	GO:0097190~apoptotic signaling pathway	20	4.514672686230249	0.0318319557931402	ENSG00000080815, ENSG00000100234, ENSG00000173530, ENSG00000185043, ENSG00000197471, ENSG00000070444, ENSG00000164362, ENSG00000090097, ENSG00000035664, ENSG00000160712, ENSG00000144746, ENSG00000186891, ENSG00000248871, ENSG00000198851, ENSG00000140992, ENSG00000142208, ENSG00000136305, ENSG00000128245, ENSG00000239697, ENSG00000137275	343	583	16650	1.6652581150078263	1.0	0.6293062145432161	45.25320011335121
GOTERM_MF_FAT	GO:1901363~heterocyclic compound binding	141	31.82844243792325	0.03188967342103484	ENSG00000096060, ENSG00000143862, ENSG00000185024, ENSG00000165105, ENSG00000106100, ENSG00000066056, ENSG00000184743, ENSG00000171425, ENSG00000068323, ENSG00000069956, ENSG00000124782, ENSG00000160584, ENSG00000168310, ENSG00000263001, ENSG00000154814, ENSG00000156508, ENSG00000113580, ENSG00000014164, ENSG00000071909, ENSG00000162076, ENSG00000130940, ENSG00000198918, ENSG00000144713, ENSG0000…	321	5971	15478	1.1386279791578298	0.9999999999988775	0.8795561559385443	39.429812300389855
GOTERM_BP_FAT	GO:0044803~multi-organism membrane organization	4	0.9029345372460496	0.03214256048982475	ENSG00000139722, ENSG00000131165, ENSG00000115561, ENSG00000249884	343	34	16650	5.71085577087978	1.0	0.6301814669184735	45.57936834705121
GOTERM_BP_FAT	GO:0005976~polysaccharide metabolic process	7	1.580135440180587	0.032518325661436046	ENSG00000132825, ENSG00000142208, ENSG00000070614, ENSG00000106617, ENSG00000198668, ENSG00000170340, ENSG00000115687	343	116	16650	2.9292751583391974	1.0	0.6317930976988093	45.971504184462205
GOTERM_BP_FAT	GO:0022409~positive regulation of cell-cell adhesion	11	2.4830699774266365	0.032666901934397245	ENSG00000140992, ENSG00000142208, ENSG00000197471, ENSG00000188389, ENSG00000121807, ENSG00000271503, ENSG00000143772, ENSG00000198821, ENSG00000077238, ENSG00000100097, ENSG00000198851	343	248	16650	2.1530847361986267	1.0	0.6307832180797759	46.125814484579685
GOTERM_BP_FAT	GO:0002252~immune effector process	24	5.417607223476298	0.032993986845220244	ENSG00000080815, ENSG00000184009, ENSG00000111801, ENSG00000197471, ENSG00000170542, ENSG00000160712, ENSG00000234745, ENSG00000186141, ENSG00000086730, ENSG00000204516, ENSG00000196535, ENSG00000166033, ENSG00000140992, ENSG00000042753, ENSG00000186470, ENSG00000121807, ENSG00000069974, ENSG00000198821, ENSG00000140853, ENSG00000137154, ENSG00000179588, ENSG00000077238, ENSG00000100097, ENSG0000…	343	742	16650	1.5701005084359505	1.0	0.631815135046818	46.46405421661496
GOTERM_BP_FAT	GO:0002263~cell activation involved in immune response	10	2.2573363431151243	0.033049167236319454	ENSG00000080815, ENSG00000140992, ENSG00000121807, ENSG00000069974, ENSG00000086730, ENSG00000137154, ENSG00000077238, ENSG00000179588, ENSG00000100097, ENSG00000076944	343	214	16650	2.2683305631999127	1.0	0.6297648317528419	46.52091798433865
GOTERM_BP_FAT	GO:0009062~fatty acid catabolic process	6	1.3544018058690745	0.033444983519072435	ENSG00000121310, ENSG00000142208, ENSG00000138029, ENSG00000095321, ENSG00000133835, ENSG00000173208	343	87	16650	3.34774303810194	1.0	0.6315632863619731	46.92713710155283
GOTERM_BP_FAT	GO:0007599~hemostasis	14	3.160270880361174	0.033869630231008495	ENSG00000184009, ENSG00000213719, ENSG00000147251, ENSG00000182718, ENSG00000166189, ENSG00000100605, ENSG00000142208, ENSG00000140992, ENSG00000168310, ENSG00000144566, ENSG00000069974, ENSG00000001561, ENSG00000179588, ENSG00000160999	343	358	16650	1.8983012199293123	1.0	0.6336480247398639	47.35969692037102
GOTERM_BP_FAT	GO:0042255~ribosome assembly	5	1.1286681715575622	0.034699283190368115	ENSG00000197958, ENSG00000140598, ENSG00000112159, ENSG00000100316, ENSG00000147403	343	60	16650	4.045189504373178	1.0	0.6400889230716522	48.19520181142012
GOTERM_BP_FAT	GO:0043467~regulation of generation of precursor metabolites and energy	6	1.3544018058690745	0.03488687361353071	ENSG00000132825, ENSG00000084092, ENSG00000142208, ENSG00000106617, ENSG00000143437, ENSG00000115687	343	88	16650	3.3097005035780547	1.0	0.6395081874183386	48.382368007742194
GOTERM_BP_FAT	GO:0006396~RNA processing	28	6.320541760722348	0.03511402720702336	ENSG00000130305, ENSG00000112081, ENSG00000123908, ENSG00000160193, ENSG00000143303, ENSG00000106344, ENSG00000142541, ENSG00000100316, ENSG00000231500, ENSG00000130255, ENSG00000014164, ENSG00000167526, ENSG00000164362, ENSG00000198918, ENSG00000100813, ENSG00000144713, ENSG00000166938, ENSG00000105640, ENSG00000170892, ENSG00000142937, ENSG00000164609, ENSG00000140988, ENSG00000241370, ENSG0000…	343	910	16650	1.4936084323839425	1.0	0.6393571906667301	48.608151360777526
GOTERM_MF_FAT	GO:0004364~glutathione transferase activity	4	0.9029345372460496	0.03519647820254719	ENSG00000213366, ENSG00000213719, ENSG00000168765, ENSG00000134184	321	35	15478	5.510636404094348	0.9999999999999385	0.8861509978560368	42.55250752168396
GOTERM_BP_FAT	GO:0002253~activation of immune response	19	4.288939051918736	0.03519910778718544	ENSG00000158270, ENSG00000080815, ENSG00000184009, ENSG00000167535, ENSG00000026950, ENSG00000130775, ENSG00000106100, ENSG00000086730, ENSG00000204516, ENSG00000198851, ENSG00000007312, ENSG00000140992, ENSG00000174500, ENSG00000108861, ENSG00000198821, ENSG00000140931, ENSG00000137275, ENSG00000076662, ENSG00000160999	343	550	16650	1.6769149218128812	1.0	0.637700224335088	48.69247788430794
GOTERM_MF_FAT	GO:0003779~actin binding	15	3.3860045146726865	0.036848019447455846	ENSG00000138964, ENSG00000197429, ENSG00000131018, ENSG00000196154, ENSG00000184922, ENSG00000196535, ENSG00000131236, ENSG00000188677, ENSG00000089327, ENSG00000174500, ENSG00000197694, ENSG00000128245, ENSG00000146112, ENSG00000247596, ENSG00000071909	321	397	15478	1.821841380446809	0.9999999999999857	0.8805662890642884	44.05509055633492
GOTERM_BP_FAT	GO:0007034~vacuolar transport	12	2.708803611738149	0.03701202717775311	ENSG00000151502, ENSG00000139722, ENSG00000144566, ENSG00000142197, ENSG00000131165, ENSG00000089177, ENSG00000115561, ENSG00000249884, ENSG00000104660, ENSG00000100284, ENSG00000070540, ENSG00000113273	343	289	16650	2.015596154428158	1.0	0.653961058794734	50.458512860353075
GOTERM_BP_FAT	GO:0030036~actin cytoskeleton organization	19	4.288939051918736	0.03730731543188694	ENSG00000138964, ENSG00000184009, ENSG00000144711, ENSG00000154358, ENSG00000178104, ENSG00000163171, ENSG00000184922, ENSG00000196535, ENSG00000131236, ENSG00000197747, ENSG00000188677, ENSG00000140992, ENSG00000197694, ENSG00000017260, ENSG00000100266, ENSG00000107104, ENSG00000160999, ENSG00000124126, ENSG00000247596	343	553	16650	1.6678177341719431	1.0	0.6544112539147602	50.740659070009876
GOTERM_BP_FAT	GO:0019221~cytokine-mediated signaling pathway	19	4.288939051918736	0.037666163808840344	ENSG00000185187, ENSG00000173530, ENSG00000185043, ENSG00000100385, ENSG00000160712, ENSG00000186891, ENSG00000234745, ENSG00000248871, ENSG00000142208, ENSG00000168310, ENSG00000121807, ENSG00000271503, ENSG00000239697, ENSG00000147168, ENSG00000140853, ENSG00000137275, ENSG00000204642, ENSG00000077238, ENSG00000160999	343	554	16650	1.6648072328467232	1.0	0.6554877578723526	51.081489968993885
GOTERM_BP_FAT	GO:0032507~maintenance of protein location in cell	6	1.3544018058690745	0.037884612425997985	ENSG00000142208, ENSG00000100242, ENSG00000131018, ENSG00000119760, ENSG00000197858, ENSG00000247596	343	90	16650	3.2361516034985423	1.0	0.6551631922122122	51.287876435083966
GOTERM_BP_FAT	GO:0051345~positive regulation of hydrolase activity	28	6.320541760722348	0.03855755940165792	ENSG00000172650, ENSG00000155366, ENSG00000106351, ENSG00000147251, ENSG00000100385, ENSG00000198915, ENSG00000106100, ENSG00000144711, ENSG00000138670, ENSG00000154358, ENSG00000144746, ENSG00000100599, ENSG00000163171, ENSG00000171700, ENSG00000187994, ENSG00000197747, ENSG00000163947, ENSG00000142208, ENSG00000140992, ENSG00000136305, ENSG00000197694, ENSG00000198668, ENSG00000271503, ENSG0000…	343	917	16650	1.4822068412970422	1.0	0.6592811943742402	51.91849846145812
GOTERM_BP_FAT	GO:0051291~protein heterooligomerization	7	1.580135440180587	0.03875035062053963	ENSG00000197747, ENSG00000182718, ENSG00000273542, ENSG00000115561, ENSG00000249884, ENSG00000197238, ENSG00000137275	343	121	16650	2.8082307303086522	1.0	0.6586935562895982	52.09773547590692
GOTERM_BP_FAT	GO:1903706~regulation of hemopoiesis	13	2.9345372460496613	0.03914853941584171	ENSG00000185043, ENSG00000273542, ENSG00000100813, ENSG00000143437, ENSG00000234745, ENSG00000068323, ENSG00000128016, ENSG00000143772, ENSG00000197238, ENSG00000137275, ENSG00000179588, ENSG00000077238, ENSG00000100097	343	328	16650	1.923931593543341	1.0	0.6600818944003402	52.46592999301617
GOTERM_BP_FAT	GO:0070849~response to epidermal growth factor	4	0.9029345372460496	0.039914705665704646	ENSG00000140992, ENSG00000142208, ENSG00000128016, ENSG00000156508	343	37	16650	5.247813411078717	1.0	0.6649124725876141	53.166862176208454
GOTERM_BP_FAT	GO:0031348~negative regulation of defense response	8	1.805869074492099	0.0399363209869812	ENSG00000136826, ENSG00000166033, ENSG00000197471, ENSG00000128016, ENSG00000170542, ENSG00000234745, ENSG00000140853, ENSG00000204516	343	154	16650	2.5216765741547085	1.0	0.6627118662807036	53.186494508144165
GOTERM_MF_FAT	GO:0019900~kinase binding	20	4.514672686230249	0.04064183851660243	ENSG00000161021, ENSG00000167535, ENSG00000185043, ENSG00000106617, ENSG00000171700, ENSG00000198851, ENSG00000069956, ENSG00000152270, ENSG00000140992, ENSG00000142208, ENSG00000263001, ENSG00000174500, ENSG00000128016, ENSG00000198668, ENSG00000156508, ENSG00000108861, ENSG00000231500, ENSG00000137154, ENSG00000138617, ENSG00000247596	321	595	15478	1.6207754129689258	0.9999999999999994	0.8893746011419049	47.368658800811815
GOTERM_BP_FAT	GO:0009440~cyanate catabolic process	2	0.4514672686230248	0.04066037567502931	ENSG00000128309, ENSG00000128311	343	2	16650	48.542274052478135	1.0	0.6670452557652016	53.839642794231565
GOTERM_BP_FAT	GO:0009439~cyanate metabolic process	2	0.4514672686230248	0.04066037567502931	ENSG00000128309, ENSG00000128311	343	2	16650	48.542274052478135	1.0	0.6670452557652016	53.839642794231565
GOTERM_BP_FAT	GO:0010256~endomembrane system organization	19	4.288939051918736	0.04071176861226497	ENSG00000150977, ENSG00000167535, ENSG00000185043, ENSG00000182718, ENSG00000139722, ENSG00000100242, ENSG00000131018, ENSG00000142197, ENSG00000249884, ENSG00000115561, ENSG00000184743, ENSG00000196535, ENSG00000048140, ENSG00000197747, ENSG00000140992, ENSG00000142208, ENSG00000131165, ENSG00000069974, ENSG00000100266	343	559	16650	1.6499162915869134	1.0	0.6651470227916924	53.88567355280334
GOTERM_MF_FAT	GO:0004913~interleukin-4 receptor activity	2	0.4514672686230248	0.040922884516308065	ENSG00000147168, ENSG00000077238	321	2	15478	48.218068535825545	0.9999999999999996	0.8759079781238848	47.6066759480132
GOTERM_MF_FAT	GO:0030295~protein kinase activator activity	5	1.1286681715575622	0.041227156985865925	ENSG00000106617, ENSG00000072518, ENSG00000198668, ENSG00000271503, ENSG00000138617	321	63	15478	3.8268308361766303	0.9999999999999997	0.8627249340789839	47.863228261679545
GOTERM_BP_FAT	GO:0051457~maintenance of protein location in nucleus	3	0.6772009029345373	0.04175762848560866	ENSG00000100242, ENSG00000131018, ENSG00000119760	343	16	16650	9.101676384839651	1.0	0.672274909895428	54.8130288631691
GOTERM_BP_FAT	GO:1902188~positive regulation of viral release from host cell	3	0.6772009029345373	0.04175762848560866	ENSG00000139722, ENSG00000115561, ENSG00000249884	343	16	16650	9.101676384839651	1.0	0.672274909895428	54.8130288631691
GOTERM_BP_FAT	GO:0034097~response to cytokine	25	5.643340857787811	0.042051222092517306	ENSG00000185187, ENSG00000185043, ENSG00000100385, ENSG00000234745, ENSG00000248871, ENSG00000168310, ENSG00000142541, ENSG00000121807, ENSG00000177000, ENSG00000104964, ENSG00000140853, ENSG00000100316, ENSG00000204642, ENSG00000160999, ENSG00000136826, ENSG00000173530, ENSG00000160712, ENSG00000186891, ENSG00000142208, ENSG00000128016, ENSG00000271503, ENSG00000239697, ENSG00000147168, ENSG0000…	343	802	16650	1.5131631562493184	1.0	0.6725559083923327	55.070166283997445
GOTERM_BP_FAT	GO:0045638~negative regulation of myeloid cell differentiation	6	1.3544018058690745	0.042668603373696753	ENSG00000185043, ENSG00000273542, ENSG00000128016, ENSG00000143772, ENSG00000197238, ENSG00000179588	343	93	16650	3.131759616288912	1.0	0.6756783756369964	55.606375630491335
GOTERM_BP_FAT	GO:0046649~lymphocyte activation	21	4.740406320541761	0.04290440207021427	ENSG00000080815, ENSG00000197471, ENSG00000026950, ENSG00000086730, ENSG00000204516, ENSG00000198851, ENSG00000007312, ENSG00000140992, ENSG00000142208, ENSG00000188389, ENSG00000121807, ENSG00000069974, ENSG00000143772, ENSG00000271503, ENSG00000108861, ENSG00000198821, ENSG00000137154, ENSG00000179588, ENSG00000077238, ENSG00000124126, ENSG00000100097	343	643	16650	1.5853619830513852	1.0	0.6754315570009848	55.809569357692055
GOTERM_BP_FAT	GO:0050792~regulation of viral process	11	2.4830699774266365	0.04475262042459959	ENSG00000166033, ENSG00000197471, ENSG00000042753, ENSG00000139722, ENSG00000128016, ENSG00000271503, ENSG00000198821, ENSG00000115561, ENSG00000249884, ENSG00000204516, ENSG00000100097	343	262	16650	2.038034406783433	1.0	0.6888611066045867	57.372017061579164
GOTERM_BP_FAT	GO:0050863~regulation of T cell activation	12	2.708803611738149	0.04536747344713225	ENSG00000140992, ENSG00000142208, ENSG00000197471, ENSG00000188389, ENSG00000121807, ENSG00000271503, ENSG00000143772, ENSG00000108861, ENSG00000198821, ENSG00000077238, ENSG00000100097, ENSG00000198851	343	299	16650	1.9481849118051424	1.0	0.6916688182400429	57.88010839635089
GOTERM_BP_FAT	GO:0019068~virion assembly	4	0.9029345372460496	0.045575345088377975	ENSG00000139722, ENSG00000131165, ENSG00000115561, ENSG00000249884	343	39	16650	4.9786947746131425	1.0	0.691120067563672	58.05058551103939
GOTERM_BP_FAT	GO:0007223~Wnt signaling pathway, calcium modulating pathway	4	0.9029345372460496	0.045575345088377975	ENSG00000104290, ENSG00000123908, ENSG00000198668, ENSG00000137841	343	39	16650	4.9786947746131425	1.0	0.691120067563672	58.05058551103939
GOTERM_MF_FAT	GO:0008092~cytoskeletal protein binding	26	5.8690744920993225	0.04563648954581137	ENSG00000143862, ENSG00000197429, ENSG00000154358, ENSG00000100242, ENSG00000131018, ENSG00000184922, ENSG00000117602, ENSG00000131236, ENSG00000188677, ENSG00000174500, ENSG00000089177, ENSG00000069974, ENSG00000197858, ENSG00000071909, ENSG00000138964, ENSG00000182718, ENSG00000196154, ENSG00000163171, ENSG00000196535, ENSG00000089327, ENSG00000197694, ENSG00000198668, ENSG00000128245, ENSG0000…	321	846	15478	1.4818791748598867	1.0	0.8759695471977241	51.45159388882682
GOTERM_BP_FAT	GO:0019395~fatty acid oxidation	6	1.3544018058690745	0.046051041126393376	ENSG00000121310, ENSG00000142208, ENSG00000138029, ENSG00000095321, ENSG00000133835, ENSG00000173208	343	95	16650	3.065827834893356	1.0	0.6927439834855165	58.43825395278146
GOTERM_BP_FAT	GO:0042921~glucocorticoid receptor signaling pathway	3	0.6772009029345373	0.046696417456980235	ENSG00000198646, ENSG00000128245, ENSG00000113580	343	17	16650	8.566283656319671	1.0	0.6956919750554929	58.95878617371051
GOTERM_BP_FAT	GO:0043900~regulation of multi-organism process	14	3.160270880361174	0.048295151621236654	ENSG00000185187, ENSG00000166033, ENSG00000185043, ENSG00000197471, ENSG00000106100, ENSG00000042753, ENSG00000139722, ENSG00000128016, ENSG00000271503, ENSG00000249884, ENSG00000198821, ENSG00000115561, ENSG00000204516, ENSG00000100097	343	377	16650	1.8026308666702755	1.0	0.7059507616097521	60.221813162838615
GOTERM_BP_FAT	GO:0050850~positive regulation of calcium-mediated signaling	4	0.9029345372460496	0.04854664301147467	ENSG00000213366, ENSG00000185043, ENSG00000198668, ENSG00000198851	343	40	16650	4.854227405247814	1.0	0.7056925384944034	60.41711565531733
GOTERM_MF_FAT	GO:0097159~organic cyclic compound binding	141	31.82844243792325	0.048645730597978436	ENSG00000096060, ENSG00000143862, ENSG00000185024, ENSG00000165105, ENSG00000106100, ENSG00000066056, ENSG00000184743, ENSG00000171425, ENSG00000068323, ENSG00000069956, ENSG00000124782, ENSG00000160584, ENSG00000168310, ENSG00000263001, ENSG00000154814, ENSG00000156508, ENSG00000113580, ENSG00000014164, ENSG00000071909, ENSG00000162076, ENSG00000130940, ENSG00000198918, ENSG00000144713, ENSG0000…	321	6052	15478	1.1233885762642766	1.0	0.8795991853372922	53.76645765265662
GOTERM_BP_FAT	GO:0007032~endosome organization	5	1.1286681715575622	0.04887187706687899	ENSG00000139722, ENSG00000131165, ENSG00000069974, ENSG00000115561, ENSG00000249884	343	67	16650	3.622557765110308	1.0	0.7059950952051413	60.66833972716217
GOTERM_MF_FAT	GO:0098772~molecular function regulator	39	8.803611738148984	0.04895406645797193	ENSG00000106351, ENSG00000147251, ENSG00000100385, ENSG00000185043, ENSG00000106100, ENSG00000154358, ENSG00000138670, ENSG00000100599, ENSG00000106617, ENSG00000117602, ENSG00000171700, ENSG00000187994, ENSG00000163947, ENSG00000140992, ENSG00000072518, ENSG00000204569, ENSG00000138617, ENSG00000172650, ENSG00000124570, ENSG00000136826, ENSG00000100234, ENSG00000021645, ENSG00000198915, ENSG0000…	321	1397	15478	1.346102128058122	1.0	0.8685630413531173	53.99772178760129
GOTERM_BP_FAT	GO:0065003~macromolecular complex assembly	46	10.383747178329571	0.04932420383046679	ENSG00000100209, ENSG00000100385, ENSG00000106100, ENSG00000273542, ENSG00000123908, ENSG00000249884, ENSG00000184743, ENSG00000198851, ENSG00000177272, ENSG00000155729, ENSG00000109171, ENSG00000042753, ENSG00000142541, ENSG00000124942, ENSG00000197858, ENSG00000100316, ENSG00000197238, ENSG00000158270, ENSG00000166405, ENSG00000164362, ENSG00000182718, ENSG00000178104, ENSG00000104518, ENSG0000…	343	1710	16650	1.3058155593064293	1.0	0.7072465353743569	61.015227921292414
GOTERM_BP_FAT	GO:0034440~lipid oxidation	6	1.3544018058690745	0.04958881736423439	ENSG00000121310, ENSG00000142208, ENSG00000138029, ENSG00000095321, ENSG00000133835, ENSG00000173208	343	97	16650	3.002614889844008	1.0	0.7070860335236313	61.2168150016519
GOTERM_BP_FAT	GO:0045185~maintenance of protein location	6	1.3544018058690745	0.051416098631026586	ENSG00000142208, ENSG00000100242, ENSG00000131018, ENSG00000119760, ENSG00000197858, ENSG00000247596	343	98	16650	2.9719759623966207	1.0	0.7182797942800272	62.58218016899206
GOTERM_BP_FAT	GO:0044264~cellular polysaccharide metabolic process	6	1.3544018058690745	0.051416098631026586	ENSG00000132825, ENSG00000142208, ENSG00000106617, ENSG00000198668, ENSG00000170340, ENSG00000115687	343	98	16650	2.9719759623966207	1.0	0.7182797942800272	62.58218016899206
GOTERM_BP_FAT	GO:0045058~T cell selection	4	0.9029345372460496	0.051610490947846956	ENSG00000197471, ENSG00000143772, ENSG00000179588, ENSG00000198851	343	41	16650	4.735831614875916	1.0	0.7175694182608414	62.724724743347274
GOTERM_BP_FAT	GO:0002886~regulation of myeloid leukocyte mediated immunity	4	0.9029345372460496	0.051610490947846956	ENSG00000140992, ENSG00000121807, ENSG00000077238, ENSG00000076944	343	41	16650	4.735831614875916	1.0	0.7175694182608414	62.724724743347274
GOTERM_BP_FAT	GO:0045653~negative regulation of megakaryocyte differentiation	3	0.6772009029345373	0.05183661581210067	ENSG00000185043, ENSG00000273542, ENSG00000197238	343	18	16650	8.090379008746355	1.0	0.7170905053612922	62.88989169898369
GOTERM_BP_FAT	GO:0000920~cell separation after cytokinesis	3	0.6772009029345373	0.05183661581210067	ENSG00000131165, ENSG00000115561, ENSG00000249884	343	18	16650	8.090379008746355	1.0	0.7170905053612922	62.88989169898369
GOTERM_MF_FAT	GO:0043274~phospholipase binding	3	0.6772009029345373	0.05243525366754198	ENSG00000140992, ENSG00000112081, ENSG00000198668	321	18	15478	8.036344755970925	1.0	0.8748830987660485	56.53476739479616
GOTERM_BP_FAT	GO:0002520~immune system development	25	5.643340857787811	0.052539966824372994	ENSG00000080815, ENSG00000136826, ENSG00000185043, ENSG00000197471, ENSG00000182718, ENSG00000273542, ENSG00000100813, ENSG00000234745, ENSG00000143437, ENSG00000198851, ENSG00000068323, ENSG00000007312, ENSG00000198646, ENSG00000081913, ENSG00000188389, ENSG00000128016, ENSG00000143772, ENSG00000197238, ENSG00000137154, ENSG00000137275, ENSG00000179588, ENSG00000077238, ENSG00000124126, ENSG0000…	343	821	16650	1.478144764082769	1.0	0.7199622493540824	63.39921988948903
GOTERM_CC_FAT	GO:0071782~endoplasmic reticulum tubular network	3	0.6772009029345373	0.0526236123107457	ENSG00000184743, ENSG00000138617, ENSG00000129625	320	17	14527	8.011213235294118	0.9999999999989371	0.6984125931671987	54.18857353076641
GOTERM_BP_FAT	GO:0030097~hemopoiesis	23	5.191873589164786	0.052966686335878324	ENSG00000080815, ENSG00000136826, ENSG00000185043, ENSG00000197471, ENSG00000182718, ENSG00000273542, ENSG00000100813, ENSG00000234745, ENSG00000143437, ENSG00000198851, ENSG00000068323, ENSG00000007312, ENSG00000198646, ENSG00000128016, ENSG00000143772, ENSG00000197238, ENSG00000137154, ENSG00000137275, ENSG00000179588, ENSG00000077238, ENSG00000124126, ENSG00000100097, ENSG00000020633	343	739	16650	1.5107879610378852	1.0	0.7208703237101164	63.704995050410176
GOTERM_MF_FAT	GO:0003924~GTPase activity	10	2.2573363431151243	0.054675618421925934	ENSG00000143862, ENSG00000163938, ENSG00000084092, ENSG00000144566, ENSG00000100226, ENSG00000069974, ENSG00000166128, ENSG00000140598, ENSG00000156508, ENSG00000184743	321	234	15478	2.0606012194797243	1.0	0.8745082441074449	58.09764745364083
GOTERM_BP_FAT	GO:0051290~protein heterotetramerization	4	0.9029345372460496	0.05476571732603861	ENSG00000197747, ENSG00000182718, ENSG00000273542, ENSG00000197238	343	42	16650	4.623073719283632	1.0	0.7310199373841112	64.96775052701238
GOTERM_BP_FAT	GO:0043300~regulation of leukocyte degranulation	4	0.9029345372460496	0.05476571732603861	ENSG00000140992, ENSG00000121807, ENSG00000077238, ENSG00000076944	343	42	16650	4.623073719283632	1.0	0.7310199373841112	64.96775052701238
GOTERM_CC_FAT	GO:0005770~late endosome	10	2.2573363431151243	0.055054851691125804	ENSG00000143862, ENSG00000145416, ENSG00000151502, ENSG00000182718, ENSG00000138670, ENSG00000139722, ENSG00000116299, ENSG00000069974, ENSG00000115561, ENSG00000249884	320	221	14527	2.0541572398190047	0.9999999999997133	0.6998141338766191	55.85730592814115
GOTERM_CC_FAT	GO:0005765~lysosomal membrane	12	2.708803611738149	0.05538415127669308	ENSG00000149577, ENSG00000080815, ENSG00000143862, ENSG00000139370, ENSG00000145416, ENSG00000182718, ENSG00000042753, ENSG00000116299, ENSG00000107331, ENSG00000124942, ENSG00000166189, ENSG00000156508	320	290	14527	1.8784913793103448	0.99999999999976	0.6872432808687949	56.07892598057626
GOTERM_CC_FAT	GO:0098852~lytic vacuole membrane	12	2.708803611738149	0.05538415127669308	ENSG00000149577, ENSG00000080815, ENSG00000143862, ENSG00000139370, ENSG00000145416, ENSG00000182718, ENSG00000042753, ENSG00000116299, ENSG00000107331, ENSG00000124942, ENSG00000166189, ENSG00000156508	320	290	14527	1.8784913793103448	0.99999999999976	0.6872432808687949	56.07892598057626
GOTERM_BP_FAT	GO:0001775~cell activation	27	6.094808126410835	0.055441911370671684	ENSG00000213719, ENSG00000026950, ENSG00000086730, ENSG00000198851, ENSG00000003989, ENSG00000140992, ENSG00000121807, ENSG00000143772, ENSG00000069974, ENSG00000179588, ENSG00000076944, ENSG00000100097, ENSG00000080815, ENSG00000184009, ENSG00000197471, ENSG00000204516, ENSG00000007312, ENSG00000196535, ENSG00000142208, ENSG00000188389, ENSG00000271503, ENSG00000108861, ENSG00000198821, ENSG0000…	343	910	16650	1.440265274084516	1.0	0.7334641910436929	65.43153631811374
GOTERM_BP_FAT	GO:0050673~epithelial cell proliferation	13	2.9345372460496613	0.055518296766095966	ENSG00000080815, ENSG00000149577, ENSG00000143437, ENSG00000248871, ENSG00000163348, ENSG00000166033, ENSG00000124782, ENSG00000142208, ENSG00000128016, ENSG00000119138, ENSG00000271503, ENSG00000239697, ENSG00000020633	343	347	16650	1.8185866359718035	1.0	0.7319657556521626	65.48356049353723
GOTERM_MF_FAT	GO:0019209~kinase activator activity	5	1.1286681715575622	0.05684406727643027	ENSG00000106617, ENSG00000072518, ENSG00000198668, ENSG00000271503, ENSG00000138617	321	70	15478	3.4441477525589677	1.0	0.8738488118393315	59.56016492058135
GOTERM_MF_FAT	GO:0072341~modified amino acid binding	5	1.1286681715575622	0.05684406727643027	ENSG00000213366, ENSG00000168765, ENSG00000104518, ENSG00000177000, ENSG00000134184	321	70	15478	3.4441477525589677	1.0	0.8738488118393315	59.56016492058135
GOTERM_MF_FAT	GO:0005525~GTP binding	14	3.160270880361174	0.05698093331094909	ENSG00000155366, ENSG00000143862, ENSG00000165105, ENSG00000084092, ENSG00000100226, ENSG00000166128, ENSG00000184743, ENSG00000123201, ENSG00000104450, ENSG00000163938, ENSG00000144566, ENSG00000069974, ENSG00000156508, ENSG00000140598	321	384	15478	1.7579504153686396	1.0	0.8636311155558123	59.65085359946507
GOTERM_BP_FAT	GO:0050852~T cell receptor signaling pathway	8	1.805869074492099	0.05715575021612959	ENSG00000080815, ENSG00000167535, ENSG00000026950, ENSG00000140992, ENSG00000130775, ENSG00000108861, ENSG00000198821, ENSG00000198851	343	167	16650	2.3253783977235036	1.0	0.7405047900989662	66.58113199821746
GOTERM_BP_FAT	GO:0045061~thymic T cell selection	3	0.6772009029345373	0.057167919072418874	ENSG00000197471, ENSG00000143772, ENSG00000198851	343	19	16650	7.66456958723339	1.0	0.73861864608409	66.58916365347946
GOTERM_BP_FAT	GO:0031958~corticosteroid receptor signaling pathway	3	0.6772009029345373	0.057167919072418874	ENSG00000198646, ENSG00000128245, ENSG00000113580	343	19	16650	7.66456958723339	1.0	0.73861864608409	66.58916365347946
GOTERM_BP_FAT	GO:0071345~cellular response to cytokine stimulus	22	4.966139954853273	0.05797489288715075	ENSG00000185187, ENSG00000173530, ENSG00000185043, ENSG00000100385, ENSG00000160712, ENSG00000186891, ENSG00000234745, ENSG00000248871, ENSG00000142208, ENSG00000168310, ENSG00000128016, ENSG00000142541, ENSG00000121807, ENSG00000271503, ENSG00000239697, ENSG00000100316, ENSG00000147168, ENSG00000140853, ENSG00000137275, ENSG00000204642, ENSG00000077238, ENSG00000160999	343	706	16650	1.5126487665078172	1.0	0.7417247253635293	67.11772225590076
GOTERM_BP_FAT	GO:0002275~myeloid cell activation involved in immune response	5	1.1286681715575622	0.05820359690182022	ENSG00000140992, ENSG00000121807, ENSG00000086730, ENSG00000077238, ENSG00000076944	343	71	16650	3.418470003695643	1.0	0.7412061276253199	67.26607558547535
GOTERM_BP_FAT	GO:0032642~regulation of chemokine production	5	1.1286681715575622	0.05820359690182022	ENSG00000185187, ENSG00000136826, ENSG00000160712, ENSG00000077238, ENSG00000179588	343	71	16650	3.418470003695643	1.0	0.7412061276253199	67.26607558547535
GOTERM_BP_FAT	GO:0016236~macroautophagy	9	2.0316027088036117	0.058732625830391155	ENSG00000080815, ENSG00000078804, ENSG00000106100, ENSG00000144566, ENSG00000116299, ENSG00000106617, ENSG00000115561, ENSG00000249884, ENSG00000070540	343	203	16650	2.1521205244941046	1.0	0.7425403724091831	67.60681716938078
GOTERM_BP_FAT	GO:0071887~leukocyte apoptotic process	6	1.3544018058690745	0.059114937584398355	ENSG00000142208, ENSG00000188389, ENSG00000271503, ENSG00000143772, ENSG00000137275, ENSG00000137154	343	102	16650	2.8554278854398905	1.0	0.7429629423200728	67.85096764047336
GOTERM_BP_FAT	GO:0198738~cell-cell signaling by wnt	16	3.611738148984198	0.05980717951755144	ENSG00000080815, ENSG00000136826, ENSG00000104290, ENSG00000164362, ENSG00000123908, ENSG00000171700, ENSG00000163348, ENSG00000204531, ENSG00000042753, ENSG00000144566, ENSG00000072518, ENSG00000198668, ENSG00000137815, ENSG00000104964, ENSG00000137841, ENSG00000107104	343	469	16650	1.6560264069075696	1.0	0.7452497928568893	68.28861969969718
GOTERM_BP_FAT	GO:0016055~Wnt signaling pathway	16	3.611738148984198	0.06010654433932271	ENSG00000080815, ENSG00000136826, ENSG00000104290, ENSG00000164362, ENSG00000123908, ENSG00000171700, ENSG00000163348, ENSG00000204531, ENSG00000042753, ENSG00000144566, ENSG00000072518, ENSG00000198668, ENSG00000137815, ENSG00000104964, ENSG00000137841, ENSG00000107104	343	468	16650	1.6595649248710473	1.0	0.7451559163694843	68.476133761725
GOTERM_BP_FAT	GO:0061763~multivesicular body-lysosome fusion	2	0.4514672686230248	0.060368097414052926	ENSG00000115561, ENSG00000249884	343	3	16650	32.36151603498542	1.0	0.7448384447298483	68.63910426295303
GOTERM_BP_FAT	GO:0070458~cellular detoxification of nitrogen compound	2	0.4514672686230248	0.060368097414052926	ENSG00000213366, ENSG00000134184	343	3	16650	32.36151603498542	1.0	0.7448384447298483	68.63910426295303
GOTERM_BP_FAT	GO:0090292~nuclear matrix anchoring at nuclear membrane	2	0.4514672686230248	0.060368097414052926	ENSG00000100242, ENSG00000131018	343	3	16650	32.36151603498542	1.0	0.7448384447298483	68.63910426295303
GOTERM_BP_FAT	GO:0070227~lymphocyte apoptotic process	5	1.1286681715575622	0.06067505330639478	ENSG00000142208, ENSG00000188389, ENSG00000271503, ENSG00000137275, ENSG00000137154	343	72	16650	3.3709912536443145	1.0	0.7447936858645248	68.82934780378419
GOTERM_MF_FAT	GO:0019976~interleukin-2 binding	2	0.4514672686230248	0.060753892332090186	ENSG00000100385, ENSG00000147168	321	3	15478	32.1453790238837	1.0	0.8708355957160179	62.077218679813775
GOTERM_MF_FAT	GO:0004792~thiosulfate sulfurtransferase activity	2	0.4514672686230248	0.060753892332090186	ENSG00000128309, ENSG00000128311	321	3	15478	32.1453790238837	1.0	0.8708355957160179	62.077218679813775
GOTERM_MF_FAT	GO:0004911~interleukin-2 receptor activity	2	0.4514672686230248	0.060753892332090186	ENSG00000100385, ENSG00000147168	321	3	15478	32.1453790238837	1.0	0.8708355957160179	62.077218679813775
GOTERM_BP_FAT	GO:1904837~beta-catenin-TCF complex assembly	4	0.9029345372460496	0.06134527525853081	ENSG00000164362, ENSG00000273542, ENSG00000197238, ENSG00000163348	343	44	16650	4.412934004770739	1.0	0.7468844117421629	69.24094585985084
GOTERM_CC_FAT	GO:0001726~ruffle	8	1.805869074492099	0.06145405208265023	ENSG00000187994, ENSG00000185043, ENSG00000182718, ENSG00000144566, ENSG00000156508, ENSG00000100266, ENSG00000107104, ENSG00000160999	320	159	14527	2.2841194968553458	0.999999999999991	0.7117928149105558	59.98304621910013
GOTERM_BP_FAT	GO:1903707~negative regulation of hemopoiesis	7	1.580135440180587	0.06177935050194343	ENSG00000185043, ENSG00000273542, ENSG00000128016, ENSG00000143772, ENSG00000197238, ENSG00000077238, ENSG00000179588	343	136	16650	2.4984993997599036	1.0	0.7475709074067287	69.50477105851273
GOTERM_BP_FAT	GO:0002831~regulation of response to biotic stimulus	7	1.580135440180587	0.06177935050194343	ENSG00000185187, ENSG00000166033, ENSG00000197471, ENSG00000106100, ENSG00000042753, ENSG00000198821, ENSG00000204516	343	136	16650	2.4984993997599036	1.0	0.7475709074067287	69.50477105851273
GOTERM_BP_FAT	GO:0060341~regulation of cellular localization	25	5.643340857787811	0.0621023547706973	ENSG00000185043, ENSG00000249884, ENSG00000171700, ENSG00000140992, ENSG00000183826, ENSG00000104660, ENSG00000014164, ENSG00000076944, ENSG00000170379, ENSG00000149577, ENSG00000213366, ENSG00000164362, ENSG00000078804, ENSG00000115561, ENSG00000116809, ENSG00000163938, ENSG00000142208, ENSG00000204531, ENSG00000107331, ENSG00000128016, ENSG00000144566, ENSG00000198668, ENSG00000128245, ENSG0000…	343	834	16650	1.455104138263733	1.0	0.7476084392259656	69.69969766698466
GOTERM_BP_FAT	GO:0042537~benzene-containing compound metabolic process	3	0.6772009029345373	0.06268035891625237	ENSG00000213366, ENSG00000168765, ENSG00000134184	343	20	16650	7.281341107871721	1.0	0.7491082835905335	70.04557225390981
GOTERM_BP_FAT	GO:0031018~endocrine pancreas development	4	0.9029345372460496	0.06476693438819256	ENSG00000149577, ENSG00000140992, ENSG00000142208, ENSG00000160712	343	45	16650	4.314868804664723	1.0	0.7589834426930323	71.26333586124889
GOTERM_BP_FAT	GO:2000273~positive regulation of receptor activity	4	0.9029345372460496	0.06476693438819256	ENSG00000213366, ENSG00000182718, ENSG00000198668, ENSG00000175221	343	45	16650	4.314868804664723	1.0	0.7589834426930323	71.26333586124889
GOTERM_BP_FAT	GO:0002704~negative regulation of leukocyte mediated immunity	4	0.9029345372460496	0.06476693438819256	ENSG00000197471, ENSG00000170542, ENSG00000121807, ENSG00000234745	343	45	16650	4.314868804664723	1.0	0.7589834426930323	71.26333586124889
GOTERM_BP_FAT	GO:0002443~leukocyte mediated immunity	13	2.9345372460496613	0.06528989673788274	ENSG00000111801, ENSG00000197471, ENSG00000160712, ENSG00000170542, ENSG00000086730, ENSG00000234745, ENSG00000204516, ENSG00000140992, ENSG00000186470, ENSG00000121807, ENSG00000069974, ENSG00000077238, ENSG00000076944	343	356	16650	1.7726111311298196	1.0	0.7600540153162387	71.561119832074
GOTERM_BP_FAT	GO:0051262~protein tetramerization	7	1.580135440180587	0.06535140498774072	ENSG00000197747, ENSG00000169738, ENSG00000182718, ENSG00000273542, ENSG00000271503, ENSG00000197238, ENSG00000140577	343	138	16650	2.4622892635314995	1.0	0.7586164200111849	71.59595115982007
GOTERM_BP_FAT	GO:0048661~positive regulation of smooth muscle cell proliferation	5	1.1286681715575622	0.06578226787521935	ENSG00000142208, ENSG00000164362, ENSG00000160712, ENSG00000271503, ENSG00000124588	343	74	16650	3.279883381924198	1.0	0.7591850449629767	71.83881378925861
GOTERM_BP_FAT	GO:0070887~cellular response to chemical stimulus	66	14.89841986455982	0.06790810015040717	ENSG00000100385, ENSG00000106100, ENSG00000144746, ENSG00000168765, ENSG00000234745, ENSG00000248871, ENSG00000168310, ENSG00000070614, ENSG00000121807, ENSG00000156508, ENSG00000116985, ENSG00000113580, ENSG00000138617, ENSG00000213366, ENSG00000100234, ENSG00000173530, ENSG00000170542, ENSG00000144713, ENSG00000166340, ENSG00000085491, ENSG00000166033, ENSG00000116809, ENSG00000142208, ENSG0000…	343	2648	16650	1.20989051641373	1.0	0.7686641016955492	73.00858060150952
GOTERM_BP_FAT	GO:0030219~megakaryocyte differentiation	4	0.9029345372460496	0.06827463637437203	ENSG00000185043, ENSG00000273542, ENSG00000197238, ENSG00000179588	343	46	16650	4.221067308911142	1.0	0.7688294442228705	73.2055653549909
GOTERM_BP_FAT	GO:1903792~negative regulation of anion transport	3	0.6772009029345373	0.06836429378707069	ENSG00000170379, ENSG00000142208, ENSG00000144746	343	21	16650	6.934610578925448	1.0	0.7675744912852762	73.25354174728109
GOTERM_BP_FAT	GO:0006895~Golgi to endosome transport	3	0.6772009029345373	0.06836429378707069	ENSG00000142197, ENSG00000089177, ENSG00000070540	343	21	16650	6.934610578925448	1.0	0.7675744912852762	73.25354174728109
GOTERM_BP_FAT	GO:0006461~protein complex assembly	39	8.803611738148984	0.0684126960747894	ENSG00000100209, ENSG00000100385, ENSG00000106100, ENSG00000273542, ENSG00000249884, ENSG00000184743, ENSG00000198851, ENSG00000177272, ENSG00000155729, ENSG00000109171, ENSG00000042753, ENSG00000124942, ENSG00000197858, ENSG00000197238, ENSG00000158270, ENSG00000166405, ENSG00000164362, ENSG00000182718, ENSG00000178104, ENSG00000104518, ENSG00000163171, ENSG00000115561, ENSG00000163348, ENSG0000…	343	1445	16650	1.3101375003783025	1.0	0.7661132194648261	73.27940839491541
GOTERM_BP_FAT	GO:0031016~pancreas development	5	1.1286681715575622	0.06841735260153722	ENSG00000125534, ENSG00000149577, ENSG00000140992, ENSG00000142208, ENSG00000160712	343	75	16650	3.2361516034985423	1.0	0.7644319631295882	73.28189563891047
GOTERM_BP_FAT	GO:0016525~negative regulation of angiogenesis	5	1.1286681715575622	0.06841735260153722	ENSG00000136826, ENSG00000152270, ENSG00000066056, ENSG00000263001, ENSG00000121807	343	75	16650	3.2361516034985423	1.0	0.7644319631295882	73.28189563891047
GOTERM_CC_FAT	GO:0005654~nucleoplasm	78	17.607223476297968	0.0689173791830835	ENSG00000096060, ENSG00000185024, ENSG00000144579, ENSG00000273542, ENSG00000160193, ENSG00000176994, ENSG00000068323, ENSG00000069956, ENSG00000156603, ENSG00000204351, ENSG00000124782, ENSG00000168310, ENSG00000263001, ENSG00000110002, ENSG00000119760, ENSG00000204569, ENSG00000197238, ENSG00000113580, ENSG00000179588, ENSG00000014164, ENSG00000130940, ENSG00000168564, ENSG00000100813, ENSG0000…	320	2996	14527	1.1818946094793057	0.9999999999999999	0.7404494578554173	64.3405871928365
GOTERM_BP_FAT	GO:0070271~protein complex biogenesis	39	8.803611738148984	0.06899510891007957	ENSG00000100209, ENSG00000100385, ENSG00000106100, ENSG00000273542, ENSG00000249884, ENSG00000184743, ENSG00000198851, ENSG00000177272, ENSG00000155729, ENSG00000109171, ENSG00000042753, ENSG00000124942, ENSG00000197858, ENSG00000197238, ENSG00000158270, ENSG00000166405, ENSG00000164362, ENSG00000182718, ENSG00000178104, ENSG00000104518, ENSG00000163171, ENSG00000115561, ENSG00000163348, ENSG0000…	343	1446	16650	1.3092314578469206	1.0	0.7657005976962391	73.58880503441009
GOTERM_BP_FAT	GO:0051099~positive regulation of binding	7	1.580135440180587	0.06904216480852365	ENSG00000136826, ENSG00000197747, ENSG00000164362, ENSG00000182718, ENSG00000198668, ENSG00000169733, ENSG00000163348	343	140	16650	2.4271137026239065	1.0	0.7642521419742028	73.61365407693593
GOTERM_MF_FAT	GO:0035091~phosphatidylinositol binding	9	2.0316027088036117	0.06904292541605558	ENSG00000105559, ENSG00000142208, ENSG00000182718, ENSG00000104518, ENSG00000089177, ENSG00000197858, ENSG00000070540, ENSG00000247596, ENSG00000115687	321	209	15478	2.076376157045119	1.0	0.8945588065204209	66.93679224449728
GOTERM_BP_FAT	GO:0043903~regulation of symbiosis, encompassing mutualism through parasitism	11	2.4830699774266365	0.07040850446163387	ENSG00000166033, ENSG00000197471, ENSG00000042753, ENSG00000139722, ENSG00000128016, ENSG00000271503, ENSG00000198821, ENSG00000115561, ENSG00000249884, ENSG00000204516, ENSG00000100097	343	285	16650	1.873561454657051	1.0	0.7694745329204178	74.325610953334
GOTERM_BP_FAT	GO:0000271~polysaccharide biosynthetic process	5	1.1286681715575622	0.07110625850717286	ENSG00000132825, ENSG00000142208, ENSG00000070614, ENSG00000170340, ENSG00000115687	343	76	16650	3.1935706613472457	1.0	0.771271260943671	74.68213865430772
GOTERM_BP_FAT	GO:0048525~negative regulation of viral process	6	1.3544018058690745	0.0718284508821567	ENSG00000166033, ENSG00000128016, ENSG00000271503, ENSG00000115561, ENSG00000249884, ENSG00000204516	343	108	16650	2.6967930029154523	1.0	0.7731581085527737	75.0462164219647
GOTERM_BP_FAT	GO:0002279~mast cell activation involved in immune response	4	0.9029345372460496	0.07186690815545273	ENSG00000140992, ENSG00000086730, ENSG00000077238, ENSG00000076944	343	47	16650	4.131257366168351	1.0	0.7717060419072531	75.06546421761966
GOTERM_CC_FAT	GO:0031988~membrane-bounded vesicle	92	20.767494356659142	0.07257989981146448	ENSG00000096060, ENSG00000143862, ENSG00000145416, ENSG00000144579, ENSG00000273542, ENSG00000144746, ENSG00000234745, ENSG00000170340, ENSG00000169641, ENSG00000131236, ENSG00000124782, ENSG00000141504, ENSG00000124942, ENSG00000103365, ENSG00000128309, ENSG00000156508, ENSG00000197238, ENSG00000076944, ENSG00000213366, ENSG00000167996, ENSG00000150977, ENSG00000147180, ENSG00000100234, ENSG0000…	320	3611	14527	1.156608280254777	1.0	0.746507626154477	66.31348072607186
GOTERM_BP_FAT	GO:0051251~positive regulation of lymphocyte activation	11	2.4830699774266365	0.07265031703695438	ENSG00000140992, ENSG00000142208, ENSG00000197471, ENSG00000188389, ENSG00000121807, ENSG00000271503, ENSG00000143772, ENSG00000198821, ENSG00000077238, ENSG00000100097, ENSG00000198851	343	287	16650	1.8605052772726813	1.0	0.7738663533887513	75.45451422581444
GOTERM_BP_FAT	GO:0090002~establishment of protein localization to plasma membrane	7	1.580135440180587	0.07285146301774412	ENSG00000150977, ENSG00000048140, ENSG00000197747, ENSG00000140992, ENSG00000185043, ENSG00000142208, ENSG00000182718	343	142	16650	2.39292900258695	1.0	0.7732113975303815	75.55347487236084
GOTERM_BP_FAT	GO:0002697~regulation of immune effector process	12	2.708803611738149	0.07292152254413209	ENSG00000196535, ENSG00000166033, ENSG00000140992, ENSG00000197471, ENSG00000042753, ENSG00000170542, ENSG00000121807, ENSG00000198821, ENSG00000234745, ENSG00000204516, ENSG00000077238, ENSG00000076944	343	325	16650	1.792330118860731	1.0	0.7719323384432332	75.5878543108001
GOTERM_BP_FAT	GO:0016197~endosomal transport	10	2.2573363431151243	0.07381537312736963	ENSG00000151502, ENSG00000139722, ENSG00000144566, ENSG00000142197, ENSG00000089177, ENSG00000115561, ENSG00000249884, ENSG00000104660, ENSG00000100284, ENSG00000070540	343	250	16650	1.9416909620991254	1.0	0.7745857724672437	76.02248628931495
GOTERM_BP_FAT	GO:2000181~negative regulation of blood vessel morphogenesis	5	1.1286681715575622	0.07384857796010501	ENSG00000136826, ENSG00000152270, ENSG00000066056, ENSG00000263001, ENSG00000121807	343	77	16650	3.1520957176933853	1.0	0.7731458705988634	76.03849010700414
GOTERM_BP_FAT	GO:0048659~smooth muscle cell proliferation	6	1.3544018058690745	0.0740822484036895	ENSG00000136826, ENSG00000142208, ENSG00000164362, ENSG00000160712, ENSG00000271503, ENSG00000124588	343	109	16650	2.6720517827052186	1.0	0.7726596218850297	76.15082731759266
GOTERM_BP_FAT	GO:0002687~positive regulation of leukocyte migration	6	1.3544018058690745	0.0740822484036895	ENSG00000035664, ENSG00000160712, ENSG00000186891, ENSG00000121807, ENSG00000271503, ENSG00000213654	343	109	16650	2.6720517827052186	1.0	0.7726596218850297	76.15082731759266
GOTERM_BP_FAT	GO:0031579~membrane raft organization	3	0.6772009029345373	0.07421039973711291	ENSG00000197747, ENSG00000182718, ENSG00000100266	343	22	16650	6.619401007156109	1.0	0.7716792279810111	76.21222434998963
GOTERM_BP_FAT	GO:1901687~glutathione derivative biosynthetic process	3	0.6772009029345373	0.07421039973711291	ENSG00000213366, ENSG00000168765, ENSG00000134184	343	22	16650	6.619401007156109	1.0	0.7716792279810111	76.21222434998963
GOTERM_BP_FAT	GO:1901685~glutathione derivative metabolic process	3	0.6772009029345373	0.07421039973711291	ENSG00000213366, ENSG00000168765, ENSG00000134184	343	22	16650	6.619401007156109	1.0	0.7716792279810111	76.21222434998963
GOTERM_BP_FAT	GO:0022607~cellular component assembly	65	14.672686230248308	0.07451013712028787	ENSG00000100209, ENSG00000100385, ENSG00000106100, ENSG00000273542, ENSG00000154358, ENSG00000184743, ENSG00000198851, ENSG00000155729, ENSG00000124942, ENSG00000197858, ENSG00000197238, ENSG00000166405, ENSG00000021645, ENSG00000100814, ENSG00000139722, ENSG00000197747, ENSG00000164609, ENSG00000089327, ENSG00000151414, ENSG00000116299, ENSG00000271503, ENSG00000131165, ENSG00000112159, ENSG0000…	343	2618	16650	1.205213068529824	1.0	0.7715129066283806	76.35524436738342
GOTERM_BP_FAT	GO:0016482~cytosolic transport	7	1.580135440180587	0.07480047237977276	ENSG00000151502, ENSG00000144566, ENSG00000142197, ENSG00000089177, ENSG00000115561, ENSG00000249884, ENSG00000070540	343	143	16650	2.3761952333380902	1.0	0.771304368933881	76.49300203217079
GOTERM_BP_FAT	GO:0051353~positive regulation of oxidoreductase activity	4	0.9029345372460496	0.07554222959675257	ENSG00000142208, ENSG00000164362, ENSG00000106100, ENSG00000198668	343	48	16650	4.045189504373178	1.0	0.7731990905828344	76.84150877969644
GOTERM_BP_FAT	GO:0050999~regulation of nitric-oxide synthase activity	4	0.9029345372460496	0.07554222959675257	ENSG00000142208, ENSG00000164362, ENSG00000106100, ENSG00000198668	343	48	16650	4.045189504373178	1.0	0.7731990905828344	76.84150877969644
GOTERM_BP_FAT	GO:0050848~regulation of calcium-mediated signaling	5	1.1286681715575622	0.07664387660050917	ENSG00000213366, ENSG00000185043, ENSG00000198668, ENSG00000117602, ENSG00000198851	343	78	16650	3.1116842341332136	1.0	0.7767056384155565	77.35009481750097
GOTERM_CC_FAT	GO:0098827~endoplasmic reticulum subcompartment	3	0.6772009029345373	0.07676758119676827	ENSG00000184743, ENSG00000138617, ENSG00000129625	320	21	14527	6.485267857142857	1.0	0.7545557402812271	68.44458271732053
GOTERM_BP_FAT	GO:0007166~cell surface receptor signaling pathway	66	14.89841986455982	0.07699508371407038	ENSG00000173040, ENSG00000167535, ENSG00000100385, ENSG00000104290, ENSG00000130775, ENSG00000181830, ENSG00000234745, ENSG00000248871, ENSG00000198851, ENSG00000168310, ENSG00000070614, ENSG00000072518, ENSG00000121807, ENSG00000140931, ENSG00000116985, ENSG00000014164, ENSG00000100234, ENSG00000185033, ENSG00000197471, ENSG00000173530, ENSG00000139626, ENSG00000166033, ENSG00000142208, ENSG0000…	343	2669	16650	1.2003709582103999	1.0	0.776759813390812	77.50999848733025
GOTERM_BP_FAT	GO:1905114~cell surface receptor signaling pathway involved in cell-cell signaling	17	3.837471783295711	0.07775592807534984	ENSG00000080815, ENSG00000136826, ENSG00000104290, ENSG00000164362, ENSG00000123908, ENSG00000171700, ENSG00000163348, ENSG00000142208, ENSG00000204531, ENSG00000042753, ENSG00000144566, ENSG00000198668, ENSG00000072518, ENSG00000137815, ENSG00000104964, ENSG00000137841, ENSG00000107104	343	527	16650	1.5658798081444558	1.0	0.7786529259000351	77.85275259533326
GOTERM_MF_FAT	GO:0032561~guanyl ribonucleotide binding	14	3.160270880361174	0.07881199824694238	ENSG00000155366, ENSG00000143862, ENSG00000165105, ENSG00000084092, ENSG00000100226, ENSG00000166128, ENSG00000184743, ENSG00000123201, ENSG00000104450, ENSG00000163938, ENSG00000144566, ENSG00000069974, ENSG00000156508, ENSG00000140598	321	405	15478	1.6667974308680433	1.0	0.9170170826654318	71.91519262395501
GOTERM_MF_FAT	GO:0019001~guanyl nucleotide binding	14	3.160270880361174	0.07954609827655196	ENSG00000155366, ENSG00000143862, ENSG00000165105, ENSG00000084092, ENSG00000100226, ENSG00000166128, ENSG00000184743, ENSG00000123201, ENSG00000104450, ENSG00000163938, ENSG00000144566, ENSG00000069974, ENSG00000156508, ENSG00000140598	321	406	15478	1.6626920184767429	1.0	0.9116658211771913	72.25943444346102
GOTERM_BP_FAT	GO:0043578~nuclear matrix organization	2	0.4514672686230248	0.0796721228068266	ENSG00000100242, ENSG00000131018	343	4	16650	24.271137026239067	1.0	0.7855635025918288	78.6942137249665
GOTERM_BP_FAT	GO:0001919~regulation of receptor recycling	3	0.6772009029345373	0.08020966151590317	ENSG00000080815, ENSG00000182718, ENSG00000089177	343	23	16650	6.331600963366713	1.0	0.7863808482976615	78.9247737362888
GOTERM_BP_FAT	GO:0050995~negative regulation of lipid catabolic process	3	0.6772009029345373	0.08020966151590317	ENSG00000152270, ENSG00000142208, ENSG00000140577	343	23	16650	6.331600963366713	1.0	0.7863808482976615	78.9247737362888
GOTERM_BP_FAT	GO:0010941~regulation of cell death	40	9.029345372460497	0.08043752531306606	ENSG00000100385, ENSG00000185043, ENSG00000084092, ENSG00000106100, ENSG00000070444, ENSG00000104290, ENSG00000154358, ENSG00000035664, ENSG00000144746, ENSG00000248871, ENSG00000198851, ENSG00000163947, ENSG00000140992, ENSG00000136305, ENSG00000143772, ENSG00000104964, ENSG00000124588, ENSG00000116985, ENSG00000138617, ENSG00000100097, ENSG00000080815, ENSG00000136826, ENSG00000100234, ENSG0000…	343	1509	16650	1.2867402001982273	1.0	0.7858676637687173	79.02179431797175
GOTERM_BP_FAT	GO:2000147~positive regulation of cell motility	14	3.160270880361174	0.08089743831056212	ENSG00000170379, ENSG00000185033, ENSG00000185043, ENSG00000164362, ENSG00000035664, ENSG00000100242, ENSG00000160712, ENSG00000186891, ENSG00000124782, ENSG00000142208, ENSG00000121807, ENSG00000271503, ENSG00000213654, ENSG00000181885	343	409	16650	1.661593732847662	1.0	0.7863471800413186	79.21633159020391
GOTERM_BP_FAT	GO:0048534~hematopoietic or lymphoid organ development	23	5.191873589164786	0.08158442482960346	ENSG00000080815, ENSG00000136826, ENSG00000185043, ENSG00000197471, ENSG00000182718, ENSG00000273542, ENSG00000100813, ENSG00000234745, ENSG00000143437, ENSG00000198851, ENSG00000068323, ENSG00000007312, ENSG00000198646, ENSG00000128016, ENSG00000143772, ENSG00000197238, ENSG00000137154, ENSG00000137275, ENSG00000179588, ENSG00000077238, ENSG00000124126, ENSG00000100097, ENSG00000020633	343	778	16650	1.435054374302053	1.0	0.7877800729818999	79.50374128525377
GOTERM_BP_FAT	GO:0005977~glycogen metabolic process	5	1.1286681715575622	0.0823915455721987	ENSG00000132825, ENSG00000142208, ENSG00000106617, ENSG00000198668, ENSG00000115687	343	80	16650	3.0338921282798834	1.0	0.7896927226701284	79.83660545783562
GOTERM_BP_FAT	GO:0018107~peptidyl-threonine phosphorylation	5	1.1286681715575622	0.0823915455721987	ENSG00000140992, ENSG00000142208, ENSG00000106617, ENSG00000072518, ENSG00000198668	343	80	16650	3.0338921282798834	1.0	0.7896927226701284	79.83660545783562
GOTERM_BP_FAT	GO:0008219~cell death	50	11.286681715575622	0.08247702889005068	ENSG00000100385, ENSG00000106100, ENSG00000104290, ENSG00000154358, ENSG00000144746, ENSG00000248871, ENSG00000198851, ENSG00000163947, ENSG00000116985, ENSG00000113580, ENSG00000138617, ENSG00000100234, ENSG00000173530, ENSG00000197471, ENSG00000100813, ENSG00000170542, ENSG00000142208, ENSG00000081913, ENSG00000271503, ENSG00000125952, ENSG00000137275, ENSG00000084092, ENSG00000185043, ENSG0000…	343	1958	16650	1.2395882035872865	1.0	0.788592647178352	79.8715584256396
GOTERM_BP_FAT	GO:0019722~calcium-mediated signaling	7	1.580135440180587	0.0828909239612199	ENSG00000213366, ENSG00000140992, ENSG00000185043, ENSG00000198668, ENSG00000086730, ENSG00000117602, ENSG00000198851	343	147	16650	2.3115368596418158	1.0	0.7888597055057243	80.03998513930159
GOTERM_BP_FAT	GO:0043065~positive regulation of apoptotic process	18	4.063205417607223	0.08291776820912675	ENSG00000080815, ENSG00000100234, ENSG00000106100, ENSG00000154358, ENSG00000144746, ENSG00000100813, ENSG00000248871, ENSG00000163947, ENSG00000142208, ENSG00000136305, ENSG00000188389, ENSG00000271503, ENSG00000128245, ENSG00000104964, ENSG00000239697, ENSG00000124588, ENSG00000137154, ENSG00000137275	343	572	16650	1.5275540785744868	1.0	0.787525875335163	80.05086271237967
GOTERM_BP_FAT	GO:0007162~negative regulation of cell adhesion	9	2.0316027088036117	0.08296805447898303	ENSG00000136826, ENSG00000152270, ENSG00000089327, ENSG00000197471, ENSG00000108861, ENSG00000107104, ENSG00000181885, ENSG00000077238, ENSG00000100097	343	219	16650	1.9948879747593755	1.0	0.7862927343354665	80.07122414578583
GOTERM_BP_FAT	GO:0048660~regulation of smooth muscle cell proliferation	6	1.3544018058690745	0.0834776572771539	ENSG00000136826, ENSG00000142208, ENSG00000164362, ENSG00000160712, ENSG00000271503, ENSG00000124588	343	113	16650	2.577465878892644	1.0	0.7869651071800139	80.2764611266395
GOTERM_BP_FAT	GO:0071310~cellular response to organic substance	55	12.415349887133182	0.08451227312558844	ENSG00000100385, ENSG00000106100, ENSG00000234745, ENSG00000248871, ENSG00000168310, ENSG00000070614, ENSG00000121807, ENSG00000156508, ENSG00000116985, ENSG00000113580, ENSG00000138617, ENSG00000213366, ENSG00000100234, ENSG00000173530, ENSG00000144713, ENSG00000166340, ENSG00000116809, ENSG00000166033, ENSG00000142208, ENSG00000204531, ENSG00000213676, ENSG00000119138, ENSG00000271503, ENSG0000…	343	2186	16650	1.2213289445957443	1.0	0.7897703466609919	80.68700489373417
GOTERM_BP_FAT	GO:0006073~cellular glucan metabolic process	5	1.1286681715575622	0.08534292147392611	ENSG00000132825, ENSG00000142208, ENSG00000106617, ENSG00000198668, ENSG00000115687	343	81	16650	2.996436669906058	1.0	0.7917042333647945	81.01074657565154
GOTERM_BP_FAT	GO:0044042~glucan metabolic process	5	1.1286681715575622	0.08534292147392611	ENSG00000132825, ENSG00000142208, ENSG00000106617, ENSG00000198668, ENSG00000115687	343	81	16650	2.996436669906058	1.0	0.7917042333647945	81.01074657565154
GOTERM_BP_FAT	GO:0042119~neutrophil activation	3	0.6772009029345373	0.08635336387886484	ENSG00000271503, ENSG00000124126, ENSG00000076944	343	24	16650	6.067784256559767	1.0	0.7943168530868004	81.39764040372621
GOTERM_BP_FAT	GO:0043068~positive regulation of programmed cell death	18	4.063205417607223	0.08728432746404569	ENSG00000080815, ENSG00000100234, ENSG00000106100, ENSG00000154358, ENSG00000144746, ENSG00000100813, ENSG00000248871, ENSG00000163947, ENSG00000142208, ENSG00000136305, ENSG00000188389, ENSG00000271503, ENSG00000128245, ENSG00000104964, ENSG00000239697, ENSG00000124588, ENSG00000137154, ENSG00000137275	343	577	16650	1.5143170414984513	1.0	0.7965704746750505	81.74748933061413
GOTERM_CC_FAT	GO:0022627~cytosolic small ribosomal subunit	4	0.9029345372460496	0.08814343823556392	ENSG00000142937, ENSG00000140988, ENSG00000231500, ENSG00000137154	320	48	14527	3.783072916666667	1.0	0.7916704047252573	73.61732953997677
GOTERM_BP_FAT	GO:0001909~leukocyte mediated cytotoxicity	5	1.1286681715575622	0.08834528947513048	ENSG00000170542, ENSG00000069974, ENSG00000234745, ENSG00000204516, ENSG00000076944	343	82	16650	2.9598947592974474	1.0	0.7992816730015408	82.13859791052705
GOTERM_BP_FAT	GO:0002690~positive regulation of leukocyte chemotaxis	5	1.1286681715575622	0.08834528947513048	ENSG00000035664, ENSG00000160712, ENSG00000121807, ENSG00000271503, ENSG00000213654	343	82	16650	2.9598947592974474	1.0	0.7992816730015408	82.13859791052705
GOTERM_BP_FAT	GO:0045765~regulation of angiogenesis	9	2.0316027088036117	0.08837962921779344	ENSG00000136826, ENSG00000152270, ENSG00000185043, ENSG00000066056, ENSG00000263001, ENSG00000164362, ENSG00000121807, ENSG00000239697, ENSG00000248871	343	222	16650	1.967930029154519	1.0	0.7980427957585783	82.15112329229626
GOTERM_BP_FAT	GO:0006915~apoptotic process	45	10.15801354401806	0.08984851426500369	ENSG00000100385, ENSG00000084092, ENSG00000185043, ENSG00000104290, ENSG00000106100, ENSG00000070444, ENSG00000090097, ENSG00000154358, ENSG00000035664, ENSG00000144746, ENSG00000249884, ENSG00000248871, ENSG00000198851, ENSG00000163947, ENSG00000140992, ENSG00000136305, ENSG00000143772, ENSG00000104964, ENSG00000124588, ENSG00000113580, ENSG00000100097, ENSG00000080815, ENSG00000136826, ENSG0000…	343	1747	16650	1.2503734014662369	1.0	0.8022419009577184	82.6791826893719
GOTERM_CC_FAT	GO:0000178~exosome (RNase complex)	3	0.6772009029345373	0.0899104507323335	ENSG00000128016, ENSG00000100226, ENSG00000166938	320	23	14527	5.9213315217391305	1.0	0.7877401265836332	74.346060573836
GOTERM_CC_FAT	GO:0005925~focal adhesion	14	3.160270880361174	0.09047955242517175	ENSG00000138964, ENSG00000184009, ENSG00000142937, ENSG00000131236, ENSG00000140992, ENSG00000188677, ENSG00000168310, ENSG00000140988, ENSG00000124942, ENSG00000142541, ENSG00000197958, ENSG00000100266, ENSG00000100316, ENSG00000231500	320	391	14527	1.6254635549872123	1.0	0.7794161584415306	74.5767449029706
GOTERM_BP_FAT	GO:0050678~regulation of epithelial cell proliferation	11	2.4830699774266365	0.09063483323127994	ENSG00000124782, ENSG00000166033, ENSG00000142208, ENSG00000128016, ENSG00000119138, ENSG00000271503, ENSG00000143437, ENSG00000239697, ENSG00000248871, ENSG00000163348, ENSG00000020633	343	300	16650	1.7798833819241984	1.0	0.803819055693767	82.95575166031196
GOTERM_BP_FAT	GO:0016070~RNA metabolic process	108	24.37923250564334	0.09064008191274131	ENSG00000185024, ENSG00000169744, ENSG00000106100, ENSG00000160193, ENSG00000171425, ENSG00000068323, ENSG00000156603, ENSG00000124782, ENSG00000263001, ENSG00000168310, ENSG00000156508, ENSG00000113580, ENSG00000014164, ENSG00000130940, ENSG00000198918, ENSG00000144713, ENSG00000170892, ENSG00000166033, ENSG00000204531, ENSG00000213676, ENSG00000104177, ENSG00000119138, ENSG00000131165, ENSG0000…	343	4648	16650	1.1279185881384766	1.0	0.8024970331801893	82.9575836396742
GOTERM_BP_FAT	GO:1901343~negative regulation of vasculature development	5	1.1286681715575622	0.09139809485628007	ENSG00000136826, ENSG00000152270, ENSG00000066056, ENSG00000263001, ENSG00000121807	343	83	16650	2.9242333766553092	1.0	0.8039567323440658	83.22020981292891
GOTERM_BP_FAT	GO:0048872~homeostasis of number of cells	9	2.0316027088036117	0.0915206582035875	ENSG00000142208, ENSG00000128016, ENSG00000100813, ENSG00000143772, ENSG00000143437, ENSG00000143569, ENSG00000137154, ENSG00000160999, ENSG00000179588	343	224	16650	1.9503592253227822	1.0	0.8030770255417303	83.26231254483896
GOTERM_BP_FAT	GO:0042060~wound healing	17	3.837471783295711	0.09292926726718867	ENSG00000155366, ENSG00000184009, ENSG00000213719, ENSG00000147251, ENSG00000182718, ENSG00000166189, ENSG00000100605, ENSG00000124782, ENSG00000140992, ENSG00000142208, ENSG00000168310, ENSG00000144566, ENSG00000069974, ENSG00000001561, ENSG00000107104, ENSG00000179588, ENSG00000160999	343	542	16650	1.5225436510924877	1.0	0.8068694991166983	83.73907354233705
GOTERM_BP_FAT	GO:0032774~RNA biosynthetic process	92	20.767494356659142	0.09354593626716176	ENSG00000185024, ENSG00000169744, ENSG00000144579, ENSG00000106100, ENSG00000273542, ENSG00000171425, ENSG00000068323, ENSG00000156603, ENSG00000124782, ENSG00000171161, ENSG00000263001, ENSG00000168310, ENSG00000106536, ENSG00000108788, ENSG00000119760, ENSG00000156508, ENSG00000204569, ENSG00000197238, ENSG00000116985, ENSG00000113580, ENSG00000179588, ENSG00000147180, ENSG00000167526, ENSG0000…	343	3905	16650	1.1436336012363606	1.0	0.8077657706124171	83.94372249132596
GOTERM_BP_FAT	GO:0051272~positive regulation of cellular component movement	14	3.160270880361174	0.0935616233338547	ENSG00000170379, ENSG00000185033, ENSG00000185043, ENSG00000164362, ENSG00000035664, ENSG00000100242, ENSG00000160712, ENSG00000186891, ENSG00000124782, ENSG00000142208, ENSG00000121807, ENSG00000271503, ENSG00000213654, ENSG00000181885	343	420	16650	1.6180758017492711	1.0	0.8065181797695067	83.94889650404366
GOTERM_BP_FAT	GO:0018210~peptidyl-threonine modification	5	1.1286681715575622	0.09450076145890268	ENSG00000140992, ENSG00000142208, ENSG00000106617, ENSG00000072518, ENSG00000198668	343	84	16650	2.88942107455227	1.0	0.8085502895107239	84.25579078240207
GOTERM_BP_FAT	GO:0042981~regulation of apoptotic process	37	8.35214446952596	0.09456285058345101	ENSG00000100385, ENSG00000185043, ENSG00000106100, ENSG00000070444, ENSG00000104290, ENSG00000154358, ENSG00000035664, ENSG00000144746, ENSG00000248871, ENSG00000198851, ENSG00000163947, ENSG00000140992, ENSG00000136305, ENSG00000143772, ENSG00000104964, ENSG00000124588, ENSG00000116985, ENSG00000100097, ENSG00000080815, ENSG00000136826, ENSG00000100234, ENSG00000173530, ENSG00000164362, ENSG0000…	343	1400	16650	1.2829029571012078	1.0	0.8074784824702965	84.27588350682935
GOTERM_CC_FAT	GO:0005924~cell-substrate adherens junction	14	3.160270880361174	0.09503455470263161	ENSG00000138964, ENSG00000184009, ENSG00000142937, ENSG00000131236, ENSG00000140992, ENSG00000188677, ENSG00000168310, ENSG00000140988, ENSG00000124942, ENSG00000142541, ENSG00000197958, ENSG00000100266, ENSG00000100316, ENSG00000231500	320	394	14527	1.61308692893401	1.0	0.7863183536578032	76.35474206978779
GOTERM_BP_FAT	GO:0046635~positive regulation of alpha-beta T cell activation	4	0.9029345372460496	0.09510856940965677	ENSG00000121807, ENSG00000143772, ENSG00000077238, ENSG00000198851	343	53	16650	3.6635678530172178	1.0	0.8081105526862561	84.45144323337801
GOTERM_BP_FAT	GO:0042267~natural killer cell mediated cytotoxicity	4	0.9029345372460496	0.09510856940965677	ENSG00000170542, ENSG00000069974, ENSG00000234745, ENSG00000204516	343	53	16650	3.6635678530172178	1.0	0.8081105526862561	84.45144323337801
GOTERM_MF_FAT	GO:0002020~protease binding	6	1.3544018058690745	0.0953820853204773	ENSG00000100234, ENSG00000124570, ENSG00000182718, ENSG00000170542, ENSG00000115561, ENSG00000249884	321	117	15478	2.472721463375669	1.0	0.9413909462685611	78.79096643634215
GOTERM_BP_FAT	GO:0040017~positive regulation of locomotion	14	3.160270880361174	0.09590011396342335	ENSG00000170379, ENSG00000185033, ENSG00000185043, ENSG00000164362, ENSG00000035664, ENSG00000100242, ENSG00000160712, ENSG00000186891, ENSG00000124782, ENSG00000142208, ENSG00000121807, ENSG00000271503, ENSG00000213654, ENSG00000181885	343	422	16650	1.610407196053777	1.0	0.8095901548545437	84.70279256882233
GOTERM_BP_FAT	GO:0016052~carbohydrate catabolic process	7	1.580135440180587	0.09590053498088938	ENSG00000013288, ENSG00000115159, ENSG00000132825, ENSG00000106617, ENSG00000117151, ENSG00000198668, ENSG00000143437	343	153	16650	2.2208883553421366	1.0	0.808319073601264	84.70292523095702
GOTERM_BP_FAT	GO:0044712~single-organism catabolic process	24	5.417607223476298	0.09712970458461961	ENSG00000013288, ENSG00000115159, ENSG00000138942, ENSG00000128311, ENSG00000164897, ENSG00000103507, ENSG00000143437, ENSG00000133835, ENSG00000173208, ENSG00000152270, ENSG00000121310, ENSG00000151689, ENSG00000142208, ENSG00000169738, ENSG00000138029, ENSG00000117151, ENSG00000198668, ENSG00000128309, ENSG00000095321, ENSG00000128245, ENSG00000001561, ENSG00000137841, ENSG00000205268, ENSG0000…	343	837	16650	1.391893162795072	1.0	0.8112852026185916	85.08562851399701
GOTERM_BP_FAT	GO:0022898~regulation of transmembrane transporter activity	8	1.805869074492099	0.09737326140478654	ENSG00000170379, ENSG00000213366, ENSG00000167535, ENSG00000089327, ENSG00000124942, ENSG00000198668, ENSG00000128245, ENSG00000137275	343	190	16650	2.043885223262237	1.0	0.8108586048282205	85.1603767238636
GOTERM_BP_FAT	GO:0051410~detoxification of nitrogen compound	2	0.4514672686230248	0.09858069747787469	ENSG00000213366, ENSG00000134184	343	5	16650	19.416909620991255	1.0	0.8136865120790047	85.52573624010195
GOTERM_BP_FAT	GO:0038110~interleukin-2-mediated signaling pathway	2	0.4514672686230248	0.09858069747787469	ENSG00000100385, ENSG00000147168	343	5	16650	19.416909620991255	1.0	0.8136865120790047	85.52573624010195
GOTERM_BP_FAT	GO:0032510~endosome to lysosome transport via multivesicular body sorting pathway	2	0.4514672686230248	0.09858069747787469	ENSG00000115561, ENSG00000249884	343	5	16650	19.416909620991255	1.0	0.8136865120790047	85.52573624010195
GOTERM_BP_FAT	GO:0042270~protection from natural killer cell mediated cytotoxicity	2	0.4514672686230248	0.09858069747787469	ENSG00000170542, ENSG00000234745	343	5	16650	19.416909620991255	1.0	0.8136865120790047	85.52573624010195
GOTERM_BP_FAT	GO:0035771~interleukin-4-mediated signaling pathway	2	0.4514672686230248	0.09858069747787469	ENSG00000147168, ENSG00000077238	343	5	16650	19.416909620991255	1.0	0.8136865120790047	85.52573624010195
GOTERM_BP_FAT	GO:0034112~positive regulation of homotypic cell-cell adhesion	2	0.4514672686230248	0.09858069747787469	ENSG00000271503, ENSG00000100097	343	5	16650	19.416909620991255	1.0	0.8136865120790047	85.52573624010195
GOTERM_BP_FAT	GO:0016192~vesicle-mediated transport	39	8.803611738148984	0.09889359034062373	ENSG00000100599, ENSG00000142197, ENSG00000086730, ENSG00000249884, ENSG00000070540, ENSG00000184743, ENSG00000187994, ENSG00000131236, ENSG00000140992, ENSG00000042753, ENSG00000183826, ENSG00000143771, ENSG00000121807, ENSG00000069974, ENSG00000089177, ENSG00000103365, ENSG00000076662, ENSG00000076944, ENSG00000158270, ENSG00000080815, ENSG00000184009, ENSG00000100234, ENSG00000151502, ENSG0000…	343	1494	16650	1.267167796550634	1.0	0.8134920964352206	85.61901663734912
GOTERM_BP_FAT	GO:0016477~cell migration	32	7.223476297968396	0.09903793196490614	ENSG00000185043, ENSG00000066056, ENSG00000104290, ENSG00000100242, ENSG00000035664, ENSG00000184922, ENSG00000248871, ENSG00000131236, ENSG00000124782, ENSG00000140992, ENSG00000174500, ENSG00000072518, ENSG00000121807, ENSG00000080815, ENSG00000155366, ENSG00000170379, ENSG00000136826, ENSG00000185033, ENSG00000197471, ENSG00000198915, ENSG00000164362, ENSG00000139626, ENSG00000160712, ENSG0000…	343	1184	16650	1.3119533527696792	1.0	0.8127374312967184	85.661856110781
GOTERM_BP_FAT	GO:0071709~membrane assembly	3	0.6772009029345373	0.09904067885861748	ENSG00000197747, ENSG00000182718, ENSG00000100266	343	26	16650	5.601031621439785	1.0	0.8115123394209779	85.66267019535294
GOTERM_BP_FAT	GO:0031167~rRNA methylation	3	0.6772009029345373	0.09904067885861748	ENSG00000143303, ENSG00000130305, ENSG00000223705	343	26	16650	5.601031621439785	1.0	0.8115123394209779	85.66267019535294
GOTERM_BP_FAT	GO:0061014~positive regulation of mRNA catabolic process	3	0.6772009029345373	0.09904067885861748	ENSG00000128016, ENSG00000123908, ENSG00000100226	343	26	16650	5.601031621439785	1.0	0.8115123394209779	85.66267019535294
GOTERM_MF_FAT	GO:0008097~5S rRNA binding	2	0.4514672686230248	0.09919792609385172	ENSG00000128311, ENSG00000100316	321	5	15478	19.287227414330218	1.0	0.9427954771316586	80.1335101982516
GOTERM_BP_FAT	GO:2001238~positive regulation of extrinsic apoptotic signaling pathway	4	0.9029345372460496	0.09924811038865103	ENSG00000100234, ENSG00000239697, ENSG00000248871, ENSG00000137275	343	54	16650	3.5957240038872693	1.0	0.8109746347219962	85.72401954163898
GOTERM_BP_FAT	GO:0050994~regulation of lipid catabolic process	4	0.9029345372460496	0.09924811038865103	ENSG00000152270, ENSG00000142208, ENSG00000173208, ENSG00000140577	343	54	16650	3.5957240038872693	1.0	0.8109746347219962	85.72401954163898
GOTERM_CC_FAT	GO:0098858~actin-based cell projection	8	1.805869074492099	0.09929234049786462	ENSG00000107736, ENSG00000023892, ENSG00000185043, ENSG00000169738, ENSG00000160714, ENSG00000104290, ENSG00000176058, ENSG00000247596	320	179	14527	2.0289106145251394	1.0	0.7916671096576295	77.9114165133414
